# Supplementary material for: Model misspecification and bias for inverse probability weighting estimators of average causal effects
Source: Biom J. 2022 Aug 31;65(2):2100118. doi: 10.1002/bimj.202100118 (PMC10087564; doi:10.1002/bimj.202100118)
Supplement: Supplementary file 1 — Supporting Information. [file BIMJ-65-0-s001.zip]

Archive with 86 entries (75 files):
- Code_and_Data/case_study/
- Code_and_Data/case_study/data/
- Code_and_Data/case_study/data/dfmale.csv
- Code_and_Data/case_study/data/for_table8.csv
- Code_and_Data/case_study/data/Table_8.csv
- Code_and_Data/case_study/data/Table_9.tex
- Code_and_Data/case_study/data_example.R
- Code_and_Data/figures/
- Code_and_Data/figures/Figure_1.R
- Code_and_Data/figures/Figure_2.R
- Code_and_Data/figures/Figure_3.R
- Code_and_Data/figures/Figure_4.R
- Code_and_Data/figures/Figure_5.R
- Code_and_Data/figures/sim1.csv
- Code_and_Data/figures/sim2.csv
- Code_and_Data/figures/sim3.csv
- Code_and_Data/README.txt
- Code_and_Data/results/
- Code_and_Data/results/Figure_3.png
- Code_and_Data/results/Figure_4.png
- Code_and_Data/results/Figure1.pdf
- Code_and_Data/results/Figure2.pdf
- Code_and_Data/results/Figure5.png
- Code_and_Data/results/Figure6a.png
- Code_and_Data/results/Figure6b.png
- Code_and_Data/results/Table_1.tex
- Code_and_Data/results/Table_2.tex
- Code_and_Data/results/Table_5.tex
- Code_and_Data/results/Table_6.tex
- Code_and_Data/results/Table_7.tex
- Code_and_Data/results/Table_8.csv
- Code_and_Data/results/Table_9.tex
- Code_and_Data/results/Table3a_1000.tex
- Code_and_Data/results/Table3a_500.tex
- Code_and_Data/results/Table3a_5000.tex
- Code_and_Data/results/Table3b_1000.tex
- Code_and_Data/results/Table3b_500.tex
- Code_and_Data/results/Table3b_5000.tex
- Code_and_Data/results/Table4_1000.tex
- Code_and_Data/results/Table4_500.tex
- Code_and_Data/results/Table4_5000.tex
- Code_and_Data/simulation/
- Code_and_Data/simulation/Simulation 1/
- Code_and_Data/simulation/Simulation 1/~$muleringsresultatN=500.docx
- Code_and_Data/simulation/Simulation 1/Asymptotic approximation/
- Code_and_Data/simulation/Simulation 1/Asymptotic approximation/designAsy.R
- Code_and_Data/simulation/Simulation 1/Asymptotic approximation/designBsy.R
- Code_and_Data/simulation/Simulation 1/Asymptotic approximation/designCsy.R
- Code_and_Data/simulation/Simulation 1/Asymptotic approximation/estimators_parts.R
- Code_and_Data/simulation/Simulation 1/Asymptotic approximation/Table_5.R
- Code_and_Data/simulation/Simulation 1/designA.R
- Code_and_Data/simulation/Simulation 1/designB.R
- Code_and_Data/simulation/Simulation 1/designC.R
- Code_and_Data/simulation/Simulation 1/estimators.R
- Code_and_Data/simulation/Simulation 1/Run1000.R
- Code_and_Data/simulation/Simulation 1/Run500.R
- Code_and_Data/simulation/Simulation 1/Run5000.R
- Code_and_Data/simulation/Simulation 2/
- Code_and_Data/simulation/Simulation 2/Asymptotic approximation/
- Code_and_Data/simulation/Simulation 2/Asymptotic approximation/designAsy.R
- Code_and_Data/simulation/Simulation 2/Asymptotic approximation/designBsy.R
- Code_and_Data/simulation/Simulation 2/Asymptotic approximation/designCsy.R
- Code_and_Data/simulation/Simulation 2/Asymptotic approximation/estimators_parts.R
- Code_and_Data/simulation/Simulation 2/Asymptotic approximation/Table_6.R
- Code_and_Data/simulation/Simulation 2/designA.R
- Code_and_Data/simulation/Simulation 2/designB.R
- Code_and_Data/simulation/Simulation 2/designC.R
- Code_and_Data/simulation/Simulation 2/estimators.R
- Code_and_Data/simulation/Simulation 2/Run1000.R
- Code_and_Data/simulation/Simulation 2/Run500.R
- Code_and_Data/simulation/Simulation 2/Run5000.R
- Code_and_Data/simulation/Simulation 2/Table_1.tex
- Code_and_Data/simulation/Simulation 3/
- Code_and_Data/simulation/Simulation 3/Asymptotic approximation/
- Code_and_Data/simulation/Simulation 3/Asymptotic approximation/designAsy.R
- Code_and_Data/simulation/Simulation 3/Asymptotic approximation/designBsy.R
- Code_and_Data/simulation/Simulation 3/Asymptotic approximation/designCsy.R
- Code_and_Data/simulation/Simulation 3/Asymptotic approximation/estimators_parts.R
- Code_and_Data/simulation/Simulation 3/Asymptotic approximation/Table_7.R
- Code_and_Data/simulation/Simulation 3/designA.R
- Code_and_Data/simulation/Simulation 3/designB.R
- Code_and_Data/simulation/Simulation 3/designC.R
- Code_and_Data/simulation/Simulation 3/estimators.R
- Code_and_Data/simulation/Simulation 3/Run1000.R
- Code_and_Data/simulation/Simulation 3/Run500.R
- Code_and_Data/simulation/Simulation 3/Run5000.R
