# Supplementary material for: Model misspecification and bias for inverse probability weighting estimators of average causal effects
Source: Biom J. 2022 Aug 31;65(2):2100118. doi: 10.1002/bimj.202100118 (PMC10087564; doi:10.1002/bimj.202100118)
Supplement: Supplementary file 1 — Supporting Information. [file BIMJ-65-0-s001.zip › Code_and_Data/case_study/data/dfmale.csv]

lead	smoking	married	birth.country	edu	race	income	income.mis	cage	cage2	army	cfamily.size
1.7	0	1	Born in Mexico	edu.lt9	mexicanam	2.2	0	2.84221556886227	8.07818933988309	No	1.39353630899596
2.17	0	1	Born in 50 US States or Washington, DC	edu.somecol	black	1.14	0	16.8422155688623	283.660225268027	Yes	-0.60646369100404
3.6	0	0	Born in Other Non-Spanish Speaking Country	edu.college	otherrace	5	0	-22.1577844311377	490.967410896769	No	-2.60646369100404
1.1	0	1	Born in Other Non-Spanish Speaking Country	edu.lt9	white	1.02	0	22.8422155688623	521.766812094374	No	-1.60646369100404
3.2	0	0	Born in Other Non-Spanish Speaking Country	edu.lt9	black	1.63	0	18.8422155688623	355.029087543476	No	-0.60646369100404
1.05	1	1	Born in 50 US States or Washington, DC	edu.hischl	mexicanam	3.41	0	-20.1577844311377	406.336273172219	No	-0.60646369100404
1.4	0	1	Born in 50 US States or Washington, DC	edu.somecol	white	4.38	0	27.8422155688623	775.188967782997	Yes	-1.60646369100404
1.35	0	1	Born in 50 US States or Washington, DC	edu.college	white	5	0	0.842215568862272	0.709327064434001	No	-1.60646369100404
2.03	0	1	Born in Other Non-Spanish Speaking Country	edu.somecol	white	1.21	0	22.8422155688623	521.766812094374	No	-1.60646369100404
1.62	0	1	Born in Other Spanish Speaking Country	edu.9to11	otherhispan	1.81	0	-6.15778443113773	37.9183091003622	No	1.39353630899596
0.89	0	0	Born in 50 US States or Washington, DC	edu.college	white	3.85	0	-12.1577844311377	147.811722274015	No	-2.60646369100404
1.5	1	1	Born in 50 US States or Washington, DC	edu.9to11	white	1.24	0	-11.1577844311377	124.496153411739	No	1.39353630899596
0.72	0	0	Born in 50 US States or Washington, DC	edu.somecol	white	5	0	0.842215568862272	0.709327064434001	Yes	-2.60646369100404
3.8	1	1	Born in 50 US States or Washington, DC	edu.hischl	white	1.46	0	22.8422155688623	521.766812094374	Yes	-1.60646369100404
2.14	1	0	Born in 50 US States or Washington, DC	edu.lt9	white	0.76	0	5.84221556886227	34.1314827530567	No	-2.60646369100404
0.85	0	1	Born in 50 US States or Washington, DC	edu.somecol	mexicanam	2.33	0	-24.1577844311377	583.59854862132	No	-0.60646369100404
0.9	0	0	Born in 50 US States or Washington, DC	edu.9to11	mexicanam	0.62	0	-29.1577844311377	850.176392932698	No	1.39353630899596
3.7	0	0	Born in Mexico	edu.hischl	mexicanam	2.49236006546645	1	-22.1577844311377	490.967410896769	No	-2.60646369100404
0.81	0	0	Born in 50 US States or Washington, DC	edu.college	mexicanam	2.21	0	-12.1577844311377	147.811722274015	No	-0.60646369100404
1.5	0	1	Born in 50 US States or Washington, DC	edu.hischl	white	5	0	8.84221556886227	78.1847761662304	No	-1.60646369100404
2.14	0	1	Born in 50 US States or Washington, DC	edu.college	black	5	0	16.8422155688623	283.660225268027	Yes	-1.60646369100404
1.7	1	0	Born in 50 US States or Washington, DC	edu.9to11	black	1.37	0	-22.1577844311377	490.967410896769	No	1.39353630899596
1.52	0	0	Born in 50 US States or Washington, DC	edu.hischl	white	1.92	0	30.8422155688623	951.24226119617	Yes	-2.60646369100404
1.62	0	1	Born in Other Non-Spanish Speaking Country	edu.somecol	black	2.69	0	-24.1577844311377	583.59854862132	No	-2.60646369100404
1.97	0	1	Born in 50 US States or Washington, DC	edu.hischl	white	3.02	0	21.8422155688623	477.082380956649	No	-1.60646369100404
0.8	0	1	Born in 50 US States or Washington, DC	edu.hischl	black	1.24	0	13.8422155688623	191.606931854853	No	-1.60646369100404
3.67	0	1	Born in 50 US States or Washington, DC	edu.somecol	white	5	0	22.8422155688623	521.766812094374	Yes	-0.60646369100404
2.2	0	1	Born in 50 US States or Washington, DC	edu.9to11	mexicanam	1.81	0	-18.1577844311377	329.705135447668	No	1.39353630899596
3	1	1	Born in 50 US States or Washington, DC	edu.9to11	white	1.9	0	-0.157784431137728	0.0248959267094563	Yes	-1.60646369100404
1.7	0	1	Born in 50 US States or Washington, DC	edu.hischl	white	5	0	10.8422155688623	117.553638441679	No	-1.60646369100404
7.75	1	0	Born in 50 US States or Washington, DC	edu.somecol	black	5	0	0.842215568862272	0.709327064434001	No	-2.60646369100404
1.9	1	0	Born in 50 US States or Washington, DC	edu.9to11	white	1.28	0	5.84221556886227	34.1314827530567	No	-0.60646369100404
2.14	1	1	Born in 50 US States or Washington, DC	edu.somecol	white	1.28	0	-7.15778443113773	51.2338779626376	No	-0.60646369100404
1.92	1	1	Born in 50 US States or Washington, DC	edu.9to11	white	0.84	0	-12.1577844311377	147.811722274015	No	-0.60646369100404
1.12	0	0	Born in 50 US States or Washington, DC	edu.college	black	1.63	0	-22.1577844311377	490.967410896769	No	0.39353630899596
1.2	0	0	Born in 50 US States or Washington, DC	edu.hischl	white	5	0	-11.1577844311377	124.496153411739	No	-2.60646369100404
4	0	0	Born in 50 US States or Washington, DC	edu.lt9	black	0.99	0	19.8422155688623	393.7135186812	No	-2.60646369100404
4.38	0	0	Born in 50 US States or Washington, DC	edu.college	black	2.88	0	29.8422155688623	890.557830058446	No	-2.60646369100404
6.5	0	0	Born in Mexico	edu.hischl	mexicanam	2.52	0	-21.1577844311377	447.651842034494	No	0.39353630899596
2.28	1	1	Born in 50 US States or Washington, DC	edu.9to11	white	1.01	0	-8.15778443113773	66.5494468249131	No	1.39353630899596
1.65	0	0	Born in 50 US States or Washington, DC	edu.college	white	5	0	-17.1577844311377	294.389566585392	No	-2.60646369100404
0.57	0	0	Born in 50 US States or Washington, DC	edu.9to11	mexicanam	0.48	0	-28.1577844311377	792.860824070422	No	-0.60646369100404
1.6	1	1	Born in 50 US States or Washington, DC	edu.hischl	white	4.38	0	16.8422155688623	283.660225268027	Yes	-1.60646369100404
1.1	0	0	Born in 50 US States or Washington, DC	edu.hischl	white	1.18	0	-6.15778443113773	37.9183091003622	Yes	-2.60646369100404
2.3	1	1	Born in 50 US States or Washington, DC	edu.hischl	white	1.61	0	-5.15778443113773	26.6027402380867	No	-1.60646369100404
1.24	1	1	Born in 50 US States or Washington, DC	edu.hischl	mexicanam	1.09	0	-14.1577844311377	200.442859998566	No	2.39353630899596
1.99	0	0	Born in Mexico	edu.lt9	mexicanam	0.47	0	-21.1577844311377	447.651842034494	No	0.39353630899596
0.39	0	0	Born in 50 US States or Washington, DC	edu.somecol	otherhispan	2.82	0	-28.1577844311377	792.860824070422	No	1.39353630899596
5.7	0	1	Born in 50 US States or Washington, DC	edu.college	white	4.38	0	28.8422155688623	831.873398920721	No	-1.60646369100404
1.34	0	0	Born in 50 US States or Washington, DC	edu.somecol	mexicanam	4.24	0	-28.1577844311377	792.860824070422	No	0.39353630899596
6.1	0	0	Born in 50 US States or Washington, DC	edu.somecol	white	2.49236006546645	1	2.84221556886227	8.07818933988309	No	-1.60646369100404
2.96	1	0	Born in 50 US States or Washington, DC	edu.somecol	white	0.19	0	10.8422155688623	117.553638441679	Yes	-2.60646369100404
1.46	0	0	Born in Mexico	edu.somecol	mexicanam	2.95	0	-5.15778443113773	26.6027402380867	No	-0.60646369100404
0.45	0	1	Born in 50 US States or Washington, DC	edu.9to11	white	1.94	0	-14.1577844311377	200.442859998566	No	1.39353630899596
0.99	0	1	Born in 50 US States or Washington, DC	edu.college	white	5	0	-21.1577844311377	447.651842034494	No	-1.60646369100404
1.79	0	0	Born in Mexico	edu.hischl	mexicanam	1.56	0	-17.1577844311377	294.389566585392	No	3.39353630899596
2.93	1	1	Born in 50 US States or Washington, DC	edu.hischl	white	0.48	0	3.84221556886227	14.7626204776076	No	1.39353630899596
0.86	0	1	Born in Mexico	edu.lt9	mexicanam	0.71	0	-14.1577844311377	200.442859998566	No	2.39353630899596
0.69	0	1	Born in 50 US States or Washington, DC	edu.hischl	black	1.14	0	-13.1577844311377	173.12729113629	No	1.39353630899596
1.31	0	0	Born in Other Spanish Speaking Country	edu.lt9	otherhispan	0	0	10.8422155688623	117.553638441679	No	-2.60646369100404
1.63	1	0	Born in 50 US States or Washington, DC	edu.hischl	white	5	0	-0.157784431137728	0.0248959267094563	No	-0.60646369100404
1.72	0	1	Born in 50 US States or Washington, DC	edu.somecol	white	3.57	0	-11.1577844311377	124.496153411739	No	-1.60646369100404
2.1	1	0	Born in 50 US States or Washington, DC	edu.somecol	black	0.88	0	-8.15778443113773	66.5494468249131	No	-1.60646369100404
1.8	1	0	Born in 50 US States or Washington, DC	edu.hischl	white	0.73	0	-18.1577844311377	329.705135447668	No	-1.60646369100404
0.99	0	0	Born in 50 US States or Washington, DC	edu.hischl	white	0.62	0	-22.1577844311377	490.967410896769	No	2.39353630899596
2.6	0	0	Born in Mexico	edu.hischl	mexicanam	2.49236006546645	1	-23.1577844311377	536.282979759045	No	-2.60646369100404
0.69	0	1	Born in 50 US States or Washington, DC	edu.hischl	white	4.72	0	-3.15778443113773	9.97160251353582	Yes	0.39353630899596
1.6	0	1	Born in 50 US States or Washington, DC	edu.hischl	white	5	0	-1.15778443113773	1.34046478898491	No	-1.60646369100404
1.9	1	0	Born in 50 US States or Washington, DC	edu.somecol	white	2.35	0	21.8422155688623	477.082380956649	No	-2.60646369100404
0.68	0	0	Born in 50 US States or Washington, DC	edu.hischl	white	3.69	0	-27.1577844311377	737.545255208147	No	-0.60646369100404
2.4	0	0	Born in 50 US States or Washington, DC	edu.college	black	5	0	2.84221556886227	8.07818933988309	No	-1.60646369100404
1.15	0	1	Born in 50 US States or Washington, DC	edu.hischl	mexicanam	5	0	2.84221556886227	8.07818933988309	Yes	-1.60646369100404
6.2	1	0	Born in 50 US States or Washington, DC	edu.somecol	white	4.9	0	30.8422155688623	951.24226119617	Yes	-2.60646369100404
1.36	0	0	Born in 50 US States or Washington, DC	edu.9to11	mexicanam	1.43	0	-25.1577844311377	632.914117483596	No	-1.60646369100404
0.98	0	0	Born in 50 US States or Washington, DC	edu.college	white	2.64	0	-25.1577844311377	632.914117483596	No	-2.60646369100404
1.5	0	1	Born in Other Non-Spanish Speaking Country	edu.lt9	white	4.37	0	21.8422155688623	477.082380956649	No	-0.60646369100404
2.5	0	1	Born in Other Non-Spanish Speaking Country	edu.9to11	otherrace	2.49236006546645	1	-20.1577844311377	406.336273172219	No	3.39353630899596
0.97	0	1	Born in Other Spanish Speaking Country	edu.college	otherhispan	1.13	0	1.84221556886227	3.39375820215855	No	0.39353630899596
1.6	0	0	Born in 50 US States or Washington, DC	edu.college	white	2.49236006546645	1	25.8422155688623	667.820105507548	Yes	-1.60646369100404
3.4	0	1	Born in 50 US States or Washington, DC	edu.lt9	white	1.31	0	30.8422155688623	951.24226119617	Yes	-1.60646369100404
3.1	1	1	Born in Other Non-Spanish Speaking Country	edu.hischl	otherrace	0.98	0	0.842215568862272	0.709327064434001	No	-2.60646369100404
1.02	0	1	Born in 50 US States or Washington, DC	edu.somecol	white	5	0	-5.15778443113773	26.6027402380867	No	-0.60646369100404
2.6	0	0	Born in 50 US States or Washington, DC	edu.college	white	5	0	2.84221556886227	8.07818933988309	No	-2.60646369100404
1.5	1	1	Born in 50 US States or Washington, DC	edu.hischl	white	0.58	0	-12.1577844311377	147.811722274015	No	0.39353630899596
0.99	0	1	Born in 50 US States or Washington, DC	edu.somecol	white	5	0	-3.15778443113773	9.97160251353582	No	-0.60646369100404
1.9	1	1	Born in 50 US States or Washington, DC	edu.hischl	white	5	0	-19.1577844311377	367.020704309943	No	-1.60646369100404
2.18	0	0	Born in Mexico	edu.9to11	mexicanam	1.93	0	-7.15778443113773	51.2338779626376	No	0.39353630899596
0.89	1	1	Born in 50 US States or Washington, DC	edu.hischl	white	3.77	0	-3.15778443113773	9.97160251353582	No	0.39353630899596
2	1	0	Born in 50 US States or Washington, DC	edu.hischl	white	5	0	-0.157784431137728	0.0248959267094563	Yes	-2.60646369100404
0.77	0	1	Born in 50 US States or Washington, DC	edu.hischl	white	3.18	0	-27.1577844311377	737.545255208147	No	-0.60646369100404
0.75	0	1	Born in Other Non-Spanish Speaking Country	edu.college	otherrace	3.3	0	-14.1577844311377	200.442859998566	Yes	0.39353630899596
0.91	0	0	Born in Other Spanish Speaking Country	edu.lt9	otherhispan	1.93	0	-17.1577844311377	294.389566585392	No	-1.60646369100404
0.98	0	1	Born in 50 US States or Washington, DC	edu.college	black	5	0	-3.15778443113773	9.97160251353582	No	0.39353630899596
1.8	0	0	Born in Other Non-Spanish Speaking Country	edu.college	otherrace	5	0	22.8422155688623	521.766812094374	No	-2.60646369100404
2.14	0	1	Born in Other Spanish Speaking Country	edu.somecol	otherhispan	1.25	0	11.8422155688623	140.238069579404	Yes	-0.60646369100404
6.5	0	1	Born in 50 US States or Washington, DC	edu.lt9	black	2.36	0	30.8422155688623	951.24226119617	Yes	0.39353630899596
1.4	1	1	Born in 50 US States or Washington, DC	edu.somecol	white	5	0	0.842215568862272	0.709327064434001	No	0.39353630899596
1.77	1	0	Born in 50 US States or Washington, DC	edu.hischl	white	1.06	0	-21.1577844311377	447.651842034494	Yes	-2.60646369100404
2	0	1	Born in Other Non-Spanish Speaking Country	edu.somecol	white	5	0	-10.1577844311377	103.180584549464	No	1.39353630899596
2.13	0	1	Born in 50 US States or Washington, DC	edu.lt9	white	2.49236006546645	1	25.8422155688623	667.820105507548	No	-1.60646369100404
2.57	0	0	Born in 50 US States or Washington, DC	edu.hischl	white	0.81	0	22.8422155688623	521.766812094374	Yes	-2.60646369100404
1.75	1	0	Born in Other Spanish Speaking Country	edu.hischl	otherhispan	1.34	0	-25.1577844311377	632.914117483596	No	2.39353630899596
7.02	1	0	Born in 50 US States or Washington, DC	edu.lt9	black	0.71	0	17.8422155688623	318.344656405751	No	-2.60646369100404
1.1	0	0	Born in 50 US States or Washington, DC	edu.somecol	black	3.32	0	-27.1577844311377	737.545255208147	No	1.39353630899596
2.7	0	1	Born in 50 US States or Washington, DC	edu.9to11	white	1.2	0	29.8422155688623	890.557830058446	No	-1.60646369100404
1.23	0	1	Born in Other Spanish Speaking Country	edu.hischl	otherhispan	2.36	0	-8.15778443113773	66.5494468249131	No	0.39353630899596
1.61	0	1	Born in Other Non-Spanish Speaking Country	edu.college	otherrace	5	0	0.842215568862272	0.709327064434001	No	-0.60646369100404
1.4	1	1	Born in 50 US States or Washington, DC	edu.somecol	white	1.26	0	-19.1577844311377	367.020704309943	No	0.39353630899596
2.53	0	1	Born in 50 US States or Washington, DC	edu.hischl	white	3.57	0	24.8422155688623	617.135674369823	Yes	-1.60646369100404
1.59	0	1	Born in 50 US States or Washington, DC	edu.lt9	white	2.49236006546645	1	30.8422155688623	951.24226119617	Yes	-1.60646369100404
1.27	0	1	Born in Mexico	edu.lt9	mexicanam	1.41	0	0.842215568862272	0.709327064434001	No	1.39353630899596
2.2	0	1	Born in 50 US States or Washington, DC	edu.hischl	white	1.31	0	30.8422155688623	951.24226119617	Yes	-0.60646369100404
1.91	0	1	Born in 50 US States or Washington, DC	edu.somecol	mexicanam	2.19	0	15.8422155688623	250.975794130302	Yes	-1.60646369100404
2.35	0	1	Born in 50 US States or Washington, DC	edu.hischl	white	1.71	0	15.8422155688623	250.975794130302	No	-1.60646369100404
2.03	0	1	Born in Other Non-Spanish Speaking Country	edu.college	otherrace	2.49236006546645	1	-15.1577844311377	229.758428860841	No	0.39353630899596
1.48	0	1	Born in 50 US States or Washington, DC	edu.somecol	white	5	0	0.842215568862272	0.709327064434001	No	-1.60646369100404
0.7	0	0	Born in 50 US States or Washington, DC	edu.somecol	white	0.58	0	-26.1577844311377	684.229686345871	No	-2.60646369100404
0.85	0	1	Born in 50 US States or Washington, DC	edu.college	white	5	0	6.84221556886227	46.8159138907813	No	-0.60646369100404
1.6	0	1	Born in Other Non-Spanish Speaking Country	edu.college	otherrace	2.92	0	13.8422155688623	191.606931854853	No	-1.60646369100404
0.59	0	1	Born in 50 US States or Washington, DC	edu.somecol	white	3.52	0	-19.1577844311377	367.020704309943	No	-0.60646369100404
1.47	0	1	Born in 50 US States or Washington, DC	edu.college	white	5	0	8.84221556886227	78.1847761662304	No	-1.60646369100404
1.6	0	1	Born in Other Spanish Speaking Country	edu.hischl	otherhispan	2.04	0	-9.15778443113773	83.8650156871886	No	-2.60646369100404
0.9	0	1	Born in 50 US States or Washington, DC	edu.somecol	black	2.04	0	-14.1577844311377	200.442859998566	Yes	3.39353630899596
2.29	0	1	Born in Mexico	edu.lt9	mexicanam	2.49236006546645	1	-6.15778443113773	37.9183091003622	No	1.39353630899596
1.54	0	1	Born in 50 US States or Washington, DC	edu.hischl	white	5	0	0.842215568862272	0.709327064434001	Yes	0.39353630899596
3.11	1	0	Born in 50 US States or Washington, DC	edu.hischl	black	2.19	0	-9.15778443113773	83.8650156871886	No	3.39353630899596
2.38	1	0	Born in 50 US States or Washington, DC	edu.hischl	white	0.93	0	-11.1577844311377	124.496153411739	No	2.39353630899596
0.52	0	1	Born in 50 US States or Washington, DC	edu.9to11	white	4.01	0	-14.1577844311377	200.442859998566	Yes	0.39353630899596
1.71	0	0	Born in 50 US States or Washington, DC	edu.hischl	white	0.96	0	30.8422155688623	951.24226119617	Yes	-2.60646369100404
1.23	0	0	Born in 50 US States or Washington, DC	edu.hischl	white	5	0	4.84221556886227	23.4470516153322	No	-2.60646369100404
3.54	0	1	Born in Mexico	edu.lt9	mexicanam	1.81	0	27.8422155688623	775.188967782997	No	1.39353630899596
2.5	1	0	Born in 50 US States or Washington, DC	edu.9to11	white	0.46	0	-25.1577844311377	632.914117483596	No	1.39353630899596
1.4	0	0	Born in 50 US States or Washington, DC	edu.college	white	0.48	0	-26.1577844311377	684.229686345871	No	-2.60646369100404
3.96	0	0	Born in 50 US States or Washington, DC	edu.hischl	white	2.92	0	-16.1577844311377	261.073997723117	No	0.39353630899596
1.53	1	0	Born in 50 US States or Washington, DC	edu.hischl	black	0.85	0	-24.1577844311377	583.59854862132	No	-0.60646369100404
1.07	0	0	Born in Other Spanish Speaking Country	edu.hischl	otherhispan	2.14	0	6.84221556886227	46.8159138907813	No	-1.60646369100404
5.6	1	1	Born in Other Non-Spanish Speaking Country	edu.lt9	otherrace	2.49236006546645	1	4.84221556886227	23.4470516153322	No	3.39353630899596
1.61	1	1	Born in 50 US States or Washington, DC	edu.hischl	white	4.84	0	-12.1577844311377	147.811722274015	No	1.39353630899596
3.4	1	1	Born in 50 US States or Washington, DC	edu.hischl	white	5	0	7.84221556886227	61.5003450285058	Yes	0.39353630899596
1.3	0	1	Born in 50 US States or Washington, DC	edu.hischl	mexicanam	1.83	0	5.84221556886227	34.1314827530567	No	-1.60646369100404
8.32	1	1	Born in 50 US States or Washington, DC	edu.somecol	white	2.49236006546645	1	3.84221556886227	14.7626204776076	No	-1.60646369100404
1.2	0	1	Born in Other Spanish Speaking Country	edu.hischl	otherhispan	3.29	0	-20.1577844311377	406.336273172219	No	-1.60646369100404
1.31	0	0	Born in 50 US States or Washington, DC	edu.lt9	white	0.96	0	-7.15778443113773	51.2338779626376	No	-0.60646369100404
1.8	1	1	Born in Mexico	edu.lt9	mexicanam	0.73	0	3.84221556886227	14.7626204776076	No	0.39353630899596
1.2	0	1	Born in Other Non-Spanish Speaking Country	edu.hischl	white	0.55	0	2.84221556886227	8.07818933988309	No	3.39353630899596
3.7	0	0	Born in Mexico	edu.somecol	mexicanam	0.39	0	-21.1577844311377	447.651842034494	No	3.39353630899596
1.8	1	1	Born in 50 US States or Washington, DC	edu.hischl	otherrace	2.9	0	14.8422155688623	220.291362992578	Yes	1.39353630899596
1.7	0	0	Born in 50 US States or Washington, DC	edu.9to11	mexicanam	0.31	0	-28.1577844311377	792.860824070422	No	2.39353630899596
3.8	0	0	Born in Mexico	edu.hischl	mexicanam	1.76	0	-22.1577844311377	490.967410896769	No	-2.60646369100404
0.98	0	1	Born in 50 US States or Washington, DC	edu.college	black	5	0	9.84221556886227	96.8692073039549	Yes	-0.60646369100404
0.88	0	1	Born in 50 US States or Washington, DC	edu.college	white	5	0	0.842215568862272	0.709327064434001	No	0.39353630899596
1.47	0	0	Born in 50 US States or Washington, DC	edu.college	white	5	0	3.84221556886227	14.7626204776076	No	-1.60646369100404
0.83	0	0	Born in 50 US States or Washington, DC	edu.college	white	0.69	0	-22.1577844311377	490.967410896769	No	-2.60646369100404
1.3	0	1	Born in 50 US States or Washington, DC	edu.college	white	1.25	0	-3.15778443113773	9.97160251353582	No	3.39353630899596
3.9	0	1	Born in 50 US States or Washington, DC	edu.lt9	black	1.51	0	21.8422155688623	477.082380956649	No	-0.60646369100404
1.4	1	0	Born in 50 US States or Washington, DC	edu.college	white	5	0	7.84221556886227	61.5003450285058	Yes	-2.60646369100404
1.59	1	0	Born in 50 US States or Washington, DC	edu.hischl	black	4.29	0	-1.15778443113773	1.34046478898491	No	-1.60646369100404
1.61	1	0	Born in 50 US States or Washington, DC	edu.hischl	mexicanam	2.5	0	-6.15778443113773	37.9183091003622	Yes	-2.60646369100404
3.8	1	0	Born in 50 US States or Washington, DC	edu.lt9	otherrace	1.08	0	-8.15778443113773	66.5494468249131	No	-2.60646369100404
2.17	0	1	Born in Other Spanish Speaking Country	edu.somecol	otherhispan	5	0	14.8422155688623	220.291362992578	No	-1.60646369100404
1.3	0	1	Born in 50 US States or Washington, DC	edu.college	mexicanam	5	0	-10.1577844311377	103.180584549464	Yes	-0.60646369100404
3.14	1	1	Born in 50 US States or Washington, DC	edu.9to11	white	2.5	0	13.8422155688623	191.606931854853	No	-1.60646369100404
1.5	1	0	Born in 50 US States or Washington, DC	edu.somecol	white	4.41	0	-24.1577844311377	583.59854862132	No	-2.60646369100404
3.05	0	1	Born in 50 US States or Washington, DC	edu.somecol	white	3.41	0	15.8422155688623	250.975794130302	No	-0.60646369100404
3.67	1	0	Born in 50 US States or Washington, DC	edu.9to11	white	2.5	0	21.8422155688623	477.082380956649	Yes	-2.60646369100404
1.25	0	1	Born in 50 US States or Washington, DC	edu.college	white	5	0	0.842215568862272	0.709327064434001	No	0.39353630899596
7.4	1	0	Born in 50 US States or Washington, DC	edu.somecol	white	1.76	0	9.84221556886227	96.8692073039549	Yes	-2.60646369100404
0.76	0	1	Born in 50 US States or Washington, DC	edu.9to11	white	4.55	0	12.8422155688623	164.922500717129	No	-0.60646369100404
1.78	0	0	Born in Other Spanish Speaking Country	edu.somecol	otherhispan	2.12	0	-7.15778443113773	51.2338779626376	No	0.39353630899596
2.11	1	1	Born in 50 US States or Washington, DC	edu.somecol	white	1.46	0	9.84221556886227	96.8692073039549	Yes	-1.60646369100404
4.4	0	1	Born in 50 US States or Washington, DC	edu.college	mexicanam	5	0	3.84221556886227	14.7626204776076	Yes	0.39353630899596
0.97	0	1	Born in 50 US States or Washington, DC	edu.9to11	black	4.1	0	-16.1577844311377	261.073997723117	No	0.39353630899596
1.73	0	0	Born in Other Spanish Speaking Country	edu.lt9	otherhispan	1.25	0	-13.1577844311377	173.12729113629	No	-0.60646369100404
3	1	1	Born in 50 US States or Washington, DC	edu.lt9	mexicanam	5	0	2.84221556886227	8.07818933988309	No	0.39353630899596
4.32	0	1	Born in Other Non-Spanish Speaking Country	edu.college	otherrace	3.21	0	21.8422155688623	477.082380956649	No	-1.60646369100404
0.92	0	1	Born in 50 US States or Washington, DC	edu.college	white	5	0	-8.15778443113773	66.5494468249131	No	0.39353630899596
2.15	0	1	Born in 50 US States or Washington, DC	edu.somecol	otherhispan	5	0	5.84221556886227	34.1314827530567	No	-0.60646369100404
2.6	1	0	Born in 50 US States or Washington, DC	edu.hischl	white	5	0	14.8422155688623	220.291362992578	No	-2.60646369100404
1.33	0	0	Born in 50 US States or Washington, DC	edu.somecol	mexicanam	5	0	-1.15778443113773	1.34046478898491	No	-2.60646369100404
2.3	0	1	Born in 50 US States or Washington, DC	edu.9to11	white	0.58	0	-5.15778443113773	26.6027402380867	No	0.39353630899596
1.51	0	0	Born in Mexico	edu.lt9	mexicanam	1.94	0	-9.15778443113773	83.8650156871886	No	0.39353630899596
8.59	0	0	Born in Other Non-Spanish Speaking Country	edu.hischl	black	0	0	9.84221556886227	96.8692073039549	No	-2.60646369100404
1.62	0	1	Born in 50 US States or Washington, DC	edu.lt9	white	2.06	0	30.8422155688623	951.24226119617	No	-1.60646369100404
3.14	1	0	Born in 50 US States or Washington, DC	edu.somecol	black	1.54	0	-26.1577844311377	684.229686345871	No	-2.60646369100404
1.8	0	1	Born in 50 US States or Washington, DC	edu.somecol	white	5	0	-0.157784431137728	0.0248959267094563	No	-1.60646369100404
2.24	0	1	Born in Other Non-Spanish Speaking Country	edu.hischl	otherrace	5	0	0.842215568862272	0.709327064434001	No	2.39353630899596
1.68	0	0	Born in 50 US States or Washington, DC	edu.lt9	white	0.96	0	12.8422155688623	164.922500717129	No	-2.60646369100404
2.74	0	0	Born in Other Non-Spanish Speaking Country	edu.college	otherrace	1.44	0	14.8422155688623	220.291362992578	No	-2.60646369100404
2.2	0	1	Born in Mexico	edu.9to11	mexicanam	2.18	0	-4.15778443113773	17.2871713758113	No	0.39353630899596
0.82	0	0	Born in 50 US States or Washington, DC	edu.somecol	white	4.33	0	-20.1577844311377	406.336273172219	No	-2.60646369100404
5.6	0	1	Born in Mexico	edu.lt9	mexicanam	1.36	0	-25.1577844311377	632.914117483596	No	0.39353630899596
2.16	0	1	Born in 50 US States or Washington, DC	edu.9to11	black	2.83	0	18.8422155688623	355.029087543476	No	0.39353630899596
2.1	0	1	Born in Other Spanish Speaking Country	edu.lt9	mexicanam	1.02	0	11.8422155688623	140.238069579404	No	-1.60646369100404
2.2	0	0	Born in 50 US States or Washington, DC	edu.hischl	mexicanam	0.73	0	25.8422155688623	667.820105507548	Yes	0.39353630899596
1.76	0	1	Born in 50 US States or Washington, DC	edu.college	white	2.14	0	23.8422155688623	568.451243232098	No	-1.60646369100404
1.42	1	1	Born in 50 US States or Washington, DC	edu.somecol	mexicanam	5	0	8.84221556886227	78.1847761662304	Yes	-1.60646369100404
1.8	0	1	Born in Other Spanish Speaking Country	edu.9to11	otherhispan	0.58	0	-15.1577844311377	229.758428860841	No	0.39353630899596
2.81	1	0	Born in 50 US States or Washington, DC	edu.9to11	mexicanam	1.5	0	-26.1577844311377	684.229686345871	No	-1.60646369100404
2.49	0	0	Born in 50 US States or Washington, DC	edu.college	white	5	0	30.8422155688623	951.24226119617	Yes	3.39353630899596
1.38	1	0	Born in 50 US States or Washington, DC	edu.9to11	white	2.14	0	-6.15778443113773	37.9183091003622	No	1.39353630899596
3.6	1	0	Born in 50 US States or Washington, DC	edu.9to11	black	3.49	0	-3.15778443113773	9.97160251353582	Yes	-0.60646369100404
2.9	0	1	Born in 50 US States or Washington, DC	edu.college	white	1.5	0	1.84221556886227	3.39375820215855	Yes	-1.60646369100404
0.84	0	0	Born in 50 US States or Washington, DC	edu.9to11	white	1.92	0	30.8422155688623	951.24226119617	Yes	-2.60646369100404
2.8	0	0	Born in Other Spanish Speaking Country	edu.hischl	otherhispan	0.65	0	-25.1577844311377	632.914117483596	No	2.39353630899596
1.7	1	0	Born in 50 US States or Washington, DC	edu.somecol	white	4.46	0	-10.1577844311377	103.180584549464	Yes	0.39353630899596
1.95	0	1	Born in Other Non-Spanish Speaking Country	edu.college	white	5	0	-13.1577844311377	173.12729113629	No	-1.60646369100404
12.2	1	0	Born in 50 US States or Washington, DC	edu.9to11	white	1.44	0	-17.1577844311377	294.389566585392	No	-2.60646369100404
4.59	1	0	Born in 50 US States or Washington, DC	edu.hischl	white	5	0	-23.1577844311377	536.282979759045	No	-2.60646369100404
1.15	0	1	Born in 50 US States or Washington, DC	edu.hischl	mexicanam	4.55	0	12.8422155688623	164.922500717129	Yes	-0.60646369100404
0.95	0	1	Born in Mexico	edu.lt9	mexicanam	1.73	0	-22.1577844311377	490.967410896769	No	-2.60646369100404
1.1	0	0	Born in 50 US States or Washington, DC	edu.college	white	3.92	0	-22.1577844311377	490.967410896769	No	-2.60646369100404
1.14	0	1	Born in 50 US States or Washington, DC	edu.somecol	white	1.79	0	30.8422155688623	951.24226119617	Yes	-1.60646369100404
5.8	1	0	Born in 50 US States or Washington, DC	edu.9to11	black	1.41	0	6.84221556886227	46.8159138907813	No	-2.60646369100404
1.5	0	1	Born in Other Spanish Speaking Country	edu.9to11	otherhispan	0.71	0	-27.1577844311377	737.545255208147	No	3.39353630899596
1.84	1	1	Born in 50 US States or Washington, DC	edu.9to11	white	4.5	0	3.84221556886227	14.7626204776076	No	-1.60646369100404
0.82	0	1	Born in 50 US States or Washington, DC	edu.college	white	3.78	0	-6.15778443113773	37.9183091003622	No	0.39353630899596
1.21	0	0	Born in 50 US States or Washington, DC	edu.somecol	white	2.59	0	-27.1577844311377	737.545255208147	No	0.39353630899596
2.63	0	1	Born in 50 US States or Washington, DC	edu.lt9	white	0.68	0	-4.15778443113773	17.2871713758113	No	-0.60646369100404
0.66	0	1	Born in 50 US States or Washington, DC	edu.somecol	mexicanam	2.33	0	-14.1577844311377	200.442859998566	Yes	-0.60646369100404
1.6	0	1	Born in 50 US States or Washington, DC	edu.college	black	5	0	13.8422155688623	191.606931854853	Yes	-1.60646369100404
0.87	0	1	Born in 50 US States or Washington, DC	edu.somecol	black	3.92	0	-16.1577844311377	261.073997723117	No	0.39353630899596
1.85	1	0	Born in 50 US States or Washington, DC	edu.9to11	white	1.45	0	-11.1577844311377	124.496153411739	No	0.39353630899596
2.6	0	1	Born in Other Spanish Speaking Country	edu.hischl	otherhispan	1.69	0	-3.15778443113773	9.97160251353582	No	0.39353630899596
1.08	0	1	Born in 50 US States or Washington, DC	edu.college	white	2.14	0	30.8422155688623	951.24226119617	No	-1.60646369100404
4.8	0	1	Born in Other Non-Spanish Speaking Country	edu.hischl	black	1.66	0	-23.1577844311377	536.282979759045	No	1.39353630899596
0.59	0	0	Born in 50 US States or Washington, DC	edu.somecol	white	4.75	0	-8.15778443113773	66.5494468249131	No	-1.60646369100404
2.35	0	1	Born in 50 US States or Washington, DC	edu.somecol	black	1.85	0	-12.1577844311377	147.811722274015	No	1.39353630899596
0.63	0	1	Born in 50 US States or Washington, DC	edu.college	white	0.5	0	-15.1577844311377	229.758428860841	No	1.39353630899596
2.2	0	1	Born in 50 US States or Washington, DC	edu.lt9	white	1.1	0	29.8422155688623	890.557830058446	Yes	-1.60646369100404
1.88	0	1	Born in Mexico	edu.9to11	mexicanam	0	0	-5.15778443113773	26.6027402380867	No	-2.60646369100404
1.66	0	1	Born in 50 US States or Washington, DC	edu.somecol	white	5	0	8.84221556886227	78.1847761662304	No	-1.60646369100404
3.8	1	0	Born in 50 US States or Washington, DC	edu.hischl	white	0.59	0	-17.1577844311377	294.389566585392	No	-2.60646369100404
1.09	0	1	Born in Other Spanish Speaking Country	edu.college	otherrace	5	0	-2.15778443113773	4.65603365126037	No	1.39353630899596
1.92	0	0	Born in 50 US States or Washington, DC	edu.lt9	white	1.46	0	10.8422155688623	117.553638441679	No	-2.60646369100404
1.9	1	1	Born in 50 US States or Washington, DC	edu.somecol	white	0.87	0	-23.1577844311377	536.282979759045	No	0.39353630899596
1.63	0	0	Born in 50 US States or Washington, DC	edu.college	white	5	0	-10.1577844311377	103.180584549464	No	-2.60646369100404
2.06	0	1	Born in Other Non-Spanish Speaking Country	edu.college	white	5	0	-5.15778443113773	26.6027402380867	No	-1.60646369100404
3.4	1	0	Born in Other Spanish Speaking Country	edu.lt9	otherhispan	0.59	0	16.8422155688623	283.660225268027	No	-2.60646369100404
1.61	0	0	Born in Other Spanish Speaking Country	edu.lt9	otherhispan	2.29	0	-9.15778443113773	83.8650156871886	No	2.39353630899596
3.4	1	1	Born in 50 US States or Washington, DC	edu.somecol	white	1.99	0	-6.15778443113773	37.9183091003622	No	0.39353630899596
1.3	0	0	Born in 50 US States or Washington, DC	edu.college	white	4.9	0	18.8422155688623	355.029087543476	Yes	-2.60646369100404
0.79	0	0	Born in 50 US States or Washington, DC	edu.9to11	white	1.43	0	-11.1577844311377	124.496153411739	No	-1.60646369100404
1.9	1	0	Born in 50 US States or Washington, DC	edu.9to11	white	1.57	0	-26.1577844311377	684.229686345871	No	-0.60646369100404
2.59	1	0	Born in 50 US States or Washington, DC	edu.somecol	white	0.7	0	-25.1577844311377	632.914117483596	No	3.39353630899596
2.2	0	1	Born in 50 US States or Washington, DC	edu.hischl	white	5	0	-10.1577844311377	103.180584549464	No	-0.60646369100404
3.1	1	1	Born in 50 US States or Washington, DC	edu.somecol	white	2.19	0	-3.15778443113773	9.97160251353582	Yes	-1.60646369100404
3.3	0	0	Born in 50 US States or Washington, DC	edu.college	black	0.23	0	-3.15778443113773	9.97160251353582	No	-0.60646369100404
0.65	0	1	Born in 50 US States or Washington, DC	edu.hischl	white	3.57	0	-8.15778443113773	66.5494468249131	Yes	-1.60646369100404
2.18	1	0	Born in 50 US States or Washington, DC	edu.lt9	black	1.57	0	14.8422155688623	220.291362992578	No	-1.60646369100404
5.93	0	1	Born in 50 US States or Washington, DC	edu.college	white	5	0	4.84221556886227	23.4470516153322	No	-1.60646369100404
1.17	0	1	Born in 50 US States or Washington, DC	edu.college	white	5	0	-1.15778443113773	1.34046478898491	No	-0.60646369100404
2.35	1	1	Born in Other Non-Spanish Speaking Country	edu.somecol	otherrace	5	0	-0.157784431137728	0.0248959267094563	Yes	1.39353630899596
0.67	0	0	Born in 50 US States or Washington, DC	edu.somecol	white	1.73	0	-25.1577844311377	632.914117483596	No	-2.60646369100404
1.96	1	1	Born in 50 US States or Washington, DC	edu.9to11	white	0.51	0	-15.1577844311377	229.758428860841	No	-0.60646369100404
1.2	0	1	Born in 50 US States or Washington, DC	edu.somecol	black	5	0	-10.1577844311377	103.180584549464	No	0.39353630899596
2.7	1	1	Born in 50 US States or Washington, DC	edu.college	otherrace	1.45	0	3.84221556886227	14.7626204776076	No	1.39353630899596
1.11	0	1	Born in 50 US States or Washington, DC	edu.college	white	5	0	-3.15778443113773	9.97160251353582	No	0.39353630899596
1.01	0	1	Born in 50 US States or Washington, DC	edu.somecol	mexicanam	3.57	0	16.8422155688623	283.660225268027	No	-1.60646369100404
5.4	1	0	Born in 50 US States or Washington, DC	edu.9to11	white	0.99	0	-1.15778443113773	1.34046478898491	No	-0.60646369100404
0.91	0	1	Born in 50 US States or Washington, DC	edu.college	white	4.75	0	7.84221556886227	61.5003450285058	No	-1.60646369100404
1.18	1	1	Born in 50 US States or Washington, DC	edu.9to11	white	1.07	0	12.8422155688623	164.922500717129	Yes	-1.60646369100404
2.06	0	0	Born in 50 US States or Washington, DC	edu.hischl	mexicanam	0.98	0	2.84221556886227	8.07818933988309	Yes	-2.60646369100404
0.77	0	1	Born in 50 US States or Washington, DC	edu.somecol	white	1.65	0	-3.15778443113773	9.97160251353582	No	0.39353630899596
1.39	0	1	Born in Mexico	edu.lt9	mexicanam	1.75	0	17.8422155688623	318.344656405751	No	-0.60646369100404
1.76	0	1	Born in Mexico	edu.somecol	mexicanam	1.07	0	-2.15778443113773	4.65603365126037	No	0.39353630899596
0.79	0	0	Born in 50 US States or Washington, DC	edu.9to11	black	1.21	0	-29.1577844311377	850.176392932698	No	1.39353630899596
1	0	1	Born in 50 US States or Washington, DC	edu.college	white	5	0	-12.1577844311377	147.811722274015	No	-1.60646369100404
0.41	0	1	Born in 50 US States or Washington, DC	edu.somecol	white	0.81	0	-7.15778443113773	51.2338779626376	No	1.39353630899596
2.43	0	1	Born in Mexico	edu.lt9	mexicanam	1.81	0	13.8422155688623	191.606931854853	No	1.39353630899596
0.56	0	0	Born in 50 US States or Washington, DC	edu.somecol	white	0.19	0	-24.1577844311377	583.59854862132	No	-2.60646369100404
8.9	0	1	Born in 50 US States or Washington, DC	edu.hischl	mexicanam	1.45	0	-16.1577844311377	261.073997723117	No	2.39353630899596
0.96	0	1	Born in 50 US States or Washington, DC	edu.hischl	white	5	0	2.84221556886227	8.07818933988309	No	-1.60646369100404
1.35	1	0	Born in 50 US States or Washington, DC	edu.9to11	otherrace	4.72	0	-28.1577844311377	792.860824070422	No	0.39353630899596
1.02	0	1	Born in 50 US States or Washington, DC	edu.hischl	white	5	0	2.84221556886227	8.07818933988309	No	-1.60646369100404
2.6	0	1	Born in Other Spanish Speaking Country	edu.hischl	otherhispan	1.45	0	-7.15778443113773	51.2338779626376	No	2.39353630899596
1.22	1	0	Born in Mexico	edu.lt9	mexicanam	1.13	0	0.842215568862272	0.709327064434001	No	3.39353630899596
2.38	1	0	Born in 50 US States or Washington, DC	edu.college	white	5	0	-13.1577844311377	173.12729113629	No	-1.60646369100404
1.38	0	1	Born in Mexico	edu.9to11	mexicanam	0.5	0	-9.15778443113773	83.8650156871886	No	-0.60646369100404
1.7	0	1	Born in Other Non-Spanish Speaking Country	edu.somecol	otherrace	5	0	-24.1577844311377	583.59854862132	No	2.39353630899596
1.57	1	0	Born in 50 US States or Washington, DC	edu.hischl	white	2.12	0	-6.15778443113773	37.9183091003622	No	-2.60646369100404
0.75	0	0	Born in 50 US States or Washington, DC	edu.hischl	white	3.43	0	-29.1577844311377	850.176392932698	No	-2.60646369100404
2.18	0	0	Born in 50 US States or Washington, DC	edu.somecol	white	5	0	26.8422155688623	720.504536645272	Yes	-2.60646369100404
2.5	0	1	Born in 50 US States or Washington, DC	edu.hischl	white	1.46	0	28.8422155688623	831.873398920721	No	-1.60646369100404
3.8	1	0	Born in 50 US States or Washington, DC	edu.hischl	white	1.16	0	-18.1577844311377	329.705135447668	No	-0.60646369100404
2.04	0	0	Born in Mexico	edu.lt9	mexicanam	0.71	0	-12.1577844311377	147.811722274015	No	3.39353630899596
1.4	0	1	Born in Other Spanish Speaking Country	edu.hischl	otherhispan	4.25	0	13.8422155688623	191.606931854853	No	1.39353630899596
1.6	1	0	Born in 50 US States or Washington, DC	edu.hischl	otherrace	1.71	0	-10.1577844311377	103.180584549464	No	-2.60646369100404
3.25	0	1	Born in 50 US States or Washington, DC	edu.hischl	black	3.3	0	-6.15778443113773	37.9183091003622	No	0.39353630899596
2	0	1	Born in Other Spanish Speaking Country	edu.9to11	otherhispan	2.49236006546645	1	22.8422155688623	521.766812094374	No	0.39353630899596
0.63	0	0	Born in 50 US States or Washington, DC	edu.college	otherrace	1.47	0	-26.1577844311377	684.229686345871	No	-2.60646369100404
2.7	1	0	Born in 50 US States or Washington, DC	edu.college	white	0.87	0	24.8422155688623	617.135674369823	No	-2.60646369100404
2.2	0	1	Born in 50 US States or Washington, DC	edu.hischl	mexicanam	5	0	17.8422155688623	318.344656405751	Yes	-1.60646369100404
3.21	1	0	Born in 50 US States or Washington, DC	edu.9to11	white	0.05	0	-22.1577844311377	490.967410896769	No	-2.60646369100404
0.9	0	0	Born in Mexico	edu.9to11	mexicanam	0.46	0	-18.1577844311377	329.705135447668	No	3.39353630899596
2.5	1	0	Born in 50 US States or Washington, DC	edu.hischl	white	3.23	0	0.842215568862272	0.709327064434001	Yes	-2.60646369100404
0.86	0	0	Born in 50 US States or Washington, DC	edu.somecol	otherhispan	2.49236006546645	1	-21.1577844311377	447.651842034494	No	-0.60646369100404
3.1	0	0	Born in Other Spanish Speaking Country	edu.somecol	otherhispan	2.66	0	-3.15778443113773	9.97160251353582	No	0.39353630899596
2.88	1	1	Born in 50 US States or Washington, DC	edu.lt9	white	0.77	0	28.8422155688623	831.873398920721	No	-2.60646369100404
1.14	0	1	Born in 50 US States or Washington, DC	edu.hischl	black	2.49236006546645	1	8.84221556886227	78.1847761662304	No	3.39353630899596
5.27	0	1	Born in Mexico	edu.hischl	mexicanam	1.69	0	5.84221556886227	34.1314827530567	No	2.39353630899596
1.26	1	0	Born in 50 US States or Washington, DC	edu.hischl	white	3.75	0	-1.15778443113773	1.34046478898491	No	-2.60646369100404
2.43	1	0	Born in 50 US States or Washington, DC	edu.hischl	mexicanam	5	0	11.8422155688623	140.238069579404	No	-2.60646369100404
0.92	0	1	Born in 50 US States or Washington, DC	edu.9to11	black	4.29	0	3.84221556886227	14.7626204776076	No	-1.60646369100404
4.3	0	1	Born in 50 US States or Washington, DC	edu.hischl	mexicanam	1.16	0	-8.15778443113773	66.5494468249131	Yes	2.39353630899596
1.24	0	1	Born in 50 US States or Washington, DC	edu.college	white	3.87	0	-11.1577844311377	124.496153411739	No	0.39353630899596
2.3	0	0	Born in Mexico	edu.lt9	mexicanam	0.44	0	0.842215568862272	0.709327064434001	No	-2.60646369100404
1.8	1	1	Born in 50 US States or Washington, DC	edu.hischl	white	0.73	0	-13.1577844311377	173.12729113629	No	0.39353630899596
2	0	1	Born in 50 US States or Washington, DC	edu.9to11	black	3.49	0	30.8422155688623	951.24226119617	No	-0.60646369100404
1.73	0	1	Born in 50 US States or Washington, DC	edu.9to11	white	1.21	0	25.8422155688623	667.820105507548	Yes	-1.60646369100404
3.1	0	1	Born in 50 US States or Washington, DC	edu.somecol	white	5	0	4.84221556886227	23.4470516153322	No	-1.60646369100404
2.67	0	0	Born in Mexico	edu.lt9	mexicanam	1.71	0	17.8422155688623	318.344656405751	No	-1.60646369100404
1.38	0	0	Born in 50 US States or Washington, DC	edu.hischl	black	3.37	0	11.8422155688623	140.238069579404	Yes	-2.60646369100404
2.75	0	0	Born in 50 US States or Washington, DC	edu.somecol	white	3.57	0	-13.1577844311377	173.12729113629	No	-1.60646369100404
0.93	0	1	Born in 50 US States or Washington, DC	edu.college	white	4.72	0	0.842215568862272	0.709327064434001	No	0.39353630899596
6.56	1	1	Born in 50 US States or Washington, DC	edu.somecol	white	4.01	0	-18.1577844311377	329.705135447668	No	0.39353630899596
1.61	0	1	Born in 50 US States or Washington, DC	edu.somecol	mexicanam	3.69	0	-15.1577844311377	229.758428860841	No	-0.60646369100404
1.25	1	1	Born in 50 US States or Washington, DC	edu.somecol	black	5	0	14.8422155688623	220.291362992578	Yes	-1.60646369100404
6.25	0	1	Born in Other Non-Spanish Speaking Country	edu.lt9	white	1.09	0	30.8422155688623	951.24226119617	Yes	3.39353630899596
2.8	0	0	Born in 50 US States or Washington, DC	edu.college	white	3.92	0	30.8422155688623	951.24226119617	Yes	-2.60646369100404
0.83	0	1	Born in Mexico	edu.9to11	mexicanam	2.28	0	-20.1577844311377	406.336273172219	No	0.39353630899596
3.6	1	1	Born in Other Spanish Speaking Country	edu.hischl	otherhispan	1.97	0	13.8422155688623	191.606931854853	Yes	-1.60646369100404
1.7	0	1	Born in 50 US States or Washington, DC	edu.9to11	black	1.21	0	10.8422155688623	117.553638441679	No	0.39353630899596
1.81	0	0	Born in 50 US States or Washington, DC	edu.somecol	mexicanam	5	0	-1.15778443113773	1.34046478898491	No	-1.60646369100404
1.33	1	1	Born in Other Non-Spanish Speaking Country	edu.somecol	white	2.49236006546645	1	3.84221556886227	14.7626204776076	No	0.39353630899596
1.86	1	1	Born in 50 US States or Washington, DC	edu.college	white	2.46	0	-1.15778443113773	1.34046478898491	No	2.39353630899596
4.7	0	1	Born in 50 US States or Washington, DC	edu.lt9	white	1.71	0	30.8422155688623	951.24226119617	No	-1.60646369100404
1.6	0	0	Born in Other Non-Spanish Speaking Country	edu.college	white	4.29	0	-27.1577844311377	737.545255208147	No	-1.60646369100404
1.91	1	0	Born in 50 US States or Washington, DC	edu.hischl	white	5	0	-28.1577844311377	792.860824070422	No	-0.60646369100404
2.37	0	1	Born in 50 US States or Washington, DC	edu.college	white	4.64	0	23.8422155688623	568.451243232098	Yes	-1.60646369100404
1.15	1	1	Born in 50 US States or Washington, DC	edu.9to11	white	0.25	0	-18.1577844311377	329.705135447668	No	3.39353630899596
2.02	0	1	Born in 50 US States or Washington, DC	edu.somecol	white	3.86	0	10.8422155688623	117.553638441679	Yes	-1.60646369100404
1.3	0	1	Born in 50 US States or Washington, DC	edu.college	white	4.75	0	27.8422155688623	775.188967782997	Yes	-1.60646369100404
0.46	0	1	Born in 50 US States or Washington, DC	edu.somecol	white	3.57	0	-18.1577844311377	329.705135447668	Yes	-1.60646369100404
1.62	0	1	Born in 50 US States or Washington, DC	edu.college	black	5	0	2.84221556886227	8.07818933988309	Yes	-2.60646369100404
4.55	0	1	Born in Other Spanish Speaking Country	edu.college	otherhispan	2.14	0	12.8422155688623	164.922500717129	No	-1.60646369100404
2.5	0	1	Born in Mexico	edu.hischl	mexicanam	1.4	0	-5.15778443113773	26.6027402380867	No	0.39353630899596
1.17	0	0	Born in Mexico	edu.9to11	mexicanam	1.22	0	-24.1577844311377	583.59854862132	No	-0.60646369100404
0.76	0	1	Born in Other Spanish Speaking Country	edu.hischl	otherhispan	1.95	0	-23.1577844311377	536.282979759045	No	3.39353630899596
1.45	0	1	Born in 50 US States or Washington, DC	edu.college	white	5	0	14.8422155688623	220.291362992578	Yes	-0.60646369100404
0.53	0	0	Born in 50 US States or Washington, DC	edu.hischl	white	1.96	0	-22.1577844311377	490.967410896769	No	-2.60646369100404
2.19	1	1	Born in 50 US States or Washington, DC	edu.hischl	white	3.49	0	-14.1577844311377	200.442859998566	No	-0.60646369100404
1.3	0	1	Born in 50 US States or Washington, DC	edu.9to11	white	0.97	0	20.8422155688623	434.397949818925	No	-0.60646369100404
2.34	1	0	Born in 50 US States or Washington, DC	edu.somecol	white	0.29	0	10.8422155688623	117.553638441679	Yes	-2.60646369100404
2.2	0	1	Born in Mexico	edu.lt9	mexicanam	0.91	0	17.8422155688623	318.344656405751	No	-1.60646369100404
2.1	0	0	Born in 50 US States or Washington, DC	edu.somecol	white	1.42	0	21.8422155688623	477.082380956649	Yes	-2.60646369100404
1.85	0	1	Born in 50 US States or Washington, DC	edu.hischl	white	5	0	30.8422155688623	951.24226119617	Yes	-1.60646369100404
0.82	0	0	Born in 50 US States or Washington, DC	edu.9to11	otherhispan	1.69	0	-14.1577844311377	200.442859998566	No	0.39353630899596
1.52	0	0	Born in Other Spanish Speaking Country	edu.college	otherhispan	2.49236006546645	1	-5.15778443113773	26.6027402380867	No	-1.60646369100404
2.6	0	1	Born in Mexico	edu.hischl	mexicanam	1.68	0	-6.15778443113773	37.9183091003622	No	-1.60646369100404
0.91	0	1	Born in 50 US States or Washington, DC	edu.college	white	5	0	-18.1577844311377	329.705135447668	No	3.39353630899596
2.55	0	0	Born in Mexico	edu.9to11	mexicanam	2.34	0	-5.15778443113773	26.6027402380867	No	-1.60646369100404
1.36	1	0	Born in 50 US States or Washington, DC	edu.hischl	white	4.62	0	-3.15778443113773	9.97160251353582	No	-2.60646369100404
1.53	0	0	Born in Other Spanish Speaking Country	edu.college	otherhispan	2.14	0	10.8422155688623	117.553638441679	No	-1.60646369100404
0.66	0	1	Born in Other Spanish Speaking Country	edu.somecol	otherhispan	2.12	0	-10.1577844311377	103.180584549464	No	0.39353630899596
4.2	1	1	Born in 50 US States or Washington, DC	edu.hischl	white	0.52	0	-5.15778443113773	26.6027402380867	Yes	-0.60646369100404
1.09	0	1	Born in 50 US States or Washington, DC	edu.hischl	white	2.91	0	-7.15778443113773	51.2338779626376	No	-0.60646369100404
0.87	0	0	Born in 50 US States or Washington, DC	edu.hischl	black	2.9	0	-26.1577844311377	684.229686345871	No	1.39353630899596
1.77	0	0	Born in Other Non-Spanish Speaking Country	edu.somecol	black	1.63	0	-21.1577844311377	447.651842034494	No	-2.60646369100404
2.6	0	1	Born in Other Non-Spanish Speaking Country	edu.hischl	otherrace	0.98	0	-7.15778443113773	51.2338779626376	No	-2.60646369100404
1.8	0	1	Born in 50 US States or Washington, DC	edu.college	black	5	0	10.8422155688623	117.553638441679	Yes	-1.60646369100404
1.97	1	1	Born in Mexico	edu.lt9	mexicanam	2.54	0	2.84221556886227	8.07818933988309	No	2.39353630899596
3.2	1	0	Born in 50 US States or Washington, DC	edu.9to11	white	5	0	15.8422155688623	250.975794130302	Yes	-2.60646369100404
0.83	0	1	Born in 50 US States or Washington, DC	edu.9to11	white	4.14	0	-17.1577844311377	294.389566585392	No	1.39353630899596
1.88	1	0	Born in 50 US States or Washington, DC	edu.hischl	white	4.33	0	-15.1577844311377	229.758428860841	No	-2.60646369100404
0.18	0	0	Born in 50 US States or Washington, DC	edu.9to11	white	0.71	0	-27.1577844311377	737.545255208147	No	-1.60646369100404
2.2	0	1	Born in 50 US States or Washington, DC	edu.college	white	1.17	0	30.8422155688623	951.24226119617	Yes	-1.60646369100404
2.3	0	0	Born in Mexico	edu.hischl	mexicanam	2.49236006546645	1	-27.1577844311377	737.545255208147	No	3.39353630899596
5.41	0	0	Born in 50 US States or Washington, DC	edu.hischl	black	2.49236006546645	1	0.842215568862272	0.709327064434001	No	-2.60646369100404
2.4	1	1	Born in 50 US States or Washington, DC	edu.hischl	white	1.09	0	-15.1577844311377	229.758428860841	No	2.39353630899596
2.9	1	0	Born in 50 US States or Washington, DC	edu.9to11	black	0.35	0	-7.15778443113773	51.2338779626376	No	-2.60646369100404
1.8	1	0	Born in 50 US States or Washington, DC	edu.hischl	white	0.7	0	-16.1577844311377	261.073997723117	No	3.39353630899596
3.08	1	0	Born in 50 US States or Washington, DC	edu.hischl	white	0.72	0	4.84221556886227	23.4470516153322	No	-2.60646369100404
2.5	1	0	Born in 50 US States or Washington, DC	edu.college	white	5	0	10.8422155688623	117.553638441679	No	-2.60646369100404
1.49	0	1	Born in Other Non-Spanish Speaking Country	edu.college	otherrace	2.49236006546645	1	3.84221556886227	14.7626204776076	No	0.39353630899596
0.81	0	0	Born in 50 US States or Washington, DC	edu.college	white	5	0	-16.1577844311377	261.073997723117	No	-1.60646369100404
4.7	0	1	Born in Other Spanish Speaking Country	edu.somecol	otherhispan	2.35	0	-4.15778443113773	17.2871713758113	No	-2.60646369100404
1.54	0	1	Born in Other Spanish Speaking Country	edu.9to11	otherhispan	4.5	0	9.84221556886227	96.8692073039549	Yes	-1.60646369100404
5.46	0	1	Born in 50 US States or Washington, DC	edu.somecol	mexicanam	2.49236006546645	1	8.84221556886227	78.1847761662304	No	-1.60646369100404
2.55	1	1	Born in 50 US States or Washington, DC	edu.9to11	white	1.41	0	-3.15778443113773	9.97160251353582	No	1.39353630899596
5.02	0	1	Born in 50 US States or Washington, DC	edu.somecol	black	1.36	0	30.8422155688623	951.24226119617	Yes	-1.60646369100404
1.42	0	1	Born in Other Spanish Speaking Country	edu.lt9	otherhispan	0.47	0	19.8422155688623	393.7135186812	No	3.39353630899596
1.31	0	1	Born in Other Non-Spanish Speaking Country	edu.college	white	5	0	30.8422155688623	951.24226119617	No	-1.60646369100404
2.6	1	0	Born in 50 US States or Washington, DC	edu.somecol	otherrace	1.16	0	9.84221556886227	96.8692073039549	No	-2.60646369100404
0.6	0	0	Born in 50 US States or Washington, DC	edu.hischl	black	0.24	0	-24.1577844311377	583.59854862132	No	-2.60646369100404
1.31	0	1	Born in 50 US States or Washington, DC	edu.hischl	otherhispan	2.56	0	14.8422155688623	220.291362992578	Yes	-0.60646369100404
1.46	1	0	Born in 50 US States or Washington, DC	edu.9to11	black	1.81	0	-22.1577844311377	490.967410896769	No	1.39353630899596
2.5	1	0	Born in 50 US States or Washington, DC	edu.hischl	white	2.49236006546645	1	4.84221556886227	23.4470516153322	No	-2.60646369100404
1.33	0	0	Born in 50 US States or Washington, DC	edu.somecol	white	2.49236006546645	1	-11.1577844311377	124.496153411739	No	0.39353630899596
2.9	1	0	Born in 50 US States or Washington, DC	edu.somecol	white	5	0	-3.15778443113773	9.97160251353582	No	-2.60646369100404
1.43	0	1	Born in 50 US States or Washington, DC	edu.hischl	white	2.49236006546645	1	12.8422155688623	164.922500717129	Yes	-0.60646369100404
2	0	1	Born in 50 US States or Washington, DC	edu.hischl	white	1.45	0	-4.15778443113773	17.2871713758113	No	1.39353630899596
1.47	0	0	Born in 50 US States or Washington, DC	edu.somecol	black	4.72	0	-11.1577844311377	124.496153411739	No	0.39353630899596
10.9	0	1	Born in Mexico	edu.lt9	mexicanam	1.09	0	-12.1577844311377	147.811722274015	No	2.39353630899596
2	0	0	Born in Mexico	edu.lt9	mexicanam	1.16	0	29.8422155688623	890.557830058446	No	3.39353630899596
4.1	1	0	Born in 50 US States or Washington, DC	edu.hischl	white	1.86	0	-11.1577844311377	124.496153411739	No	1.39353630899596
3.4	1	0	Born in 50 US States or Washington, DC	edu.somecol	black	0.77	0	12.8422155688623	164.922500717129	Yes	2.39353630899596
1.02	0	0	Born in 50 US States or Washington, DC	edu.hischl	black	1.44	0	5.84221556886227	34.1314827530567	No	-2.60646369100404
4.01	1	0	Born in 50 US States or Washington, DC	edu.9to11	black	0.84	0	1.84221556886227	3.39375820215855	No	-2.60646369100404
2.16	0	0	Born in 50 US States or Washington, DC	edu.hischl	mexicanam	5	0	17.8422155688623	318.344656405751	No	2.39353630899596
1.4	0	0	Born in Other Spanish Speaking Country	edu.lt9	otherhispan	2.07	0	-17.1577844311377	294.389566585392	No	1.39353630899596
1.3	1	1	Born in 50 US States or Washington, DC	edu.somecol	white	4.75	0	3.84221556886227	14.7626204776076	No	-1.60646369100404
0.81	0	0	Born in 50 US States or Washington, DC	edu.somecol	white	1.47	0	-29.1577844311377	850.176392932698	No	-2.60646369100404
1.93	0	1	Born in Other Non-Spanish Speaking Country	edu.hischl	otherrace	5	0	12.8422155688623	164.922500717129	No	-1.60646369100404
0.99	0	1	Born in 50 US States or Washington, DC	edu.somecol	black	4.96	0	-4.15778443113773	17.2871713758113	Yes	2.39353630899596
1.5	0	1	Born in 50 US States or Washington, DC	edu.somecol	white	1.62	0	-1.15778443113773	1.34046478898491	Yes	3.39353630899596
1.12	0	1	Born in Other Non-Spanish Speaking Country	edu.somecol	otherrace	2.69	0	-8.15778443113773	66.5494468249131	No	1.39353630899596
2.5	1	0	Born in 50 US States or Washington, DC	edu.hischl	white	1.18	0	18.8422155688623	355.029087543476	Yes	-2.60646369100404
1.13	0	0	Born in 50 US States or Washington, DC	edu.hischl	mexicanam	2.49236006546645	1	-28.1577844311377	792.860824070422	No	3.39353630899596
1.8	0	1	Born in 50 US States or Washington, DC	edu.college	white	5	0	7.84221556886227	61.5003450285058	No	-0.60646369100404
1	0	0	Born in Mexico	edu.9to11	mexicanam	1.45	0	-3.15778443113773	9.97160251353582	No	3.39353630899596
0.84	0	1	Born in Mexico	edu.9to11	mexicanam	0.91	0	-13.1577844311377	173.12729113629	No	1.39353630899596
1.89	0	0	Born in Mexico	edu.lt9	mexicanam	2.49236006546645	1	-19.1577844311377	367.020704309943	No	0.39353630899596
1.51	0	0	Born in 50 US States or Washington, DC	edu.hischl	white	0.62	0	-20.1577844311377	406.336273172219	No	2.39353630899596
5.98	1	1	Born in 50 US States or Washington, DC	edu.somecol	white	4.64	0	3.84221556886227	14.7626204776076	Yes	-1.60646369100404
1.7	0	1	Born in 50 US States or Washington, DC	edu.hischl	white	1.43	0	25.8422155688623	667.820105507548	No	-1.60646369100404
1.05	0	1	Born in 50 US States or Washington, DC	edu.hischl	black	3.18	0	-17.1577844311377	294.389566585392	No	-0.60646369100404
0.74	0	0	Born in 50 US States or Washington, DC	edu.college	white	5	0	-25.1577844311377	632.914117483596	No	-2.60646369100404
0.67	0	1	Born in 50 US States or Washington, DC	edu.college	mexicanam	1.45	0	-10.1577844311377	103.180584549464	No	0.39353630899596
1.49	1	0	Born in 50 US States or Washington, DC	edu.somecol	white	2.88	0	0.842215568862272	0.709327064434001	No	-2.60646369100404
1.47	0	1	Born in Mexico	edu.hischl	mexicanam	1.99	0	-22.1577844311377	490.967410896769	No	-0.60646369100404
6.8	0	1	Born in Mexico	edu.lt9	mexicanam	0.1	0	3.84221556886227	14.7626204776076	No	-2.60646369100404
0.91	0	1	Born in 50 US States or Washington, DC	edu.college	black	4.72	0	-16.1577844311377	261.073997723117	No	0.39353630899596
0.83	0	1	Born in 50 US States or Washington, DC	edu.college	white	5	0	-6.15778443113773	37.9183091003622	No	2.39353630899596
4.1	0	0	Born in 50 US States or Washington, DC	edu.lt9	white	1.44	0	30.8422155688623	951.24226119617	Yes	-2.60646369100404
3.77	0	0	Born in 50 US States or Washington, DC	edu.somecol	otherrace	0.67	0	8.84221556886227	78.1847761662304	No	-2.60646369100404
1.5	0	1	Born in Mexico	edu.hischl	mexicanam	0.73	0	-22.1577844311377	490.967410896769	No	-1.60646369100404
0.82	1	1	Born in 50 US States or Washington, DC	edu.college	white	2.42	0	-20.1577844311377	406.336273172219	No	1.39353630899596
1.42	0	1	Born in 50 US States or Washington, DC	edu.college	white	4.83	0	-6.15778443113773	37.9183091003622	No	0.39353630899596
2.15	1	1	Born in 50 US States or Washington, DC	edu.college	white	4.64	0	25.8422155688623	667.820105507548	Yes	-1.60646369100404
2.4	0	0	Born in 50 US States or Washington, DC	edu.somecol	white	1.13	0	0.842215568862272	0.709327064434001	No	-2.60646369100404
5.8	0	0	Born in 50 US States or Washington, DC	edu.9to11	black	0.29	0	-22.1577844311377	490.967410896769	No	-0.60646369100404
2.2	0	1	Born in 50 US States or Washington, DC	edu.college	white	3.65	0	30.8422155688623	951.24226119617	Yes	-1.60646369100404
0.72	0	0	Born in Mexico	edu.college	mexicanam	5	0	-16.1577844311377	261.073997723117	No	-2.60646369100404
1.69	0	0	Born in 50 US States or Washington, DC	edu.college	white	4.84	0	11.8422155688623	140.238069579404	No	1.39353630899596
2.39	0	1	Born in Mexico	edu.lt9	mexicanam	0.88	0	11.8422155688623	140.238069579404	No	2.39353630899596
1.28	0	1	Born in 50 US States or Washington, DC	edu.college	white	5	0	13.8422155688623	191.606931854853	Yes	-1.60646369100404
0.87	0	0	Born in 50 US States or Washington, DC	edu.college	otherrace	1.44	0	-23.1577844311377	536.282979759045	No	-2.60646369100404
0.69	0	0	Born in 50 US States or Washington, DC	edu.somecol	black	3.32	0	-28.1577844311377	792.860824070422	No	1.39353630899596
5.2	0	1	Born in 50 US States or Washington, DC	edu.hischl	white	1.49	0	16.8422155688623	283.660225268027	Yes	-1.60646369100404
1.91	1	0	Born in 50 US States or Washington, DC	edu.hischl	white	3.39	0	3.84221556886227	14.7626204776076	No	-1.60646369100404
5.68	0	0	Born in 50 US States or Washington, DC	edu.hischl	black	0.57	0	9.84221556886227	96.8692073039549	No	-0.60646369100404
0.75	0	0	Born in 50 US States or Washington, DC	edu.college	black	2.74	0	-19.1577844311377	367.020704309943	No	-2.60646369100404
0.77	0	1	Born in 50 US States or Washington, DC	edu.college	white	5	0	10.8422155688623	117.553638441679	Yes	-1.60646369100404
0.83	0	1	Born in Other Non-Spanish Speaking Country	edu.college	black	3.11	0	-1.15778443113773	1.34046478898491	No	1.39353630899596
1.2	0	1	Born in 50 US States or Washington, DC	edu.9to11	black	1.16	0	13.8422155688623	191.606931854853	No	-0.60646369100404
1.79	0	1	Born in 50 US States or Washington, DC	edu.9to11	mexicanam	2.63	0	30.8422155688623	951.24226119617	Yes	-1.60646369100404
1.2	0	1	Born in 50 US States or Washington, DC	edu.hischl	black	2.55	0	-7.15778443113773	51.2338779626376	No	-2.60646369100404
1.92	0	0	Born in 50 US States or Washington, DC	edu.college	white	4.66	0	-3.15778443113773	9.97160251353582	No	-0.60646369100404
2.8	1	0	Born in 50 US States or Washington, DC	edu.lt9	black	1.57	0	11.8422155688623	140.238069579404	No	-2.60646369100404
2.89	0	1	Born in 50 US States or Washington, DC	edu.somecol	white	5	0	7.84221556886227	61.5003450285058	No	-1.60646369100404
2.8	0	0	Born in Other Spanish Speaking Country	edu.hischl	otherhispan	0.59	0	30.8422155688623	951.24226119617	No	-2.60646369100404
2.9	1	1	Born in 50 US States or Washington, DC	edu.hischl	black	2.17	0	10.8422155688623	117.553638441679	No	2.39353630899596
0.62	0	1	Born in 50 US States or Washington, DC	edu.hischl	white	2.49236006546645	1	-18.1577844311377	329.705135447668	No	1.39353630899596
1.9	0	1	Born in 50 US States or Washington, DC	edu.9to11	white	1.51	0	24.8422155688623	617.135674369823	Yes	-0.60646369100404
1.99	0	1	Born in 50 US States or Washington, DC	edu.hischl	mexicanam	2.49236006546645	1	0.842215568862272	0.709327064434001	No	-0.60646369100404
0.99	0	1	Born in Mexico	edu.hischl	mexicanam	1.79	0	-15.1577844311377	229.758428860841	No	0.39353630899596
0.45	0	1	Born in 50 US States or Washington, DC	edu.hischl	white	1.43	0	-16.1577844311377	261.073997723117	No	-1.60646369100404
2.7	0	1	Born in 50 US States or Washington, DC	edu.hischl	white	5	0	-1.15778443113773	1.34046478898491	No	1.39353630899596
0.85	0	1	Born in Other Spanish Speaking Country	edu.hischl	otherhispan	1.71	0	2.84221556886227	8.07818933988309	No	-1.60646369100404
1.48	0	1	Born in 50 US States or Washington, DC	edu.hischl	otherhispan	2.18	0	-3.15778443113773	9.97160251353582	No	0.39353630899596
0.59	0	0	Born in 50 US States or Washington, DC	edu.9to11	mexicanam	0.77	0	-22.1577844311377	490.967410896769	No	2.39353630899596
1.5	0	1	Born in Other Non-Spanish Speaking Country	edu.college	black	1.94	0	-15.1577844311377	229.758428860841	No	0.39353630899596
1.2	0	1	Born in 50 US States or Washington, DC	edu.college	black	5	0	-3.15778443113773	9.97160251353582	Yes	0.39353630899596
1.2	0	0	Born in Other Spanish Speaking Country	edu.somecol	otherhispan	2.1	0	-21.1577844311377	447.651842034494	No	2.39353630899596
3.75	0	1	Born in 50 US States or Washington, DC	edu.hischl	white	2.5	0	30.8422155688623	951.24226119617	Yes	-1.60646369100404
0.37	0	1	Born in 50 US States or Washington, DC	edu.somecol	otherhispan	2.49236006546645	1	14.8422155688623	220.291362992578	Yes	-1.60646369100404
2.73	0	1	Born in 50 US States or Washington, DC	edu.college	white	1.7	0	11.8422155688623	140.238069579404	Yes	-0.60646369100404
0.63	0	1	Born in Other Spanish Speaking Country	edu.hischl	otherhispan	2.18	0	30.8422155688623	951.24226119617	Yes	0.39353630899596
2.8	1	0	Born in 50 US States or Washington, DC	edu.hischl	white	1.46	0	17.8422155688623	318.344656405751	No	-1.60646369100404
3.66	1	0	Born in 50 US States or Washington, DC	edu.9to11	black	1.31	0	16.8422155688623	283.660225268027	No	-0.60646369100404
0.66	0	1	Born in 50 US States or Washington, DC	edu.somecol	mexicanam	4.23	0	-17.1577844311377	294.389566585392	No	2.39353630899596
2.3	0	1	Born in 50 US States or Washington, DC	edu.college	white	2.54	0	-1.15778443113773	1.34046478898491	No	2.39353630899596
0.56	0	0	Born in 50 US States or Washington, DC	edu.9to11	white	3.77	0	-29.1577844311377	850.176392932698	No	0.39353630899596
1.43	0	1	Born in Mexico	edu.9to11	mexicanam	2.02	0	-9.15778443113773	83.8650156871886	No	1.39353630899596
8.1	0	0	Born in 50 US States or Washington, DC	edu.9to11	white	1.08	0	22.8422155688623	521.766812094374	Yes	-2.60646369100404
1.3	0	1	Born in 50 US States or Washington, DC	edu.hischl	black	1.69	0	-8.15778443113773	66.5494468249131	No	0.39353630899596
1.4	1	0	Born in 50 US States or Washington, DC	edu.college	white	2.94	0	-14.1577844311377	200.442859998566	No	-2.60646369100404
1.42	1	1	Born in 50 US States or Washington, DC	edu.hischl	white	0.7	0	9.84221556886227	96.8692073039549	Yes	3.39353630899596
1.63	0	1	Born in 50 US States or Washington, DC	edu.9to11	black	4.72	0	0.842215568862272	0.709327064434001	No	0.39353630899596
4.7	1	1	Born in Other Non-Spanish Speaking Country	edu.hischl	otherrace	1.96	0	1.84221556886227	3.39375820215855	No	-2.60646369100404
2.93	1	0	Born in 50 US States or Washington, DC	edu.hischl	otherrace	1.98	0	-27.1577844311377	737.545255208147	No	0.39353630899596
0.77	0	0	Born in 50 US States or Washington, DC	edu.hischl	mexicanam	1.48	0	-4.15778443113773	17.2871713758113	No	-0.60646369100404
2	0	1	Born in Mexico	edu.lt9	mexicanam	1.29	0	12.8422155688623	164.922500717129	No	-1.60646369100404
0.64	0	0	Born in 50 US States or Washington, DC	edu.somecol	mexicanam	0.46	0	-13.1577844311377	173.12729113629	No	1.39353630899596
1.04	0	0	Born in Mexico	edu.hischl	mexicanam	1.74	0	-21.1577844311377	447.651842034494	No	0.39353630899596
1.33	0	0	Born in 50 US States or Washington, DC	edu.9to11	white	0.87	0	-29.1577844311377	850.176392932698	No	-2.60646369100404
1.81	1	1	Born in 50 US States or Washington, DC	edu.lt9	white	0.8	0	12.8422155688623	164.922500717129	No	-0.60646369100404
1.61	0	1	Born in 50 US States or Washington, DC	edu.somecol	black	2.98	0	-5.15778443113773	26.6027402380867	No	1.39353630899596
2.4	0	1	Born in 50 US States or Washington, DC	edu.college	white	2.63	0	21.8422155688623	477.082380956649	Yes	-1.60646369100404
0.82	1	0	Born in 50 US States or Washington, DC	edu.somecol	white	3.65	0	-22.1577844311377	490.967410896769	No	-1.60646369100404
0.7	0	0	Born in 50 US States or Washington, DC	edu.hischl	black	0.97	0	-19.1577844311377	367.020704309943	No	2.39353630899596
1.2	0	0	Born in 50 US States or Washington, DC	edu.somecol	black	2.88	0	-0.157784431137728	0.0248959267094563	No	-2.60646369100404
0.49	0	0	Born in 50 US States or Washington, DC	edu.college	white	3.43	0	-18.1577844311377	329.705135447668	No	-2.60646369100404
1.7	0	1	Born in Other Non-Spanish Speaking Country	edu.9to11	black	1.46	0	21.8422155688623	477.082380956649	No	-1.60646369100404
11.8	0	1	Born in 50 US States or Washington, DC	edu.somecol	white	5	0	-13.1577844311377	173.12729113629	No	-1.60646369100404
1.19	0	1	Born in 50 US States or Washington, DC	edu.college	white	5	0	11.8422155688623	140.238069579404	No	0.39353630899596
1.9	0	0	Born in 50 US States or Washington, DC	edu.hischl	white	0.78	0	-21.1577844311377	447.651842034494	No	-2.60646369100404
2.25	0	1	Born in 50 US States or Washington, DC	edu.somecol	black	0.68	0	7.84221556886227	61.5003450285058	No	3.39353630899596
0.46	0	0	Born in 50 US States or Washington, DC	edu.hischl	white	1.63	0	-24.1577844311377	583.59854862132	No	-2.60646369100404
1.04	0	1	Born in 50 US States or Washington, DC	edu.somecol	white	5	0	-11.1577844311377	124.496153411739	Yes	0.39353630899596
1.8	0	1	Born in 50 US States or Washington, DC	edu.hischl	white	2.41	0	16.8422155688623	283.660225268027	Yes	-1.60646369100404
2	1	0	Born in 50 US States or Washington, DC	edu.hischl	white	1.1	0	-6.15778443113773	37.9183091003622	No	-1.60646369100404
0.73	0	0	Born in 50 US States or Washington, DC	edu.somecol	mexicanam	1.01	0	-20.1577844311377	406.336273172219	No	1.39353630899596
0.57	0	0	Born in 50 US States or Washington, DC	edu.9to11	black	3.39	0	-26.1577844311377	684.229686345871	No	0.39353630899596
1.79	0	1	Born in 50 US States or Washington, DC	edu.somecol	otherhispan	2.49236006546645	1	18.8422155688623	355.029087543476	Yes	-1.60646369100404
2.6	1	1	Born in 50 US States or Washington, DC	edu.lt9	white	1.47	0	29.8422155688623	890.557830058446	No	-2.60646369100404
0.8	0	1	Born in 50 US States or Washington, DC	edu.9to11	mexicanam	0.81	0	-22.1577844311377	490.967410896769	No	1.39353630899596
0.61	0	1	Born in 50 US States or Washington, DC	edu.hischl	black	1.92	0	-27.1577844311377	737.545255208147	No	-2.60646369100404
2.15	0	0	Born in 50 US States or Washington, DC	edu.college	mexicanam	5	0	-14.1577844311377	200.442859998566	No	-1.60646369100404
2.65	0	1	Born in 50 US States or Washington, DC	edu.college	white	2.29	0	30.8422155688623	951.24226119617	Yes	-1.60646369100404
2.25	1	1	Born in 50 US States or Washington, DC	edu.hischl	black	2.49236006546645	1	16.8422155688623	283.660225268027	No	-1.60646369100404
0.71	0	0	Born in 50 US States or Washington, DC	edu.somecol	black	3.09	0	-28.1577844311377	792.860824070422	Yes	1.39353630899596
2.4	0	0	Born in Mexico	edu.hischl	mexicanam	2.15	0	22.8422155688623	521.766812094374	Yes	-0.60646369100404
0.88	0	1	Born in 50 US States or Washington, DC	edu.somecol	white	5	0	11.8422155688623	140.238069579404	Yes	-1.60646369100404
2.07	1	0	Born in 50 US States or Washington, DC	edu.9to11	white	0.74	0	15.8422155688623	250.975794130302	No	-2.60646369100404
1.7	0	1	Born in 50 US States or Washington, DC	edu.9to11	black	2.49236006546645	1	3.84221556886227	14.7626204776076	No	2.39353630899596
1.89	1	1	Born in 50 US States or Washington, DC	edu.somecol	white	3.02	0	-3.15778443113773	9.97160251353582	No	1.39353630899596
2.2	0	0	Born in 50 US States or Washington, DC	edu.college	white	2.55	0	30.8422155688623	951.24226119617	Yes	-2.60646369100404
2.09	0	1	Born in Other Non-Spanish Speaking Country	edu.college	white	5	0	22.8422155688623	521.766812094374	No	-1.60646369100404
1.02	0	0	Born in Mexico	edu.9to11	mexicanam	0.95	0	-6.15778443113773	37.9183091003622	No	1.39353630899596
1.87	0	1	Born in 50 US States or Washington, DC	edu.hischl	white	2.9	0	-10.1577844311377	103.180584549464	No	1.39353630899596
1.5	0	1	Born in Other Non-Spanish Speaking Country	edu.hischl	white	0.88	0	9.84221556886227	96.8692073039549	No	-1.60646369100404
1.41	0	1	Born in 50 US States or Washington, DC	edu.9to11	black	1.93	0	18.8422155688623	355.029087543476	Yes	-0.60646369100404
0.63	0	1	Born in 50 US States or Washington, DC	edu.hischl	black	2.39	0	-17.1577844311377	294.389566585392	Yes	-0.60646369100404
0.61	0	1	Born in 50 US States or Washington, DC	edu.9to11	mexicanam	1.78	0	-23.1577844311377	536.282979759045	No	-2.60646369100404
1.49	0	1	Born in 50 US States or Washington, DC	edu.9to11	white	2.86	0	17.8422155688623	318.344656405751	No	-1.60646369100404
2.69	0	1	Born in 50 US States or Washington, DC	edu.college	white	5	0	19.8422155688623	393.7135186812	Yes	-1.60646369100404
2.4	0	0	Born in Other Non-Spanish Speaking Country	edu.college	black	5	0	0.842215568862272	0.709327064434001	No	-2.60646369100404
8.7	1	0	Born in 50 US States or Washington, DC	edu.9to11	white	0.18	0	-11.1577844311377	124.496153411739	No	-2.60646369100404
1.35	1	1	Born in 50 US States or Washington, DC	edu.9to11	black	1.65	0	-27.1577844311377	737.545255208147	No	0.39353630899596
2.9	0	1	Born in 50 US States or Washington, DC	edu.college	white	2.56	0	24.8422155688623	617.135674369823	Yes	-1.60646369100404
2.31	0	0	Born in 50 US States or Washington, DC	edu.somecol	otherhispan	3.72	0	-6.15778443113773	37.9183091003622	No	-2.60646369100404
0.88	0	0	Born in 50 US States or Washington, DC	edu.college	white	5	0	-25.1577844311377	632.914117483596	No	1.39353630899596
4.35	0	1	Born in Mexico	edu.lt9	mexicanam	0.44	0	11.8422155688623	140.238069579404	No	3.39353630899596
1.15	0	1	Born in Mexico	edu.lt9	mexicanam	0.6	0	-17.1577844311377	294.389566585392	No	1.39353630899596
0.56	0	1	Born in 50 US States or Washington, DC	edu.somecol	black	2.83	0	-22.1577844311377	490.967410896769	No	0.39353630899596
2.27	1	1	Born in Mexico	edu.somecol	mexicanam	0.68	0	-22.1577844311377	490.967410896769	No	1.39353630899596
0.75	0	0	Born in 50 US States or Washington, DC	edu.college	black	5	0	-18.1577844311377	329.705135447668	No	-1.60646369100404
1.24	0	1	Born in 50 US States or Washington, DC	edu.college	white	5	0	28.8422155688623	831.873398920721	Yes	-1.60646369100404
0.97	0	1	Born in 50 US States or Washington, DC	edu.college	white	4.24	0	-16.1577844311377	261.073997723117	No	-1.60646369100404
0.89	0	1	Born in 50 US States or Washington, DC	edu.college	white	1.07	0	-13.1577844311377	173.12729113629	No	0.39353630899596
1.8	0	0	Born in Other Spanish Speaking Country	edu.9to11	otherhispan	1.47	0	0.842215568862272	0.709327064434001	No	-2.60646369100404
0.54	1	0	Born in 50 US States or Washington, DC	edu.9to11	white	0.23	0	-23.1577844311377	536.282979759045	No	-0.60646369100404
1.22	0	0	Born in 50 US States or Washington, DC	edu.college	otherrace	1.39	0	-25.1577844311377	632.914117483596	No	1.39353630899596
2.55	0	0	Born in Other Non-Spanish Speaking Country	edu.college	white	0.95	0	17.8422155688623	318.344656405751	No	-1.60646369100404
1.6	0	1	Born in 50 US States or Washington, DC	edu.somecol	white	4.08	0	-6.15778443113773	37.9183091003622	No	-0.60646369100404
1.03	0	1	Born in Mexico	edu.hischl	mexicanam	0.94	0	-27.1577844311377	737.545255208147	No	0.39353630899596
2.2	0	0	Born in 50 US States or Washington, DC	edu.college	black	4.9	0	-2.15778443113773	4.65603365126037	No	-2.60646369100404
3	1	1	Born in 50 US States or Washington, DC	edu.somecol	white	4.75	0	1.84221556886227	3.39375820215855	No	-1.60646369100404
1.56	0	1	Born in Mexico	edu.lt9	mexicanam	0.66	0	11.8422155688623	140.238069579404	No	3.39353630899596
1.02	0	1	Born in 50 US States or Washington, DC	edu.hischl	white	1.43	0	15.8422155688623	250.975794130302	No	-1.60646369100404
1.33	0	1	Born in 50 US States or Washington, DC	edu.somecol	black	2.49236006546645	1	-8.15778443113773	66.5494468249131	Yes	1.39353630899596
5.7	1	0	Born in 50 US States or Washington, DC	edu.hischl	black	0.93	0	2.84221556886227	8.07818933988309	Yes	-1.60646369100404
2.17	0	1	Born in 50 US States or Washington, DC	edu.lt9	white	3.36	0	28.8422155688623	831.873398920721	Yes	-1.60646369100404
4.83	0	0	Born in 50 US States or Washington, DC	edu.somecol	white	5	0	23.8422155688623	568.451243232098	No	-1.60646369100404
2.1	1	0	Born in 50 US States or Washington, DC	edu.hischl	mexicanam	1.02	0	-19.1577844311377	367.020704309943	No	-1.60646369100404
1.7	1	1	Born in 50 US States or Washington, DC	edu.9to11	white	4.02	0	-16.1577844311377	261.073997723117	No	-1.60646369100404
4.8	0	1	Born in Mexico	edu.hischl	mexicanam	1.14	0	-7.15778443113773	51.2338779626376	No	0.39353630899596
1.53	0	1	Born in Mexico	edu.lt9	mexicanam	2.49236006546645	1	-19.1577844311377	367.020704309943	No	-1.60646369100404
2.93	1	0	Born in 50 US States or Washington, DC	edu.9to11	black	2.88	0	18.8422155688623	355.029087543476	No	-2.60646369100404
3.01	0	1	Born in Mexico	edu.lt9	mexicanam	2.36	0	-26.1577844311377	684.229686345871	No	2.39353630899596
0.7	0	0	Born in Other Spanish Speaking Country	edu.hischl	otherhispan	1.96	0	26.8422155688623	720.504536645272	No	-2.60646369100404
1.2	0	1	Born in Other Non-Spanish Speaking Country	edu.somecol	otherrace	4.36	0	-11.1577844311377	124.496153411739	No	0.39353630899596
1.12	0	1	Born in 50 US States or Washington, DC	edu.hischl	white	0.88	0	26.8422155688623	720.504536645272	No	-0.60646369100404
1.5	0	0	Born in 50 US States or Washington, DC	edu.9to11	black	1.47	0	-13.1577844311377	173.12729113629	No	-2.60646369100404
0.73	0	1	Born in 50 US States or Washington, DC	edu.college	white	5	0	-2.15778443113773	4.65603365126037	No	0.39353630899596
3.05	0	0	Born in 50 US States or Washington, DC	edu.somecol	white	1.06	0	23.8422155688623	568.451243232098	No	-2.60646369100404
9.01	0	1	Born in Other Spanish Speaking Country	edu.lt9	otherhispan	0.28	0	7.84221556886227	61.5003450285058	No	0.39353630899596
1.9	0	1	Born in Mexico	edu.hischl	mexicanam	1.86	0	-16.1577844311377	261.073997723117	No	-0.60646369100404
2.88	1	1	Born in 50 US States or Washington, DC	edu.somecol	white	1.18	0	16.8422155688623	283.660225268027	Yes	2.39353630899596
2.87	1	0	Born in 50 US States or Washington, DC	edu.9to11	black	0.94	0	-7.15778443113773	51.2338779626376	No	0.39353630899596
0.88	0	0	Born in 50 US States or Washington, DC	edu.somecol	black	3.38	0	23.8422155688623	568.451243232098	Yes	-1.60646369100404
2.69	0	0	Born in Mexico	edu.lt9	mexicanam	0.47	0	-19.1577844311377	367.020704309943	No	0.39353630899596
1.65	0	1	Born in 50 US States or Washington, DC	edu.9to11	black	3.39	0	4.84221556886227	23.4470516153322	Yes	0.39353630899596
1	0	1	Born in 50 US States or Washington, DC	edu.somecol	white	1.86	0	30.8422155688623	951.24226119617	Yes	-1.60646369100404
2.3	0	0	Born in Other Non-Spanish Speaking Country	edu.9to11	otherrace	2.49236006546645	1	-22.1577844311377	490.967410896769	No	3.39353630899596
2.94	0	0	Born in Other Non-Spanish Speaking Country	edu.9to11	otherrace	1.09	0	-7.15778443113773	51.2338779626376	No	3.39353630899596
1.18	0	0	Born in 50 US States or Washington, DC	edu.college	white	5	0	-3.15778443113773	9.97160251353582	No	-2.60646369100404
0.81	0	0	Born in 50 US States or Washington, DC	edu.9to11	black	1.89	0	-15.1577844311377	229.758428860841	No	0.39353630899596
1.2	0	1	Born in 50 US States or Washington, DC	edu.hischl	black	2.49236006546645	1	-7.15778443113773	51.2338779626376	No	-1.60646369100404
1.83	0	1	Born in Other Non-Spanish Speaking Country	edu.hischl	otherrace	0.53	0	1.84221556886227	3.39375820215855	No	2.39353630899596
1.69	1	1	Born in 50 US States or Washington, DC	edu.somecol	white	2.49236006546645	1	-7.15778443113773	51.2338779626376	No	-1.60646369100404
1.9	0	1	Born in 50 US States or Washington, DC	edu.hischl	white	3.29	0	30.8422155688623	951.24226119617	No	-1.60646369100404
4.3	1	1	Born in 50 US States or Washington, DC	edu.hischl	white	1.07	0	14.8422155688623	220.291362992578	No	0.39353630899596
1.46	0	0	Born in 50 US States or Washington, DC	edu.somecol	white	5	0	20.8422155688623	434.397949818925	Yes	-2.60646369100404
2.18	0	0	Born in 50 US States or Washington, DC	edu.9to11	black	2.69	0	12.8422155688623	164.922500717129	No	-2.60646369100404
1.72	0	1	Born in Other Spanish Speaking Country	edu.hischl	otherhispan	4.39	0	3.84221556886227	14.7626204776076	Yes	0.39353630899596
0.96	0	1	Born in Mexico	edu.lt9	mexicanam	2.56	0	4.84221556886227	23.4470516153322	No	-1.60646369100404
1.5	1	1	Born in 50 US States or Washington, DC	edu.9to11	white	1.83	0	-19.1577844311377	367.020704309943	No	-1.60646369100404
2.73	0	0	Born in Other Spanish Speaking Country	edu.lt9	otherhispan	1.27	0	-17.1577844311377	294.389566585392	No	-2.60646369100404
3.6	0	1	Born in Other Spanish Speaking Country	edu.hischl	otherhispan	3.26	0	15.8422155688623	250.975794130302	No	-0.60646369100404
1.8	0	1	Born in 50 US States or Washington, DC	edu.lt9	black	1.75	0	21.8422155688623	477.082380956649	No	-0.60646369100404
0.79	0	0	Born in 50 US States or Washington, DC	edu.somecol	mexicanam	0.97	0	-29.1577844311377	850.176392932698	No	0.39353630899596
1.02	0	0	Born in 50 US States or Washington, DC	edu.hischl	mexicanam	1.46	0	-25.1577844311377	632.914117483596	No	-0.60646369100404
1.43	0	1	Born in 50 US States or Washington, DC	edu.hischl	white	3.13	0	-4.15778443113773	17.2871713758113	No	-0.60646369100404
7.2	1	0	Born in 50 US States or Washington, DC	edu.somecol	black	2.49236006546645	1	23.8422155688623	568.451243232098	Yes	-2.60646369100404
1.31	1	0	Born in 50 US States or Washington, DC	edu.somecol	black	2.45	0	-3.15778443113773	9.97160251353582	Yes	-2.60646369100404
0.8	0	0	Born in 50 US States or Washington, DC	edu.college	black	4.37	0	-23.1577844311377	536.282979759045	No	-0.60646369100404
1.25	1	1	Born in 50 US States or Washington, DC	edu.9to11	black	5	0	7.84221556886227	61.5003450285058	No	-1.60646369100404
3.8	1	1	Born in 50 US States or Washington, DC	edu.somecol	black	5	0	13.8422155688623	191.606931854853	No	-1.60646369100404
3.1	1	0	Born in 50 US States or Washington, DC	edu.hischl	white	2.94	0	-1.15778443113773	1.34046478898491	No	-2.60646369100404
0.84	0	1	Born in 50 US States or Washington, DC	edu.college	mexicanam	2.82	0	-20.1577844311377	406.336273172219	No	1.39353630899596
4.41	1	0	Born in 50 US States or Washington, DC	edu.9to11	white	2.49236006546645	1	-1.15778443113773	1.34046478898491	No	0.39353630899596
1.37	0	0	Born in Other Spanish Speaking Country	edu.lt9	otherhispan	1.44	0	3.84221556886227	14.7626204776076	No	0.39353630899596
1.25	0	1	Born in Other Non-Spanish Speaking Country	edu.hischl	otherrace	1.08	0	-1.15778443113773	1.34046478898491	No	0.39353630899596
1.63	1	1	Born in 50 US States or Washington, DC	edu.hischl	white	1.7	0	2.84221556886227	8.07818933988309	No	-0.60646369100404
5.5	0	1	Born in Mexico	edu.lt9	mexicanam	0.73	0	28.8422155688623	831.873398920721	No	-1.60646369100404
0.65	0	0	Born in 50 US States or Washington, DC	edu.somecol	black	1.76	0	-25.1577844311377	632.914117483596	No	-2.60646369100404
5.02	0	1	Born in 50 US States or Washington, DC	edu.somecol	white	2.56	0	-17.1577844311377	294.389566585392	No	-0.60646369100404
1.48	1	0	Born in 50 US States or Washington, DC	edu.hischl	white	0.75	0	-7.15778443113773	51.2338779626376	No	0.39353630899596
3.3	0	1	Born in Mexico	edu.college	mexicanam	0.83	0	12.8422155688623	164.922500717129	No	1.39353630899596
1.4	1	0	Born in 50 US States or Washington, DC	edu.hischl	white	4.08	0	-23.1577844311377	536.282979759045	No	-0.60646369100404
1.47	0	0	Born in 50 US States or Washington, DC	edu.college	white	4.9	0	24.8422155688623	617.135674369823	Yes	-2.60646369100404
3.62	0	1	Born in Mexico	edu.hischl	mexicanam	3.13	0	-13.1577844311377	173.12729113629	No	-0.60646369100404
0.92	0	0	Born in 50 US States or Washington, DC	edu.somecol	black	2.49236006546645	1	-12.1577844311377	147.811722274015	No	-2.60646369100404
1.74	0	0	Born in 50 US States or Washington, DC	edu.college	black	3.58	0	-25.1577844311377	632.914117483596	No	-0.60646369100404
1.26	0	1	Born in 50 US States or Washington, DC	edu.somecol	white	5	0	17.8422155688623	318.344656405751	No	-1.60646369100404
1.4	1	0	Born in 50 US States or Washington, DC	edu.somecol	white	1.68	0	-22.1577844311377	490.967410896769	No	-1.60646369100404
1.8	0	1	Born in Other Spanish Speaking Country	edu.lt9	otherhispan	2.49236006546645	1	-13.1577844311377	173.12729113629	No	-0.60646369100404
1.6	1	0	Born in 50 US States or Washington, DC	edu.somecol	white	5	0	-23.1577844311377	536.282979759045	No	0.39353630899596
0.73	0	0	Born in Other Non-Spanish Speaking Country	edu.somecol	otherrace	5	0	-14.1577844311377	200.442859998566	No	-2.60646369100404
3.5	1	1	Born in Other Non-Spanish Speaking Country	edu.lt9	otherrace	0.48	0	-13.1577844311377	173.12729113629	No	3.39353630899596
1.16	0	1	Born in 50 US States or Washington, DC	edu.college	white	5	0	-18.1577844311377	329.705135447668	No	-1.60646369100404
1.2	1	1	Born in 50 US States or Washington, DC	edu.college	white	5	0	-20.1577844311377	406.336273172219	No	0.39353630899596
0.82	0	0	Born in 50 US States or Washington, DC	edu.college	white	1.92	0	-24.1577844311377	583.59854862132	No	-2.60646369100404
2.5	1	1	Born in 50 US States or Washington, DC	edu.hischl	white	5	0	5.84221556886227	34.1314827530567	No	-0.60646369100404
1.08	0	1	Born in Other Spanish Speaking Country	edu.lt9	otherhispan	2.02	0	-9.15778443113773	83.8650156871886	No	1.39353630899596
0.94	1	0	Born in 50 US States or Washington, DC	edu.lt9	white	0.58	0	2.84221556886227	8.07818933988309	No	-2.60646369100404
3.18	0	1	Born in 50 US States or Washington, DC	edu.hischl	white	3.75	0	25.8422155688623	667.820105507548	Yes	-1.60646369100404
3.51	0	1	Born in 50 US States or Washington, DC	edu.hischl	white	0.14	0	30.8422155688623	951.24226119617	Yes	-2.60646369100404
1.46	0	0	Born in 50 US States or Washington, DC	edu.9to11	black	4.25	0	-13.1577844311377	173.12729113629	No	0.39353630899596
2.4	0	0	Born in 50 US States or Washington, DC	edu.hischl	black	2.89	0	22.8422155688623	521.766812094374	Yes	-1.60646369100404
1.01	0	1	Born in 50 US States or Washington, DC	edu.somecol	mexicanam	1.89	0	-17.1577844311377	294.389566585392	No	0.39353630899596
4.51	1	0	Born in 50 US States or Washington, DC	edu.lt9	white	0.69	0	25.8422155688623	667.820105507548	No	-2.60646369100404
1.43	0	1	Born in 50 US States or Washington, DC	edu.hischl	white	2.16	0	28.8422155688623	831.873398920721	No	-0.60646369100404
0.92	0	0	Born in Other Non-Spanish Speaking Country	edu.college	white	0.96	0	-26.1577844311377	684.229686345871	No	-2.60646369100404
2.71	1	0	Born in 50 US States or Washington, DC	edu.hischl	black	2.17	0	-1.15778443113773	1.34046478898491	No	0.39353630899596
1.63	1	1	Born in Other Spanish Speaking Country	edu.lt9	otherhispan	0.79	0	6.84221556886227	46.8159138907813	Yes	-1.60646369100404
1.6	0	1	Born in 50 US States or Washington, DC	edu.somecol	black	5	0	-4.15778443113773	17.2871713758113	No	-1.60646369100404
1.8	0	0	Born in 50 US States or Washington, DC	edu.hischl	white	0.87	0	27.8422155688623	775.188967782997	No	-2.60646369100404
0.94	0	1	Born in Other Non-Spanish Speaking Country	edu.college	white	4.12	0	-15.1577844311377	229.758428860841	Yes	0.39353630899596
1.83	0	1	Born in 50 US States or Washington, DC	edu.college	white	2.14	0	16.8422155688623	283.660225268027	No	-1.60646369100404
1.51	1	0	Born in 50 US States or Washington, DC	edu.hischl	white	1.19	0	5.84221556886227	34.1314827530567	No	-0.60646369100404
1.19	0	1	Born in Other Spanish Speaking Country	edu.hischl	otherhispan	2.64	0	8.84221556886227	78.1847761662304	No	0.39353630899596
2.43	1	0	Born in 50 US States or Washington, DC	edu.somecol	white	2.22	0	3.84221556886227	14.7626204776076	No	0.39353630899596
3.69	0	1	Born in 50 US States or Washington, DC	edu.somecol	white	4.29	0	26.8422155688623	720.504536645272	Yes	-1.60646369100404
1.75	1	1	Born in Other Non-Spanish Speaking Country	edu.hischl	white	0.73	0	2.84221556886227	8.07818933988309	No	0.39353630899596
1.78	0	0	Born in Mexico	edu.lt9	mexicanam	2.31	0	0.842215568862272	0.709327064434001	No	-2.60646369100404
1.93	0	1	Born in 50 US States or Washington, DC	edu.somecol	white	5	0	-2.15778443113773	4.65603365126037	Yes	0.39353630899596
1.11	0	1	Born in 50 US States or Washington, DC	edu.college	black	5	0	10.8422155688623	117.553638441679	Yes	-0.60646369100404
1.9	0	0	Born in 50 US States or Washington, DC	edu.somecol	white	1.26	0	-3.15778443113773	9.97160251353582	No	0.39353630899596
0.66	0	1	Born in 50 US States or Washington, DC	edu.college	mexicanam	4.66	0	-18.1577844311377	329.705135447668	No	-0.60646369100404
26.8	1	0	Born in Other Spanish Speaking Country	edu.lt9	otherhispan	0.21	0	-7.15778443113773	51.2338779626376	No	3.39353630899596
2.3	1	1	Born in 50 US States or Washington, DC	edu.9to11	white	3.07	0	5.84221556886227	34.1314827530567	Yes	-1.60646369100404
1.58	0	1	Born in Other Non-Spanish Speaking Country	edu.college	otherrace	2.49236006546645	1	23.8422155688623	568.451243232098	No	0.39353630899596
1	0	0	Born in Other Spanish Speaking Country	edu.lt9	otherhispan	0.49	0	-22.1577844311377	490.967410896769	No	-2.60646369100404
1.45	0	0	Born in 50 US States or Washington, DC	edu.somecol	black	3.37	0	3.84221556886227	14.7626204776076	No	-2.60646369100404
1.33	0	1	Born in 50 US States or Washington, DC	edu.somecol	white	5	0	-0.157784431137728	0.0248959267094563	No	-1.60646369100404
0.97	0	0	Born in 50 US States or Washington, DC	edu.college	white	1.08	0	-25.1577844311377	632.914117483596	No	-2.60646369100404
1.98	0	0	Born in 50 US States or Washington, DC	edu.9to11	black	2.56	0	4.84221556886227	23.4470516153322	Yes	-0.60646369100404
0.85	0	0	Born in 50 US States or Washington, DC	edu.9to11	white	5	0	-7.15778443113773	51.2338779626376	No	-2.60646369100404
1.35	0	1	Born in 50 US States or Washington, DC	edu.college	white	5	0	1.84221556886227	3.39375820215855	No	-0.60646369100404
3.7	1	0	Born in Other Spanish Speaking Country	edu.lt9	otherhispan	0.69	0	19.8422155688623	393.7135186812	No	-2.60646369100404
2.53	0	1	Born in Other Non-Spanish Speaking Country	edu.college	otherrace	4.84	0	1.84221556886227	3.39375820215855	No	1.39353630899596
2.3	0	1	Born in Mexico	edu.9to11	mexicanam	2.68	0	6.84221556886227	46.8159138907813	No	-0.60646369100404
1.7	0	1	Born in 50 US States or Washington, DC	edu.college	black	4.8	0	0.842215568862272	0.709327064434001	No	-0.60646369100404
0.97	0	0	Born in 50 US States or Washington, DC	edu.somecol	black	3.69	0	-28.1577844311377	792.860824070422	No	-0.60646369100404
1.1	0	0	Born in 50 US States or Washington, DC	edu.9to11	black	1.43	0	-3.15778443113773	9.97160251353582	No	-1.60646369100404
0.8	0	0	Born in Other Spanish Speaking Country	edu.somecol	otherhispan	1.25	0	-24.1577844311377	583.59854862132	No	-0.60646369100404
2.17	1	0	Born in 50 US States or Washington, DC	edu.9to11	black	1.92	0	1.84221556886227	3.39375820215855	No	-2.60646369100404
4.29	0	0	Born in 50 US States or Washington, DC	edu.hischl	white	1.27	0	17.8422155688623	318.344656405751	No	-2.60646369100404
1.11	0	1	Born in 50 US States or Washington, DC	edu.somecol	white	5	0	-6.15778443113773	37.9183091003622	No	0.39353630899596
1.8	0	1	Born in Other Non-Spanish Speaking Country	edu.somecol	black	5	0	11.8422155688623	140.238069579404	No	1.39353630899596
1.08	0	1	Born in 50 US States or Washington, DC	edu.college	mexicanam	5	0	-22.1577844311377	490.967410896769	No	-1.60646369100404
2.1	0	0	Born in Other Spanish Speaking Country	edu.hischl	otherhispan	0.65	0	-27.1577844311377	737.545255208147	No	2.39353630899596
1.74	0	1	Born in 50 US States or Washington, DC	edu.college	white	5	0	25.8422155688623	667.820105507548	Yes	-0.60646369100404
1.8	1	1	Born in 50 US States or Washington, DC	edu.hischl	white	0.9	0	3.84221556886227	14.7626204776076	Yes	0.39353630899596
1.1	0	0	Born in 50 US States or Washington, DC	edu.9to11	white	1.17	0	28.8422155688623	831.873398920721	No	-1.60646369100404
2.4	0	1	Born in Other Spanish Speaking Country	edu.lt9	otherhispan	2.49236006546645	1	30.8422155688623	951.24226119617	No	-1.60646369100404
0.4	0	0	Born in 50 US States or Washington, DC	edu.somecol	black	0.49	0	6.84221556886227	46.8159138907813	No	-2.60646369100404
1.75	0	1	Born in 50 US States or Washington, DC	edu.9to11	black	2.36	0	-15.1577844311377	229.758428860841	No	0.39353630899596
1.6	1	0	Born in 50 US States or Washington, DC	edu.somecol	white	1.16	0	-9.15778443113773	83.8650156871886	No	1.39353630899596
0.65	0	1	Born in 50 US States or Washington, DC	edu.college	otherhispan	5	0	9.84221556886227	96.8692073039549	Yes	-1.60646369100404
1.27	0	0	Born in Other Spanish Speaking Country	edu.lt9	otherhispan	1.11	0	-16.1577844311377	261.073997723117	No	-0.60646369100404
2.6	1	1	Born in 50 US States or Washington, DC	edu.college	white	4.12	0	-13.1577844311377	173.12729113629	No	0.39353630899596
7.1	0	0	Born in 50 US States or Washington, DC	edu.lt9	white	5	0	30.8422155688623	951.24226119617	Yes	0.39353630899596
2.91	0	1	Born in 50 US States or Washington, DC	edu.hischl	white	5	0	24.8422155688623	617.135674369823	Yes	-1.60646369100404
1.05	0	1	Born in 50 US States or Washington, DC	edu.college	white	4.72	0	-1.15778443113773	1.34046478898491	No	0.39353630899596
3.2	1	0	Born in 50 US States or Washington, DC	edu.9to11	black	2.04	0	11.8422155688623	140.238069579404	Yes	-0.60646369100404
2.32	0	0	Born in 50 US States or Washington, DC	edu.9to11	black	0.17	0	22.8422155688623	521.766812094374	Yes	-2.60646369100404
2	1	1	Born in Other Spanish Speaking Country	edu.somecol	otherhispan	3.2	0	-12.1577844311377	147.811722274015	No	-0.60646369100404
4.72	1	1	Born in 50 US States or Washington, DC	edu.college	mexicanam	2.49236006546645	1	3.84221556886227	14.7626204776076	Yes	-2.60646369100404
1.24	1	0	Born in 50 US States or Washington, DC	edu.hischl	mexicanam	1.14	0	-5.15778443113773	26.6027402380867	Yes	-1.60646369100404
1.91	0	1	Born in Other Spanish Speaking Country	edu.9to11	otherhispan	2.42	0	-4.15778443113773	17.2871713758113	No	1.39353630899596
2.7	0	1	Born in Other Spanish Speaking Country	edu.hischl	otherhispan	0.65	0	-14.1577844311377	200.442859998566	No	2.39353630899596
0.69	0	1	Born in Mexico	edu.somecol	mexicanam	3.24	0	-5.15778443113773	26.6027402380867	Yes	0.39353630899596
4.67	1	1	Born in Other Non-Spanish Speaking Country	edu.lt9	otherrace	0.06	0	-10.1577844311377	103.180584549464	No	2.39353630899596
2.2	0	1	Born in Mexico	edu.lt9	mexicanam	0.46	0	11.8422155688623	140.238069579404	No	1.39353630899596
2	0	1	Born in Mexico	edu.hischl	mexicanam	3.2	0	-10.1577844311377	103.180584549464	No	0.39353630899596
2.35	1	0	Born in 50 US States or Washington, DC	edu.hischl	white	0.71	0	-3.15778443113773	9.97160251353582	Yes	-1.60646369100404
2	1	1	Born in 50 US States or Washington, DC	edu.somecol	white	4.08	0	-2.15778443113773	4.65603365126037	No	-0.60646369100404
1.2	0	1	Born in 50 US States or Washington, DC	edu.somecol	white	5	0	0.842215568862272	0.709327064434001	No	-0.60646369100404
0.99	0	1	Born in 50 US States or Washington, DC	edu.lt9	white	2.49236006546645	1	-3.15778443113773	9.97160251353582	No	3.39353630899596
1.8	1	1	Born in 50 US States or Washington, DC	edu.hischl	white	2.99	0	16.8422155688623	283.660225268027	Yes	-1.60646369100404
3.14	0	1	Born in 50 US States or Washington, DC	edu.hischl	white	2.86	0	28.8422155688623	831.873398920721	Yes	-1.60646369100404
1.5	0	1	Born in 50 US States or Washington, DC	edu.hischl	black	4.38	0	9.84221556886227	96.8692073039549	No	-1.60646369100404
6.83	0	1	Born in Mexico	edu.lt9	mexicanam	3.13	0	10.8422155688623	117.553638441679	No	-0.60646369100404
2.57	0	0	Born in 50 US States or Washington, DC	edu.college	white	5	0	30.8422155688623	951.24226119617	Yes	-2.60646369100404
1.6	0	1	Born in 50 US States or Washington, DC	edu.9to11	white	0.97	0	-11.1577844311377	124.496153411739	No	0.39353630899596
4.8	0	1	Born in Mexico	edu.lt9	mexicanam	0.39	0	-23.1577844311377	536.282979759045	No	3.39353630899596
4.43	0	0	Born in Other Non-Spanish Speaking Country	edu.lt9	white	0.87	0	23.8422155688623	568.451243232098	Yes	-2.60646369100404
0.87	0	1	Born in 50 US States or Washington, DC	edu.college	white	5	0	7.84221556886227	61.5003450285058	No	-1.60646369100404
0.95	1	0	Born in 50 US States or Washington, DC	edu.hischl	white	1.63	0	-25.1577844311377	632.914117483596	No	-2.60646369100404
2.1	0	1	Born in 50 US States or Washington, DC	edu.college	white	5	0	18.8422155688623	355.029087543476	Yes	-1.60646369100404
1	1	1	Born in 50 US States or Washington, DC	edu.somecol	white	4.66	0	-20.1577844311377	406.336273172219	No	-0.60646369100404
0.95	0	0	Born in 50 US States or Washington, DC	edu.hischl	white	1.18	0	-27.1577844311377	737.545255208147	No	0.39353630899596
3.74	0	1	Born in Other Non-Spanish Speaking Country	edu.somecol	otherrace	0.28	0	30.8422155688623	951.24226119617	No	2.39353630899596
6.47	1	0	Born in 50 US States or Washington, DC	edu.somecol	white	4.9	0	-12.1577844311377	147.811722274015	No	-2.60646369100404
1.7	1	0	Born in 50 US States or Washington, DC	edu.hischl	otherhispan	2.04	0	-22.1577844311377	490.967410896769	No	-0.60646369100404
0.43	0	0	Born in 50 US States or Washington, DC	edu.college	white	2.49236006546645	1	-10.1577844311377	103.180584549464	No	-2.60646369100404
0.53	0	1	Born in 50 US States or Washington, DC	edu.college	white	5	0	-10.1577844311377	103.180584549464	No	1.39353630899596
0.92	0	1	Born in 50 US States or Washington, DC	edu.hischl	black	4.86	0	-5.15778443113773	26.6027402380867	No	-1.60646369100404
4.2	1	0	Born in 50 US States or Washington, DC	edu.hischl	white	1.39	0	-1.15778443113773	1.34046478898491	Yes	-1.60646369100404
1.4	0	1	Born in 50 US States or Washington, DC	edu.somecol	black	0.97	0	-11.1577844311377	124.496153411739	No	0.39353630899596
2.04	0	1	Born in 50 US States or Washington, DC	edu.college	white	2.99	0	-16.1577844311377	261.073997723117	Yes	2.39353630899596
3.03	1	1	Born in 50 US States or Washington, DC	edu.9to11	white	1.23	0	4.84221556886227	23.4470516153322	No	2.39353630899596
1.13	0	1	Born in Other Spanish Speaking Country	edu.hischl	otherhispan	3.52	0	-9.15778443113773	83.8650156871886	No	1.39353630899596
0.39	0	1	Born in Other Spanish Speaking Country	edu.hischl	otherhispan	2.49236006546645	1	-8.15778443113773	66.5494468249131	No	-0.60646369100404
11.6	1	1	Born in 50 US States or Washington, DC	edu.somecol	mexicanam	5	0	2.84221556886227	8.07818933988309	No	0.39353630899596
3.35	1	0	Born in Other Spanish Speaking Country	edu.lt9	otherhispan	0.75	0	8.84221556886227	78.1847761662304	No	1.39353630899596
1.6	0	0	Born in Other Spanish Speaking Country	edu.hischl	otherhispan	0.35	0	-5.15778443113773	26.6027402380867	No	-2.60646369100404
0.59	0	0	Born in 50 US States or Washington, DC	edu.somecol	mexicanam	5	0	-9.15778443113773	83.8650156871886	No	-1.60646369100404
0.8	0	0	Born in Mexico	edu.hischl	mexicanam	2.52	0	-18.1577844311377	329.705135447668	No	0.39353630899596
3.1	0	1	Born in Other Spanish Speaking Country	edu.hischl	otherhispan	5	0	25.8422155688623	667.820105507548	No	-1.60646369100404
1.5	0	1	Born in Mexico	edu.lt9	mexicanam	0.96	0	12.8422155688623	164.922500717129	No	3.39353630899596
3.23	1	0	Born in Other Spanish Speaking Country	edu.lt9	otherhispan	2.69	0	4.84221556886227	23.4470516153322	No	-2.60646369100404
1.37	0	0	Born in 50 US States or Washington, DC	edu.college	white	1.96	0	-23.1577844311377	536.282979759045	No	-2.60646369100404
4.92	1	0	Born in 50 US States or Washington, DC	edu.lt9	white	1.15	0	28.8422155688623	831.873398920721	Yes	-2.60646369100404
2.6	0	1	Born in 50 US States or Washington, DC	edu.9to11	white	2.34	0	5.84221556886227	34.1314827530567	No	-1.60646369100404
2.63	1	1	Born in Other Non-Spanish Speaking Country	edu.lt9	white	1.16	0	-5.15778443113773	26.6027402380867	No	-0.60646369100404
0.4	0	0	Born in 50 US States or Washington, DC	edu.9to11	black	0.91	0	-28.1577844311377	792.860824070422	No	-0.60646369100404
1.42	0	1	Born in 50 US States or Washington, DC	edu.somecol	otherrace	1.49	0	-4.15778443113773	17.2871713758113	No	-0.60646369100404
1.79	1	0	Born in 50 US States or Washington, DC	edu.somecol	black	0.5	0	-16.1577844311377	261.073997723117	No	3.39353630899596
2.9	0	1	Born in 50 US States or Washington, DC	edu.hischl	white	1.53	0	20.8422155688623	434.397949818925	Yes	-1.60646369100404
7.78	1	1	Born in 50 US States or Washington, DC	edu.9to11	black	0.71	0	-0.157784431137728	0.0248959267094563	No	-1.60646369100404
1.8	0	0	Born in Mexico	edu.lt9	mexicanam	1.45	0	-23.1577844311377	536.282979759045	No	2.39353630899596
1.96	1	0	Born in 50 US States or Washington, DC	edu.somecol	white	2.88	0	-10.1577844311377	103.180584549464	No	-2.60646369100404
1.82	1	0	Born in 50 US States or Washington, DC	edu.hischl	white	2.49236006546645	1	-7.15778443113773	51.2338779626376	No	-0.60646369100404
1.6	1	0	Born in 50 US States or Washington, DC	edu.hischl	black	2.78	0	-10.1577844311377	103.180584549464	Yes	-1.60646369100404
0.94	1	1	Born in 50 US States or Washington, DC	edu.lt9	white	1.29	0	3.84221556886227	14.7626204776076	No	-1.60646369100404
3.35	0	1	Born in Other Spanish Speaking Country	edu.lt9	otherhispan	1.34	0	-2.15778443113773	4.65603365126037	No	2.39353630899596
0.83	1	0	Born in 50 US States or Washington, DC	edu.hischl	white	2.6	0	-19.1577844311377	367.020704309943	No	-2.60646369100404
0.66	0	0	Born in 50 US States or Washington, DC	edu.somecol	black	1.7	0	-28.1577844311377	792.860824070422	No	-0.60646369100404
4.1	1	0	Born in 50 US States or Washington, DC	edu.hischl	white	0.98	0	8.84221556886227	78.1847761662304	Yes	-2.60646369100404
2.41	0	0	Born in Mexico	edu.9to11	mexicanam	3.21	0	-18.1577844311377	329.705135447668	No	-1.60646369100404
0.98	1	1	Born in 50 US States or Washington, DC	edu.hischl	white	0.51	0	-0.157784431137728	0.0248959267094563	Yes	-0.60646369100404
7.48	0	0	Born in Mexico	edu.lt9	mexicanam	1.31	0	-14.1577844311377	200.442859998566	No	-1.60646369100404
0.65	0	1	Born in 50 US States or Washington, DC	edu.somecol	white	4.01	0	-11.1577844311377	124.496153411739	No	0.39353630899596
3.57	1	1	Born in 50 US States or Washington, DC	edu.hischl	white	2.95	0	-2.15778443113773	4.65603365126037	No	-0.60646369100404
1.43	0	0	Born in 50 US States or Washington, DC	edu.college	white	2.12	0	-25.1577844311377	632.914117483596	No	-2.60646369100404
1.3	0	1	Born in Other Non-Spanish Speaking Country	edu.college	black	3.39	0	-12.1577844311377	147.811722274015	No	0.39353630899596
1.45	1	0	Born in 50 US States or Washington, DC	edu.hischl	white	2.31	0	-25.1577844311377	632.914117483596	Yes	-2.60646369100404
0.65	0	1	Born in Other Spanish Speaking Country	edu.somecol	otherhispan	3.11	0	1.84221556886227	3.39375820215855	No	2.39353630899596
1.6	0	1	Born in Mexico	edu.somecol	mexicanam	0.7	0	-9.15778443113773	83.8650156871886	No	2.39353630899596
1.13	0	1	Born in 50 US States or Washington, DC	edu.somecol	otherhispan	2.48	0	-15.1577844311377	229.758428860841	No	0.39353630899596
1.32	0	1	Born in Other Spanish Speaking Country	edu.lt9	otherhispan	0.68	0	-6.15778443113773	37.9183091003622	No	-1.60646369100404
2.63	0	1	Born in Mexico	edu.lt9	mexicanam	2.5	0	14.8422155688623	220.291362992578	No	-1.60646369100404
2.1	0	0	Born in 50 US States or Washington, DC	edu.college	black	5	0	-13.1577844311377	173.12729113629	No	-0.60646369100404
1.2	0	1	Born in 50 US States or Washington, DC	edu.college	white	5	0	18.8422155688623	355.029087543476	Yes	-1.60646369100404
0.81	1	1	Born in Other Spanish Speaking Country	edu.somecol	otherhispan	2.34	0	-22.1577844311377	490.967410896769	No	-1.60646369100404
1.82	0	1	Born in 50 US States or Washington, DC	edu.college	white	5	0	12.8422155688623	164.922500717129	No	-1.60646369100404
2.62	0	1	Born in 50 US States or Washington, DC	edu.hischl	white	2.49236006546645	1	15.8422155688623	250.975794130302	Yes	-1.60646369100404
2.7	0	0	Born in 50 US States or Washington, DC	edu.lt9	white	2.49236006546645	1	16.8422155688623	283.660225268027	No	-0.60646369100404
1.1	1	1	Born in 50 US States or Washington, DC	edu.hischl	white	1.9	0	-10.1577844311377	103.180584549464	Yes	-1.60646369100404
3.22	0	1	Born in 50 US States or Washington, DC	edu.college	black	4.29	0	23.8422155688623	568.451243232098	Yes	-1.60646369100404
1.1	0	1	Born in 50 US States or Washington, DC	edu.college	white	2.74	0	7.84221556886227	61.5003450285058	No	-0.60646369100404
3.2	1	1	Born in Other Non-Spanish Speaking Country	edu.9to11	otherrace	1.47	0	-1.15778443113773	1.34046478898491	No	-2.60646369100404
1.5	0	1	Born in Mexico	edu.hischl	mexicanam	1.97	0	-10.1577844311377	103.180584549464	No	-1.60646369100404
0.7	1	0	Born in 50 US States or Washington, DC	edu.9to11	white	0.71	0	3.84221556886227	14.7626204776076	No	-2.60646369100404
1.1	0	1	Born in Other Spanish Speaking Country	edu.hischl	otherhispan	2.04	0	-10.1577844311377	103.180584549464	No	2.39353630899596
2.1	0	0	Born in Mexico	edu.hischl	mexicanam	1.16	0	-3.15778443113773	9.97160251353582	No	-0.60646369100404
2.56	1	0	Born in 50 US States or Washington, DC	edu.9to11	white	0.77	0	-10.1577844311377	103.180584549464	No	-2.60646369100404
0.92	0	0	Born in 50 US States or Washington, DC	edu.college	white	0.78	0	-24.1577844311377	583.59854862132	No	-2.60646369100404
0.73	0	0	Born in 50 US States or Washington, DC	edu.hischl	black	2.19	0	-22.1577844311377	490.967410896769	No	-1.60646369100404
5.46	0	0	Born in 50 US States or Washington, DC	edu.lt9	white	0.93	0	26.8422155688623	720.504536645272	Yes	-2.60646369100404
5.29	0	0	Born in 50 US States or Washington, DC	edu.college	white	3.85	0	28.8422155688623	831.873398920721	Yes	-2.60646369100404
3.06	1	0	Born in 50 US States or Washington, DC	edu.somecol	white	2.49236006546645	1	-0.157784431137728	0.0248959267094563	No	-0.60646369100404
0.18	0	0	Born in 50 US States or Washington, DC	edu.somecol	white	1.67	0	-27.1577844311377	737.545255208147	No	3.39353630899596
2	1	0	Born in 50 US States or Washington, DC	edu.hischl	black	1.05	0	10.8422155688623	117.553638441679	No	-1.60646369100404
1.31	0	1	Born in 50 US States or Washington, DC	edu.somecol	mexicanam	4.58	0	-8.15778443113773	66.5494468249131	No	2.39353630899596
3.43	0	1	Born in Mexico	edu.9to11	mexicanam	1.79	0	3.84221556886227	14.7626204776076	No	-1.60646369100404
1.02	0	1	Born in 50 US States or Washington, DC	edu.college	otherhispan	2.49236006546645	1	-9.15778443113773	83.8650156871886	No	-0.60646369100404
1.7	0	1	Born in 50 US States or Washington, DC	edu.hischl	white	5	0	3.84221556886227	14.7626204776076	No	-1.60646369100404
4.2	1	0	Born in 50 US States or Washington, DC	edu.somecol	white	0	0	3.84221556886227	14.7626204776076	No	-2.60646369100404
3.33	1	1	Born in 50 US States or Washington, DC	edu.lt9	white	0.94	0	26.8422155688623	720.504536645272	No	0.39353630899596
1.1	1	0	Born in 50 US States or Washington, DC	edu.hischl	black	2.84	0	-17.1577844311377	294.389566585392	No	-2.60646369100404
0.86	0	1	Born in Mexico	edu.college	mexicanam	5	0	11.8422155688623	140.238069579404	Yes	-1.60646369100404
1.2	0	0	Born in Mexico	edu.somecol	mexicanam	5	0	4.84221556886227	23.4470516153322	No	-0.60646369100404
7	0	1	Born in Other Non-Spanish Speaking Country	edu.college	otherrace	4.02	0	-19.1577844311377	367.020704309943	No	-1.60646369100404
1.7	0	1	Born in Other Spanish Speaking Country	edu.lt9	otherhispan	2.07	0	-16.1577844311377	261.073997723117	No	1.39353630899596
1.16	1	0	Born in 50 US States or Washington, DC	edu.9to11	white	0.4	0	-19.1577844311377	367.020704309943	No	0.39353630899596
5.01	1	0	Born in 50 US States or Washington, DC	edu.somecol	black	0.97	0	15.8422155688623	250.975794130302	Yes	-2.60646369100404
2.41	1	1	Born in 50 US States or Washington, DC	edu.hischl	white	3.69	0	6.84221556886227	46.8159138907813	No	-0.60646369100404
3.85	0	1	Born in Mexico	edu.9to11	mexicanam	2.69	0	7.84221556886227	61.5003450285058	No	1.39353630899596
4.01	0	0	Born in 50 US States or Washington, DC	edu.lt9	mexicanam	0.7	0	14.8422155688623	220.291362992578	No	-0.60646369100404
0.41	0	0	Born in 50 US States or Washington, DC	edu.somecol	black	0.19	0	-29.1577844311377	850.176392932698	No	-2.60646369100404
1.28	0	0	Born in 50 US States or Washington, DC	edu.college	white	5	0	-9.15778443113773	83.8650156871886	No	-2.60646369100404
0.7	0	0	Born in Other Spanish Speaking Country	edu.hischl	otherhispan	2.49236006546645	1	-21.1577844311377	447.651842034494	No	-2.60646369100404
1.1	0	1	Born in 50 US States or Washington, DC	edu.college	black	5	0	11.8422155688623	140.238069579404	Yes	-1.60646369100404
1.4	0	1	Born in 50 US States or Washington, DC	edu.college	black	3.87	0	0.842215568862272	0.709327064434001	No	0.39353630899596
1.5	1	0	Born in 50 US States or Washington, DC	edu.hischl	black	1.32	0	-20.1577844311377	406.336273172219	No	0.39353630899596
1.56	0	1	Born in Other Non-Spanish Speaking Country	edu.college	black	5	0	-4.15778443113773	17.2871713758113	No	0.39353630899596
0.89	0	0	Born in 50 US States or Washington, DC	edu.somecol	black	1.76	0	-11.1577844311377	124.496153411739	No	2.39353630899596
1.78	0	1	Born in Other Spanish Speaking Country	edu.lt9	otherhispan	1.06	0	-14.1577844311377	200.442859998566	No	2.39353630899596
4.53	1	0	Born in Other Spanish Speaking Country	edu.hischl	otherhispan	3.13	0	0.842215568862272	0.709327064434001	No	-0.60646369100404
0.98	1	0	Born in 50 US States or Washington, DC	edu.hischl	otherrace	1.49	0	15.8422155688623	250.975794130302	No	-1.60646369100404
0.91	0	1	Born in 50 US States or Washington, DC	edu.college	mexicanam	3.63	0	-7.15778443113773	51.2338779626376	No	0.39353630899596
2.4	0	1	Born in 50 US States or Washington, DC	edu.hischl	white	2.19	0	11.8422155688623	140.238069579404	Yes	-1.60646369100404
1.12	0	1	Born in 50 US States or Washington, DC	edu.somecol	black	5	0	-6.15778443113773	37.9183091003622	No	-0.60646369100404
1.7	0	0	Born in 50 US States or Washington, DC	edu.9to11	black	3.79	0	-29.1577844311377	850.176392932698	No	-0.60646369100404
1.7	1	0	Born in 50 US States or Washington, DC	edu.college	white	5	0	10.8422155688623	117.553638441679	No	-2.60646369100404
0.82	0	0	Born in Mexico	edu.9to11	mexicanam	0.04	0	-28.1577844311377	792.860824070422	No	-1.60646369100404
1.5	0	1	Born in Mexico	edu.college	mexicanam	2.49	0	-9.15778443113773	83.8650156871886	Yes	1.39353630899596
0.8	0	0	Born in 50 US States or Washington, DC	edu.college	black	2.49236006546645	1	-6.15778443113773	37.9183091003622	No	-2.60646369100404
1.4	1	0	Born in 50 US States or Washington, DC	edu.9to11	black	0.5	0	-25.1577844311377	632.914117483596	No	3.39353630899596
1	0	0	Born in 50 US States or Washington, DC	edu.somecol	black	2.94	0	-18.1577844311377	329.705135447668	No	-2.60646369100404
1.98	0	0	Born in Other Non-Spanish Speaking Country	edu.somecol	white	2.49236006546645	1	30.8422155688623	951.24226119617	No	-2.60646369100404
1.5	1	0	Born in 50 US States or Washington, DC	edu.hischl	white	0	0	-21.1577844311377	447.651842034494	No	-2.60646369100404
1.27	0	1	Born in 50 US States or Washington, DC	edu.somecol	white	1.14	0	27.8422155688623	775.188967782997	Yes	-0.60646369100404
0.39	0	0	Born in 50 US States or Washington, DC	edu.hischl	white	3.29	0	-0.157784431137728	0.0248959267094563	No	-1.60646369100404
8.93	1	1	Born in 50 US States or Washington, DC	edu.lt9	white	1.21	0	26.8422155688623	720.504536645272	Yes	-1.60646369100404
2.4	1	1	Born in 50 US States or Washington, DC	edu.9to11	white	0.02	0	-18.1577844311377	329.705135447668	No	0.39353630899596
3.7	1	0	Born in 50 US States or Washington, DC	edu.9to11	black	1.3	0	22.8422155688623	521.766812094374	Yes	-2.60646369100404
1.78	0	1	Born in 50 US States or Washington, DC	edu.college	mexicanam	5	0	6.84221556886227	46.8159138907813	No	-1.60646369100404
0.71	0	0	Born in 50 US States or Washington, DC	edu.somecol	white	5	0	-10.1577844311377	103.180584549464	No	-2.60646369100404
1.3	0	1	Born in 50 US States or Washington, DC	edu.hischl	white	3.07	0	2.84221556886227	8.07818933988309	No	0.39353630899596
0.85	0	0	Born in 50 US States or Washington, DC	edu.hischl	black	0.71	0	-11.1577844311377	124.496153411739	No	-2.60646369100404
2.7	1	0	Born in 50 US States or Washington, DC	edu.9to11	black	0.4	0	-25.1577844311377	632.914117483596	No	-1.60646369100404
2.27	0	0	Born in 50 US States or Washington, DC	edu.college	white	2.64	0	5.84221556886227	34.1314827530567	No	-2.60646369100404
2.6	0	1	Born in Other Spanish Speaking Country	edu.lt9	otherhispan	1.9	0	18.8422155688623	355.029087543476	No	-1.60646369100404
3.8	0	1	Born in Other Non-Spanish Speaking Country	edu.college	white	2.49236006546645	1	30.8422155688623	951.24226119617	Yes	-1.60646369100404
2.84	1	0	Born in Mexico	edu.9to11	mexicanam	2.49236006546645	1	2.84221556886227	8.07818933988309	No	-0.60646369100404
3.63	1	1	Born in 50 US States or Washington, DC	edu.somecol	otherrace	1.42	0	1.84221556886227	3.39375820215855	Yes	0.39353630899596
2.2	0	1	Born in Other Spanish Speaking Country	edu.lt9	otherhispan	0.84	0	13.8422155688623	191.606931854853	No	3.39353630899596
2.68	1	0	Born in 50 US States or Washington, DC	edu.lt9	black	0.18	0	-15.1577844311377	229.758428860841	No	2.39353630899596
1.55	0	0	Born in Other Non-Spanish Speaking Country	edu.somecol	black	5	0	5.84221556886227	34.1314827530567	No	1.39353630899596
1.19	0	1	Born in 50 US States or Washington, DC	edu.hischl	black	1.71	0	12.8422155688623	164.922500717129	No	-1.60646369100404
0.88	0	0	Born in 50 US States or Washington, DC	edu.somecol	mexicanam	2.98	0	16.8422155688623	283.660225268027	Yes	-2.60646369100404
1.6	0	1	Born in 50 US States or Washington, DC	edu.lt9	mexicanam	1.66	0	24.8422155688623	617.135674369823	No	1.39353630899596
2.95	0	1	Born in 50 US States or Washington, DC	edu.hischl	otherhispan	0.7	0	-16.1577844311377	261.073997723117	No	-0.60646369100404
0.76	0	1	Born in Other Non-Spanish Speaking Country	edu.college	white	5	0	-6.15778443113773	37.9183091003622	No	0.39353630899596
1.9	0	0	Born in 50 US States or Washington, DC	edu.hischl	white	4.38	0	22.8422155688623	521.766812094374	No	-1.60646369100404
0.71	0	1	Born in 50 US States or Washington, DC	edu.college	black	0	0	-25.1577844311377	632.914117483596	No	-1.60646369100404
1.2	1	1	Born in 50 US States or Washington, DC	edu.hischl	mexicanam	2.15	0	12.8422155688623	164.922500717129	Yes	-0.60646369100404
3.2	1	1	Born in Mexico	edu.lt9	mexicanam	1.24	0	3.84221556886227	14.7626204776076	No	3.39353630899596
7.7	1	0	Born in 50 US States or Washington, DC	edu.9to11	black	1.69	0	-0.157784431137728	0.0248959267094563	No	1.39353630899596
3.2	0	1	Born in 50 US States or Washington, DC	edu.college	black	2.18	0	12.8422155688623	164.922500717129	No	-0.60646369100404
1.9	0	1	Born in Other Non-Spanish Speaking Country	edu.college	white	5	0	-1.15778443113773	1.34046478898491	No	-0.60646369100404
4.9	1	0	Born in 50 US States or Washington, DC	edu.lt9	black	1.46	0	20.8422155688623	434.397949818925	No	-1.60646369100404
1.7	0	1	Born in 50 US States or Washington, DC	edu.college	white	2.49	0	1.84221556886227	3.39375820215855	No	1.39353630899596
0.5	0	0	Born in 50 US States or Washington, DC	edu.somecol	black	2.79	0	-15.1577844311377	229.758428860841	Yes	-2.60646369100404
1.4	1	0	Born in 50 US States or Washington, DC	edu.hischl	black	2.49236006546645	1	-15.1577844311377	229.758428860841	No	-2.60646369100404
0.73	0	0	Born in 50 US States or Washington, DC	edu.hischl	black	3.85	0	-15.1577844311377	229.758428860841	No	-2.60646369100404
1.14	1	0	Born in 50 US States or Washington, DC	edu.lt9	white	0.86	0	-23.1577844311377	536.282979759045	No	-1.60646369100404
1.17	1	0	Born in 50 US States or Washington, DC	edu.hischl	white	4.52	0	-26.1577844311377	684.229686345871	No	-2.60646369100404
3.7	0	1	Born in Mexico	edu.lt9	mexicanam	0.78	0	1.84221556886227	3.39375820215855	No	-2.60646369100404
0.7	0	0	Born in 50 US States or Washington, DC	edu.9to11	mexicanam	2.14	0	-29.1577844311377	850.176392932698	No	-1.60646369100404
3.12	1	0	Born in 50 US States or Washington, DC	edu.9to11	white	5	0	3.84221556886227	14.7626204776076	No	-0.60646369100404
1.5	0	1	Born in 50 US States or Washington, DC	edu.hischl	white	1.75	0	21.8422155688623	477.082380956649	Yes	-0.60646369100404
1.4	0	1	Born in 50 US States or Washington, DC	edu.college	white	5	0	9.84221556886227	96.8692073039549	No	-1.60646369100404
0.85	0	1	Born in Mexico	edu.hischl	mexicanam	0.92	0	-12.1577844311377	147.811722274015	No	0.39353630899596
1.69	1	1	Born in 50 US States or Washington, DC	edu.somecol	white	0.97	0	20.8422155688623	434.397949818925	No	0.39353630899596
2.02	0	1	Born in Other Spanish Speaking Country	edu.somecol	otherhispan	2.49236006546645	1	2.84221556886227	8.07818933988309	No	0.39353630899596
1.3	0	1	Born in 50 US States or Washington, DC	edu.college	white	5	0	-18.1577844311377	329.705135447668	No	-1.60646369100404
1.01	1	0	Born in 50 US States or Washington, DC	edu.9to11	white	5	0	-17.1577844311377	294.389566585392	No	-2.60646369100404
2	1	1	Born in 50 US States or Washington, DC	edu.9to11	white	0.88	0	-2.15778443113773	4.65603365126037	Yes	-1.60646369100404
2.9	1	0	Born in 50 US States or Washington, DC	edu.hischl	white	1.75	0	2.84221556886227	8.07818933988309	Yes	-0.60646369100404
1.27	0	0	Born in Other Spanish Speaking Country	edu.somecol	otherhispan	2.49236006546645	1	7.84221556886227	61.5003450285058	No	-2.60646369100404
1.5	0	0	Born in Other Non-Spanish Speaking Country	edu.9to11	black	2.35	0	-20.1577844311377	406.336273172219	No	2.39353630899596
1.12	0	0	Born in 50 US States or Washington, DC	edu.9to11	black	2.49236006546645	1	0.842215568862272	0.709327064434001	No	1.39353630899596
1.5	0	1	Born in 50 US States or Washington, DC	edu.hischl	white	3.79	0	-5.15778443113773	26.6027402380867	No	-0.60646369100404
2	1	0	Born in 50 US States or Washington, DC	edu.hischl	white	1.67	0	0.842215568862272	0.709327064434001	No	-2.60646369100404
1.1	0	1	Born in Other Spanish Speaking Country	edu.college	otherrace	5	0	-16.1577844311377	261.073997723117	No	-1.60646369100404
3.4	1	0	Born in Other Non-Spanish Speaking Country	edu.somecol	otherrace	1.96	0	-18.1577844311377	329.705135447668	No	-2.60646369100404
0.6	0	0	Born in Other Non-Spanish Speaking Country	edu.somecol	black	3.02	0	-23.1577844311377	536.282979759045	No	1.39353630899596
1.86	0	1	Born in 50 US States or Washington, DC	edu.somecol	white	2.92	0	14.8422155688623	220.291362992578	Yes	-1.60646369100404
1.56	1	0	Born in Other Non-Spanish Speaking Country	edu.9to11	white	0.73	0	-23.1577844311377	536.282979759045	No	0.39353630899596
2.59	1	0	Born in 50 US States or Washington, DC	edu.lt9	white	0.86	0	-9.15778443113773	83.8650156871886	No	-1.60646369100404
0.87	0	1	Born in 50 US States or Washington, DC	edu.hischl	black	2.36	0	-13.1577844311377	173.12729113629	Yes	0.39353630899596
1.7	0	1	Born in Mexico	edu.somecol	mexicanam	1.18	0	-11.1577844311377	124.496153411739	No	-2.60646369100404
2.8	1	0	Born in Other Non-Spanish Speaking Country	edu.9to11	white	2.45	0	-22.1577844311377	490.967410896769	No	-2.60646369100404
2.51	1	0	Born in 50 US States or Washington, DC	edu.9to11	white	0.87	0	18.8422155688623	355.029087543476	No	-2.60646369100404
1.97	0	1	Born in 50 US States or Washington, DC	edu.college	white	3.32	0	-4.15778443113773	17.2871713758113	No	1.39353630899596
1.59	0	1	Born in Other Spanish Speaking Country	edu.lt9	otherhispan	3.98	0	-4.15778443113773	17.2871713758113	No	-0.60646369100404
2.71	1	1	Born in 50 US States or Washington, DC	edu.hischl	black	2.49236006546645	1	-4.15778443113773	17.2871713758113	Yes	0.39353630899596
1.63	0	1	Born in 50 US States or Washington, DC	edu.hischl	black	3.57	0	-4.15778443113773	17.2871713758113	No	-1.60646369100404
1.8	0	1	Born in 50 US States or Washington, DC	edu.hischl	white	1.49	0	30.8422155688623	951.24226119617	Yes	-1.60646369100404
2.97	0	1	Born in Mexico	edu.somecol	mexicanam	2.62	0	11.8422155688623	140.238069579404	No	1.39353630899596
1.78	1	0	Born in 50 US States or Washington, DC	edu.somecol	white	1.76	0	-20.1577844311377	406.336273172219	No	-2.60646369100404
3.04	1	0	Born in Other Spanish Speaking Country	edu.lt9	otherhispan	2.49236006546645	1	-1.15778443113773	1.34046478898491	No	-0.60646369100404
0.46	0	0	Born in 50 US States or Washington, DC	edu.9to11	white	1.15	0	-3.15778443113773	9.97160251353582	Yes	-2.60646369100404
2.7	0	1	Born in Mexico	edu.lt9	mexicanam	1.16	0	-25.1577844311377	632.914117483596	No	-0.60646369100404
0.53	0	1	Born in 50 US States or Washington, DC	edu.college	white	4.89	0	-13.1577844311377	173.12729113629	No	-0.60646369100404
0.92	0	0	Born in Other Spanish Speaking Country	edu.9to11	otherhispan	2.49236006546645	1	3.84221556886227	14.7626204776076	No	0.39353630899596
1.24	0	0	Born in Other Spanish Speaking Country	edu.hischl	otherhispan	2.49236006546645	1	-28.1577844311377	792.860824070422	No	2.39353630899596
1.65	0	1	Born in 50 US States or Washington, DC	edu.hischl	white	3.77	0	-2.15778443113773	4.65603365126037	No	0.39353630899596
1.33	0	0	Born in 50 US States or Washington, DC	edu.college	otherrace	5	0	-11.1577844311377	124.496153411739	No	-2.60646369100404
3.7	0	1	Born in 50 US States or Washington, DC	edu.somecol	white	2.19	0	25.8422155688623	667.820105507548	Yes	-1.60646369100404
0.79	0	0	Born in 50 US States or Washington, DC	edu.somecol	white	5	0	-9.15778443113773	83.8650156871886	No	-2.60646369100404
0.53	0	0	Born in 50 US States or Washington, DC	edu.somecol	otherhispan	2.42	0	-26.1577844311377	684.229686345871	No	1.39353630899596
2.2	0	1	Born in Other Non-Spanish Speaking Country	edu.somecol	otherrace	0.61	0	30.8422155688623	951.24226119617	Yes	-1.60646369100404
2.8	0	1	Born in Other Non-Spanish Speaking Country	edu.college	otherrace	1.08	0	-0.157784431137728	0.0248959267094563	No	1.39353630899596
0.63	0	0	Born in 50 US States or Washington, DC	edu.somecol	white	5	0	-28.1577844311377	792.860824070422	No	0.39353630899596
0.88	0	1	Born in 50 US States or Washington, DC	edu.hischl	white	0.5	0	2.84221556886227	8.07818933988309	Yes	1.39353630899596
1.31	0	0	Born in 50 US States or Washington, DC	edu.somecol	black	3.98	0	11.8422155688623	140.238069579404	No	-0.60646369100404
1.64	0	1	Born in 50 US States or Washington, DC	edu.9to11	otherhispan	1.64	0	-0.157784431137728	0.0248959267094563	No	-1.60646369100404
6.22	1	1	Born in 50 US States or Washington, DC	edu.somecol	white	5	0	5.84221556886227	34.1314827530567	Yes	-1.60646369100404
1.9	1	1	Born in 50 US States or Washington, DC	edu.hischl	white	0.53	0	25.8422155688623	667.820105507548	Yes	-1.60646369100404
1.85	0	1	Born in Other Non-Spanish Speaking Country	edu.college	otherrace	5	0	-22.1577844311377	490.967410896769	No	2.39353630899596
1.1	0	1	Born in 50 US States or Washington, DC	edu.college	white	5	0	-15.1577844311377	229.758428860841	No	-1.60646369100404
0.31	0	0	Born in 50 US States or Washington, DC	edu.somecol	otherhispan	3.79	0	-16.1577844311377	261.073997723117	No	-0.60646369100404
3.2	0	1	Born in 50 US States or Washington, DC	edu.hischl	white	4.02	0	30.8422155688623	951.24226119617	Yes	-1.60646369100404
3.01	1	0	Born in 50 US States or Washington, DC	edu.9to11	white	0.52	0	-16.1577844311377	261.073997723117	No	0.39353630899596
2.2	0	0	Born in 50 US States or Washington, DC	edu.9to11	white	1.18	0	5.84221556886227	34.1314827530567	No	-2.60646369100404
1.99	1	0	Born in 50 US States or Washington, DC	edu.9to11	white	1.44	0	4.84221556886227	23.4470516153322	No	-2.60646369100404
25.7	1	0	Born in 50 US States or Washington, DC	edu.9to11	otherhispan	2.82	0	-25.1577844311377	632.914117483596	No	1.39353630899596
0.9	0	1	Born in 50 US States or Washington, DC	edu.hischl	white	1.65	0	-14.1577844311377	200.442859998566	No	0.39353630899596
1.9	0	0	Born in 50 US States or Washington, DC	edu.lt9	white	1.18	0	6.84221556886227	46.8159138907813	No	-2.60646369100404
4.23	1	1	Born in 50 US States or Washington, DC	edu.somecol	white	5	0	9.84221556886227	96.8692073039549	Yes	-1.60646369100404
1.02	1	0	Born in 50 US States or Washington, DC	edu.hischl	black	1.03	0	-11.1577844311377	124.496153411739	No	3.39353630899596
2	1	1	Born in 50 US States or Washington, DC	edu.9to11	black	3.62	0	-6.15778443113773	37.9183091003622	No	2.39353630899596
1.4	0	0	Born in 50 US States or Washington, DC	edu.college	black	1.77	0	28.8422155688623	831.873398920721	Yes	3.39353630899596
0.88	0	1	Born in 50 US States or Washington, DC	edu.somecol	black	2.86	0	11.8422155688623	140.238069579404	Yes	-1.60646369100404
1.8	0	1	Born in 50 US States or Washington, DC	edu.9to11	white	2.42	0	-18.1577844311377	329.705135447668	No	1.39353630899596
4.23	1	1	Born in 50 US States or Washington, DC	edu.lt9	white	2.59	0	22.8422155688623	521.766812094374	No	0.39353630899596
2.4	0	1	Born in 50 US States or Washington, DC	edu.hischl	black	5	0	14.8422155688623	220.291362992578	No	-1.60646369100404
3.69	0	1	Born in Other Non-Spanish Speaking Country	edu.somecol	black	2.36	0	24.8422155688623	617.135674369823	No	-1.60646369100404
0.45	0	0	Born in 50 US States or Washington, DC	edu.college	white	1.96	0	-26.1577844311377	684.229686345871	No	-2.60646369100404
2.27	0	1	Born in Mexico	edu.9to11	mexicanam	1.03	0	-21.1577844311377	447.651842034494	No	3.39353630899596
2.2	0	1	Born in 50 US States or Washington, DC	edu.hischl	white	2.49236006546645	1	27.8422155688623	775.188967782997	Yes	-0.60646369100404
1.7	1	0	Born in 50 US States or Washington, DC	edu.9to11	white	1.42	0	-26.1577844311377	684.229686345871	No	-0.60646369100404
2.68	0	1	Born in Other Spanish Speaking Country	edu.college	otherhispan	2.49236006546645	1	28.8422155688623	831.873398920721	No	-1.60646369100404
2.3	0	1	Born in Other Non-Spanish Speaking Country	edu.college	otherrace	2.35	0	16.8422155688623	283.660225268027	No	-2.60646369100404
1.4	1	0	Born in 50 US States or Washington, DC	edu.hischl	black	2.91	0	-18.1577844311377	329.705135447668	No	-0.60646369100404
1.7	0	1	Born in 50 US States or Washington, DC	edu.college	white	5	0	-8.15778443113773	66.5494468249131	No	0.39353630899596
2.37	0	1	Born in 50 US States or Washington, DC	edu.college	white	5	0	10.8422155688623	117.553638441679	No	0.39353630899596
1.06	0	1	Born in 50 US States or Washington, DC	edu.college	white	5	0	-2.15778443113773	4.65603365126037	No	-0.60646369100404
2.7	0	1	Born in Other Non-Spanish Speaking Country	edu.somecol	otherrace	2.49236006546645	1	-15.1577844311377	229.758428860841	No	0.39353630899596
7.16	0	1	Born in Other Non-Spanish Speaking Country	edu.9to11	white	1.09	0	-10.1577844311377	103.180584549464	No	3.39353630899596
2.05	0	0	Born in 50 US States or Washington, DC	edu.hischl	white	1.15	0	13.8422155688623	191.606931854853	No	-2.60646369100404
0.91	0	1	Born in Other Non-Spanish Speaking Country	edu.college	otherrace	4.35	0	-23.1577844311377	536.282979759045	No	2.39353630899596
0.45	0	1	Born in Other Spanish Speaking Country	edu.hischl	otherhispan	2.49	0	-12.1577844311377	147.811722274015	No	1.39353630899596
4.3	1	1	Born in 50 US States or Washington, DC	edu.somecol	white	1.24	0	13.8422155688623	191.606931854853	Yes	-1.60646369100404
1.2	1	1	Born in 50 US States or Washington, DC	edu.somecol	white	2.34	0	-10.1577844311377	103.180584549464	Yes	-1.60646369100404
1.42	0	1	Born in 50 US States or Washington, DC	edu.lt9	white	1.43	0	29.8422155688623	890.557830058446	No	-1.60646369100404
1.19	0	0	Born in Other Non-Spanish Speaking Country	edu.somecol	otherrace	2.42	0	-10.1577844311377	103.180584549464	No	1.39353630899596
0.92	1	0	Born in 50 US States or Washington, DC	edu.hischl	white	2.49236006546645	1	-22.1577844311377	490.967410896769	No	0.39353630899596
2.5	0	1	Born in 50 US States or Washington, DC	edu.somecol	white	5	0	30.8422155688623	951.24226119617	No	-1.60646369100404
3.98	0	1	Born in 50 US States or Washington, DC	edu.somecol	otherhispan	2.49236006546645	1	22.8422155688623	521.766812094374	No	-0.60646369100404
0.99	0	0	Born in 50 US States or Washington, DC	edu.somecol	mexicanam	0.94	0	-3.15778443113773	9.97160251353582	No	0.39353630899596
1.48	1	1	Born in 50 US States or Washington, DC	edu.9to11	white	2.82	0	-17.1577844311377	294.389566585392	No	1.39353630899596
1.15	0	1	Born in 50 US States or Washington, DC	edu.somecol	mexicanam	5	0	-2.15778443113773	4.65603365126037	No	-0.60646369100404
33.1	0	1	Born in 50 US States or Washington, DC	edu.9to11	black	4.83	0	-10.1577844311377	103.180584549464	No	0.39353630899596
1.06	1	1	Born in 50 US States or Washington, DC	edu.somecol	black	0.97	0	-7.15778443113773	51.2338779626376	No	2.39353630899596
1.75	0	1	Born in Other Spanish Speaking Country	edu.lt9	otherhispan	2.88	0	20.8422155688623	434.397949818925	No	-2.60646369100404
2.49	0	0	Born in 50 US States or Washington, DC	edu.9to11	white	2.5	0	3.84221556886227	14.7626204776076	No	-1.60646369100404
1.76	1	0	Born in Other Spanish Speaking Country	edu.lt9	otherhispan	1.44	0	0.842215568862272	0.709327064434001	No	-2.60646369100404
1.28	1	0	Born in 50 US States or Washington, DC	edu.hischl	white	5	0	-21.1577844311377	447.651842034494	No	-0.60646369100404
1.5	0	0	Born in 50 US States or Washington, DC	edu.9to11	white	0.88	0	10.8422155688623	117.553638441679	No	-2.60646369100404
2.95	0	1	Born in Other Spanish Speaking Country	edu.hischl	otherhispan	2.49236006546645	1	7.84221556886227	61.5003450285058	No	1.39353630899596
2.07	0	1	Born in Mexico	edu.lt9	mexicanam	2.49236006546645	1	3.84221556886227	14.7626204776076	No	3.39353630899596
2.42	0	1	Born in Other Non-Spanish Speaking Country	edu.hischl	white	1.79	0	27.8422155688623	775.188967782997	No	-1.60646369100404
1.23	0	1	Born in Other Non-Spanish Speaking Country	edu.college	otherrace	5	0	-5.15778443113773	26.6027402380867	No	-1.60646369100404
2.1	0	1	Born in 50 US States or Washington, DC	edu.college	white	5	0	12.8422155688623	164.922500717129	No	-1.60646369100404
2.95	0	1	Born in 50 US States or Washington, DC	edu.college	white	5	0	30.8422155688623	951.24226119617	Yes	-1.60646369100404
0.83	0	1	Born in 50 US States or Washington, DC	edu.hischl	white	2.49236006546645	1	23.8422155688623	568.451243232098	No	-0.60646369100404
5.3	1	1	Born in 50 US States or Washington, DC	edu.9to11	black	2.91	0	1.84221556886227	3.39375820215855	No	-0.60646369100404
1.76	0	1	Born in Other Spanish Speaking Country	edu.lt9	otherhispan	1.42	0	1.84221556886227	3.39375820215855	No	-0.60646369100404
1.1	0	0	Born in 50 US States or Washington, DC	edu.college	white	4.37	0	-9.15778443113773	83.8650156871886	No	-0.60646369100404
3.13	0	1	Born in 50 US States or Washington, DC	edu.lt9	white	1.18	0	11.8422155688623	140.238069579404	No	0.39353630899596
2.1	1	0	Born in 50 US States or Washington, DC	edu.hischl	white	1.47	0	6.84221556886227	46.8159138907813	No	-2.60646369100404
1.53	1	0	Born in 50 US States or Washington, DC	edu.9to11	black	0.19	0	-5.15778443113773	26.6027402380867	No	-2.60646369100404
5.69	1	1	Born in 50 US States or Washington, DC	edu.9to11	black	1.64	0	11.8422155688623	140.238069579404	No	-1.60646369100404
1.05	0	1	Born in 50 US States or Washington, DC	edu.somecol	white	5	0	-22.1577844311377	490.967410896769	Yes	-1.60646369100404
1.51	0	1	Born in 50 US States or Washington, DC	edu.somecol	white	3.39	0	30.8422155688623	951.24226119617	Yes	-1.60646369100404
0.84	0	0	Born in 50 US States or Washington, DC	edu.college	white	4.13	0	-15.1577844311377	229.758428860841	No	-2.60646369100404
2.1	0	1	Born in 50 US States or Washington, DC	edu.somecol	white	5	0	-0.157784431137728	0.0248959267094563	No	-0.60646369100404
1.8	0	1	Born in 50 US States or Washington, DC	edu.9to11	black	5	0	10.8422155688623	117.553638441679	No	-1.60646369100404
0.64	0	1	Born in 50 US States or Washington, DC	edu.somecol	otherhispan	3.79	0	-15.1577844311377	229.758428860841	No	-0.60646369100404
4.19	1	0	Born in 50 US States or Washington, DC	edu.hischl	white	4.25	0	2.84221556886227	8.07818933988309	No	0.39353630899596
1.36	0	1	Born in 50 US States or Washington, DC	edu.somecol	black	1.45	0	-2.15778443113773	4.65603365126037	No	1.39353630899596
5.7	1	1	Born in 50 US States or Washington, DC	edu.somecol	otherhispan	3.29	0	17.8422155688623	318.344656405751	Yes	-1.60646369100404
1.89	0	1	Born in Other Non-Spanish Speaking Country	edu.college	otherrace	2.49236006546645	1	-12.1577844311377	147.811722274015	No	0.39353630899596
1.47	0	1	Born in 50 US States or Washington, DC	edu.somecol	black	3.49	0	-4.15778443113773	17.2871713758113	No	0.39353630899596
1.3	0	1	Born in 50 US States or Washington, DC	edu.somecol	white	3.39	0	-2.15778443113773	4.65603365126037	No	0.39353630899596
2.23	0	1	Born in 50 US States or Washington, DC	edu.college	white	5	0	7.84221556886227	61.5003450285058	No	-1.60646369100404
3.67	0	0	Born in 50 US States or Washington, DC	edu.somecol	mexicanam	1.73	0	30.8422155688623	951.24226119617	Yes	-2.60646369100404
1.4	0	0	Born in 50 US States or Washington, DC	edu.hischl	black	2.49	0	-15.1577844311377	229.758428860841	No	1.39353630899596
1.38	0	0	Born in 50 US States or Washington, DC	edu.hischl	white	2.6	0	30.8422155688623	951.24226119617	No	-2.60646369100404
1.9	0	1	Born in Other Non-Spanish Speaking Country	edu.college	otherrace	1.75	0	-14.1577844311377	200.442859998566	No	-0.60646369100404
2.2	0	1	Born in 50 US States or Washington, DC	edu.somecol	white	2.19	0	28.8422155688623	831.873398920721	No	-1.60646369100404
0.86	1	0	Born in 50 US States or Washington, DC	edu.somecol	white	1.06	0	-4.15778443113773	17.2871713758113	No	-2.60646369100404
0.74	0	0	Born in 50 US States or Washington, DC	edu.somecol	black	2.42	0	-29.1577844311377	850.176392932698	No	1.39353630899596
2.28	1	0	Born in 50 US States or Washington, DC	edu.9to11	otherhispan	0.34	0	-18.1577844311377	329.705135447668	No	-2.60646369100404
1.84	0	1	Born in 50 US States or Washington, DC	edu.somecol	white	2.49236006546645	1	12.8422155688623	164.922500717129	No	-0.60646369100404
1.23	0	0	Born in Other Non-Spanish Speaking Country	edu.college	otherrace	0.96	0	-20.1577844311377	406.336273172219	No	-2.60646369100404
1.73	0	0	Born in 50 US States or Washington, DC	edu.hischl	black	1.32	0	10.8422155688623	117.553638441679	No	0.39353630899596
1.6	0	1	Born in 50 US States or Washington, DC	edu.9to11	black	3.07	0	22.8422155688623	521.766812094374	No	-1.60646369100404
2.78	1	0	Born in 50 US States or Washington, DC	edu.hischl	white	0.75	0	-28.1577844311377	792.860824070422	No	0.39353630899596
1.07	0	0	Born in 50 US States or Washington, DC	edu.college	otherhispan	5	0	-19.1577844311377	367.020704309943	No	-0.60646369100404
1.8	0	1	Born in Mexico	edu.hischl	mexicanam	1.04	0	-12.1577844311377	147.811722274015	No	1.39353630899596
1.47	0	1	Born in Other Spanish Speaking Country	edu.somecol	otherhispan	1.88	0	-18.1577844311377	329.705135447668	No	-0.60646369100404
0.85	0	1	Born in Other Spanish Speaking Country	edu.somecol	otherrace	1.49	0	-10.1577844311377	103.180584549464	No	1.39353630899596
3.6	1	0	Born in 50 US States or Washington, DC	edu.9to11	white	0.95	0	30.8422155688623	951.24226119617	Yes	-2.60646369100404
1.6	0	1	Born in 50 US States or Washington, DC	edu.hischl	white	2.42	0	-9.15778443113773	83.8650156871886	No	1.39353630899596
3.3	1	0	Born in 50 US States or Washington, DC	edu.somecol	white	0.78	0	-25.1577844311377	632.914117483596	Yes	-2.60646369100404
1.78	1	1	Born in 50 US States or Washington, DC	edu.somecol	white	1.42	0	1.84221556886227	3.39375820215855	No	0.39353630899596
2.1	0	1	Born in 50 US States or Washington, DC	edu.college	white	2.49236006546645	1	16.8422155688623	283.660225268027	No	-1.60646369100404
1.29	0	1	Born in 50 US States or Washington, DC	edu.9to11	otherrace	2.05	0	14.8422155688623	220.291362992578	Yes	-1.60646369100404
1.9	0	1	Born in Other Spanish Speaking Country	edu.lt9	otherhispan	2.49236006546645	1	-7.15778443113773	51.2338779626376	No	0.39353630899596
0.69	0	1	Born in 50 US States or Washington, DC	edu.hischl	white	2.9	0	-16.1577844311377	261.073997723117	No	1.39353630899596
1.69	1	0	Born in 50 US States or Washington, DC	edu.9to11	white	1.19	0	-16.1577844311377	261.073997723117	No	-0.60646369100404
1.55	1	1	Born in Other Non-Spanish Speaking Country	edu.9to11	black	3.23	0	-12.1577844311377	147.811722274015	No	1.39353630899596
2.4	1	1	Born in 50 US States or Washington, DC	edu.somecol	black	3.21	0	16.8422155688623	283.660225268027	Yes	-1.60646369100404
3.03	0	0	Born in Other Non-Spanish Speaking Country	edu.college	white	4.29	0	21.8422155688623	477.082380956649	No	-1.60646369100404
0.87	0	1	Born in Mexico	edu.lt9	mexicanam	2.49236006546645	1	2.84221556886227	8.07818933988309	No	-1.60646369100404
2.4	1	0	Born in 50 US States or Washington, DC	edu.somecol	black	2.12	0	12.8422155688623	164.922500717129	No	-1.60646369100404
3.2	0	1	Born in 50 US States or Washington, DC	edu.9to11	white	3.13	0	30.8422155688623	951.24226119617	Yes	-2.60646369100404
2.2	0	0	Born in 50 US States or Washington, DC	edu.9to11	black	0.23	0	-29.1577844311377	850.176392932698	No	-0.60646369100404
2.27	0	0	Born in Other Spanish Speaking Country	edu.lt9	otherhispan	2.49236006546645	1	2.84221556886227	8.07818933988309	No	-2.60646369100404
1.06	0	1	Born in 50 US States or Washington, DC	edu.somecol	white	5	0	-2.15778443113773	4.65603365126037	No	0.39353630899596
6.2	0	1	Born in Mexico	edu.lt9	mexicanam	1.33	0	30.8422155688623	951.24226119617	No	1.39353630899596
1.35	0	1	Born in 50 US States or Washington, DC	edu.college	black	2.85	0	-11.1577844311377	124.496153411739	No	-0.60646369100404
1.6	0	1	Born in Other Non-Spanish Speaking Country	edu.somecol	white	4.84	0	-2.15778443113773	4.65603365126037	No	0.39353630899596
1.22	0	1	Born in 50 US States or Washington, DC	edu.college	white	5	0	10.8422155688623	117.553638441679	Yes	0.39353630899596
2.14	0	0	Born in 50 US States or Washington, DC	edu.9to11	otherhispan	1.21	0	-14.1577844311377	200.442859998566	No	1.39353630899596
1.9	0	1	Born in Other Spanish Speaking Country	edu.9to11	otherhispan	2.99	0	8.84221556886227	78.1847761662304	No	2.39353630899596
2.3	0	0	Born in 50 US States or Washington, DC	edu.9to11	white	2.12	0	30.8422155688623	951.24226119617	Yes	-2.60646369100404
3	0	0	Born in 50 US States or Washington, DC	edu.lt9	black	1.1	0	29.8422155688623	890.557830058446	No	-1.60646369100404
6.2	0	1	Born in Other Non-Spanish Speaking Country	edu.college	otherrace	0.48	0	-2.15778443113773	4.65603365126037	No	0.39353630899596
1.4	0	1	Born in 50 US States or Washington, DC	edu.somecol	white	2.18	0	-2.15778443113773	4.65603365126037	No	-0.60646369100404
2.97	0	0	Born in 50 US States or Washington, DC	edu.hischl	white	5	0	30.8422155688623	951.24226119617	Yes	-2.60646369100404
5.33	0	1	Born in 50 US States or Washington, DC	edu.lt9	mexicanam	2.49236006546645	1	29.8422155688623	890.557830058446	No	-1.60646369100404
2.67	1	1	Born in 50 US States or Washington, DC	edu.college	white	5	0	30.8422155688623	951.24226119617	Yes	-1.60646369100404
1.47	0	0	Born in 50 US States or Washington, DC	edu.hischl	white	3.37	0	30.8422155688623	951.24226119617	No	-2.60646369100404
2.12	0	0	Born in 50 US States or Washington, DC	edu.somecol	black	2.49236006546645	1	19.8422155688623	393.7135186812	No	-2.60646369100404
1.83	0	0	Born in 50 US States or Washington, DC	edu.hischl	black	2.88	0	-8.15778443113773	66.5494468249131	No	-2.60646369100404
1.19	0	1	Born in Mexico	edu.9to11	mexicanam	1.97	0	-10.1577844311377	103.180584549464	No	3.39353630899596
2.65	0	0	Born in Other Spanish Speaking Country	edu.lt9	otherhispan	0.4	0	21.8422155688623	477.082380956649	No	-0.60646369100404
0.99	0	1	Born in 50 US States or Washington, DC	edu.college	white	2.49236006546645	1	-4.15778443113773	17.2871713758113	Yes	-0.60646369100404
0.8	0	1	Born in 50 US States or Washington, DC	edu.somecol	white	4.01	0	-11.1577844311377	124.496153411739	No	0.39353630899596
1.1	0	1	Born in 50 US States or Washington, DC	edu.hischl	white	2.86	0	19.8422155688623	393.7135186812	No	-1.60646369100404
2.6	0	1	Born in Mexico	edu.hischl	mexicanam	1.31	0	-28.1577844311377	792.860824070422	No	-1.60646369100404
1.3	1	0	Born in 50 US States or Washington, DC	edu.somecol	white	2.49236006546645	1	-11.1577844311377	124.496153411739	No	-0.60646369100404
1.44	1	0	Born in 50 US States or Washington, DC	edu.hischl	white	1.14	0	2.84221556886227	8.07818933988309	No	-0.60646369100404
0.93	0	1	Born in Other Spanish Speaking Country	edu.lt9	otherhispan	3.33	0	-5.15778443113773	26.6027402380867	No	-2.60646369100404
1.41	0	1	Born in Other Non-Spanish Speaking Country	edu.college	black	5	0	-8.15778443113773	66.5494468249131	No	-0.60646369100404
1.8	1	0	Born in 50 US States or Washington, DC	edu.9to11	white	3.92	0	-11.1577844311377	124.496153411739	Yes	-2.60646369100404
2	0	1	Born in 50 US States or Washington, DC	edu.hischl	white	2.92	0	12.8422155688623	164.922500717129	No	-1.60646369100404
3.2	0	0	Born in 50 US States or Washington, DC	edu.college	white	1.96	0	27.8422155688623	775.188967782997	No	-2.60646369100404
1.08	0	0	Born in 50 US States or Washington, DC	edu.somecol	white	5	0	-22.1577844311377	490.967410896769	No	1.39353630899596
2.5	0	1	Born in Other Spanish Speaking Country	edu.lt9	otherhispan	1.24	0	-9.15778443113773	83.8650156871886	No	1.39353630899596
1.1	0	0	Born in Other Non-Spanish Speaking Country	edu.somecol	black	5	0	-17.1577844311377	294.389566585392	No	-2.60646369100404
1.45	0	1	Born in Other Non-Spanish Speaking Country	edu.college	otherrace	5	0	-14.1577844311377	200.442859998566	No	-0.60646369100404
3.36	1	1	Born in 50 US States or Washington, DC	edu.hischl	white	1.29	0	12.8422155688623	164.922500717129	Yes	-1.60646369100404
1.19	0	0	Born in 50 US States or Washington, DC	edu.hischl	black	1.2	0	-19.1577844311377	367.020704309943	No	-2.60646369100404
5	0	1	Born in Mexico	edu.somecol	mexicanam	1.36	0	-9.15778443113773	83.8650156871886	No	0.39353630899596
1.4	0	1	Born in 50 US States or Washington, DC	edu.college	white	1.61	0	30.8422155688623	951.24226119617	Yes	-1.60646369100404
1.53	1	1	Born in 50 US States or Washington, DC	edu.hischl	black	2.03	0	-10.1577844311377	103.180584549464	No	0.39353630899596
2.61	0	0	Born in Other Non-Spanish Speaking Country	edu.hischl	otherrace	3.08	0	5.84221556886227	34.1314827530567	No	-2.60646369100404
1.5	0	0	Born in Mexico	edu.lt9	mexicanam	0.71	0	-13.1577844311377	173.12729113629	No	3.39353630899596
4.3	1	1	Born in 50 US States or Washington, DC	edu.somecol	black	1.98	0	1.84221556886227	3.39375820215855	No	0.39353630899596
1.4	1	0	Born in 50 US States or Washington, DC	edu.hischl	white	1.27	0	-21.1577844311377	447.651842034494	No	2.39353630899596
1.81	1	0	Born in 50 US States or Washington, DC	edu.college	otherrace	0.24	0	8.84221556886227	78.1847761662304	No	-2.60646369100404
1	0	0	Born in 50 US States or Washington, DC	edu.hischl	white	0.45	0	-15.1577844311377	229.758428860841	No	-2.60646369100404
2.44	0	1	Born in 50 US States or Washington, DC	edu.hischl	white	2.36	0	-18.1577844311377	329.705135447668	No	0.39353630899596
2.6	0	1	Born in 50 US States or Washington, DC	edu.college	white	5	0	12.8422155688623	164.922500717129	No	-1.60646369100404
6.8	1	0	Born in 50 US States or Washington, DC	edu.9to11	black	2.49236006546645	1	8.84221556886227	78.1847761662304	No	-2.60646369100404
2.3	0	1	Born in 50 US States or Washington, DC	edu.somecol	black	5	0	9.84221556886227	96.8692073039549	No	-0.60646369100404
7.1	0	0	Born in 50 US States or Washington, DC	edu.somecol	white	5	0	29.8422155688623	890.557830058446	Yes	-0.60646369100404
2.49	0	1	Born in 50 US States or Washington, DC	edu.somecol	white	4.62	0	3.84221556886227	14.7626204776076	No	-2.60646369100404
0.62	0	1	Born in 50 US States or Washington, DC	edu.college	white	4.75	0	11.8422155688623	140.238069579404	Yes	-1.60646369100404
7.48	1	0	Born in 50 US States or Washington, DC	edu.9to11	otherrace	4.72	0	-29.1577844311377	850.176392932698	No	0.39353630899596
1.4	0	1	Born in Mexico	edu.9to11	mexicanam	2.49236006546645	1	-29.1577844311377	850.176392932698	No	3.39353630899596
0.9	0	0	Born in 50 US States or Washington, DC	edu.hischl	white	2.15	0	1.84221556886227	3.39375820215855	No	-2.60646369100404
1	0	0	Born in 50 US States or Washington, DC	edu.somecol	black	1.45	0	-27.1577844311377	737.545255208147	No	2.39353630899596
0.58	0	1	Born in 50 US States or Washington, DC	edu.somecol	white	2.52	0	-20.1577844311377	406.336273172219	No	0.39353630899596
7.7	0	0	Born in Mexico	edu.hischl	mexicanam	0.44	0	-8.15778443113773	66.5494468249131	No	-1.60646369100404
1.9	0	0	Born in 50 US States or Washington, DC	edu.9to11	white	1.47	0	-7.15778443113773	51.2338779626376	No	-2.60646369100404
0.99	1	0	Born in 50 US States or Washington, DC	edu.9to11	white	3.37	0	-21.1577844311377	447.651842034494	No	-2.60646369100404
3	0	0	Born in 50 US States or Washington, DC	edu.lt9	black	0.08	0	30.8422155688623	951.24226119617	No	-2.60646369100404
1.15	0	1	Born in 50 US States or Washington, DC	edu.somecol	black	5	0	1.84221556886227	3.39375820215855	No	-0.60646369100404
2.44	1	0	Born in 50 US States or Washington, DC	edu.lt9	white	0.71	0	-10.1577844311377	103.180584549464	No	0.39353630899596
0.88	0	1	Born in 50 US States or Washington, DC	edu.college	white	4.83	0	-11.1577844311377	124.496153411739	No	-0.60646369100404
0.69	0	0	Born in 50 US States or Washington, DC	edu.somecol	black	2.49236006546645	1	-24.1577844311377	583.59854862132	No	-0.60646369100404
1.02	0	1	Born in 50 US States or Washington, DC	edu.hischl	mexicanam	2.86	0	-9.15778443113773	83.8650156871886	No	-1.60646369100404
2.17	0	1	Born in Other Non-Spanish Speaking Country	edu.hischl	white	0.77	0	-6.15778443113773	37.9183091003622	No	0.39353630899596
0.75	0	1	Born in 50 US States or Washington, DC	edu.college	black	4.55	0	-16.1577844311377	261.073997723117	No	-0.60646369100404
1.2	0	1	Born in 50 US States or Washington, DC	edu.hischl	white	1.16	0	30.8422155688623	951.24226119617	No	-0.60646369100404
1.6	1	1	Born in 50 US States or Washington, DC	edu.somecol	white	1.24	0	12.8422155688623	164.922500717129	Yes	-1.60646369100404
2.22	0	0	Born in 50 US States or Washington, DC	edu.hischl	otherhispan	5	0	-12.1577844311377	147.811722274015	No	0.39353630899596
0.95	1	0	Born in 50 US States or Washington, DC	edu.somecol	otherhispan	4.08	0	-25.1577844311377	632.914117483596	No	-0.60646369100404
1.17	1	1	Born in 50 US States or Washington, DC	edu.hischl	white	1.99	0	-3.15778443113773	9.97160251353582	Yes	-0.60646369100404
1.18	0	1	Born in 50 US States or Washington, DC	edu.college	white	5	0	-8.15778443113773	66.5494468249131	No	0.39353630899596
1.39	0	1	Born in 50 US States or Washington, DC	edu.college	white	5	0	1.84221556886227	3.39375820215855	No	-1.60646369100404
1.41	0	0	Born in 50 US States or Washington, DC	edu.college	white	4.81	0	-3.15778443113773	9.97160251353582	No	-2.60646369100404
1.93	1	0	Born in Mexico	edu.9to11	mexicanam	1.03	0	-28.1577844311377	792.860824070422	No	3.39353630899596
3.16	1	0	Born in 50 US States or Washington, DC	edu.lt9	white	1.39	0	-5.15778443113773	26.6027402380867	No	-2.60646369100404
0.95	0	1	Born in 50 US States or Washington, DC	edu.college	white	5	0	18.8422155688623	355.029087543476	Yes	-1.60646369100404
0.93	0	0	Born in 50 US States or Washington, DC	edu.hischl	otherrace	2.49236006546645	1	-12.1577844311377	147.811722274015	No	-0.60646369100404
2.54	0	0	Born in 50 US States or Washington, DC	edu.hischl	white	3.08	0	22.8422155688623	521.766812094374	Yes	-2.60646369100404
2.26	0	1	Born in 50 US States or Washington, DC	edu.somecol	black	5	0	3.84221556886227	14.7626204776076	No	-1.60646369100404
0.68	0	1	Born in 50 US States or Washington, DC	edu.college	white	3.87	0	-1.15778443113773	1.34046478898491	No	0.39353630899596
1.15	0	1	Born in 50 US States or Washington, DC	edu.somecol	white	5	0	5.84221556886227	34.1314827530567	No	-1.60646369100404
3.53	1	0	Born in Other Spanish Speaking Country	edu.hischl	white	3.63	0	-1.15778443113773	1.34046478898491	Yes	0.39353630899596
2	0	0	Born in 50 US States or Washington, DC	edu.somecol	white	1.17	0	28.8422155688623	831.873398920721	Yes	-2.60646369100404
1.71	0	0	Born in 50 US States or Washington, DC	edu.hischl	black	2.49236006546645	1	3.84221556886227	14.7626204776076	No	-2.60646369100404
5.4	1	0	Born in 50 US States or Washington, DC	edu.hischl	black	4.41	0	14.8422155688623	220.291362992578	No	-2.60646369100404
0.67	0	0	Born in 50 US States or Washington, DC	edu.hischl	mexicanam	0.83	0	-26.1577844311377	684.229686345871	No	-2.60646369100404
2.47	0	0	Born in Other Spanish Speaking Country	edu.hischl	otherhispan	1.92	0	-6.15778443113773	37.9183091003622	No	-2.60646369100404
2.8	1	1	Born in 50 US States or Washington, DC	edu.hischl	white	1.03	0	4.84221556886227	23.4470516153322	No	3.39353630899596
0.92	0	0	Born in 50 US States or Washington, DC	edu.somecol	white	5	0	-28.1577844311377	792.860824070422	No	1.39353630899596
1.32	0	1	Born in 50 US States or Washington, DC	edu.college	white	2.73	0	-13.1577844311377	173.12729113629	No	2.39353630899596
0.59	0	1	Born in 50 US States or Washington, DC	edu.college	mexicanam	2.82	0	-4.15778443113773	17.2871713758113	No	1.39353630899596
0.7	0	1	Born in 50 US States or Washington, DC	edu.somecol	white	0.83	0	-5.15778443113773	26.6027402380867	No	2.39353630899596
4.55	1	0	Born in Other Spanish Speaking Country	edu.lt9	otherhispan	1.87	0	4.84221556886227	23.4470516153322	No	2.39353630899596
2	0	0	Born in 50 US States or Washington, DC	edu.college	white	3.28	0	7.84221556886227	61.5003450285058	No	-2.60646369100404
1.1	0	1	Born in 50 US States or Washington, DC	edu.hischl	white	3.78	0	-8.15778443113773	66.5494468249131	No	0.39353630899596
2.11	0	0	Born in 50 US States or Washington, DC	edu.college	white	2.49236006546645	1	30.8422155688623	951.24226119617	No	-2.60646369100404
2	0	1	Born in 50 US States or Washington, DC	edu.hischl	white	2.56	0	30.8422155688623	951.24226119617	Yes	-1.60646369100404
7	0	1	Born in 50 US States or Washington, DC	edu.lt9	white	1.31	0	30.8422155688623	951.24226119617	Yes	-1.60646369100404
0.79	0	1	Born in 50 US States or Washington, DC	edu.college	white	3.51	0	-19.1577844311377	367.020704309943	No	-1.60646369100404
2.94	1	1	Born in 50 US States or Washington, DC	edu.hischl	white	5	0	-2.15778443113773	4.65603365126037	No	1.39353630899596
3.1	0	1	Born in 50 US States or Washington, DC	edu.9to11	white	2.14	0	30.8422155688623	951.24226119617	Yes	-1.60646369100404
5.01	1	0	Born in 50 US States or Washington, DC	edu.lt9	black	0.94	0	22.8422155688623	521.766812094374	No	-2.60646369100404
1.12	0	1	Born in Mexico	edu.lt9	mexicanam	1.28	0	-17.1577844311377	294.389566585392	No	-0.60646369100404
0.95	0	0	Born in 50 US States or Washington, DC	edu.somecol	mexicanam	3.13	0	-28.1577844311377	792.860824070422	No	-0.60646369100404
4.8	1	0	Born in Mexico	edu.lt9	mexicanam	1.42	0	23.8422155688623	568.451243232098	No	-0.60646369100404
3.1	1	0	Born in 50 US States or Washington, DC	edu.9to11	black	1.59	0	18.8422155688623	355.029087543476	Yes	-2.60646369100404
1.75	0	1	Born in Other Spanish Speaking Country	edu.lt9	otherhispan	3.98	0	30.8422155688623	951.24226119617	No	-0.60646369100404
0.97	0	0	Born in 50 US States or Washington, DC	edu.hischl	black	3.62	0	-12.1577844311377	147.811722274015	No	-2.60646369100404
2.12	0	1	Born in Other Non-Spanish Speaking Country	edu.college	otherrace	5	0	-9.15778443113773	83.8650156871886	No	1.39353630899596
0.74	0	0	Born in 50 US States or Washington, DC	edu.somecol	white	1.3	0	-27.1577844311377	737.545255208147	No	-2.60646369100404
0.68	0	1	Born in 50 US States or Washington, DC	edu.somecol	mexicanam	2.01	0	11.8422155688623	140.238069579404	Yes	2.39353630899596
0.89	0	0	Born in 50 US States or Washington, DC	edu.somecol	mexicanam	3.61	0	-17.1577844311377	294.389566585392	Yes	-2.60646369100404
2.06	1	1	Born in 50 US States or Washington, DC	edu.somecol	white	4.83	0	-13.1577844311377	173.12729113629	No	-0.60646369100404
1.66	0	1	Born in 50 US States or Washington, DC	edu.college	white	3.65	0	24.8422155688623	617.135674369823	Yes	-1.60646369100404
1.1	0	0	Born in Other Spanish Speaking Country	edu.lt9	otherhispan	2.07	0	-20.1577844311377	406.336273172219	No	1.39353630899596
4.36	0	1	Born in 50 US States or Washington, DC	edu.hischl	white	2.1	0	14.8422155688623	220.291362992578	Yes	-0.60646369100404
0.59	0	0	Born in 50 US States or Washington, DC	edu.somecol	otherrace	0.29	0	-29.1577844311377	850.176392932698	No	-2.60646369100404
2.5	0	1	Born in 50 US States or Washington, DC	edu.college	black	3.39	0	-12.1577844311377	147.811722274015	Yes	0.39353630899596
0.66	0	1	Born in 50 US States or Washington, DC	edu.college	white	2.56	0	-13.1577844311377	173.12729113629	Yes	-1.60646369100404
0.57	0	0	Born in 50 US States or Washington, DC	edu.somecol	mexicanam	5	0	-21.1577844311377	447.651842034494	No	-0.60646369100404
3.16	0	0	Born in Mexico	edu.hischl	mexicanam	2.49236006546645	1	-0.157784431137728	0.0248959267094563	No	-2.60646369100404
2.04	0	1	Born in 50 US States or Washington, DC	edu.college	white	1.83	0	-11.1577844311377	124.496153411739	No	-1.60646369100404
0.78	0	0	Born in 50 US States or Washington, DC	edu.somecol	black	3.91	0	-29.1577844311377	850.176392932698	No	1.39353630899596
0.98	0	1	Born in 50 US States or Washington, DC	edu.hischl	white	2.49236006546645	1	-15.1577844311377	229.758428860841	No	0.39353630899596
3.34	1	1	Born in 50 US States or Washington, DC	edu.9to11	white	5	0	-0.157784431137728	0.0248959267094563	No	-0.60646369100404
1.06	0	1	Born in 50 US States or Washington, DC	edu.somecol	white	5	0	8.84221556886227	78.1847761662304	No	-1.60646369100404
1.21	0	1	Born in 50 US States or Washington, DC	edu.hischl	white	5	0	-0.157784431137728	0.0248959267094563	Yes	-0.60646369100404
1.36	0	1	Born in 50 US States or Washington, DC	edu.college	white	5	0	-10.1577844311377	103.180584549464	No	-1.60646369100404
2	0	1	Born in Mexico	edu.lt9	mexicanam	0.96	0	-12.1577844311377	147.811722274015	No	3.39353630899596
1.4	1	1	Born in 50 US States or Washington, DC	edu.hischl	white	4.31	0	9.84221556886227	96.8692073039549	Yes	-0.60646369100404
1.7	0	1	Born in 50 US States or Washington, DC	edu.college	mexicanam	3.2	0	-11.1577844311377	124.496153411739	No	0.39353630899596
2.13	0	1	Born in Other Non-Spanish Speaking Country	edu.college	otherrace	5	0	21.8422155688623	477.082380956649	No	-1.60646369100404
1.6	0	1	Born in 50 US States or Washington, DC	edu.college	otherrace	5	0	-16.1577844311377	261.073997723117	No	-1.60646369100404
2	1	0	Born in 50 US States or Washington, DC	edu.college	white	2.35	0	-3.15778443113773	9.97160251353582	No	-2.60646369100404
2.15	0	0	Born in 50 US States or Washington, DC	edu.somecol	black	4.62	0	-3.15778443113773	9.97160251353582	No	-2.60646369100404
3.76	0	1	Born in Other Non-Spanish Speaking Country	edu.college	otherrace	2.49236006546645	1	10.8422155688623	117.553638441679	No	-1.60646369100404
1.6	1	1	Born in Mexico	edu.hischl	mexicanam	2.28	0	-13.1577844311377	173.12729113629	No	2.39353630899596
0.44	0	1	Born in 50 US States or Washington, DC	edu.college	mexicanam	2.49236006546645	1	-15.1577844311377	229.758428860841	No	0.39353630899596
1.3	0	1	Born in 50 US States or Washington, DC	edu.lt9	white	5	0	12.8422155688623	164.922500717129	No	-1.60646369100404
0.87	0	1	Born in 50 US States or Washington, DC	edu.somecol	white	2.57	0	-20.1577844311377	406.336273172219	No	0.39353630899596
1.66	0	1	Born in 50 US States or Washington, DC	edu.hischl	white	5	0	30.8422155688623	951.24226119617	Yes	-0.60646369100404
1.89	0	1	Born in Other Non-Spanish Speaking Country	edu.somecol	black	4.25	0	11.8422155688623	140.238069579404	No	0.39353630899596
0.86	0	0	Born in 50 US States or Washington, DC	edu.college	white	3.71	0	1.84221556886227	3.39375820215855	No	-1.60646369100404
2.9	0	1	Born in 50 US States or Washington, DC	edu.college	white	5	0	10.8422155688623	117.553638441679	No	-0.60646369100404
3.5	0	1	Born in 50 US States or Washington, DC	edu.college	white	2.56	0	30.8422155688623	951.24226119617	Yes	-1.60646369100404
4.3	0	1	Born in 50 US States or Washington, DC	edu.college	white	4.75	0	24.8422155688623	617.135674369823	No	-1.60646369100404
1.6	1	0	Born in 50 US States or Washington, DC	edu.9to11	white	2.35	0	1.84221556886227	3.39375820215855	No	-2.60646369100404
1.84	0	1	Born in Other Non-Spanish Speaking Country	edu.college	otherrace	1.83	0	14.8422155688623	220.291362992578	No	-1.60646369100404
2.2	0	0	Born in 50 US States or Washington, DC	edu.college	white	4.01	0	-3.15778443113773	9.97160251353582	No	0.39353630899596
2.3	1	0	Born in 50 US States or Washington, DC	edu.9to11	white	0.99	0	-27.1577844311377	737.545255208147	No	-0.60646369100404
3.57	1	0	Born in 50 US States or Washington, DC	edu.9to11	black	0.34	0	0.842215568862272	0.709327064434001	No	1.39353630899596
1.9	0	0	Born in 50 US States or Washington, DC	edu.somecol	white	3.49	0	-3.15778443113773	9.97160251353582	No	-0.60646369100404
4	0	0	Born in 50 US States or Washington, DC	edu.somecol	black	1.15	0	0.842215568862272	0.709327064434001	No	-2.60646369100404
0.98	1	1	Born in 50 US States or Washington, DC	edu.9to11	white	0.6	0	-20.1577844311377	406.336273172219	No	1.39353630899596
0.92	0	1	Born in 50 US States or Washington, DC	edu.college	otherhispan	5	0	5.84221556886227	34.1314827530567	Yes	1.39353630899596
0.99	0	1	Born in 50 US States or Washington, DC	edu.somecol	white	2.64	0	23.8422155688623	568.451243232098	No	-1.60646369100404
4.55	0	0	Born in Mexico	edu.lt9	mexicanam	1.31	0	-12.1577844311377	147.811722274015	No	-1.60646369100404
5.14	1	1	Born in Mexico	edu.lt9	mexicanam	2.49236006546645	1	2.84221556886227	8.07818933988309	No	-0.60646369100404
1.9	0	0	Born in Other Spanish Speaking Country	edu.9to11	otherhispan	0.79	0	-26.1577844311377	684.229686345871	No	-0.60646369100404
1.21	0	0	Born in 50 US States or Washington, DC	edu.college	white	2.5	0	-23.1577844311377	536.282979759045	No	-2.60646369100404
5.53	0	1	Born in 50 US States or Washington, DC	edu.college	white	5	0	4.84221556886227	23.4470516153322	No	-1.60646369100404
0.6	0	0	Born in 50 US States or Washington, DC	edu.college	black	1.99	0	-28.1577844311377	792.860824070422	No	1.39353630899596
1.68	0	0	Born in 50 US States or Washington, DC	edu.somecol	white	4.81	0	-2.15778443113773	4.65603365126037	Yes	-2.60646369100404
5.41	0	1	Born in Mexico	edu.lt9	mexicanam	2.36	0	-18.1577844311377	329.705135447668	No	2.39353630899596
0.88	0	1	Born in 50 US States or Washington, DC	edu.somecol	white	1.45	0	-4.15778443113773	17.2871713758113	No	1.39353630899596
2.85	0	0	Born in Other Non-Spanish Speaking Country	edu.college	black	0.98	0	2.84221556886227	8.07818933988309	No	-2.60646369100404
1.2	1	0	Born in 50 US States or Washington, DC	edu.hischl	white	0.66	0	-14.1577844311377	200.442859998566	Yes	-1.60646369100404
10.4	0	1	Born in Other Non-Spanish Speaking Country	edu.college	white	5	0	30.8422155688623	951.24226119617	No	-1.60646369100404
1.6	0	0	Born in 50 US States or Washington, DC	edu.hischl	white	2.42	0	-5.15778443113773	26.6027402380867	No	0.39353630899596
2.4	0	0	Born in Mexico	edu.lt9	mexicanam	2.49236006546645	1	-14.1577844311377	200.442859998566	No	1.39353630899596
1.9	1	0	Born in 50 US States or Washington, DC	edu.somecol	black	1.96	0	9.84221556886227	96.8692073039549	Yes	-2.60646369100404
0.71	0	0	Born in 50 US States or Washington, DC	edu.college	white	4.29	0	-10.1577844311377	103.180584549464	Yes	-1.60646369100404
1.22	1	1	Born in 50 US States or Washington, DC	edu.somecol	white	2.49236006546645	1	-8.15778443113773	66.5494468249131	No	0.39353630899596
1.25	0	1	Born in 50 US States or Washington, DC	edu.college	white	5	0	2.84221556886227	8.07818933988309	No	-1.60646369100404
3.6	1	0	Born in Other Non-Spanish Speaking Country	edu.lt9	otherrace	5	0	-17.1577844311377	294.389566585392	No	2.39353630899596
0.63	1	1	Born in 50 US States or Washington, DC	edu.somecol	white	0.71	0	-19.1577844311377	367.020704309943	Yes	0.39353630899596
1.38	0	1	Born in 50 US States or Washington, DC	edu.somecol	black	1.58	0	10.8422155688623	117.553638441679	No	0.39353630899596
2.3	1	1	Born in Other Non-Spanish Speaking Country	edu.9to11	otherrace	0.8	0	-20.1577844311377	406.336273172219	No	3.39353630899596
1.98	1	0	Born in 50 US States or Washington, DC	edu.hischl	black	0.17	0	10.8422155688623	117.553638441679	No	-2.60646369100404
1.34	0	0	Born in 50 US States or Washington, DC	edu.somecol	otherhispan	5	0	-29.1577844311377	850.176392932698	No	-0.60646369100404
4.4	0	1	Born in 50 US States or Washington, DC	edu.hischl	white	2.19	0	26.8422155688623	720.504536645272	Yes	-1.60646369100404
0.98	0	0	Born in 50 US States or Washington, DC	edu.somecol	black	2.12	0	-5.15778443113773	26.6027402380867	Yes	-2.60646369100404
0.63	0	1	Born in 50 US States or Washington, DC	edu.somecol	black	5	0	-23.1577844311377	536.282979759045	No	-1.60646369100404
1.35	1	0	Born in 50 US States or Washington, DC	edu.somecol	black	1.44	0	-27.1577844311377	737.545255208147	Yes	-2.60646369100404
1.4	0	1	Born in Mexico	edu.9to11	mexicanam	1.45	0	-1.15778443113773	1.34046478898491	No	0.39353630899596
4.5	0	0	Born in 50 US States or Washington, DC	edu.college	white	5	0	-1.15778443113773	1.34046478898491	No	-2.60646369100404
1.08	0	1	Born in 50 US States or Washington, DC	edu.hischl	mexicanam	2.27	0	-2.15778443113773	4.65603365126037	No	-0.60646369100404
1.98	0	0	Born in Mexico	edu.somecol	mexicanam	0.92	0	-8.15778443113773	66.5494468249131	No	3.39353630899596
1.61	0	1	Born in 50 US States or Washington, DC	edu.lt9	white	0.71	0	-16.1577844311377	261.073997723117	No	0.39353630899596
0.8	0	0	Born in 50 US States or Washington, DC	edu.hischl	white	2.49236006546645	1	-9.15778443113773	83.8650156871886	No	-0.60646369100404
1.7	1	0	Born in 50 US States or Washington, DC	edu.somecol	white	1.96	0	-22.1577844311377	490.967410896769	No	-2.60646369100404
2.1	1	0	Born in 50 US States or Washington, DC	edu.somecol	white	2.49236006546645	1	-18.1577844311377	329.705135447668	No	-1.60646369100404
1.8	0	1	Born in 50 US States or Washington, DC	edu.college	white	5	0	5.84221556886227	34.1314827530567	No	-0.60646369100404
1.46	1	1	Born in 50 US States or Washington, DC	edu.9to11	white	0.47	0	-23.1577844311377	536.282979759045	No	-0.60646369100404
0.79	0	0	Born in Other Non-Spanish Speaking Country	edu.somecol	white	0.55	0	-29.1577844311377	850.176392932698	No	3.39353630899596
1.9	0	1	Born in 50 US States or Washington, DC	edu.somecol	black	3.83	0	14.8422155688623	220.291362992578	No	0.39353630899596
0.98	0	0	Born in 50 US States or Washington, DC	edu.hischl	white	1.92	0	30.8422155688623	951.24226119617	No	-2.60646369100404
2.26	0	0	Born in 50 US States or Washington, DC	edu.hischl	black	2.77	0	30.8422155688623	951.24226119617	Yes	-2.60646369100404
0.95	0	1	Born in Mexico	edu.9to11	mexicanam	2.49	0	4.84221556886227	23.4470516153322	No	1.39353630899596
1.31	0	0	Born in 50 US States or Washington, DC	edu.hischl	black	2.49236006546645	1	-13.1577844311377	173.12729113629	No	3.39353630899596
1.51	0	1	Born in 50 US States or Washington, DC	edu.lt9	white	2.5	0	-23.1577844311377	536.282979759045	No	0.39353630899596
1.4	1	1	Born in 50 US States or Washington, DC	edu.hischl	white	3.29	0	-13.1577844311377	173.12729113629	No	-1.60646369100404
1.19	0	1	Born in 50 US States or Washington, DC	edu.college	otherrace	5	0	-9.15778443113773	83.8650156871886	No	1.39353630899596
1.7	0	1	Born in 50 US States or Washington, DC	edu.somecol	white	2.91	0	-4.15778443113773	17.2871713758113	No	0.39353630899596
3.9	1	0	Born in 50 US States or Washington, DC	edu.9to11	white	3.92	0	29.8422155688623	890.557830058446	Yes	-2.60646369100404
1.51	1	0	Born in 50 US States or Washington, DC	edu.hischl	black	1.25	0	-16.1577844311377	261.073997723117	No	-2.60646369100404
2.24	1	0	Born in Other Spanish Speaking Country	edu.college	otherhispan	0.85	0	14.8422155688623	220.291362992578	No	0.39353630899596
1.3	0	1	Born in 50 US States or Washington, DC	edu.lt9	mexicanam	0.88	0	20.8422155688623	434.397949818925	No	-1.60646369100404
3.5	0	0	Born in 50 US States or Washington, DC	edu.hischl	black	2.45	0	9.84221556886227	96.8692073039549	No	-0.60646369100404
1.4	0	1	Born in Other Non-Spanish Speaking Country	edu.college	otherhispan	2.28	0	2.84221556886227	8.07818933988309	No	0.39353630899596
1.45	0	1	Born in 50 US States or Washington, DC	edu.somecol	white	5	0	3.84221556886227	14.7626204776076	No	-1.60646369100404
0.8	0	0	Born in 50 US States or Washington, DC	edu.somecol	white	4.7	0	-11.1577844311377	124.496153411739	No	-2.60646369100404
3.24	0	0	Born in Mexico	edu.9to11	mexicanam	0.7	0	-24.1577844311377	583.59854862132	No	3.39353630899596
0.74	0	1	Born in 50 US States or Washington, DC	edu.somecol	mexicanam	3.68	0	-5.15778443113773	26.6027402380867	No	0.39353630899596
2.23	1	1	Born in 50 US States or Washington, DC	edu.hischl	white	1.14	0	30.8422155688623	951.24226119617	Yes	-0.60646369100404
1.1	0	1	Born in 50 US States or Washington, DC	edu.college	white	4.97	0	-12.1577844311377	147.811722274015	No	1.39353630899596
2	1	1	Born in 50 US States or Washington, DC	edu.9to11	white	0.82	0	2.84221556886227	8.07818933988309	No	-1.60646369100404
1.05	0	1	Born in 50 US States or Washington, DC	edu.somecol	white	1.67	0	7.84221556886227	61.5003450285058	Yes	3.39353630899596
1.71	1	1	Born in 50 US States or Washington, DC	edu.9to11	white	0.88	0	-10.1577844311377	103.180584549464	No	2.39353630899596
1.59	0	0	Born in 50 US States or Washington, DC	edu.hischl	white	1.2	0	0.842215568862272	0.709327064434001	No	-1.60646369100404
2.09	1	1	Born in 50 US States or Washington, DC	edu.lt9	white	2.49236006546645	1	-8.15778443113773	66.5494468249131	No	-0.60646369100404
0.98	0	1	Born in 50 US States or Washington, DC	edu.college	white	5	0	4.84221556886227	23.4470516153322	No	-1.60646369100404
1.52	0	1	Born in Mexico	edu.9to11	mexicanam	0.81	0	-13.1577844311377	173.12729113629	No	1.39353630899596
0.99	0	1	Born in Mexico	edu.college	mexicanam	4.66	0	-13.1577844311377	173.12729113629	No	-0.60646369100404
3.1	1	1	Born in 50 US States or Washington, DC	edu.9to11	white	3.92	0	1.84221556886227	3.39375820215855	No	-0.60646369100404
2.23	0	1	Born in Mexico	edu.lt9	mexicanam	2.7	0	10.8422155688623	117.553638441679	No	-0.60646369100404
1.49	0	1	Born in 50 US States or Washington, DC	edu.college	white	5	0	-8.15778443113773	66.5494468249131	No	-1.60646369100404
1.1	1	0	Born in 50 US States or Washington, DC	edu.9to11	white	0.51	0	-29.1577844311377	850.176392932698	No	-0.60646369100404
1.65	0	0	Born in 50 US States or Washington, DC	edu.hischl	mexicanam	2.79	0	-27.1577844311377	737.545255208147	No	-2.60646369100404
0.74	0	1	Born in Mexico	edu.9to11	mexicanam	1.28	0	-22.1577844311377	490.967410896769	No	-0.60646369100404
1.1	0	1	Born in 50 US States or Washington, DC	edu.hischl	mexicanam	2.15	0	-9.15778443113773	83.8650156871886	No	-0.60646369100404
0.89	0	1	Born in 50 US States or Washington, DC	edu.somecol	white	5	0	-17.1577844311377	294.389566585392	No	-1.60646369100404
0.68	0	0	Born in Other Spanish Speaking Country	edu.9to11	otherhispan	0.82	0	28.8422155688623	831.873398920721	No	0.39353630899596
5.22	0	0	Born in 50 US States or Washington, DC	edu.lt9	black	0.34	0	13.8422155688623	191.606931854853	No	1.39353630899596
1.3	0	1	Born in 50 US States or Washington, DC	edu.somecol	black	5	0	-9.15778443113773	83.8650156871886	No	-1.60646369100404
3.68	0	1	Born in 50 US States or Washington, DC	edu.hischl	white	0.62	0	-16.1577844311377	261.073997723117	No	-2.60646369100404
0.92	1	0	Born in 50 US States or Washington, DC	edu.hischl	white	0.7	0	-16.1577844311377	261.073997723117	Yes	3.39353630899596
0.84	0	0	Born in 50 US States or Washington, DC	edu.college	white	2.49236006546645	1	15.8422155688623	250.975794130302	No	-2.60646369100404
3.2	1	1	Born in 50 US States or Washington, DC	edu.9to11	white	0.5	0	-14.1577844311377	200.442859998566	No	1.39353630899596
2	0	1	Born in Mexico	edu.lt9	mexicanam	0.39	0	-9.15778443113773	83.8650156871886	No	0.39353630899596
2.23	0	0	Born in 50 US States or Washington, DC	edu.lt9	black	0.58	0	19.8422155688623	393.7135186812	No	-2.60646369100404
1.5	0	1	Born in 50 US States or Washington, DC	edu.hischl	black	4.36	0	9.84221556886227	96.8692073039549	No	0.39353630899596
6.81	0	1	Born in 50 US States or Washington, DC	edu.9to11	black	4.43	0	10.8422155688623	117.553638441679	Yes	-1.60646369100404
1.2	0	1	Born in 50 US States or Washington, DC	edu.lt9	white	2.49236006546645	1	30.8422155688623	951.24226119617	No	-1.60646369100404
2.1	0	1	Born in 50 US States or Washington, DC	edu.college	black	5	0	12.8422155688623	164.922500717129	Yes	-1.60646369100404
1.4	1	1	Born in 50 US States or Washington, DC	edu.hischl	black	0.73	0	-24.1577844311377	583.59854862132	No	0.39353630899596
1.7	1	1	Born in 50 US States or Washington, DC	edu.lt9	white	1.98	0	6.84221556886227	46.8159138907813	No	-0.60646369100404
0.53	0	1	Born in 50 US States or Washington, DC	edu.somecol	white	3.54	0	-18.1577844311377	329.705135447668	No	0.39353630899596
1.2	0	1	Born in 50 US States or Washington, DC	edu.college	white	5	0	0.842215568862272	0.709327064434001	No	0.39353630899596
0.77	0	1	Born in 50 US States or Washington, DC	edu.somecol	black	0.71	0	-11.1577844311377	124.496153411739	No	0.39353630899596
2.3	0	1	Born in 50 US States or Washington, DC	edu.college	white	2.49236006546645	1	17.8422155688623	318.344656405751	No	-1.60646369100404
1.33	1	1	Born in 50 US States or Washington, DC	edu.hischl	mexicanam	4.53	0	1.84221556886227	3.39375820215855	No	2.39353630899596
0.37	0	0	Born in 50 US States or Washington, DC	edu.hischl	white	0.39	0	-24.1577844311377	583.59854862132	No	-2.60646369100404
1.12	0	0	Born in 50 US States or Washington, DC	edu.somecol	otherrace	2.73	0	-26.1577844311377	684.229686345871	No	-0.60646369100404
1.6	0	1	Born in 50 US States or Washington, DC	edu.college	white	2.91	0	-18.1577844311377	329.705135447668	No	-0.60646369100404
0.78	0	1	Born in 50 US States or Washington, DC	edu.somecol	white	2.62	0	-7.15778443113773	51.2338779626376	Yes	1.39353630899596
1.09	0	1	Born in Mexico	edu.somecol	mexicanam	1.42	0	-15.1577844311377	229.758428860841	No	-1.60646369100404
1.66	0	1	Born in Other Non-Spanish Speaking Country	edu.college	otherrace	5	0	23.8422155688623	568.451243232098	No	-1.60646369100404
4.65	0	1	Born in 50 US States or Washington, DC	edu.somecol	white	5	0	2.84221556886227	8.07818933988309	No	-1.60646369100404
5	0	1	Born in 50 US States or Washington, DC	edu.college	white	2.49236006546645	1	11.8422155688623	140.238069579404	Yes	-1.60646369100404
1.13	0	1	Born in 50 US States or Washington, DC	edu.college	black	5	0	-9.15778443113773	83.8650156871886	No	-0.60646369100404
1	0	0	Born in 50 US States or Washington, DC	edu.hischl	black	5	0	-9.15778443113773	83.8650156871886	No	-0.60646369100404
2.52	1	1	Born in Other Non-Spanish Speaking Country	edu.college	white	0.99	0	-9.15778443113773	83.8650156871886	No	0.39353630899596
4.6	0	1	Born in 50 US States or Washington, DC	edu.hischl	black	3.94	0	-14.1577844311377	200.442859998566	No	1.39353630899596
1.3	0	0	Born in Mexico	edu.lt9	mexicanam	1.45	0	-12.1577844311377	147.811722274015	No	2.39353630899596
1.4	1	1	Born in 50 US States or Washington, DC	edu.somecol	white	1.26	0	-18.1577844311377	329.705135447668	Yes	0.39353630899596
1.5	0	1	Born in Mexico	edu.lt9	mexicanam	0.58	0	21.8422155688623	477.082380956649	No	0.39353630899596
6.08	1	0	Born in 50 US States or Washington, DC	edu.lt9	white	2.49236006546645	1	0.842215568862272	0.709327064434001	No	-2.60646369100404
1.5	0	1	Born in Other Spanish Speaking Country	edu.9to11	otherhispan	2.84	0	30.8422155688623	951.24226119617	No	-0.60646369100404
2.34	0	1	Born in Other Non-Spanish Speaking Country	edu.hischl	otherrace	1.27	0	-5.15778443113773	26.6027402380867	No	2.39353630899596
1.09	0	1	Born in 50 US States or Washington, DC	edu.9to11	mexicanam	1.42	0	20.8422155688623	434.397949818925	No	0.39353630899596
1.2	0	1	Born in Other Non-Spanish Speaking Country	edu.somecol	white	5	0	-5.15778443113773	26.6027402380867	No	-0.60646369100404
0.92	0	1	Born in 50 US States or Washington, DC	edu.somecol	otherhispan	2.82	0	2.84221556886227	8.07818933988309	No	1.39353630899596
3.5	0	1	Born in Other Spanish Speaking Country	edu.9to11	otherhispan	1.69	0	-18.1577844311377	329.705135447668	No	-0.60646369100404
1.1	0	1	Born in 50 US States or Washington, DC	edu.hischl	black	5	0	13.8422155688623	191.606931854853	Yes	-0.60646369100404
2.5	1	1	Born in 50 US States or Washington, DC	edu.hischl	white	2.92	0	-5.15778443113773	26.6027402380867	No	-1.60646369100404
2.67	0	0	Born in 50 US States or Washington, DC	edu.hischl	white	0.96	0	5.84221556886227	34.1314827530567	No	-2.60646369100404
1.86	0	1	Born in Other Spanish Speaking Country	edu.lt9	otherhispan	2.49236006546645	1	13.8422155688623	191.606931854853	No	-1.60646369100404
2	0	1	Born in Other Non-Spanish Speaking Country	edu.9to11	otherrace	1.43	0	7.84221556886227	61.5003450285058	No	0.39353630899596
1.07	0	0	Born in 50 US States or Washington, DC	edu.college	white	2.31	0	11.8422155688623	140.238069579404	Yes	-2.60646369100404
1.72	0	1	Born in 50 US States or Washington, DC	edu.9to11	mexicanam	0.89	0	-28.1577844311377	792.860824070422	No	1.39353630899596
1.28	1	1	Born in 50 US States or Washington, DC	edu.hischl	white	4.07	0	0.842215568862272	0.709327064434001	No	-1.60646369100404
2.8	1	0	Born in 50 US States or Washington, DC	edu.hischl	black	2.64	0	-13.1577844311377	173.12729113629	No	-2.60646369100404
5.9	1	0	Born in 50 US States or Washington, DC	edu.9to11	black	0	0	12.8422155688623	164.922500717129	No	-2.60646369100404
1.32	1	0	Born in 50 US States or Washington, DC	edu.somecol	white	5	0	-23.1577844311377	536.282979759045	No	-2.60646369100404
1.1	1	0	Born in 50 US States or Washington, DC	edu.9to11	black	1.57	0	-2.15778443113773	4.65603365126037	No	-0.60646369100404
2.21	0	1	Born in 50 US States or Washington, DC	edu.9to11	white	5	0	3.84221556886227	14.7626204776076	Yes	-1.60646369100404
1.45	1	0	Born in 50 US States or Washington, DC	edu.9to11	white	2.91	0	-24.1577844311377	583.59854862132	No	0.39353630899596
3.2	1	1	Born in 50 US States or Washington, DC	edu.lt9	white	0.91	0	3.84221556886227	14.7626204776076	No	1.39353630899596
1.33	1	0	Born in 50 US States or Washington, DC	edu.hischl	white	0.96	0	-10.1577844311377	103.180584549464	No	-2.60646369100404
5.2	1	1	Born in 50 US States or Washington, DC	edu.somecol	white	0.9	0	-6.15778443113773	37.9183091003622	No	3.39353630899596
0.89	1	0	Born in 50 US States or Washington, DC	edu.hischl	otherhispan	2.84	0	-26.1577844311377	684.229686345871	No	-0.60646369100404
1.7	1	1	Born in Other Non-Spanish Speaking Country	edu.hischl	white	0.24	0	-16.1577844311377	261.073997723117	No	2.39353630899596
1.8	0	1	Born in 50 US States or Washington, DC	edu.somecol	white	1.23	0	-4.15778443113773	17.2871713758113	No	2.39353630899596
1.14	0	1	Born in 50 US States or Washington, DC	edu.hischl	white	4.01	0	2.84221556886227	8.07818933988309	No	0.39353630899596
3.79	0	1	Born in Other Non-Spanish Speaking Country	edu.hischl	otherrace	0.97	0	10.8422155688623	117.553638441679	No	1.39353630899596
1.72	0	1	Born in Other Spanish Speaking Country	edu.lt9	otherhispan	2.49236006546645	1	5.84221556886227	34.1314827530567	No	1.39353630899596
0.96	1	0	Born in 50 US States or Washington, DC	edu.somecol	black	2.84	0	-20.1577844311377	406.336273172219	No	-0.60646369100404
1.45	0	1	Born in Mexico	edu.lt9	mexicanam	0.83	0	-6.15778443113773	37.9183091003622	No	1.39353630899596
1.4	0	0	Born in 50 US States or Washington, DC	edu.lt9	white	1.96	0	30.8422155688623	951.24226119617	Yes	-2.60646369100404
0.93	0	1	Born in 50 US States or Washington, DC	edu.lt9	mexicanam	2.49236006546645	1	18.8422155688623	355.029087543476	No	-0.60646369100404
1.59	0	1	Born in 50 US States or Washington, DC	edu.hischl	white	2.49236006546645	1	-0.157784431137728	0.0248959267094563	No	0.39353630899596
3	0	1	Born in Other Spanish Speaking Country	edu.hischl	otherhispan	1.47	0	-8.15778443113773	66.5494468249131	No	-2.60646369100404
3.4	0	1	Born in 50 US States or Washington, DC	edu.hischl	black	3.07	0	29.8422155688623	890.557830058446	Yes	-1.60646369100404
1.65	0	1	Born in 50 US States or Washington, DC	edu.college	mexicanam	5	0	8.84221556886227	78.1847761662304	No	-1.60646369100404
1.42	0	1	Born in 50 US States or Washington, DC	edu.college	white	5	0	1.84221556886227	3.39375820215855	No	-1.60646369100404
0.94	0	1	Born in Other Non-Spanish Speaking Country	edu.college	black	3.91	0	5.84221556886227	34.1314827530567	No	1.39353630899596
1.78	0	1	Born in 50 US States or Washington, DC	edu.hischl	black	5	0	12.8422155688623	164.922500717129	Yes	-1.60646369100404
0.77	0	0	Born in 50 US States or Washington, DC	edu.hischl	mexicanam	5	0	-26.1577844311377	684.229686345871	No	-0.60646369100404
1.92	0	1	Born in Mexico	edu.hischl	mexicanam	2.49236006546645	1	-6.15778443113773	37.9183091003622	No	3.39353630899596
2.54	0	1	Born in 50 US States or Washington, DC	edu.somecol	white	3.77	0	-12.1577844311377	147.811722274015	No	0.39353630899596
2.03	0	0	Born in 50 US States or Washington, DC	edu.hischl	white	4.33	0	-10.1577844311377	103.180584549464	No	-2.60646369100404
0.84	0	1	Born in 50 US States or Washington, DC	edu.9to11	white	4.55	0	-16.1577844311377	261.073997723117	No	-0.60646369100404
3.38	0	1	Born in 50 US States or Washington, DC	edu.9to11	white	1.5	0	30.8422155688623	951.24226119617	Yes	-1.60646369100404
2.6	1	1	Born in 50 US States or Washington, DC	edu.hischl	white	2.63	0	17.8422155688623	318.344656405751	Yes	-1.60646369100404
0.59	0	1	Born in Mexico	edu.9to11	mexicanam	0.85	0	-22.1577844311377	490.967410896769	No	0.39353630899596
2.47	1	0	Born in 50 US States or Washington, DC	edu.lt9	black	0.5	0	-7.15778443113773	51.2338779626376	No	3.39353630899596
2	1	1	Born in 50 US States or Washington, DC	edu.9to11	white	1.46	0	18.8422155688623	355.029087543476	Yes	-0.60646369100404
0.77	0	0	Born in 50 US States or Washington, DC	edu.hischl	black	1.97	0	-2.15778443113773	4.65603365126037	No	-2.60646369100404
2.22	0	1	Born in 50 US States or Washington, DC	edu.hischl	white	1.79	0	15.8422155688623	250.975794130302	No	-1.60646369100404
4.3	1	0	Born in Other Spanish Speaking Country	edu.hischl	otherhispan	4.08	0	-12.1577844311377	147.811722274015	No	-0.60646369100404
1.6	0	0	Born in Mexico	edu.9to11	mexicanam	1.46	0	-11.1577844311377	124.496153411739	No	-0.60646369100404
9.1	0	0	Born in 50 US States or Washington, DC	edu.somecol	black	1.06	0	22.8422155688623	521.766812094374	Yes	-2.60646369100404
2.1	1	0	Born in 50 US States or Washington, DC	edu.hischl	black	2.04	0	-11.1577844311377	124.496153411739	No	-0.60646369100404
1.7	0	0	Born in 50 US States or Washington, DC	edu.9to11	otherhispan	1.93	0	-0.157784431137728	0.0248959267094563	No	-1.60646369100404
0.69	0	1	Born in 50 US States or Washington, DC	edu.somecol	mexicanam	5	0	-22.1577844311377	490.967410896769	No	-1.60646369100404
1.73	1	1	Born in 50 US States or Washington, DC	edu.9to11	black	1.3	0	1.84221556886227	3.39375820215855	No	0.39353630899596
2.26	0	1	Born in Other Spanish Speaking Country	edu.somecol	otherhispan	0.6	0	7.84221556886227	61.5003450285058	No	1.39353630899596
2.35	0	1	Born in Mexico	edu.lt9	mexicanam	1.42	0	3.84221556886227	14.7626204776076	No	0.39353630899596
1.4	0	1	Born in Other Non-Spanish Speaking Country	edu.somecol	black	3.49	0	-0.157784431137728	0.0248959267094563	No	-0.60646369100404
5.12	0	0	Born in 50 US States or Washington, DC	edu.somecol	white	3.37	0	2.84221556886227	8.07818933988309	Yes	-2.60646369100404
0.95	0	1	Born in 50 US States or Washington, DC	edu.hischl	mexicanam	1.11	0	-20.1577844311377	406.336273172219	Yes	0.39353630899596
4.6	1	1	Born in 50 US States or Washington, DC	edu.9to11	black	0.82	0	7.84221556886227	61.5003450285058	Yes	-0.60646369100404
1.23	0	1	Born in 50 US States or Washington, DC	edu.college	white	5	0	-17.1577844311377	294.389566585392	No	-1.60646369100404
2.8	0	1	Born in Other Spanish Speaking Country	edu.hischl	otherhispan	0.91	0	14.8422155688623	220.291362992578	No	1.39353630899596
5.5	1	0	Born in 50 US States or Washington, DC	edu.hischl	black	1.39	0	-6.15778443113773	37.9183091003622	No	-1.60646369100404
1.17	0	1	Born in 50 US States or Washington, DC	edu.college	white	5	0	11.8422155688623	140.238069579404	No	-1.60646369100404
0.95	0	1	Born in 50 US States or Washington, DC	edu.college	white	5	0	-11.1577844311377	124.496153411739	No	-2.60646369100404
1.78	1	0	Born in 50 US States or Washington, DC	edu.lt9	white	0.53	0	0.842215568862272	0.709327064434001	No	-2.60646369100404
1.03	0	1	Born in 50 US States or Washington, DC	edu.lt9	white	1.07	0	13.8422155688623	191.606931854853	No	-1.60646369100404
0.75	0	0	Born in 50 US States or Washington, DC	edu.somecol	black	1.27	0	-17.1577844311377	294.389566585392	No	2.39353630899596
1.3	0	0	Born in 50 US States or Washington, DC	edu.somecol	black	1.61	0	-26.1577844311377	684.229686345871	No	-1.60646369100404
1.4	0	1	Born in 50 US States or Washington, DC	edu.9to11	mexicanam	1.83	0	7.84221556886227	61.5003450285058	No	-1.60646369100404
0.89	1	1	Born in 50 US States or Washington, DC	edu.somecol	white	1.31	0	-12.1577844311377	147.811722274015	Yes	0.39353630899596
6.7	1	1	Born in 50 US States or Washington, DC	edu.lt9	white	1.21	0	-3.15778443113773	9.97160251353582	Yes	1.39353630899596
1.17	1	0	Born in 50 US States or Washington, DC	edu.somecol	white	5	0	15.8422155688623	250.975794130302	Yes	-2.60646369100404
3.6	0	1	Born in 50 US States or Washington, DC	edu.somecol	black	5	0	15.8422155688623	250.975794130302	Yes	-1.60646369100404
2	1	1	Born in 50 US States or Washington, DC	edu.9to11	black	4.12	0	-3.15778443113773	9.97160251353582	No	0.39353630899596
2.35	0	1	Born in 50 US States or Washington, DC	edu.college	mexicanam	5	0	-20.1577844311377	406.336273172219	No	0.39353630899596
1.9	1	0	Born in 50 US States or Washington, DC	edu.hischl	white	1.7	0	-27.1577844311377	737.545255208147	No	-1.60646369100404
1.3	0	1	Born in 50 US States or Washington, DC	edu.hischl	white	1.21	0	-15.1577844311377	229.758428860841	No	0.39353630899596
1.01	1	1	Born in 50 US States or Washington, DC	edu.hischl	white	1.65	0	-26.1577844311377	684.229686345871	Yes	0.39353630899596
1.8	0	0	Born in 50 US States or Washington, DC	edu.college	black	5	0	20.8422155688623	434.397949818925	Yes	-2.60646369100404
2.95	0	0	Born in Mexico	edu.hischl	mexicanam	1.25	0	-22.1577844311377	490.967410896769	No	-2.60646369100404
1.72	0	1	Born in 50 US States or Washington, DC	edu.somecol	otherhispan	2.62	0	5.84221556886227	34.1314827530567	No	1.39353630899596
3.4	1	1	Born in 50 US States or Washington, DC	edu.lt9	mexicanam	2.04	0	1.84221556886227	3.39375820215855	No	-0.60646369100404
1.14	0	1	Born in 50 US States or Washington, DC	edu.hischl	white	2.14	0	7.84221556886227	61.5003450285058	No	-1.60646369100404
3.75	1	1	Born in 50 US States or Washington, DC	edu.hischl	white	3.93	0	10.8422155688623	117.553638441679	No	-1.60646369100404
1.04	0	1	Born in 50 US States or Washington, DC	edu.college	white	3.83	0	-1.15778443113773	1.34046478898491	No	1.39353630899596
