# Supplementary material for: Model misspecification and bias for inverse probability weighting estimators of average causal effects
Source: Biom J. 2022 Aug 31;65(2):2100118. doi: 10.1002/bimj.202100118 (PMC10087564; doi:10.1002/bimj.202100118)
Supplement: Supplementary file 1 — Supporting Information. [file BIMJ-65-0-s001.zip › Code_and_Data/case_study/data/for_table8.csv]

id	smoking	lead	age	edu.lt9	edu.9to11	edu.hischl	edu.somecol	edu.college	edu.unknown	income	income.mis	white	black	mexicanam	otherhispan	otherrace	cage	cage2	cincome	cincome2	race	edu	army	married	birth.country	family.size	cfamily.size	cfamily.size2	armyYes	armyNo	armyMissing	marriedYes	divorced	widowed	separated	never.married	living.with.partner	married.missing	born.us	born.mexico	born.spanish	born.nonspanish
41479	0	1.7	52	1	0	0	0	0	0	2.2	No	0	0	1	0	0	2.84221556886227	8.07818933988309	-0.413381643057358	0.170884382816801	mexicanam	edu.lt9	No	Yes	Born in Mexico	5	1.39353630899596	1.94194344449008	0	1	0	1	0	0	0	0	0	0	0	1	0	0
41483	0	2.17	66	0	0	0	1	0	0	1.14	No	0	1	0	0	0	16.8422155688623	283.660225268027	-1.47338164305736	2.1708534660984	black	edu.somecol	Yes	Yes	Born in 50 US States or Washington, DC	3	-0.60646369100404	0.367798208506244	1	0	0	1	0	0	0	0	0	0	1	0	0	0
41487	0	3.6	27	0	0	0	0	1	0	5	No	0	0	0	0	1	-22.1577844311377	490.967410896769	2.38661835694264	5.69594718169559	otherrace	edu.college	No	No	Born in Other Non-Spanish Speaking Country	1	-2.60646369100404	6.7936529725224	0	1	0	0	0	0	0	1	0	0	0	0	0	1
41492	0	1.1	72	1	0	0	0	0	0	1.02	No	1	0	0	0	0	22.8422155688623	521.766812094374	-1.59338164305736	2.53886506043217	white	edu.lt9	No	Yes	Born in Other Non-Spanish Speaking Country	2	-1.60646369100404	2.58072559051432	0	1	0	1	0	0	0	0	0	0	0	0	0	1
41498	0	3.2	68	1	0	0	0	0	0	1.63	No	0	1	0	0	0	18.8422155688623	355.029087543476	-0.983381643057359	0.96703945590219	black	edu.lt9	No	No	Born in Other Non-Spanish Speaking Country	3	-0.60646369100404	0.367798208506244	0	1	0	0	0	0	0	0	1	0	0	0	0	1
41502	1	1.05	29	0	0	1	0	0	0	3.41	No	0	0	1	0	0	-20.1577844311377	406.336273172219	0.796618356942642	0.634600806617994	mexicanam	edu.hischl	No	Yes	Born in 50 US States or Washington, DC	3	-0.60646369100404	0.367798208506244	0	1	0	1	0	0	0	0	0	0	1	0	0	0
41506	0	1.4	77	0	0	0	1	0	0	4.38	No	1	0	0	0	0	27.8422155688623	775.188967782997	1.76661835694264	3.12094041908672	white	edu.somecol	Yes	Yes	Born in 50 US States or Washington, DC	2	-1.60646369100404	2.58072559051432	1	0	0	1	0	0	0	0	0	0	1	0	0	0
41518	0	1.35	50	0	0	0	0	1	0	5	No	1	0	0	0	0	0.842215568862272	0.709327064434001	2.38661835694264	5.69594718169559	white	edu.college	No	Yes	Born in 50 US States or Washington, DC	2	-1.60646369100404	2.58072559051432	0	1	0	1	0	0	0	0	0	0	1	0	0	0
41522	0	2.03	72	0	0	0	1	0	0	1.21	No	1	0	0	0	0	22.8422155688623	521.766812094374	-1.40338164305736	1.96948003607037	white	edu.somecol	No	Yes	Born in Other Non-Spanish Speaking Country	2	-1.60646369100404	2.58072559051432	0	1	0	1	0	0	0	0	0	0	0	0	0	1
41531	0	1.62	43	0	1	0	0	0	0	1.81	No	0	0	0	1	0	-6.15778443113773	37.9183091003622	-0.803381643057358	0.645422064401541	otherhispan	edu.9to11	No	Yes	Born in Other Spanish Speaking Country	5	1.39353630899596	1.94194344449008	0	1	0	1	0	0	0	0	0	0	0	0	1	0
41539	0	0.89	37	0	0	0	0	1	0	3.85	No	1	0	0	0	0	-12.1577844311377	147.811722274015	1.23661835694264	1.52922496072752	white	edu.college	No	No	Born in 50 US States or Washington, DC	1	-2.60646369100404	6.7936529725224	0	1	0	0	0	0	0	1	0	0	1	0	0	0
41556	1	1.5	38	0	1	0	0	0	0	1.24	No	1	0	0	0	0	-11.1577844311377	124.496153411739	-1.37338164305736	1.88617713748693	white	edu.9to11	No	Yes	Born in 50 US States or Washington, DC	5	1.39353630899596	1.94194344449008	0	1	0	1	0	0	0	0	0	0	1	0	0	0
41562	0	0.72	50	0	0	0	1	0	0	5	No	1	0	0	0	0	0.842215568862272	0.709327064434001	2.38661835694264	5.69594718169559	white	edu.somecol	Yes	No	Born in 50 US States or Washington, DC	1	-2.60646369100404	6.7936529725224	1	0	0	0	0	0	0	1	0	0	1	0	0	0
41565	1	3.8	72	0	0	1	0	0	0	1.46	No	1	0	0	0	0	22.8422155688623	521.766812094374	-1.15338164305736	1.33028921454169	white	edu.hischl	Yes	Yes	Born in 50 US States or Washington, DC	2	-1.60646369100404	2.58072559051432	1	0	0	1	0	0	0	0	0	0	1	0	0	0
41570	1	2.14	55	1	0	0	0	0	0	0.76	No	1	0	0	0	0	5.84221556886227	34.1314827530567	-1.85338164305736	3.43502351482199	white	edu.lt9	No	No	Born in 50 US States or Washington, DC	1	-2.60646369100404	6.7936529725224	0	1	0	0	0	0	1	0	0	0	1	0	0	0
41590	0	0.85	25	0	0	0	1	0	0	2.33	No	0	0	1	0	0	-24.1577844311377	583.59854862132	-0.283381643057358	0.0803051556218881	mexicanam	edu.somecol	No	Yes	Born in 50 US States or Washington, DC	3	-0.60646369100404	0.367798208506244	0	1	0	1	0	0	0	0	0	0	1	0	0	0
41619	0	0.9	20	0	1	0	0	0	0	0.62	No	0	0	1	0	0	-29.1577844311377	850.176392932698	-1.99338164305736	3.97357037487805	mexicanam	edu.9to11	No	No	Born in 50 US States or Washington, DC	5	1.39353630899596	1.94194344449008	0	1	0	0	0	0	0	1	0	0	1	0	0	0
41637	0	3.7	27	0	0	1	0	0	0	2.49236006546645	Yes	0	0	1	0	0	-22.1577844311377	490.967410896769	-0.121021577590908	0.0146462222425922	mexicanam	edu.hischl	No	No	Born in Mexico	1	-2.60646369100404	6.7936529725224	0	1	0	0	0	0	0	1	0	0	0	1	0	0
41639	0	0.81	37	0	0	0	0	1	0	2.21	No	0	0	1	0	0	-12.1577844311377	147.811722274015	-0.403381643057358	0.162716749955654	mexicanam	edu.college	No	No	Born in 50 US States or Washington, DC	3	-0.60646369100404	0.367798208506244	0	1	0	0	0	0	1	0	0	0	1	0	0	0
41648	0	1.5	58	0	0	1	0	0	0	5	No	1	0	0	0	0	8.84221556886227	78.1847761662304	2.38661835694264	5.69594718169559	white	edu.hischl	No	Yes	Born in 50 US States or Washington, DC	2	-1.60646369100404	2.58072559051432	0	1	0	1	0	0	0	0	0	0	1	0	0	0
41668	0	2.14	66	0	0	0	0	1	0	5	No	0	1	0	0	0	16.8422155688623	283.660225268027	2.38661835694264	5.69594718169559	black	edu.college	Yes	Yes	Born in 50 US States or Washington, DC	2	-1.60646369100404	2.58072559051432	1	0	0	1	0	0	0	0	0	0	1	0	0	0
41670	1	1.7	27	0	1	0	0	0	0	1.37	No	0	1	0	0	0	-22.1577844311377	490.967410896769	-1.24338164305736	1.54599791029202	black	edu.9to11	No	No	Born in 50 US States or Washington, DC	5	1.39353630899596	1.94194344449008	0	1	0	0	0	0	0	0	1	0	1	0	0	0
41671	0	1.52	80	0	0	1	0	0	0	1.92	No	1	0	0	0	0	30.8422155688623	951.24226119617	-0.693381643057358	0.480778102928922	white	edu.hischl	Yes	No	Born in 50 US States or Washington, DC	1	-2.60646369100404	6.7936529725224	1	0	0	0	1	0	0	0	0	0	1	0	0	0
41674	0	1.62	25	0	0	0	1	0	0	2.69	No	0	1	0	0	0	-24.1577844311377	583.59854862132	0.0766183569426415	0.00587037262059002	black	edu.somecol	No	Yes	Born in Other Non-Spanish Speaking Country	1	-2.60646369100404	6.7936529725224	0	1	0	1	0	0	0	0	0	0	0	0	0	1
41677	0	1.97	71	0	0	1	0	0	0	3.02	No	1	0	0	0	0	21.8422155688623	477.082380956649	0.406618356942642	0.165338488202733	white	edu.hischl	No	Yes	Born in 50 US States or Washington, DC	2	-1.60646369100404	2.58072559051432	0	1	0	1	0	0	0	0	0	0	1	0	0	0
41680	0	0.8	63	0	0	1	0	0	0	1.24	No	0	1	0	0	0	13.8422155688623	191.606931854853	-1.37338164305736	1.88617713748693	black	edu.hischl	No	Yes	Born in 50 US States or Washington, DC	2	-1.60646369100404	2.58072559051432	0	1	0	1	0	0	0	0	0	0	1	0	0	0
41683	0	3.67	72	0	0	0	1	0	0	5	No	1	0	0	0	0	22.8422155688623	521.766812094374	2.38661835694264	5.69594718169559	white	edu.somecol	Yes	Yes	Born in 50 US States or Washington, DC	3	-0.60646369100404	0.367798208506244	1	0	0	1	0	0	0	0	0	0	1	0	0	0
41687	0	2.2	31	0	1	0	0	0	0	1.81	No	0	0	1	0	0	-18.1577844311377	329.705135447668	-0.803381643057358	0.645422064401541	mexicanam	edu.9to11	No	Yes	Born in 50 US States or Washington, DC	5	1.39353630899596	1.94194344449008	0	1	0	1	0	0	0	0	0	0	1	0	0	0
41688	1	3	49	0	1	0	0	0	0	1.9	No	1	0	0	0	0	-0.157784431137728	0.0248959267094563	-0.713381643057359	0.508913368651217	white	edu.9to11	Yes	Yes	Born in 50 US States or Washington, DC	2	-1.60646369100404	2.58072559051432	1	0	0	1	0	0	0	0	0	0	1	0	0	0
41691	0	1.7	60	0	0	1	0	0	0	5	No	1	0	0	0	0	10.8422155688623	117.553638441679	2.38661835694264	5.69594718169559	white	edu.hischl	No	Yes	Born in 50 US States or Washington, DC	2	-1.60646369100404	2.58072559051432	0	1	0	1	0	0	0	0	0	0	1	0	0	0
41693	1	7.75	50	0	0	0	1	0	0	5	No	0	1	0	0	0	0.842215568862272	0.709327064434001	2.38661835694264	5.69594718169559	black	edu.somecol	No	No	Born in 50 US States or Washington, DC	1	-2.60646369100404	6.7936529725224	0	1	0	0	0	1	0	0	0	0	1	0	0	0
41700	1	1.9	55	0	1	0	0	0	0	1.28	No	1	0	0	0	0	5.84221556886227	34.1314827530567	-1.33338164305736	1.77790660604234	white	edu.9to11	No	No	Born in 50 US States or Washington, DC	3	-0.60646369100404	0.367798208506244	0	1	0	0	0	0	0	0	1	0	1	0	0	0
41713	1	2.14	42	0	0	0	1	0	0	1.28	No	1	0	0	0	0	-7.15778443113773	51.2338779626376	-1.33338164305736	1.77790660604234	white	edu.somecol	No	Yes	Born in 50 US States or Washington, DC	3	-0.60646369100404	0.367798208506244	0	1	0	1	0	0	0	0	0	0	1	0	0	0
41721	1	1.92	37	0	1	0	0	0	0	0.84	No	1	0	0	0	0	-12.1577844311377	147.811722274015	-1.77338164305736	3.14488245193282	white	edu.9to11	No	Yes	Born in 50 US States or Washington, DC	3	-0.60646369100404	0.367798208506244	0	1	0	1	0	0	0	0	0	0	1	0	0	0
41724	0	1.12	27	0	0	0	0	1	0	1.63	No	0	1	0	0	0	-22.1577844311377	490.967410896769	-0.983381643057359	0.96703945590219	black	edu.college	No	No	Born in 50 US States or Washington, DC	4	0.39353630899596	0.154870826498164	0	1	0	0	0	0	0	1	0	0	1	0	0	0
41733	0	1.2	38	0	0	1	0	0	0	5	No	1	0	0	0	0	-11.1577844311377	124.496153411739	2.38661835694264	5.69594718169559	white	edu.hischl	No	No	Born in 50 US States or Washington, DC	1	-2.60646369100404	6.7936529725224	0	1	0	0	0	0	0	1	0	0	1	0	0	0
41739	0	4	69	1	0	0	0	0	0	0.99	No	0	1	0	0	0	19.8422155688623	393.7135186812	-1.62338164305736	2.63536795901561	black	edu.lt9	No	No	Born in 50 US States or Washington, DC	1	-2.60646369100404	6.7936529725224	0	1	0	0	0	0	0	1	0	0	1	0	0	0
41740	0	4.38	79	0	0	0	0	1	0	2.88	No	0	1	0	0	0	29.8422155688623	890.557830058446	0.266618356942641	0.0710853482587938	black	edu.college	No	No	Born in 50 US States or Washington, DC	1	-2.60646369100404	6.7936529725224	0	1	0	0	0	0	1	0	0	0	1	0	0	0
41743	0	6.5	28	0	0	1	0	0	0	2.52	No	0	0	1	0	0	-21.1577844311377	447.651842034494	-0.0933816430573584	0.00872013126009189	mexicanam	edu.hischl	No	No	Born in Mexico	4	0.39353630899596	0.154870826498164	0	1	0	0	0	0	0	1	0	0	0	1	0	0
41759	1	2.28	41	0	1	0	0	0	0	1.01	No	1	0	0	0	0	-8.15778443113773	66.5494468249131	-1.60338164305736	2.57083269329331	white	edu.9to11	No	Yes	Born in 50 US States or Washington, DC	5	1.39353630899596	1.94194344449008	0	1	0	1	0	0	0	0	0	0	1	0	0	0
41762	0	1.65	32	0	0	0	0	1	0	5	No	1	0	0	0	0	-17.1577844311377	294.389566585392	2.38661835694264	5.69594718169559	white	edu.college	No	No	Born in 50 US States or Washington, DC	1	-2.60646369100404	6.7936529725224	0	1	0	0	0	0	0	1	0	0	1	0	0	0
41767	0	0.57	21	0	1	0	0	0	0	0.48	No	0	0	1	0	0	-28.1577844311377	792.860824070422	-2.13338164305736	4.55131723493411	mexicanam	edu.9to11	No	No	Born in 50 US States or Washington, DC	3	-0.60646369100404	0.367798208506244	0	1	0	0	0	0	0	1	0	0	1	0	0	0
41782	1	1.6	66	0	0	1	0	0	0	4.38	No	1	0	0	0	0	16.8422155688623	283.660225268027	1.76661835694264	3.12094041908672	white	edu.hischl	Yes	Yes	Born in 50 US States or Washington, DC	2	-1.60646369100404	2.58072559051432	1	0	0	1	0	0	0	0	0	0	1	0	0	0
41793	0	1.1	43	0	0	1	0	0	0	1.18	No	1	0	0	0	0	-6.15778443113773	37.9183091003622	-1.43338164305736	2.05458293465381	white	edu.hischl	Yes	No	Born in 50 US States or Washington, DC	1	-2.60646369100404	6.7936529725224	1	0	0	0	0	0	0	1	0	0	1	0	0	0
41794	1	2.3	44	0	0	1	0	0	0	1.61	No	1	0	0	0	0	-5.15778443113773	26.6027402380867	-1.00338164305736	1.00677472162448	white	edu.hischl	No	Yes	Born in 50 US States or Washington, DC	2	-1.60646369100404	2.58072559051432	0	1	0	1	0	0	0	0	0	0	1	0	0	0
41809	1	1.24	35	0	0	1	0	0	0	1.09	No	0	0	1	0	0	-14.1577844311377	200.442859998566	-1.52338164305736	2.32069163040414	mexicanam	edu.hischl	No	Yes	Born in 50 US States or Washington, DC	6	2.39353630899596	5.729016062482	0	1	0	1	0	0	0	0	0	0	1	0	0	0
41813	0	1.99	28	1	0	0	0	0	0	0.47	No	0	0	1	0	0	-21.1577844311377	447.651842034494	-2.14338164305736	4.59408486779526	mexicanam	edu.lt9	No	No	Born in Mexico	4	0.39353630899596	0.154870826498164	0	1	0	0	0	0	0	0	1	0	0	1	0	0
41822	0	0.39	21	0	0	0	1	0	0	2.82	No	0	0	0	1	0	-28.1577844311377	792.860824070422	0.206618356942641	0.0426911454256768	otherhispan	edu.somecol	No	No	Born in 50 US States or Washington, DC	5	1.39353630899596	1.94194344449008	0	1	0	0	0	0	0	1	0	0	1	0	0	0
41827	0	5.7	78	0	0	0	0	1	0	4.38	No	1	0	0	0	0	28.8422155688623	831.873398920721	1.76661835694264	3.12094041908672	white	edu.college	No	Yes	Born in 50 US States or Washington, DC	2	-1.60646369100404	2.58072559051432	0	1	0	1	0	0	0	0	0	0	1	0	0	0
41842	0	1.34	21	0	0	0	1	0	0	4.24	No	0	0	1	0	0	-28.1577844311377	792.860824070422	1.62661835694264	2.64588727914278	mexicanam	edu.somecol	No	No	Born in 50 US States or Washington, DC	4	0.39353630899596	0.154870826498164	0	1	0	0	0	0	0	1	0	0	1	0	0	0
41853	0	6.1	52	0	0	0	1	0	0	2.49236006546645	Yes	1	0	0	0	0	2.84221556886227	8.07818933988309	-0.121021577590908	0.0146462222425922	white	edu.somecol	No	No	Born in 50 US States or Washington, DC	2	-1.60646369100404	2.58072559051432	0	1	0	0	0	0	0	1	0	0	1	0	0	0
41858	1	2.96	60	0	0	0	1	0	0	0.19	No	1	0	0	0	0	10.8422155688623	117.553638441679	-2.42338164305736	5.87277858790738	white	edu.somecol	Yes	No	Born in 50 US States or Washington, DC	1	-2.60646369100404	6.7936529725224	1	0	0	0	0	0	0	1	0	0	1	0	0	0
41864	0	1.46	44	0	0	0	1	0	0	2.95	No	0	0	1	0	0	-5.15778443113773	26.6027402380867	0.336618356942642	0.113311918230764	mexicanam	edu.somecol	No	No	Born in Mexico	3	-0.60646369100404	0.367798208506244	0	1	0	0	1	0	0	0	0	0	0	1	0	0
41867	0	0.45	35	0	1	0	0	0	0	1.94	No	1	0	0	0	0	-14.1577844311377	200.442859998566	-0.673381643057358	0.453442837206628	white	edu.9to11	No	Yes	Born in 50 US States or Washington, DC	5	1.39353630899596	1.94194344449008	0	1	0	1	0	0	0	0	0	0	1	0	0	0
41869	0	0.99	28	0	0	0	0	1	0	5	No	1	0	0	0	0	-21.1577844311377	447.651842034494	2.38661835694264	5.69594718169559	white	edu.college	No	Yes	Born in 50 US States or Washington, DC	2	-1.60646369100404	2.58072559051432	0	1	0	1	0	0	0	0	0	0	1	0	0	0
41889	0	1.79	32	0	0	1	0	0	0	1.56	No	0	0	1	0	0	-17.1577844311377	294.389566585392	-1.05338164305736	1.10961288593022	mexicanam	edu.hischl	No	No	Born in Mexico	7	3.39353630899596	11.5160886804739	0	1	0	0	1	0	0	0	0	0	0	1	0	0
41896	1	2.93	53	0	0	1	0	0	0	0.48	No	1	0	0	0	0	3.84221556886227	14.7626204776076	-2.13338164305736	4.55131723493411	white	edu.hischl	No	Yes	Born in 50 US States or Washington, DC	5	1.39353630899596	1.94194344449008	0	1	0	1	0	0	0	0	0	0	1	0	0	0
41899	0	0.86	35	1	0	0	0	0	0	0.71	No	0	0	1	0	0	-14.1577844311377	200.442859998566	-1.90338164305736	3.62286167912773	mexicanam	edu.lt9	No	Yes	Born in Mexico	6	2.39353630899596	5.729016062482	0	1	0	1	0	0	0	0	0	0	0	1	0	0
41902	0	0.69	36	0	0	1	0	0	0	1.14	No	0	1	0	0	0	-13.1577844311377	173.12729113629	-1.47338164305736	2.1708534660984	black	edu.hischl	No	Yes	Born in 50 US States or Washington, DC	5	1.39353630899596	1.94194344449008	0	1	0	1	0	0	0	0	0	0	1	0	0	0
41921	0	1.31	60	1	0	0	0	0	0	0	No	0	0	0	1	0	10.8422155688623	117.553638441679	-2.61338164305736	6.82976361226918	otherhispan	edu.lt9	No	No	Born in Other Spanish Speaking Country	1	-2.60646369100404	6.7936529725224	0	1	0	0	0	0	1	0	0	0	0	0	1	0
41926	1	1.63	49	0	0	1	0	0	0	5	No	1	0	0	0	0	-0.157784431137728	0.0248959267094563	2.38661835694264	5.69594718169559	white	edu.hischl	No	No	Born in 50 US States or Washington, DC	3	-0.60646369100404	0.367798208506244	0	1	0	0	1	0	0	0	0	0	1	0	0	0
41927	0	1.72	38	0	0	0	1	0	0	3.57	No	1	0	0	0	0	-11.1577844311377	124.496153411739	0.956618356942641	0.915118680839639	white	edu.somecol	No	Yes	Born in 50 US States or Washington, DC	2	-1.60646369100404	2.58072559051432	0	1	0	1	0	0	0	0	0	0	1	0	0	0
41934	1	2.1	41	0	0	0	1	0	0	0.88	No	0	1	0	0	0	-8.15778443113773	66.5494468249131	-1.73338164305736	3.00461192048823	black	edu.somecol	No	No	Born in 50 US States or Washington, DC	2	-1.60646369100404	2.58072559051432	0	1	0	0	0	0	0	1	0	0	1	0	0	0
41947	1	1.8	31	0	0	1	0	0	0	0.73	No	1	0	0	0	0	-18.1577844311377	329.705135447668	-1.88338164305736	3.54712641340544	white	edu.hischl	No	No	Born in 50 US States or Washington, DC	2	-1.60646369100404	2.58072559051432	0	1	0	0	1	0	0	0	0	0	1	0	0	0
41948	0	0.99	27	0	0	1	0	0	0	0.62	No	1	0	0	0	0	-22.1577844311377	490.967410896769	-1.99338164305736	3.97357037487805	white	edu.hischl	No	No	Born in 50 US States or Washington, DC	6	2.39353630899596	5.729016062482	0	1	0	0	0	0	0	1	0	0	1	0	0	0
41958	0	2.6	26	0	0	1	0	0	0	2.49236006546645	Yes	0	0	1	0	0	-23.1577844311377	536.282979759045	-0.121021577590908	0.0146462222425922	mexicanam	edu.hischl	No	No	Born in Mexico	1	-2.60646369100404	6.7936529725224	0	1	0	0	0	0	0	1	0	0	0	1	0	0
41961	0	0.69	46	0	0	1	0	0	0	4.72	No	1	0	0	0	0	-3.15778443113773	9.97160251353582	2.10661835694264	4.43784090180771	white	edu.hischl	Yes	Yes	Born in 50 US States or Washington, DC	4	0.39353630899596	0.154870826498164	1	0	0	1	0	0	0	0	0	0	1	0	0	0
41962	0	1.6	48	0	0	1	0	0	0	5	No	1	0	0	0	0	-1.15778443113773	1.34046478898491	2.38661835694264	5.69594718169559	white	edu.hischl	No	Yes	Born in 50 US States or Washington, DC	2	-1.60646369100404	2.58072559051432	0	1	0	1	0	0	0	0	0	0	1	0	0	0
41973	1	1.9	71	0	0	0	1	0	0	2.35	No	1	0	0	0	0	21.8422155688623	477.082380956649	-0.263381643057358	0.0693698898995937	white	edu.somecol	No	No	Born in 50 US States or Washington, DC	1	-2.60646369100404	6.7936529725224	0	1	0	0	1	0	0	0	0	0	1	0	0	0
42001	0	0.68	22	0	0	1	0	0	0	3.69	No	1	0	0	0	0	-27.1577844311377	737.545255208147	1.07661835694264	1.15910708650587	white	edu.hischl	No	No	Born in 50 US States or Washington, DC	3	-0.60646369100404	0.367798208506244	0	1	0	0	0	0	0	1	0	0	1	0	0	0
42002	0	2.4	52	0	0	0	0	1	0	5	No	0	1	0	0	0	2.84221556886227	8.07818933988309	2.38661835694264	5.69594718169559	black	edu.college	No	No	Born in 50 US States or Washington, DC	2	-1.60646369100404	2.58072559051432	0	1	0	0	1	0	0	0	0	0	1	0	0	0
42004	0	1.15	52	0	0	1	0	0	0	5	No	0	0	1	0	0	2.84221556886227	8.07818933988309	2.38661835694264	5.69594718169559	mexicanam	edu.hischl	Yes	Yes	Born in 50 US States or Washington, DC	2	-1.60646369100404	2.58072559051432	1	0	0	1	0	0	0	0	0	0	1	0	0	0
42005	1	6.2	80	0	0	0	1	0	0	4.9	No	1	0	0	0	0	30.8422155688623	951.24226119617	2.28661835694264	5.22862351030707	white	edu.somecol	Yes	No	Born in 50 US States or Washington, DC	1	-2.60646369100404	6.7936529725224	1	0	0	0	0	1	0	0	0	0	1	0	0	0
42010	0	1.36	24	0	1	0	0	0	0	1.43	No	0	0	1	0	0	-25.1577844311377	632.914117483596	-1.18338164305736	1.40039211312513	mexicanam	edu.9to11	No	No	Born in 50 US States or Washington, DC	2	-1.60646369100404	2.58072559051432	0	1	0	0	0	0	0	1	0	0	1	0	0	0
42016	0	0.98	24	0	0	0	0	1	0	2.64	No	1	0	0	0	0	-25.1577844311377	632.914117483596	0.0266183569426417	0.000708536926325881	white	edu.college	No	No	Born in 50 US States or Washington, DC	1	-2.60646369100404	6.7936529725224	0	1	0	0	0	0	0	0	1	0	1	0	0	0
42026	0	1.5	71	1	0	0	0	0	0	4.37	No	1	0	0	0	0	21.8422155688623	477.082380956649	1.75661835694264	3.08570805194787	white	edu.lt9	No	Yes	Born in Other Non-Spanish Speaking Country	3	-0.60646369100404	0.367798208506244	0	1	0	1	0	0	0	0	0	0	0	0	0	1
42034	0	2.5	29	0	1	0	0	0	0	2.49236006546645	Yes	0	0	0	0	1	-20.1577844311377	406.336273172219	-0.121021577590908	0.0146462222425922	otherrace	edu.9to11	No	Yes	Born in Other Non-Spanish Speaking Country	7	3.39353630899596	11.5160886804739	0	1	0	1	0	0	0	0	0	0	0	0	0	1
42035	0	0.97	51	0	0	0	0	1	0	1.13	No	0	0	0	1	0	1.84221556886227	3.39375820215855	-1.48338164305736	2.20042109895955	otherhispan	edu.college	No	Yes	Born in Other Spanish Speaking Country	4	0.39353630899596	0.154870826498164	0	1	0	1	0	0	0	0	0	0	0	0	1	0
42037	0	1.6	75	0	0	0	0	1	0	2.49236006546645	Yes	1	0	0	0	0	25.8422155688623	667.820105507548	-0.121021577590908	0.0146462222425922	white	edu.college	Yes	No	Born in 50 US States or Washington, DC	2	-1.60646369100404	2.58072559051432	1	0	0	0	0	0	0	1	0	0	1	0	0	0
42041	0	3.4	80	1	0	0	0	0	0	1.31	No	1	0	0	0	0	30.8422155688623	951.24226119617	-1.30338164305736	1.6988037074589	white	edu.lt9	Yes	Yes	Born in 50 US States or Washington, DC	2	-1.60646369100404	2.58072559051432	1	0	0	1	0	0	0	0	0	0	1	0	0	0
42048	1	3.1	50	0	0	1	0	0	0	0.98	No	0	0	0	0	1	0.842215568862272	0.709327064434001	-1.63338164305736	2.66793559187676	otherrace	edu.hischl	No	Yes	Born in Other Non-Spanish Speaking Country	1	-2.60646369100404	6.7936529725224	0	1	0	1	0	0	0	0	0	0	0	0	0	1
42049	0	1.02	44	0	0	0	1	0	0	5	No	1	0	0	0	0	-5.15778443113773	26.6027402380867	2.38661835694264	5.69594718169559	white	edu.somecol	No	Yes	Born in 50 US States or Washington, DC	3	-0.60646369100404	0.367798208506244	0	1	0	1	0	0	0	0	0	0	1	0	0	0
42050	0	2.6	52	0	0	0	0	1	0	5	No	1	0	0	0	0	2.84221556886227	8.07818933988309	2.38661835694264	5.69594718169559	white	edu.college	No	No	Born in 50 US States or Washington, DC	1	-2.60646369100404	6.7936529725224	0	1	0	0	1	0	0	0	0	0	1	0	0	0
42057	1	1.5	37	0	0	1	0	0	0	0.58	No	1	0	0	0	0	-12.1577844311377	147.811722274015	-2.03338164305736	4.13464090632264	white	edu.hischl	No	Yes	Born in 50 US States or Washington, DC	4	0.39353630899596	0.154870826498164	0	1	0	1	0	0	0	0	0	0	1	0	0	0
42059	0	0.99	46	0	0	0	1	0	0	5	No	1	0	0	0	0	-3.15778443113773	9.97160251353582	2.38661835694264	5.69594718169559	white	edu.somecol	No	Yes	Born in 50 US States or Washington, DC	3	-0.60646369100404	0.367798208506244	0	1	0	1	0	0	0	0	0	0	1	0	0	0
42062	1	1.9	30	0	0	1	0	0	0	5	No	1	0	0	0	0	-19.1577844311377	367.020704309943	2.38661835694264	5.69594718169559	white	edu.hischl	No	Yes	Born in 50 US States or Washington, DC	2	-1.60646369100404	2.58072559051432	0	1	0	1	0	0	0	0	0	0	1	0	0	0
42073	0	2.18	42	0	1	0	0	0	0	1.93	No	0	0	1	0	0	-7.15778443113773	51.2338779626376	-0.683381643057358	0.467010470067775	mexicanam	edu.9to11	No	No	Born in Mexico	4	0.39353630899596	0.154870826498164	0	1	0	0	0	0	0	0	1	0	0	1	0	0
42075	1	0.89	46	0	0	1	0	0	0	3.77	No	1	0	0	0	0	-3.15778443113773	9.97160251353582	1.15661835694264	1.3377660236167	white	edu.hischl	No	Yes	Born in 50 US States or Washington, DC	4	0.39353630899596	0.154870826498164	0	1	0	1	0	0	0	0	0	0	1	0	0	0
42077	1	2	49	0	0	1	0	0	0	5	No	1	0	0	0	0	-0.157784431137728	0.0248959267094563	2.38661835694264	5.69594718169559	white	edu.hischl	Yes	No	Born in 50 US States or Washington, DC	1	-2.60646369100404	6.7936529725224	1	0	0	0	0	0	0	1	0	0	1	0	0	0
42091	0	0.77	22	0	0	1	0	0	0	3.18	No	1	0	0	0	0	-27.1577844311377	737.545255208147	0.566618356942642	0.321056362424379	white	edu.hischl	No	Yes	Born in 50 US States or Washington, DC	3	-0.60646369100404	0.367798208506244	0	1	0	1	0	0	0	0	0	0	1	0	0	0
42096	0	0.75	35	0	0	0	0	1	0	3.3	No	0	0	0	0	1	-14.1577844311377	200.442859998566	0.686618356942641	0.471444768090613	otherrace	edu.college	Yes	Yes	Born in Other Non-Spanish Speaking Country	4	0.39353630899596	0.154870826498164	1	0	0	1	0	0	0	0	0	0	0	0	0	1
42100	0	0.91	32	1	0	0	0	0	0	1.93	No	0	0	0	1	0	-17.1577844311377	294.389566585392	-0.683381643057358	0.467010470067775	otherhispan	edu.lt9	No	No	Born in Other Spanish Speaking Country	2	-1.60646369100404	2.58072559051432	0	1	0	0	0	0	0	1	0	0	0	0	1	0
42106	0	0.98	46	0	0	0	0	1	0	5	No	0	1	0	0	0	-3.15778443113773	9.97160251353582	2.38661835694264	5.69594718169559	black	edu.college	No	Yes	Born in 50 US States or Washington, DC	4	0.39353630899596	0.154870826498164	0	1	0	1	0	0	0	0	0	0	1	0	0	0
42120	0	1.8	72	0	0	0	0	1	0	5	No	0	0	0	0	1	22.8422155688623	521.766812094374	2.38661835694264	5.69594718169559	otherrace	edu.college	No	No	Born in Other Non-Spanish Speaking Country	1	-2.60646369100404	6.7936529725224	0	1	0	0	0	1	0	0	0	0	0	0	0	1
42123	0	2.14	61	0	0	0	1	0	0	1.25	No	0	0	0	1	0	11.8422155688623	140.238069579404	-1.36338164305736	1.85880950462578	otherhispan	edu.somecol	Yes	Yes	Born in Other Spanish Speaking Country	3	-0.60646369100404	0.367798208506244	1	0	0	1	0	0	0	0	0	0	0	0	1	0
42125	0	6.5	80	1	0	0	0	0	0	2.36	No	0	1	0	0	0	30.8422155688623	951.24226119617	-0.253381643057359	0.0642022570384467	black	edu.lt9	Yes	Yes	Born in 50 US States or Washington, DC	4	0.39353630899596	0.154870826498164	1	0	0	1	0	0	0	0	0	0	1	0	0	0
42126	1	1.4	50	0	0	0	1	0	0	5	No	1	0	0	0	0	0.842215568862272	0.709327064434001	2.38661835694264	5.69594718169559	white	edu.somecol	No	Yes	Born in 50 US States or Washington, DC	4	0.39353630899596	0.154870826498164	0	1	0	1	0	0	0	0	0	0	1	0	0	0
42131	1	1.77	28	0	0	1	0	0	0	1.06	No	1	0	0	0	0	-21.1577844311377	447.651842034494	-1.55338164305736	2.41299452898758	white	edu.hischl	Yes	No	Born in 50 US States or Washington, DC	1	-2.60646369100404	6.7936529725224	1	0	0	0	0	0	1	0	0	0	1	0	0	0
42137	0	2	39	0	0	0	1	0	0	5	No	1	0	0	0	0	-10.1577844311377	103.180584549464	2.38661835694264	5.69594718169559	white	edu.somecol	No	Yes	Born in Other Non-Spanish Speaking Country	5	1.39353630899596	1.94194344449008	0	1	0	1	0	0	0	0	0	0	0	0	0	1
42154	0	2.13	75	1	0	0	0	0	0	2.49236006546645	Yes	1	0	0	0	0	25.8422155688623	667.820105507548	-0.121021577590908	0.0146462222425922	white	edu.lt9	No	Yes	Born in 50 US States or Washington, DC	2	-1.60646369100404	2.58072559051432	0	1	0	1	0	0	0	0	0	0	1	0	0	0
42161	0	2.57	72	0	0	1	0	0	0	0.81	No	1	0	0	0	0	22.8422155688623	521.766812094374	-1.80338164305736	3.25218535051626	white	edu.hischl	Yes	No	Born in 50 US States or Washington, DC	1	-2.60646369100404	6.7936529725224	1	0	0	0	1	0	0	0	0	0	1	0	0	0
42163	1	1.75	24	0	0	1	0	0	0	1.34	No	0	0	0	1	0	-25.1577844311377	632.914117483596	-1.27338164305736	1.62150080887546	otherhispan	edu.hischl	No	No	Born in Other Spanish Speaking Country	6	2.39353630899596	5.729016062482	0	1	0	0	0	0	0	0	1	0	0	0	1	0
42165	1	7.02	67	1	0	0	0	0	0	0.71	No	0	1	0	0	0	17.8422155688623	318.344656405751	-1.90338164305736	3.62286167912773	black	edu.lt9	No	No	Born in 50 US States or Washington, DC	1	-2.60646369100404	6.7936529725224	0	1	0	0	0	0	0	0	1	0	1	0	0	0
42166	0	1.1	22	0	0	0	1	0	0	3.32	No	0	1	0	0	0	-27.1577844311377	737.545255208147	0.706618356942641	0.499309502368318	black	edu.somecol	No	No	Born in 50 US States or Washington, DC	5	1.39353630899596	1.94194344449008	0	1	0	0	0	0	0	1	0	0	1	0	0	0
42170	0	2.7	79	0	1	0	0	0	0	1.2	No	1	0	0	0	0	29.8422155688623	890.557830058446	-1.41338164305736	1.99764766893152	white	edu.9to11	No	Yes	Born in 50 US States or Washington, DC	2	-1.60646369100404	2.58072559051432	0	1	0	1	0	0	0	0	0	0	1	0	0	0
42171	0	1.23	41	0	0	1	0	0	0	2.36	No	0	0	0	1	0	-8.15778443113773	66.5494468249131	-0.253381643057359	0.0642022570384467	otherhispan	edu.hischl	No	Yes	Born in Other Spanish Speaking Country	4	0.39353630899596	0.154870826498164	0	1	0	1	0	0	0	0	0	0	0	0	1	0
42173	0	1.61	50	0	0	0	0	1	0	5	No	0	0	0	0	1	0.842215568862272	0.709327064434001	2.38661835694264	5.69594718169559	otherrace	edu.college	No	Yes	Born in Other Non-Spanish Speaking Country	3	-0.60646369100404	0.367798208506244	0	1	0	1	0	0	0	0	0	0	0	0	0	1
42179	1	1.4	30	0	0	0	1	0	0	1.26	No	1	0	0	0	0	-19.1577844311377	367.020704309943	-1.35338164305736	1.83164187176464	white	edu.somecol	No	Yes	Born in 50 US States or Washington, DC	4	0.39353630899596	0.154870826498164	0	1	0	1	0	0	0	0	0	0	1	0	0	0
42180	0	2.53	74	0	0	1	0	0	0	3.57	No	1	0	0	0	0	24.8422155688623	617.135674369823	0.956618356942641	0.915118680839639	white	edu.hischl	Yes	Yes	Born in 50 US States or Washington, DC	2	-1.60646369100404	2.58072559051432	1	0	0	1	0	0	0	0	0	0	1	0	0	0
42181	0	1.59	80	1	0	0	0	0	0	2.49236006546645	Yes	1	0	0	0	0	30.8422155688623	951.24226119617	-0.121021577590908	0.0146462222425922	white	edu.lt9	Yes	Yes	Born in 50 US States or Washington, DC	2	-1.60646369100404	2.58072559051432	1	0	0	1	0	0	0	0	0	0	1	0	0	0
42189	0	1.27	50	1	0	0	0	0	0	1.41	No	0	0	1	0	0	0.842215568862272	0.709327064434001	-1.20338164305736	1.44812737884743	mexicanam	edu.lt9	No	Yes	Born in Mexico	5	1.39353630899596	1.94194344449008	0	1	0	1	0	0	0	0	0	0	0	1	0	0
42190	0	2.2	80	0	0	1	0	0	0	1.31	No	1	0	0	0	0	30.8422155688623	951.24226119617	-1.30338164305736	1.6988037074589	white	edu.hischl	Yes	Yes	Born in 50 US States or Washington, DC	3	-0.60646369100404	0.367798208506244	1	0	0	1	0	0	0	0	0	0	1	0	0	0
42197	0	1.91	65	0	0	0	1	0	0	2.19	No	0	0	1	0	0	15.8422155688623	250.975794130302	-0.423381643057358	0.179252015677949	mexicanam	edu.somecol	Yes	Yes	Born in 50 US States or Washington, DC	2	-1.60646369100404	2.58072559051432	1	0	0	1	0	0	0	0	0	0	1	0	0	0
42200	0	2.35	65	0	0	1	0	0	0	1.71	No	1	0	0	0	0	15.8422155688623	250.975794130302	-0.903381643057358	0.816098393013013	white	edu.hischl	No	Yes	Born in 50 US States or Washington, DC	2	-1.60646369100404	2.58072559051432	0	1	0	1	0	0	0	0	0	0	1	0	0	0
42201	0	2.03	34	0	0	0	0	1	0	2.49236006546645	Yes	0	0	0	0	1	-15.1577844311377	229.758428860841	-0.121021577590908	0.0146462222425922	otherrace	edu.college	No	Yes	Born in Other Non-Spanish Speaking Country	4	0.39353630899596	0.154870826498164	0	1	0	1	0	0	0	0	0	0	0	0	0	1
42212	0	1.48	50	0	0	0	1	0	0	5	No	1	0	0	0	0	0.842215568862272	0.709327064434001	2.38661835694264	5.69594718169559	white	edu.somecol	No	Yes	Born in 50 US States or Washington, DC	2	-1.60646369100404	2.58072559051432	0	1	0	1	0	0	0	0	0	0	1	0	0	0
42224	0	0.7	23	0	0	0	1	0	0	0.58	No	1	0	0	0	0	-26.1577844311377	684.229686345871	-2.03338164305736	4.13464090632264	white	edu.somecol	No	No	Born in 50 US States or Washington, DC	1	-2.60646369100404	6.7936529725224	0	1	0	0	0	0	0	1	0	0	1	0	0	0
42234	0	0.85	56	0	0	0	0	1	0	5	No	1	0	0	0	0	6.84221556886227	46.8159138907813	2.38661835694264	5.69594718169559	white	edu.college	No	Yes	Born in 50 US States or Washington, DC	3	-0.60646369100404	0.367798208506244	0	1	0	1	0	0	0	0	0	0	1	0	0	0
42237	0	1.6	63	0	0	0	0	1	0	2.92	No	0	0	0	0	1	13.8422155688623	191.606931854853	0.306618356942642	0.0940148168142051	otherrace	edu.college	No	Yes	Born in Other Non-Spanish Speaking Country	2	-1.60646369100404	2.58072559051432	0	1	0	1	0	0	0	0	0	0	0	0	0	1
42238	0	0.59	30	0	0	0	1	0	0	3.52	No	1	0	0	0	0	-19.1577844311377	367.020704309943	0.906618356942642	0.821956845145375	white	edu.somecol	No	Yes	Born in 50 US States or Washington, DC	3	-0.60646369100404	0.367798208506244	0	1	0	1	0	0	0	0	0	0	1	0	0	0
42239	0	1.47	58	0	0	0	0	1	0	5	No	1	0	0	0	0	8.84221556886227	78.1847761662304	2.38661835694264	5.69594718169559	white	edu.college	No	Yes	Born in 50 US States or Washington, DC	2	-1.60646369100404	2.58072559051432	0	1	0	1	0	0	0	0	0	0	1	0	0	0
42244	0	1.6	40	0	0	1	0	0	0	2.04	No	0	0	0	1	0	-9.15778443113773	83.8650156871886	-0.573381643057358	0.328766508595156	otherhispan	edu.hischl	No	Yes	Born in Other Spanish Speaking Country	1	-2.60646369100404	6.7936529725224	0	1	0	1	0	0	0	0	0	0	0	0	1	0
42249	0	0.9	35	0	0	0	1	0	0	2.04	No	0	1	0	0	0	-14.1577844311377	200.442859998566	-0.573381643057358	0.328766508595156	black	edu.somecol	Yes	Yes	Born in 50 US States or Washington, DC	7	3.39353630899596	11.5160886804739	1	0	0	1	0	0	0	0	0	0	1	0	0	0
42251	0	2.29	43	1	0	0	0	0	0	2.49236006546645	Yes	0	0	1	0	0	-6.15778443113773	37.9183091003622	-0.121021577590908	0.0146462222425922	mexicanam	edu.lt9	No	Yes	Born in Mexico	5	1.39353630899596	1.94194344449008	0	1	0	1	0	0	0	0	0	0	0	1	0	0
42262	0	1.54	50	0	0	1	0	0	0	5	No	1	0	0	0	0	0.842215568862272	0.709327064434001	2.38661835694264	5.69594718169559	white	edu.hischl	Yes	Yes	Born in 50 US States or Washington, DC	4	0.39353630899596	0.154870826498164	1	0	0	1	0	0	0	0	0	0	1	0	0	0
42299	1	3.11	40	0	0	1	0	0	0	2.19	No	0	1	0	0	0	-9.15778443113773	83.8650156871886	-0.423381643057358	0.179252015677949	black	edu.hischl	No	No	Born in 50 US States or Washington, DC	7	3.39353630899596	11.5160886804739	0	1	0	0	0	0	0	0	1	0	1	0	0	0
42318	1	2.38	38	0	0	1	0	0	0	0.93	No	1	0	0	0	0	-11.1577844311377	124.496153411739	-1.68338164305736	2.83377375618249	white	edu.hischl	No	No	Born in 50 US States or Washington, DC	6	2.39353630899596	5.729016062482	0	1	0	0	0	0	0	1	0	0	1	0	0	0
42328	0	0.52	35	0	1	0	0	0	0	4.01	No	1	0	0	0	0	-14.1577844311377	200.442859998566	1.39661835694264	1.95054283494916	white	edu.9to11	Yes	Yes	Born in 50 US States or Washington, DC	4	0.39353630899596	0.154870826498164	1	0	0	1	0	0	0	0	0	0	1	0	0	0
42329	0	1.71	80	0	0	1	0	0	0	0.96	No	1	0	0	0	0	30.8422155688623	951.24226119617	-1.65338164305736	2.73367085759905	white	edu.hischl	Yes	No	Born in 50 US States or Washington, DC	1	-2.60646369100404	6.7936529725224	1	0	0	0	0	1	0	0	0	0	1	0	0	0
42346	0	1.23	54	0	0	1	0	0	0	5	No	1	0	0	0	0	4.84221556886227	23.4470516153322	2.38661835694264	5.69594718169559	white	edu.hischl	No	No	Born in 50 US States or Washington, DC	1	-2.60646369100404	6.7936529725224	0	1	0	0	0	0	0	1	0	0	1	0	0	0
42364	0	3.54	77	1	0	0	0	0	0	1.81	No	0	0	1	0	0	27.8422155688623	775.188967782997	-0.803381643057358	0.645422064401541	mexicanam	edu.lt9	No	Yes	Born in Mexico	5	1.39353630899596	1.94194344449008	0	1	0	1	0	0	0	0	0	0	0	1	0	0
42381	1	2.5	24	0	1	0	0	0	0	0.46	No	1	0	0	0	0	-25.1577844311377	632.914117483596	-2.15338164305736	4.63705250065641	white	edu.9to11	No	No	Born in 50 US States or Washington, DC	5	1.39353630899596	1.94194344449008	0	1	0	0	0	0	0	1	0	0	1	0	0	0
42383	0	1.4	23	0	0	0	0	1	0	0.48	No	1	0	0	0	0	-26.1577844311377	684.229686345871	-2.13338164305736	4.55131723493411	white	edu.college	No	No	Born in 50 US States or Washington, DC	1	-2.60646369100404	6.7936529725224	0	1	0	0	0	0	0	1	0	0	1	0	0	0
42387	0	3.96	33	0	0	1	0	0	0	2.92	No	1	0	0	0	0	-16.1577844311377	261.073997723117	0.306618356942642	0.0940148168142051	white	edu.hischl	No	No	Born in 50 US States or Washington, DC	4	0.39353630899596	0.154870826498164	0	1	0	0	0	0	0	1	0	0	1	0	0	0
42391	1	1.53	25	0	0	1	0	0	0	0.85	No	0	1	0	0	0	-24.1577844311377	583.59854862132	-1.76338164305736	3.10951481907167	black	edu.hischl	No	No	Born in 50 US States or Washington, DC	3	-0.60646369100404	0.367798208506244	0	1	0	0	0	0	0	1	0	0	1	0	0	0
42396	0	1.07	56	0	0	1	0	0	0	2.14	No	0	0	0	1	0	6.84221556886227	46.8159138907813	-0.473381643057358	0.224090179983684	otherhispan	edu.hischl	No	No	Born in Other Spanish Speaking Country	2	-1.60646369100404	2.58072559051432	0	1	0	0	1	0	0	0	0	0	0	0	1	0
42399	1	5.6	54	1	0	0	0	0	0	2.49236006546645	Yes	0	0	0	0	1	4.84221556886227	23.4470516153322	-0.121021577590908	0.0146462222425922	otherrace	edu.lt9	No	Yes	Born in Other Non-Spanish Speaking Country	7	3.39353630899596	11.5160886804739	0	1	0	1	0	0	0	0	0	0	0	0	0	1
42415	1	1.61	37	0	0	1	0	0	0	4.84	No	1	0	0	0	0	-12.1577844311377	147.811722274015	2.22661835694264	4.95782930747395	white	edu.hischl	No	Yes	Born in 50 US States or Washington, DC	5	1.39353630899596	1.94194344449008	0	1	0	1	0	0	0	0	0	0	1	0	0	0
42420	1	3.4	57	0	0	1	0	0	0	5	No	1	0	0	0	0	7.84221556886227	61.5003450285058	2.38661835694264	5.69594718169559	white	edu.hischl	Yes	Yes	Born in 50 US States or Washington, DC	4	0.39353630899596	0.154870826498164	1	0	0	1	0	0	0	0	0	0	1	0	0	0
42421	0	1.3	55	0	0	1	0	0	0	1.83	No	0	0	1	0	0	5.84221556886227	34.1314827530567	-0.783381643057358	0.613686798679246	mexicanam	edu.hischl	No	Yes	Born in 50 US States or Washington, DC	2	-1.60646369100404	2.58072559051432	0	1	0	1	0	0	0	0	0	0	1	0	0	0
42428	1	8.32	53	0	0	0	1	0	0	2.49236006546645	Yes	1	0	0	0	0	3.84221556886227	14.7626204776076	-0.121021577590908	0.0146462222425922	white	edu.somecol	No	Yes	Born in 50 US States or Washington, DC	2	-1.60646369100404	2.58072559051432	0	1	0	1	0	0	0	0	0	0	1	0	0	0
42429	0	1.2	29	0	0	1	0	0	0	3.29	No	0	0	0	1	0	-20.1577844311377	406.336273172219	0.676618356942642	0.45781240095176	otherhispan	edu.hischl	No	Yes	Born in Other Spanish Speaking Country	2	-1.60646369100404	2.58072559051432	0	1	0	1	0	0	0	0	0	0	0	0	1	0
42431	0	1.31	42	1	0	0	0	0	0	0.96	No	1	0	0	0	0	-7.15778443113773	51.2338779626376	-1.65338164305736	2.73367085759905	white	edu.lt9	No	No	Born in 50 US States or Washington, DC	3	-0.60646369100404	0.367798208506244	0	1	0	0	0	0	0	1	0	0	1	0	0	0
42433	1	1.8	53	1	0	0	0	0	0	0.73	No	0	0	1	0	0	3.84221556886227	14.7626204776076	-1.88338164305736	3.54712641340544	mexicanam	edu.lt9	No	Yes	Born in Mexico	4	0.39353630899596	0.154870826498164	0	1	0	1	0	0	0	0	0	0	0	1	0	0
42437	0	1.2	52	0	0	1	0	0	0	0.55	No	1	0	0	0	0	2.84221556886227	8.07818933988309	-2.06338164305736	4.25754380490608	white	edu.hischl	No	Yes	Born in Other Non-Spanish Speaking Country	7	3.39353630899596	11.5160886804739	0	1	0	1	0	0	0	0	0	0	0	0	0	1
42439	0	3.7	28	0	0	0	1	0	0	0.39	No	0	0	1	0	0	-21.1577844311377	447.651842034494	-2.22338164305736	4.94342593068444	mexicanam	edu.somecol	No	No	Born in Mexico	7	3.39353630899596	11.5160886804739	0	1	0	0	0	0	1	0	0	0	0	1	0	0
42441	1	1.8	64	0	0	1	0	0	0	2.9	No	0	0	0	0	1	14.8422155688623	220.291362992578	0.286618356942641	0.0821500825364994	otherrace	edu.hischl	Yes	Yes	Born in 50 US States or Washington, DC	5	1.39353630899596	1.94194344449008	1	0	0	1	0	0	0	0	0	0	1	0	0	0
42446	0	1.7	21	0	1	0	0	0	0	0.31	No	0	0	1	0	0	-28.1577844311377	792.860824070422	-2.30338164305736	5.30556699357362	mexicanam	edu.9to11	No	No	Born in 50 US States or Washington, DC	6	2.39353630899596	5.729016062482	0	1	0	0	0	0	0	1	0	0	1	0	0	0
42457	0	3.8	27	0	0	1	0	0	0	1.76	No	0	0	1	0	0	-22.1577844311377	490.967410896769	-0.853381643057358	0.728260228707277	mexicanam	edu.hischl	No	No	Born in Mexico	1	-2.60646369100404	6.7936529725224	0	1	0	0	0	0	0	1	0	0	0	1	0	0
42460	0	0.98	59	0	0	0	0	1	0	5	No	0	1	0	0	0	9.84221556886227	96.8692073039549	2.38661835694264	5.69594718169559	black	edu.college	Yes	Yes	Born in 50 US States or Washington, DC	3	-0.60646369100404	0.367798208506244	1	0	0	1	0	0	0	0	0	0	1	0	0	0
42471	0	0.88	50	0	0	0	0	1	0	5	No	1	0	0	0	0	0.842215568862272	0.709327064434001	2.38661835694264	5.69594718169559	white	edu.college	No	Yes	Born in 50 US States or Washington, DC	4	0.39353630899596	0.154870826498164	0	1	0	1	0	0	0	0	0	0	1	0	0	0
42473	0	1.47	53	0	0	0	0	1	0	5	No	1	0	0	0	0	3.84221556886227	14.7626204776076	2.38661835694264	5.69594718169559	white	edu.college	No	No	Born in 50 US States or Washington, DC	2	-1.60646369100404	2.58072559051432	0	1	0	0	1	0	0	0	0	0	1	0	0	0
42475	0	0.83	27	0	0	0	0	1	0	0.69	No	1	0	0	0	0	-22.1577844311377	490.967410896769	-1.92338164305736	3.69939694485002	white	edu.college	No	No	Born in 50 US States or Washington, DC	1	-2.60646369100404	6.7936529725224	0	1	0	0	0	0	0	1	0	0	1	0	0	0
42490	0	1.3	46	0	0	0	0	1	0	1.25	No	1	0	0	0	0	-3.15778443113773	9.97160251353582	-1.36338164305736	1.85880950462578	white	edu.college	No	Yes	Born in 50 US States or Washington, DC	7	3.39353630899596	11.5160886804739	0	1	0	1	0	0	0	0	0	0	1	0	0	0
42492	0	3.9	71	1	0	0	0	0	0	1.51	No	0	1	0	0	0	21.8422155688623	477.082380956649	-1.10338164305736	1.21745105023596	black	edu.lt9	No	Yes	Born in 50 US States or Washington, DC	3	-0.60646369100404	0.367798208506244	0	1	0	1	0	0	0	0	0	0	1	0	0	0
42493	1	1.4	57	0	0	0	0	1	0	5	No	1	0	0	0	0	7.84221556886227	61.5003450285058	2.38661835694264	5.69594718169559	white	edu.college	Yes	No	Born in 50 US States or Washington, DC	1	-2.60646369100404	6.7936529725224	1	0	0	0	1	0	0	0	0	0	1	0	0	0
42495	1	1.59	48	0	0	1	0	0	0	4.29	No	0	1	0	0	0	-1.15778443113773	1.34046478898491	1.67661835694264	2.81104911483704	black	edu.hischl	No	No	Born in 50 US States or Washington, DC	2	-1.60646369100404	2.58072559051432	0	1	0	0	1	0	0	0	0	0	1	0	0	0
42496	1	1.61	43	0	0	1	0	0	0	2.5	No	0	0	1	0	0	-6.15778443113773	37.9183091003622	-0.113381643057358	0.0128553969823862	mexicanam	edu.hischl	Yes	No	Born in 50 US States or Washington, DC	1	-2.60646369100404	6.7936529725224	1	0	0	0	0	0	0	0	1	0	1	0	0	0
42497	1	3.8	41	1	0	0	0	0	0	1.08	No	0	0	0	0	1	-8.15778443113773	66.5494468249131	-1.53338164305736	2.35125926326528	otherrace	edu.lt9	No	No	Born in 50 US States or Washington, DC	1	-2.60646369100404	6.7936529725224	0	1	0	0	1	0	0	0	0	0	1	0	0	0
42502	0	2.17	64	0	0	0	1	0	0	5	No	0	0	0	1	0	14.8422155688623	220.291362992578	2.38661835694264	5.69594718169559	otherhispan	edu.somecol	No	Yes	Born in Other Spanish Speaking Country	2	-1.60646369100404	2.58072559051432	0	1	0	1	0	0	0	0	0	0	0	0	1	0
42503	0	1.3	39	0	0	0	0	1	0	5	No	0	0	1	0	0	-10.1577844311377	103.180584549464	2.38661835694264	5.69594718169559	mexicanam	edu.college	Yes	Yes	Born in 50 US States or Washington, DC	3	-0.60646369100404	0.367798208506244	1	0	0	1	0	0	0	0	0	0	1	0	0	0
42504	1	3.14	63	0	1	0	0	0	0	2.5	No	1	0	0	0	0	13.8422155688623	191.606931854853	-0.113381643057358	0.0128553969823862	white	edu.9to11	No	Yes	Born in 50 US States or Washington, DC	2	-1.60646369100404	2.58072559051432	0	1	0	1	0	0	0	0	0	0	1	0	0	0
42516	1	1.5	25	0	0	0	1	0	0	4.41	No	1	0	0	0	0	-24.1577844311377	583.59854862132	1.79661835694264	3.22783752050328	white	edu.somecol	No	No	Born in 50 US States or Washington, DC	1	-2.60646369100404	6.7936529725224	0	1	0	0	0	0	0	1	0	0	1	0	0	0
42526	0	3.05	65	0	0	0	1	0	0	3.41	No	1	0	0	0	0	15.8422155688623	250.975794130302	0.796618356942642	0.634600806617994	white	edu.somecol	No	Yes	Born in 50 US States or Washington, DC	3	-0.60646369100404	0.367798208506244	0	1	0	1	0	0	0	0	0	0	1	0	0	0
42529	1	3.67	71	0	1	0	0	0	0	2.5	No	1	0	0	0	0	21.8422155688623	477.082380956649	-0.113381643057358	0.0128553969823862	white	edu.9to11	Yes	No	Born in 50 US States or Washington, DC	1	-2.60646369100404	6.7936529725224	1	0	0	0	1	0	0	0	0	0	1	0	0	0
42539	0	1.25	50	0	0	0	0	1	0	5	No	1	0	0	0	0	0.842215568862272	0.709327064434001	2.38661835694264	5.69594718169559	white	edu.college	No	Yes	Born in 50 US States or Washington, DC	4	0.39353630899596	0.154870826498164	0	1	0	1	0	0	0	0	0	0	1	0	0	0
42560	1	7.4	59	0	0	0	1	0	0	1.76	No	1	0	0	0	0	9.84221556886227	96.8692073039549	-0.853381643057358	0.728260228707277	white	edu.somecol	Yes	No	Born in 50 US States or Washington, DC	1	-2.60646369100404	6.7936529725224	1	0	0	0	0	0	0	1	0	0	1	0	0	0
42567	0	0.76	62	0	1	0	0	0	0	4.55	No	1	0	0	0	0	12.8422155688623	164.922500717129	1.93661835694264	3.75049066044722	white	edu.9to11	No	Yes	Born in 50 US States or Washington, DC	3	-0.60646369100404	0.367798208506244	0	1	0	1	0	0	0	0	0	0	1	0	0	0
42568	0	1.78	42	0	0	0	1	0	0	2.12	No	0	0	0	1	0	-7.15778443113773	51.2338779626376	-0.493381643057358	0.243425445705979	otherhispan	edu.somecol	No	No	Born in Other Spanish Speaking Country	4	0.39353630899596	0.154870826498164	0	1	0	0	0	0	0	0	1	0	0	0	1	0
42590	1	2.11	59	0	0	0	1	0	0	1.46	No	1	0	0	0	0	9.84221556886227	96.8692073039549	-1.15338164305736	1.33028921454169	white	edu.somecol	Yes	Yes	Born in 50 US States or Washington, DC	2	-1.60646369100404	2.58072559051432	1	0	0	1	0	0	0	0	0	0	1	0	0	0
42605	0	4.4	53	0	0	0	0	1	0	5	No	0	0	1	0	0	3.84221556886227	14.7626204776076	2.38661835694264	5.69594718169559	mexicanam	edu.college	Yes	Yes	Born in 50 US States or Washington, DC	4	0.39353630899596	0.154870826498164	1	0	0	1	0	0	0	0	0	0	1	0	0	0
42609	0	0.97	33	0	1	0	0	0	0	4.1	No	0	1	0	0	0	-16.1577844311377	261.073997723117	1.48661835694264	2.21003413919884	black	edu.9to11	No	Yes	Born in 50 US States or Washington, DC	4	0.39353630899596	0.154870826498164	0	1	0	1	0	0	0	0	0	0	1	0	0	0
42612	0	1.73	36	1	0	0	0	0	0	1.25	No	0	0	0	1	0	-13.1577844311377	173.12729113629	-1.36338164305736	1.85880950462578	otherhispan	edu.lt9	No	No	Born in Other Spanish Speaking Country	3	-0.60646369100404	0.367798208506244	0	1	0	0	0	0	0	1	0	0	0	0	1	0
42613	1	3	52	1	0	0	0	0	0	5	No	0	0	1	0	0	2.84221556886227	8.07818933988309	2.38661835694264	5.69594718169559	mexicanam	edu.lt9	No	Yes	Born in 50 US States or Washington, DC	4	0.39353630899596	0.154870826498164	0	1	0	1	0	0	0	0	0	0	1	0	0	0
42617	0	4.32	71	0	0	0	0	1	0	3.21	No	0	0	0	0	1	21.8422155688623	477.082380956649	0.596618356942642	0.355953463840937	otherrace	edu.college	No	Yes	Born in Other Non-Spanish Speaking Country	2	-1.60646369100404	2.58072559051432	0	1	0	1	0	0	0	0	0	0	0	0	0	1
42628	0	0.92	41	0	0	0	0	1	0	5	No	1	0	0	0	0	-8.15778443113773	66.5494468249131	2.38661835694264	5.69594718169559	white	edu.college	No	Yes	Born in 50 US States or Washington, DC	4	0.39353630899596	0.154870826498164	0	1	0	1	0	0	0	0	0	0	1	0	0	0
42636	0	2.15	55	0	0	0	1	0	0	5	No	0	0	0	1	0	5.84221556886227	34.1314827530567	2.38661835694264	5.69594718169559	otherhispan	edu.somecol	No	Yes	Born in 50 US States or Washington, DC	3	-0.60646369100404	0.367798208506244	0	1	0	1	0	0	0	0	0	0	1	0	0	0
42639	1	2.6	64	0	0	1	0	0	0	5	No	1	0	0	0	0	14.8422155688623	220.291362992578	2.38661835694264	5.69594718169559	white	edu.hischl	No	No	Born in 50 US States or Washington, DC	1	-2.60646369100404	6.7936529725224	0	1	0	0	1	0	0	0	0	0	1	0	0	0
42647	0	1.33	48	0	0	0	1	0	0	5	No	0	0	1	0	0	-1.15778443113773	1.34046478898491	2.38661835694264	5.69594718169559	mexicanam	edu.somecol	No	No	Born in 50 US States or Washington, DC	1	-2.60646369100404	6.7936529725224	0	1	0	0	0	0	0	0	1	0	1	0	0	0
42648	0	2.3	44	0	1	0	0	0	0	0.58	No	1	0	0	0	0	-5.15778443113773	26.6027402380867	-2.03338164305736	4.13464090632264	white	edu.9to11	No	Yes	Born in 50 US States or Washington, DC	4	0.39353630899596	0.154870826498164	0	1	0	1	0	0	0	0	0	0	1	0	0	0
42659	0	1.51	40	1	0	0	0	0	0	1.94	No	0	0	1	0	0	-9.15778443113773	83.8650156871886	-0.673381643057358	0.453442837206628	mexicanam	edu.lt9	No	No	Born in Mexico	4	0.39353630899596	0.154870826498164	0	1	0	0	0	0	0	0	1	0	0	1	0	0
42681	0	8.59	59	0	0	1	0	0	0	0	No	0	1	0	0	0	9.84221556886227	96.8692073039549	-2.61338164305736	6.82976361226918	black	edu.hischl	No	No	Born in Other Non-Spanish Speaking Country	1	-2.60646369100404	6.7936529725224	0	1	0	0	1	0	0	0	0	0	0	0	0	1
42682	0	1.62	80	1	0	0	0	0	0	2.06	No	1	0	0	0	0	30.8422155688623	951.24226119617	-0.553381643057358	0.306231242872862	white	edu.lt9	No	Yes	Born in 50 US States or Washington, DC	2	-1.60646369100404	2.58072559051432	0	1	0	1	0	0	0	0	0	0	1	0	0	0
42685	1	3.14	23	0	0	0	1	0	0	1.54	No	0	1	0	0	0	-26.1577844311377	684.229686345871	-1.07338164305736	1.15214815165251	black	edu.somecol	No	No	Born in 50 US States or Washington, DC	1	-2.60646369100404	6.7936529725224	0	1	0	0	0	0	0	1	0	0	1	0	0	0
42693	0	1.8	49	0	0	0	1	0	0	5	No	1	0	0	0	0	-0.157784431137728	0.0248959267094563	2.38661835694264	5.69594718169559	white	edu.somecol	No	Yes	Born in 50 US States or Washington, DC	2	-1.60646369100404	2.58072559051432	0	1	0	1	0	0	0	0	0	0	1	0	0	0
42695	0	2.24	50	0	0	1	0	0	0	5	No	0	0	0	0	1	0.842215568862272	0.709327064434001	2.38661835694264	5.69594718169559	otherrace	edu.hischl	No	Yes	Born in Other Non-Spanish Speaking Country	6	2.39353630899596	5.729016062482	0	1	0	1	0	0	0	0	0	0	0	0	0	1
42699	0	1.68	62	1	0	0	0	0	0	0.96	No	1	0	0	0	0	12.8422155688623	164.922500717129	-1.65338164305736	2.73367085759905	white	edu.lt9	No	No	Born in 50 US States or Washington, DC	1	-2.60646369100404	6.7936529725224	0	1	0	0	0	0	0	1	0	0	1	0	0	0
42700	0	2.74	64	0	0	0	0	1	0	1.44	No	0	0	0	0	1	14.8422155688623	220.291362992578	-1.17338164305736	1.37682448026399	otherrace	edu.college	No	No	Born in Other Non-Spanish Speaking Country	1	-2.60646369100404	6.7936529725224	0	1	0	0	1	0	0	0	0	0	0	0	0	1
42704	0	2.2	45	0	1	0	0	0	0	2.18	No	0	0	1	0	0	-4.15778443113773	17.2871713758113	-0.433381643057358	0.187819648539095	mexicanam	edu.9to11	No	Yes	Born in Mexico	4	0.39353630899596	0.154870826498164	0	1	0	1	0	0	0	0	0	0	0	1	0	0
42710	0	0.82	29	0	0	0	1	0	0	4.33	No	1	0	0	0	0	-20.1577844311377	406.336273172219	1.71661835694264	2.94677858339245	white	edu.somecol	No	No	Born in 50 US States or Washington, DC	1	-2.60646369100404	6.7936529725224	0	1	0	0	0	0	0	1	0	0	1	0	0	0
42723	0	5.6	24	1	0	0	0	0	0	1.36	No	0	0	1	0	0	-25.1577844311377	632.914117483596	-1.25338164305736	1.57096554315316	mexicanam	edu.lt9	No	Yes	Born in Mexico	4	0.39353630899596	0.154870826498164	0	1	0	1	0	0	0	0	0	0	0	1	0	0
42733	0	2.16	68	0	1	0	0	0	0	2.83	No	0	1	0	0	0	18.8422155688623	355.029087543476	0.216618356942642	0.0469235125645297	black	edu.9to11	No	Yes	Born in 50 US States or Washington, DC	4	0.39353630899596	0.154870826498164	0	1	0	1	0	0	0	0	0	0	1	0	0	0
42736	0	2.1	61	1	0	0	0	0	0	1.02	No	0	0	1	0	0	11.8422155688623	140.238069579404	-1.59338164305736	2.53886506043217	mexicanam	edu.lt9	No	Yes	Born in Other Spanish Speaking Country	2	-1.60646369100404	2.58072559051432	0	1	0	1	0	0	0	0	0	0	0	0	1	0
42738	0	2.2	75	0	0	1	0	0	0	0.73	No	0	0	1	0	0	25.8422155688623	667.820105507548	-1.88338164305736	3.54712641340544	mexicanam	edu.hischl	Yes	No	Born in 50 US States or Washington, DC	4	0.39353630899596	0.154870826498164	1	0	0	0	1	0	0	0	0	0	1	0	0	0
42740	0	1.76	73	0	0	0	0	1	0	2.14	No	1	0	0	0	0	23.8422155688623	568.451243232098	-0.473381643057358	0.224090179983684	white	edu.college	No	Yes	Born in 50 US States or Washington, DC	2	-1.60646369100404	2.58072559051432	0	1	0	1	0	0	0	0	0	0	1	0	0	0
42741	1	1.42	58	0	0	0	1	0	0	5	No	0	0	1	0	0	8.84221556886227	78.1847761662304	2.38661835694264	5.69594718169559	mexicanam	edu.somecol	Yes	Yes	Born in 50 US States or Washington, DC	2	-1.60646369100404	2.58072559051432	1	0	0	1	0	0	0	0	0	0	1	0	0	0
42743	0	1.8	34	0	1	0	0	0	0	0.58	No	0	0	0	1	0	-15.1577844311377	229.758428860841	-2.03338164305736	4.13464090632264	otherhispan	edu.9to11	No	Yes	Born in Other Spanish Speaking Country	4	0.39353630899596	0.154870826498164	0	1	0	1	0	0	0	0	0	0	0	0	1	0
42744	1	2.81	23	0	1	0	0	0	0	1.5	No	0	0	1	0	0	-26.1577844311377	684.229686345871	-1.11338164305736	1.2396186830971	mexicanam	edu.9to11	No	No	Born in 50 US States or Washington, DC	2	-1.60646369100404	2.58072559051432	0	1	0	0	0	0	0	0	1	0	1	0	0	0
42759	0	2.49	80	0	0	0	0	1	0	5	No	1	0	0	0	0	30.8422155688623	951.24226119617	2.38661835694264	5.69594718169559	white	edu.college	Yes	No	Born in 50 US States or Washington, DC	7	3.39353630899596	11.5160886804739	1	0	0	0	0	1	0	0	0	0	1	0	0	0
42760	1	1.38	43	0	1	0	0	0	0	2.14	No	1	0	0	0	0	-6.15778443113773	37.9183091003622	-0.473381643057358	0.224090179983684	white	edu.9to11	No	No	Born in 50 US States or Washington, DC	5	1.39353630899596	1.94194344449008	0	1	0	0	0	0	0	0	1	0	1	0	0	0
42763	1	3.6	46	0	1	0	0	0	0	3.49	No	0	1	0	0	0	-3.15778443113773	9.97160251353582	0.876618356942642	0.768459743728817	black	edu.9to11	Yes	No	Born in 50 US States or Washington, DC	3	-0.60646369100404	0.367798208506244	1	0	0	0	0	0	0	0	1	0	1	0	0	0
42766	0	2.9	51	0	0	0	0	1	0	1.5	No	1	0	0	0	0	1.84221556886227	3.39375820215855	-1.11338164305736	1.2396186830971	white	edu.college	Yes	Yes	Born in 50 US States or Washington, DC	2	-1.60646369100404	2.58072559051432	1	0	0	1	0	0	0	0	0	0	1	0	0	0
42768	0	0.84	80	0	1	0	0	0	0	1.92	No	1	0	0	0	0	30.8422155688623	951.24226119617	-0.693381643057358	0.480778102928922	white	edu.9to11	Yes	No	Born in 50 US States or Washington, DC	1	-2.60646369100404	6.7936529725224	1	0	0	0	0	1	0	0	0	0	1	0	0	0
42770	0	2.8	24	0	0	1	0	0	0	0.65	No	0	0	0	1	0	-25.1577844311377	632.914117483596	-1.96338164305736	3.85486747629461	otherhispan	edu.hischl	No	No	Born in Other Spanish Speaking Country	6	2.39353630899596	5.729016062482	0	1	0	0	0	0	0	1	0	0	0	0	1	0
42781	1	1.7	39	0	0	0	1	0	0	4.46	No	1	0	0	0	0	-10.1577844311377	103.180584549464	1.84661835694264	3.40999935619754	white	edu.somecol	Yes	No	Born in 50 US States or Washington, DC	4	0.39353630899596	0.154870826498164	1	0	0	0	0	0	0	0	1	0	1	0	0	0
42782	0	1.95	36	0	0	0	0	1	0	5	No	1	0	0	0	0	-13.1577844311377	173.12729113629	2.38661835694264	5.69594718169559	white	edu.college	No	Yes	Born in Other Non-Spanish Speaking Country	2	-1.60646369100404	2.58072559051432	0	1	0	1	0	0	0	0	0	0	0	0	0	1
42790	1	12.2	32	0	1	0	0	0	0	1.44	No	1	0	0	0	0	-17.1577844311377	294.389566585392	-1.17338164305736	1.37682448026399	white	edu.9to11	No	No	Born in 50 US States or Washington, DC	1	-2.60646369100404	6.7936529725224	0	1	0	0	1	0	0	0	0	0	1	0	0	0
42794	1	4.59	26	0	0	1	0	0	0	5	No	1	0	0	0	0	-23.1577844311377	536.282979759045	2.38661835694264	5.69594718169559	white	edu.hischl	No	No	Born in 50 US States or Washington, DC	1	-2.60646369100404	6.7936529725224	0	1	0	0	0	0	0	1	0	0	1	0	0	0
42802	0	1.15	62	0	0	1	0	0	0	4.55	No	0	0	1	0	0	12.8422155688623	164.922500717129	1.93661835694264	3.75049066044722	mexicanam	edu.hischl	Yes	Yes	Born in 50 US States or Washington, DC	3	-0.60646369100404	0.367798208506244	1	0	0	1	0	0	0	0	0	0	1	0	0	0
42809	0	0.95	27	1	0	0	0	0	0	1.73	No	0	0	1	0	0	-22.1577844311377	490.967410896769	-0.883381643057358	0.780363127290718	mexicanam	edu.lt9	No	Yes	Born in Mexico	1	-2.60646369100404	6.7936529725224	0	1	0	1	0	0	0	0	0	0	0	1	0	0
42811	0	1.1	27	0	0	0	0	1	0	3.92	No	1	0	0	0	0	-22.1577844311377	490.967410896769	1.30661835694264	1.70725153069949	white	edu.college	No	No	Born in 50 US States or Washington, DC	1	-2.60646369100404	6.7936529725224	0	1	0	0	0	0	0	0	1	0	1	0	0	0
42813	0	1.14	80	0	0	0	1	0	0	1.79	No	1	0	0	0	0	30.8422155688623	951.24226119617	-0.823381643057358	0.677957330123835	white	edu.somecol	Yes	Yes	Born in 50 US States or Washington, DC	2	-1.60646369100404	2.58072559051432	1	0	0	1	0	0	0	0	0	0	1	0	0	0
42843	1	5.8	56	0	1	0	0	0	0	1.41	No	0	1	0	0	0	6.84221556886227	46.8159138907813	-1.20338164305736	1.44812737884743	black	edu.9to11	No	No	Born in 50 US States or Washington, DC	1	-2.60646369100404	6.7936529725224	0	1	0	0	0	0	0	1	0	0	1	0	0	0
42847	0	1.5	22	0	1	0	0	0	0	0.71	No	0	0	0	1	0	-27.1577844311377	737.545255208147	-1.90338164305736	3.62286167912773	otherhispan	edu.9to11	No	Yes	Born in Other Spanish Speaking Country	7	3.39353630899596	11.5160886804739	0	1	0	1	0	0	0	0	0	0	0	0	1	0
42850	1	1.84	53	0	1	0	0	0	0	4.5	No	1	0	0	0	0	3.84221556886227	14.7626204776076	1.88661835694264	3.55932882475295	white	edu.9to11	No	Yes	Born in 50 US States or Washington, DC	2	-1.60646369100404	2.58072559051432	0	1	0	1	0	0	0	0	0	0	1	0	0	0
42868	0	0.82	43	0	0	0	0	1	0	3.78	No	1	0	0	0	0	-6.15778443113773	37.9183091003622	1.16661835694264	1.36099839075555	white	edu.college	No	Yes	Born in 50 US States or Washington, DC	4	0.39353630899596	0.154870826498164	0	1	0	1	0	0	0	0	0	0	1	0	0	0
42877	0	1.21	22	0	0	0	1	0	0	2.59	No	1	0	0	0	0	-27.1577844311377	737.545255208147	-0.0233816430573586	0.000546701232061724	white	edu.somecol	No	No	Born in 50 US States or Washington, DC	4	0.39353630899596	0.154870826498164	0	1	0	0	0	0	0	1	0	0	1	0	0	0
42878	0	2.63	45	1	0	0	0	0	0	0.68	No	1	0	0	0	0	-4.15778443113773	17.2871713758113	-1.93338164305736	3.73796457771117	white	edu.lt9	No	Yes	Born in 50 US States or Washington, DC	3	-0.60646369100404	0.367798208506244	0	1	0	1	0	0	0	0	0	0	1	0	0	0
42890	0	0.66	35	0	0	0	1	0	0	2.33	No	0	0	1	0	0	-14.1577844311377	200.442859998566	-0.283381643057358	0.0803051556218881	mexicanam	edu.somecol	Yes	Yes	Born in 50 US States or Washington, DC	3	-0.60646369100404	0.367798208506244	1	0	0	1	0	0	0	0	0	0	1	0	0	0
42900	0	1.6	63	0	0	0	0	1	0	5	No	0	1	0	0	0	13.8422155688623	191.606931854853	2.38661835694264	5.69594718169559	black	edu.college	Yes	Yes	Born in 50 US States or Washington, DC	2	-1.60646369100404	2.58072559051432	1	0	0	1	0	0	0	0	0	0	1	0	0	0
42901	0	0.87	33	0	0	0	1	0	0	3.92	No	0	1	0	0	0	-16.1577844311377	261.073997723117	1.30661835694264	1.70725153069949	black	edu.somecol	No	Yes	Born in 50 US States or Washington, DC	4	0.39353630899596	0.154870826498164	0	1	0	1	0	0	0	0	0	0	1	0	0	0
42911	1	1.85	38	0	1	0	0	0	0	1.45	No	1	0	0	0	0	-11.1577844311377	124.496153411739	-1.16338164305736	1.35345684740284	white	edu.9to11	No	No	Born in 50 US States or Washington, DC	4	0.39353630899596	0.154870826498164	0	1	0	0	0	0	0	0	1	0	1	0	0	0
42912	0	2.6	46	0	0	1	0	0	0	1.69	No	0	0	0	1	0	-3.15778443113773	9.97160251353582	-0.923381643057358	0.852633658735307	otherhispan	edu.hischl	No	Yes	Born in Other Spanish Speaking Country	4	0.39353630899596	0.154870826498164	0	1	0	1	0	0	0	0	0	0	0	0	1	0
42920	0	1.08	80	0	0	0	0	1	0	2.14	No	1	0	0	0	0	30.8422155688623	951.24226119617	-0.473381643057358	0.224090179983684	white	edu.college	No	Yes	Born in 50 US States or Washington, DC	2	-1.60646369100404	2.58072559051432	0	1	0	1	0	0	0	0	0	0	1	0	0	0
42939	0	4.8	26	0	0	1	0	0	0	1.66	No	0	1	0	0	0	-23.1577844311377	536.282979759045	-0.953381643057359	0.908936557318749	black	edu.hischl	No	Yes	Born in Other Non-Spanish Speaking Country	5	1.39353630899596	1.94194344449008	0	1	0	1	0	0	0	0	0	0	0	0	0	1
42948	0	0.59	41	0	0	0	1	0	0	4.75	No	1	0	0	0	0	-8.15778443113773	66.5494468249131	2.13661835694264	4.56513800322427	white	edu.somecol	No	No	Born in 50 US States or Washington, DC	2	-1.60646369100404	2.58072559051432	0	1	0	0	0	0	0	1	0	0	1	0	0	0
42958	0	2.35	37	0	0	0	1	0	0	1.85	No	0	1	0	0	0	-12.1577844311377	147.811722274015	-0.763381643057358	0.582751532956952	black	edu.somecol	No	Yes	Born in 50 US States or Washington, DC	5	1.39353630899596	1.94194344449008	0	1	0	1	0	0	0	0	0	0	1	0	0	0
42969	0	0.63	34	0	0	0	0	1	0	0.5	No	1	0	0	0	0	-15.1577844311377	229.758428860841	-2.11338164305736	4.46638196921182	white	edu.college	No	Yes	Born in 50 US States or Washington, DC	5	1.39353630899596	1.94194344449008	0	1	0	1	0	0	0	0	0	0	1	0	0	0
42978	0	2.2	79	1	0	0	0	0	0	1.1	No	1	0	0	0	0	29.8422155688623	890.557830058446	-1.51338164305736	2.29032399754299	white	edu.lt9	Yes	Yes	Born in 50 US States or Washington, DC	2	-1.60646369100404	2.58072559051432	1	0	0	1	0	0	0	0	0	0	1	0	0	0
42979	0	1.88	44	0	1	0	0	0	0	0	No	0	0	1	0	0	-5.15778443113773	26.6027402380867	-2.61338164305736	6.82976361226918	mexicanam	edu.9to11	No	Yes	Born in Mexico	1	-2.60646369100404	6.7936529725224	0	1	0	1	0	0	0	0	0	0	0	1	0	0
42982	0	1.66	58	0	0	0	1	0	0	5	No	1	0	0	0	0	8.84221556886227	78.1847761662304	2.38661835694264	5.69594718169559	white	edu.somecol	No	Yes	Born in 50 US States or Washington, DC	2	-1.60646369100404	2.58072559051432	0	1	0	1	0	0	0	0	0	0	1	0	0	0
42997	1	3.8	32	0	0	1	0	0	0	0.59	No	1	0	0	0	0	-17.1577844311377	294.389566585392	-2.02338164305736	4.0940732734615	white	edu.hischl	No	No	Born in 50 US States or Washington, DC	1	-2.60646369100404	6.7936529725224	0	1	0	0	0	0	1	0	0	0	1	0	0	0
43007	0	1.09	47	0	0	0	0	1	0	5	No	0	0	0	0	1	-2.15778443113773	4.65603365126037	2.38661835694264	5.69594718169559	otherrace	edu.college	No	Yes	Born in Other Spanish Speaking Country	5	1.39353630899596	1.94194344449008	0	1	0	1	0	0	0	0	0	0	0	0	1	0
43019	0	1.92	60	1	0	0	0	0	0	1.46	No	1	0	0	0	0	10.8422155688623	117.553638441679	-1.15338164305736	1.33028921454169	white	edu.lt9	No	No	Born in 50 US States or Washington, DC	1	-2.60646369100404	6.7936529725224	0	1	0	0	1	0	0	0	0	0	1	0	0	0
43032	1	1.9	26	0	0	0	1	0	0	0.87	No	1	0	0	0	0	-23.1577844311377	536.282979759045	-1.74338164305736	3.03937955334937	white	edu.somecol	No	Yes	Born in 50 US States or Washington, DC	4	0.39353630899596	0.154870826498164	0	1	0	1	0	0	0	0	0	0	1	0	0	0
43060	0	1.63	39	0	0	0	0	1	0	5	No	1	0	0	0	0	-10.1577844311377	103.180584549464	2.38661835694264	5.69594718169559	white	edu.college	No	No	Born in 50 US States or Washington, DC	1	-2.60646369100404	6.7936529725224	0	1	0	0	1	0	0	0	0	0	1	0	0	0
43062	0	2.06	44	0	0	0	0	1	0	5	No	1	0	0	0	0	-5.15778443113773	26.6027402380867	2.38661835694264	5.69594718169559	white	edu.college	No	Yes	Born in Other Non-Spanish Speaking Country	2	-1.60646369100404	2.58072559051432	0	1	0	1	0	0	0	0	0	0	0	0	0	1
43063	1	3.4	66	1	0	0	0	0	0	0.59	No	0	0	0	1	0	16.8422155688623	283.660225268027	-2.02338164305736	4.0940732734615	otherhispan	edu.lt9	No	No	Born in Other Spanish Speaking Country	1	-2.60646369100404	6.7936529725224	0	1	0	0	1	0	0	0	0	0	0	0	1	0
43071	0	1.61	40	1	0	0	0	0	0	2.29	No	0	0	0	1	0	-9.15778443113773	83.8650156871886	-0.323381643057358	0.104575687066477	otherhispan	edu.lt9	No	No	Born in Other Spanish Speaking Country	6	2.39353630899596	5.729016062482	0	1	0	0	0	0	0	0	1	0	0	0	1	0
43074	1	3.4	43	0	0	0	1	0	0	1.99	No	1	0	0	0	0	-6.15778443113773	37.9183091003622	-0.623381643057358	0.388604672900892	white	edu.somecol	No	Yes	Born in 50 US States or Washington, DC	4	0.39353630899596	0.154870826498164	0	1	0	1	0	0	0	0	0	0	1	0	0	0
43079	0	1.3	68	0	0	0	0	1	0	4.9	No	1	0	0	0	0	18.8422155688623	355.029087543476	2.28661835694264	5.22862351030707	white	edu.college	Yes	No	Born in 50 US States or Washington, DC	1	-2.60646369100404	6.7936529725224	1	0	0	0	1	0	0	0	0	0	1	0	0	0
43100	0	0.79	38	0	1	0	0	0	0	1.43	No	1	0	0	0	0	-11.1577844311377	124.496153411739	-1.18338164305736	1.40039211312513	white	edu.9to11	No	No	Born in 50 US States or Washington, DC	2	-1.60646369100404	2.58072559051432	0	1	0	0	0	0	0	0	1	0	1	0	0	0
43112	1	1.9	23	0	1	0	0	0	0	1.57	No	1	0	0	0	0	-26.1577844311377	684.229686345871	-1.04338164305736	1.08864525306907	white	edu.9to11	No	No	Born in 50 US States or Washington, DC	3	-0.60646369100404	0.367798208506244	0	1	0	0	0	0	0	0	1	0	1	0	0	0
43114	1	2.59	24	0	0	0	1	0	0	0.7	No	1	0	0	0	0	-25.1577844311377	632.914117483596	-1.91338164305736	3.66102931198888	white	edu.somecol	No	No	Born in 50 US States or Washington, DC	7	3.39353630899596	11.5160886804739	0	1	0	0	0	0	0	1	0	0	1	0	0	0
43119	0	2.2	39	0	0	1	0	0	0	5	No	1	0	0	0	0	-10.1577844311377	103.180584549464	2.38661835694264	5.69594718169559	white	edu.hischl	No	Yes	Born in 50 US States or Washington, DC	3	-0.60646369100404	0.367798208506244	0	1	0	1	0	0	0	0	0	0	1	0	0	0
43133	1	3.1	46	0	0	0	1	0	0	2.19	No	1	0	0	0	0	-3.15778443113773	9.97160251353582	-0.423381643057358	0.179252015677949	white	edu.somecol	Yes	Yes	Born in 50 US States or Washington, DC	2	-1.60646369100404	2.58072559051432	1	0	0	1	0	0	0	0	0	0	1	0	0	0
43138	0	3.3	46	0	0	0	0	1	0	0.23	No	0	1	0	0	0	-3.15778443113773	9.97160251353582	-2.38338164305736	5.68050805646279	black	edu.college	No	No	Born in 50 US States or Washington, DC	3	-0.60646369100404	0.367798208506244	0	1	0	0	1	0	0	0	0	0	1	0	0	0
43140	0	0.65	41	0	0	1	0	0	0	3.57	No	1	0	0	0	0	-8.15778443113773	66.5494468249131	0.956618356942641	0.915118680839639	white	edu.hischl	Yes	Yes	Born in 50 US States or Washington, DC	2	-1.60646369100404	2.58072559051432	1	0	0	1	0	0	0	0	0	0	1	0	0	0
43153	1	2.18	64	1	0	0	0	0	0	1.57	No	0	1	0	0	0	14.8422155688623	220.291362992578	-1.04338164305736	1.08864525306907	black	edu.lt9	No	No	Born in 50 US States or Washington, DC	2	-1.60646369100404	2.58072559051432	0	1	0	0	0	0	0	1	0	0	1	0	0	0
43166	0	5.93	54	0	0	0	0	1	0	5	No	1	0	0	0	0	4.84221556886227	23.4470516153322	2.38661835694264	5.69594718169559	white	edu.college	No	Yes	Born in 50 US States or Washington, DC	2	-1.60646369100404	2.58072559051432	0	1	0	1	0	0	0	0	0	0	1	0	0	0
43172	0	1.17	48	0	0	0	0	1	0	5	No	1	0	0	0	0	-1.15778443113773	1.34046478898491	2.38661835694264	5.69594718169559	white	edu.college	No	Yes	Born in 50 US States or Washington, DC	3	-0.60646369100404	0.367798208506244	0	1	0	1	0	0	0	0	0	0	1	0	0	0
43174	1	2.35	49	0	0	0	1	0	0	5	No	0	0	0	0	1	-0.157784431137728	0.0248959267094563	2.38661835694264	5.69594718169559	otherrace	edu.somecol	Yes	Yes	Born in Other Non-Spanish Speaking Country	5	1.39353630899596	1.94194344449008	1	0	0	1	0	0	0	0	0	0	0	0	0	1
43198	0	0.67	24	0	0	0	1	0	0	1.73	No	1	0	0	0	0	-25.1577844311377	632.914117483596	-0.883381643057358	0.780363127290718	white	edu.somecol	No	No	Born in 50 US States or Washington, DC	1	-2.60646369100404	6.7936529725224	0	1	0	0	0	0	0	1	0	0	1	0	0	0
43221	1	1.96	34	0	1	0	0	0	0	0.51	No	1	0	0	0	0	-15.1577844311377	229.758428860841	-2.10338164305736	4.42421433635067	white	edu.9to11	No	Yes	Born in 50 US States or Washington, DC	3	-0.60646369100404	0.367798208506244	0	1	0	1	0	0	0	0	0	0	1	0	0	0
43227	0	1.2	39	0	0	0	1	0	0	5	No	0	1	0	0	0	-10.1577844311377	103.180584549464	2.38661835694264	5.69594718169559	black	edu.somecol	No	Yes	Born in 50 US States or Washington, DC	4	0.39353630899596	0.154870826498164	0	1	0	1	0	0	0	0	0	0	1	0	0	0
43229	1	2.7	53	0	0	0	0	1	0	1.45	No	0	0	0	0	1	3.84221556886227	14.7626204776076	-1.16338164305736	1.35345684740284	otherrace	edu.college	No	Yes	Born in 50 US States or Washington, DC	5	1.39353630899596	1.94194344449008	0	1	0	1	0	0	0	0	0	0	1	0	0	0
43232	0	1.11	46	0	0	0	0	1	0	5	No	1	0	0	0	0	-3.15778443113773	9.97160251353582	2.38661835694264	5.69594718169559	white	edu.college	No	Yes	Born in 50 US States or Washington, DC	4	0.39353630899596	0.154870826498164	0	1	0	1	0	0	0	0	0	0	1	0	0	0
43235	0	1.01	66	0	0	0	1	0	0	3.57	No	0	0	1	0	0	16.8422155688623	283.660225268027	0.956618356942641	0.915118680839639	mexicanam	edu.somecol	No	Yes	Born in 50 US States or Washington, DC	2	-1.60646369100404	2.58072559051432	0	1	0	1	0	0	0	0	0	0	1	0	0	0
43238	1	5.4	48	0	1	0	0	0	0	0.99	No	1	0	0	0	0	-1.15778443113773	1.34046478898491	-1.62338164305736	2.63536795901561	white	edu.9to11	No	No	Born in 50 US States or Washington, DC	3	-0.60646369100404	0.367798208506244	0	1	0	0	1	0	0	0	0	0	1	0	0	0
43243	0	0.91	57	0	0	0	0	1	0	4.75	No	1	0	0	0	0	7.84221556886227	61.5003450285058	2.13661835694264	4.56513800322427	white	edu.college	No	Yes	Born in 50 US States or Washington, DC	2	-1.60646369100404	2.58072559051432	0	1	0	1	0	0	0	0	0	0	1	0	0	0
43245	1	1.18	62	0	1	0	0	0	0	1.07	No	1	0	0	0	0	12.8422155688623	164.922500717129	-1.54338164305736	2.38202689612643	white	edu.9to11	Yes	Yes	Born in 50 US States or Washington, DC	2	-1.60646369100404	2.58072559051432	1	0	0	1	0	0	0	0	0	0	1	0	0	0
43247	0	2.06	52	0	0	1	0	0	0	0.98	No	0	0	1	0	0	2.84221556886227	8.07818933988309	-1.63338164305736	2.66793559187676	mexicanam	edu.hischl	Yes	No	Born in 50 US States or Washington, DC	1	-2.60646369100404	6.7936529725224	1	0	0	0	0	0	0	0	1	0	1	0	0	0
43281	0	0.77	46	0	0	0	1	0	0	1.65	No	1	0	0	0	0	-3.15778443113773	9.97160251353582	-0.963381643057359	0.928104190179896	white	edu.somecol	No	Yes	Born in 50 US States or Washington, DC	4	0.39353630899596	0.154870826498164	0	1	0	1	0	0	0	0	0	0	1	0	0	0
43297	0	1.39	67	1	0	0	0	0	0	1.75	No	0	0	1	0	0	17.8422155688623	318.344656405751	-0.863381643057358	0.745427861568424	mexicanam	edu.lt9	No	Yes	Born in Mexico	3	-0.60646369100404	0.367798208506244	0	1	0	1	0	0	0	0	0	0	0	1	0	0
43311	0	1.76	47	0	0	0	1	0	0	1.07	No	0	0	1	0	0	-2.15778443113773	4.65603365126037	-1.54338164305736	2.38202689612643	mexicanam	edu.somecol	No	Yes	Born in Mexico	4	0.39353630899596	0.154870826498164	0	1	0	1	0	0	0	0	0	0	0	1	0	0
43324	0	0.79	20	0	1	0	0	0	0	1.21	No	0	1	0	0	0	-29.1577844311377	850.176392932698	-1.40338164305736	1.96948003607037	black	edu.9to11	No	No	Born in 50 US States or Washington, DC	5	1.39353630899596	1.94194344449008	0	1	0	0	0	0	0	0	1	0	1	0	0	0
43329	0	1	37	0	0	0	0	1	0	5	No	1	0	0	0	0	-12.1577844311377	147.811722274015	2.38661835694264	5.69594718169559	white	edu.college	No	Yes	Born in 50 US States or Washington, DC	2	-1.60646369100404	2.58072559051432	0	1	0	1	0	0	0	0	0	0	1	0	0	0
43345	0	0.41	42	0	0	0	1	0	0	0.81	No	1	0	0	0	0	-7.15778443113773	51.2338779626376	-1.80338164305736	3.25218535051626	white	edu.somecol	No	Yes	Born in 50 US States or Washington, DC	5	1.39353630899596	1.94194344449008	0	1	0	1	0	0	0	0	0	0	1	0	0	0
43351	0	2.43	63	1	0	0	0	0	0	1.81	No	0	0	1	0	0	13.8422155688623	191.606931854853	-0.803381643057358	0.645422064401541	mexicanam	edu.lt9	No	Yes	Born in Mexico	5	1.39353630899596	1.94194344449008	0	1	0	1	0	0	0	0	0	0	0	1	0	0
43364	0	0.56	25	0	0	0	1	0	0	0.19	No	1	0	0	0	0	-24.1577844311377	583.59854862132	-2.42338164305736	5.87277858790738	white	edu.somecol	No	No	Born in 50 US States or Washington, DC	1	-2.60646369100404	6.7936529725224	0	1	0	0	0	0	0	1	0	0	1	0	0	0
43376	0	8.9	33	0	0	1	0	0	0	1.45	No	0	0	1	0	0	-16.1577844311377	261.073997723117	-1.16338164305736	1.35345684740284	mexicanam	edu.hischl	No	Yes	Born in 50 US States or Washington, DC	6	2.39353630899596	5.729016062482	0	1	0	1	0	0	0	0	0	0	1	0	0	0
43379	0	0.96	52	0	0	1	0	0	0	5	No	1	0	0	0	0	2.84221556886227	8.07818933988309	2.38661835694264	5.69594718169559	white	edu.hischl	No	Yes	Born in 50 US States or Washington, DC	2	-1.60646369100404	2.58072559051432	0	1	0	1	0	0	0	0	0	0	1	0	0	0
43393	1	1.35	21	0	1	0	0	0	0	4.72	No	0	0	0	0	1	-28.1577844311377	792.860824070422	2.10661835694264	4.43784090180771	otherrace	edu.9to11	No	No	Born in 50 US States or Washington, DC	4	0.39353630899596	0.154870826498164	0	1	0	0	0	0	0	1	0	0	1	0	0	0
43415	0	1.02	52	0	0	1	0	0	0	5	No	1	0	0	0	0	2.84221556886227	8.07818933988309	2.38661835694264	5.69594718169559	white	edu.hischl	No	Yes	Born in 50 US States or Washington, DC	2	-1.60646369100404	2.58072559051432	0	1	0	1	0	0	0	0	0	0	1	0	0	0
43440	0	2.6	42	0	0	1	0	0	0	1.45	No	0	0	0	1	0	-7.15778443113773	51.2338779626376	-1.16338164305736	1.35345684740284	otherhispan	edu.hischl	No	Yes	Born in Other Spanish Speaking Country	6	2.39353630899596	5.729016062482	0	1	0	1	0	0	0	0	0	0	0	0	1	0
43445	1	1.22	50	1	0	0	0	0	0	1.13	No	0	0	1	0	0	0.842215568862272	0.709327064434001	-1.48338164305736	2.20042109895955	mexicanam	edu.lt9	No	No	Born in Mexico	7	3.39353630899596	11.5160886804739	0	1	0	0	0	0	0	0	1	0	0	1	0	0
43451	1	2.38	36	0	0	0	0	1	0	5	No	1	0	0	0	0	-13.1577844311377	173.12729113629	2.38661835694264	5.69594718169559	white	edu.college	No	No	Born in 50 US States or Washington, DC	2	-1.60646369100404	2.58072559051432	0	1	0	0	1	0	0	0	0	0	1	0	0	0
43453	0	1.38	40	0	1	0	0	0	0	0.5	No	0	0	1	0	0	-9.15778443113773	83.8650156871886	-2.11338164305736	4.46638196921182	mexicanam	edu.9to11	No	Yes	Born in Mexico	3	-0.60646369100404	0.367798208506244	0	1	0	1	0	0	0	0	0	0	0	1	0	0
43455	0	1.7	25	0	0	0	1	0	0	5	No	0	0	0	0	1	-24.1577844311377	583.59854862132	2.38661835694264	5.69594718169559	otherrace	edu.somecol	No	Yes	Born in Other Non-Spanish Speaking Country	6	2.39353630899596	5.729016062482	0	1	0	1	0	0	0	0	0	0	0	0	0	1
43456	1	1.57	43	0	0	1	0	0	0	2.12	No	1	0	0	0	0	-6.15778443113773	37.9183091003622	-0.493381643057358	0.243425445705979	white	edu.hischl	No	No	Born in 50 US States or Washington, DC	1	-2.60646369100404	6.7936529725224	0	1	0	0	0	0	1	0	0	0	1	0	0	0
43463	0	0.75	20	0	0	1	0	0	0	3.43	No	1	0	0	0	0	-29.1577844311377	850.176392932698	0.816618356942642	0.6668655408957	white	edu.hischl	No	No	Born in 50 US States or Washington, DC	1	-2.60646369100404	6.7936529725224	0	1	0	0	0	0	0	0	1	0	1	0	0	0
43464	0	2.18	76	0	0	0	1	0	0	5	No	1	0	0	0	0	26.8422155688623	720.504536645272	2.38661835694264	5.69594718169559	white	edu.somecol	Yes	No	Born in 50 US States or Washington, DC	1	-2.60646369100404	6.7936529725224	1	0	0	0	0	1	0	0	0	0	1	0	0	0
43469	0	2.5	78	0	0	1	0	0	0	1.46	No	1	0	0	0	0	28.8422155688623	831.873398920721	-1.15338164305736	1.33028921454169	white	edu.hischl	No	Yes	Born in 50 US States or Washington, DC	2	-1.60646369100404	2.58072559051432	0	1	0	1	0	0	0	0	0	0	1	0	0	0
43475	1	3.8	31	0	0	1	0	0	0	1.16	No	1	0	0	0	0	-18.1577844311377	329.705135447668	-1.45338164305736	2.11231820037611	white	edu.hischl	No	No	Born in 50 US States or Washington, DC	3	-0.60646369100404	0.367798208506244	0	1	0	0	0	0	1	0	0	0	1	0	0	0
43478	0	2.04	37	1	0	0	0	0	0	0.71	No	0	0	1	0	0	-12.1577844311377	147.811722274015	-1.90338164305736	3.62286167912773	mexicanam	edu.lt9	No	No	Born in Mexico	7	3.39353630899596	11.5160886804739	0	1	0	0	0	0	0	1	0	0	0	1	0	0
43479	0	1.4	63	0	0	1	0	0	0	4.25	No	0	0	0	1	0	13.8422155688623	191.606931854853	1.63661835694264	2.67851964628163	otherhispan	edu.hischl	No	Yes	Born in Other Spanish Speaking Country	5	1.39353630899596	1.94194344449008	0	1	0	1	0	0	0	0	0	0	0	0	1	0
43486	1	1.6	39	0	0	1	0	0	0	1.71	No	0	0	0	0	1	-10.1577844311377	103.180584549464	-0.903381643057358	0.816098393013013	otherrace	edu.hischl	No	No	Born in 50 US States or Washington, DC	1	-2.60646369100404	6.7936529725224	0	1	0	0	0	0	0	1	0	0	1	0	0	0
43496	0	3.25	43	0	0	1	0	0	0	3.3	No	0	1	0	0	0	-6.15778443113773	37.9183091003622	0.686618356942641	0.471444768090613	black	edu.hischl	No	Yes	Born in 50 US States or Washington, DC	4	0.39353630899596	0.154870826498164	0	1	0	1	0	0	0	0	0	0	1	0	0	0
43526	0	2	72	0	1	0	0	0	0	2.49236006546645	Yes	0	0	0	1	0	22.8422155688623	521.766812094374	-0.121021577590908	0.0146462222425922	otherhispan	edu.9to11	No	Yes	Born in Other Spanish Speaking Country	4	0.39353630899596	0.154870826498164	0	1	0	1	0	0	0	0	0	0	0	0	1	0
43537	0	0.63	23	0	0	0	0	1	0	1.47	No	0	0	0	0	1	-26.1577844311377	684.229686345871	-1.14338164305736	1.30732158168054	otherrace	edu.college	No	No	Born in 50 US States or Washington, DC	1	-2.60646369100404	6.7936529725224	0	1	0	0	0	0	0	0	1	0	1	0	0	0
43541	1	2.7	74	0	0	0	0	1	0	0.87	No	1	0	0	0	0	24.8422155688623	617.135674369823	-1.74338164305736	3.03937955334937	white	edu.college	No	No	Born in 50 US States or Washington, DC	1	-2.60646369100404	6.7936529725224	0	1	0	0	0	1	0	0	0	0	1	0	0	0
43543	0	2.2	67	0	0	1	0	0	0	5	No	0	0	1	0	0	17.8422155688623	318.344656405751	2.38661835694264	5.69594718169559	mexicanam	edu.hischl	Yes	Yes	Born in 50 US States or Washington, DC	2	-1.60646369100404	2.58072559051432	1	0	0	1	0	0	0	0	0	0	1	0	0	0
43545	1	3.21	27	0	1	0	0	0	0	0.05	No	1	0	0	0	0	-22.1577844311377	490.967410896769	-2.56338164305736	6.57092544796344	white	edu.9to11	No	No	Born in 50 US States or Washington, DC	1	-2.60646369100404	6.7936529725224	0	1	0	0	0	0	0	1	0	0	1	0	0	0
43555	0	0.9	31	0	1	0	0	0	0	0.46	No	0	0	1	0	0	-18.1577844311377	329.705135447668	-2.15338164305736	4.63705250065641	mexicanam	edu.9to11	No	No	Born in Mexico	7	3.39353630899596	11.5160886804739	0	1	0	0	0	0	0	0	1	0	0	1	0	0
43574	1	2.5	50	0	0	1	0	0	0	3.23	No	1	0	0	0	0	0.842215568862272	0.709327064434001	0.616618356942642	0.380218198118643	white	edu.hischl	Yes	No	Born in 50 US States or Washington, DC	1	-2.60646369100404	6.7936529725224	1	0	0	0	0	0	1	0	0	0	1	0	0	0
43579	0	0.86	28	0	0	0	1	0	0	2.49236006546645	Yes	0	0	0	1	0	-21.1577844311377	447.651842034494	-0.121021577590908	0.0146462222425922	otherhispan	edu.somecol	No	No	Born in 50 US States or Washington, DC	3	-0.60646369100404	0.367798208506244	0	1	0	0	0	0	0	1	0	0	1	0	0	0
43582	0	3.1	46	0	0	0	1	0	0	2.66	No	0	0	0	1	0	-3.15778443113773	9.97160251353582	0.0466183569426417	0.00217327120403155	otherhispan	edu.somecol	No	No	Born in Other Spanish Speaking Country	4	0.39353630899596	0.154870826498164	0	1	0	0	0	0	0	0	1	0	0	0	1	0
43589	1	2.88	78	1	0	0	0	0	0	0.77	No	1	0	0	0	0	28.8422155688623	831.873398920721	-1.84338164305736	3.39805588196085	white	edu.lt9	No	Yes	Born in 50 US States or Washington, DC	1	-2.60646369100404	6.7936529725224	0	1	0	1	0	0	0	0	0	0	1	0	0	0
43593	0	1.14	58	0	0	1	0	0	0	2.49236006546645	Yes	0	1	0	0	0	8.84221556886227	78.1847761662304	-0.121021577590908	0.0146462222425922	black	edu.hischl	No	Yes	Born in 50 US States or Washington, DC	7	3.39353630899596	11.5160886804739	0	1	0	1	0	0	0	0	0	0	1	0	0	0
43594	0	5.27	55	0	0	1	0	0	0	1.69	No	0	0	1	0	0	5.84221556886227	34.1314827530567	-0.923381643057358	0.852633658735307	mexicanam	edu.hischl	No	Yes	Born in Mexico	6	2.39353630899596	5.729016062482	0	1	0	1	0	0	0	0	0	0	0	1	0	0
43600	1	1.26	48	0	0	1	0	0	0	3.75	No	1	0	0	0	0	-1.15778443113773	1.34046478898491	1.13661835694264	1.29190128933899	white	edu.hischl	No	No	Born in 50 US States or Washington, DC	1	-2.60646369100404	6.7936529725224	0	1	0	0	1	0	0	0	0	0	1	0	0	0
43621	1	2.43	61	0	0	1	0	0	0	5	No	0	0	1	0	0	11.8422155688623	140.238069579404	2.38661835694264	5.69594718169559	mexicanam	edu.hischl	No	No	Born in 50 US States or Washington, DC	1	-2.60646369100404	6.7936529725224	0	1	0	0	0	0	0	0	1	0	1	0	0	0
43624	0	0.92	53	0	1	0	0	0	0	4.29	No	0	1	0	0	0	3.84221556886227	14.7626204776076	1.67661835694264	2.81104911483704	black	edu.9to11	No	Yes	Born in 50 US States or Washington, DC	2	-1.60646369100404	2.58072559051432	0	1	0	1	0	0	0	0	0	0	1	0	0	0
43633	0	4.3	41	0	0	1	0	0	0	1.16	No	0	0	1	0	0	-8.15778443113773	66.5494468249131	-1.45338164305736	2.11231820037611	mexicanam	edu.hischl	Yes	Yes	Born in 50 US States or Washington, DC	6	2.39353630899596	5.729016062482	1	0	0	1	0	0	0	0	0	0	1	0	0	0
43636	0	1.24	38	0	0	0	0	1	0	3.87	No	1	0	0	0	0	-11.1577844311377	124.496153411739	1.25661835694264	1.57908969500522	white	edu.college	No	Yes	Born in 50 US States or Washington, DC	4	0.39353630899596	0.154870826498164	0	1	0	1	0	0	0	0	0	0	1	0	0	0
43644	0	2.3	50	1	0	0	0	0	0	0.44	No	0	0	1	0	0	0.842215568862272	0.709327064434001	-2.17338164305736	4.7235877663787	mexicanam	edu.lt9	No	No	Born in Mexico	1	-2.60646369100404	6.7936529725224	0	1	0	0	1	0	0	0	0	0	0	1	0	0
43654	1	1.8	36	0	0	1	0	0	0	0.73	No	1	0	0	0	0	-13.1577844311377	173.12729113629	-1.88338164305736	3.54712641340544	white	edu.hischl	No	Yes	Born in 50 US States or Washington, DC	4	0.39353630899596	0.154870826498164	0	1	0	1	0	0	0	0	0	0	1	0	0	0
43656	0	2	80	0	1	0	0	0	0	3.49	No	0	1	0	0	0	30.8422155688623	951.24226119617	0.876618356942642	0.768459743728817	black	edu.9to11	No	Yes	Born in 50 US States or Washington, DC	3	-0.60646369100404	0.367798208506244	0	1	0	1	0	0	0	0	0	0	1	0	0	0
43671	0	1.73	75	0	1	0	0	0	0	1.21	No	1	0	0	0	0	25.8422155688623	667.820105507548	-1.40338164305736	1.96948003607037	white	edu.9to11	Yes	Yes	Born in 50 US States or Washington, DC	2	-1.60646369100404	2.58072559051432	1	0	0	1	0	0	0	0	0	0	1	0	0	0
43683	0	3.1	54	0	0	0	1	0	0	5	No	1	0	0	0	0	4.84221556886227	23.4470516153322	2.38661835694264	5.69594718169559	white	edu.somecol	No	Yes	Born in 50 US States or Washington, DC	2	-1.60646369100404	2.58072559051432	0	1	0	1	0	0	0	0	0	0	1	0	0	0
43684	0	2.67	67	1	0	0	0	0	0	1.71	No	0	0	1	0	0	17.8422155688623	318.344656405751	-0.903381643057358	0.816098393013013	mexicanam	edu.lt9	No	No	Born in Mexico	2	-1.60646369100404	2.58072559051432	0	1	0	0	0	1	0	0	0	0	0	1	0	0
43699	0	1.38	61	0	0	1	0	0	0	3.37	No	0	1	0	0	0	11.8422155688623	140.238069579404	0.756618356942642	0.572471338062583	black	edu.hischl	Yes	No	Born in 50 US States or Washington, DC	1	-2.60646369100404	6.7936529725224	1	0	0	0	0	0	0	1	0	0	1	0	0	0
43700	0	2.75	36	0	0	0	1	0	0	3.57	No	1	0	0	0	0	-13.1577844311377	173.12729113629	0.956618356942641	0.915118680839639	white	edu.somecol	No	No	Born in 50 US States or Washington, DC	2	-1.60646369100404	2.58072559051432	0	1	0	0	1	0	0	0	0	0	1	0	0	0
43710	0	0.93	50	0	0	0	0	1	0	4.72	No	1	0	0	0	0	0.842215568862272	0.709327064434001	2.10661835694264	4.43784090180771	white	edu.college	No	Yes	Born in 50 US States or Washington, DC	4	0.39353630899596	0.154870826498164	0	1	0	1	0	0	0	0	0	0	1	0	0	0
43716	1	6.56	31	0	0	0	1	0	0	4.01	No	1	0	0	0	0	-18.1577844311377	329.705135447668	1.39661835694264	1.95054283494916	white	edu.somecol	No	Yes	Born in 50 US States or Washington, DC	4	0.39353630899596	0.154870826498164	0	1	0	1	0	0	0	0	0	0	1	0	0	0
43717	0	1.61	34	0	0	0	1	0	0	3.69	No	0	0	1	0	0	-15.1577844311377	229.758428860841	1.07661835694264	1.15910708650587	mexicanam	edu.somecol	No	Yes	Born in 50 US States or Washington, DC	3	-0.60646369100404	0.367798208506244	0	1	0	1	0	0	0	0	0	0	1	0	0	0
43720	1	1.25	64	0	0	0	1	0	0	5	No	0	1	0	0	0	14.8422155688623	220.291362992578	2.38661835694264	5.69594718169559	black	edu.somecol	Yes	Yes	Born in 50 US States or Washington, DC	2	-1.60646369100404	2.58072559051432	1	0	0	1	0	0	0	0	0	0	1	0	0	0
43738	0	6.25	80	1	0	0	0	0	0	1.09	No	1	0	0	0	0	30.8422155688623	951.24226119617	-1.52338164305736	2.32069163040414	white	edu.lt9	Yes	Yes	Born in Other Non-Spanish Speaking Country	7	3.39353630899596	11.5160886804739	1	0	0	1	0	0	0	0	0	0	0	0	0	1
43743	0	2.8	80	0	0	0	0	1	0	3.92	No	1	0	0	0	0	30.8422155688623	951.24226119617	1.30661835694264	1.70725153069949	white	edu.college	Yes	No	Born in 50 US States or Washington, DC	1	-2.60646369100404	6.7936529725224	1	0	0	0	0	1	0	0	0	0	1	0	0	0
43747	0	0.83	29	0	1	0	0	0	0	2.28	No	0	0	1	0	0	-20.1577844311377	406.336273172219	-0.333381643057359	0.111143319927624	mexicanam	edu.9to11	No	Yes	Born in Mexico	4	0.39353630899596	0.154870826498164	0	1	0	1	0	0	0	0	0	0	0	1	0	0
43749	1	3.6	63	0	0	1	0	0	0	1.97	No	0	0	0	1	0	13.8422155688623	191.606931854853	-0.643381643057358	0.413939938623186	otherhispan	edu.hischl	Yes	Yes	Born in Other Spanish Speaking Country	2	-1.60646369100404	2.58072559051432	1	0	0	1	0	0	0	0	0	0	0	0	1	0
43761	0	1.7	60	0	1	0	0	0	0	1.21	No	0	1	0	0	0	10.8422155688623	117.553638441679	-1.40338164305736	1.96948003607037	black	edu.9to11	No	Yes	Born in 50 US States or Washington, DC	4	0.39353630899596	0.154870826498164	0	1	0	1	0	0	0	0	0	0	1	0	0	0
43776	0	1.81	48	0	0	0	1	0	0	5	No	0	0	1	0	0	-1.15778443113773	1.34046478898491	2.38661835694264	5.69594718169559	mexicanam	edu.somecol	No	No	Born in 50 US States or Washington, DC	2	-1.60646369100404	2.58072559051432	0	1	0	0	0	0	0	0	1	0	1	0	0	0
43778	1	1.33	53	0	0	0	1	0	0	2.49236006546645	Yes	1	0	0	0	0	3.84221556886227	14.7626204776076	-0.121021577590908	0.0146462222425922	white	edu.somecol	No	Yes	Born in Other Non-Spanish Speaking Country	4	0.39353630899596	0.154870826498164	0	1	0	1	0	0	0	0	0	0	0	0	0	1
43785	1	1.86	48	0	0	0	0	1	0	2.46	No	1	0	0	0	0	-1.15778443113773	1.34046478898491	-0.153381643057358	0.0235259284269749	white	edu.college	No	Yes	Born in 50 US States or Washington, DC	6	2.39353630899596	5.729016062482	0	1	0	1	0	0	0	0	0	0	1	0	0	0
43806	0	4.7	80	1	0	0	0	0	0	1.71	No	1	0	0	0	0	30.8422155688623	951.24226119617	-0.903381643057358	0.816098393013013	white	edu.lt9	No	Yes	Born in 50 US States or Washington, DC	2	-1.60646369100404	2.58072559051432	0	1	0	1	0	0	0	0	0	0	1	0	0	0
43807	0	1.6	22	0	0	0	0	1	0	4.29	No	1	0	0	0	0	-27.1577844311377	737.545255208147	1.67661835694264	2.81104911483704	white	edu.college	No	No	Born in Other Non-Spanish Speaking Country	2	-1.60646369100404	2.58072559051432	0	1	0	0	0	0	0	1	0	0	0	0	0	1
43810	1	1.91	21	0	0	1	0	0	0	5	No	1	0	0	0	0	-28.1577844311377	792.860824070422	2.38661835694264	5.69594718169559	white	edu.hischl	No	No	Born in 50 US States or Washington, DC	3	-0.60646369100404	0.367798208506244	0	1	0	0	0	0	0	1	0	0	1	0	0	0
43813	0	2.37	73	0	0	0	0	1	0	4.64	No	1	0	0	0	0	23.8422155688623	568.451243232098	2.02661835694264	4.10718196469689	white	edu.college	Yes	Yes	Born in 50 US States or Washington, DC	2	-1.60646369100404	2.58072559051432	1	0	0	1	0	0	0	0	0	0	1	0	0	0
43823	1	1.15	31	0	1	0	0	0	0	0.25	No	1	0	0	0	0	-18.1577844311377	329.705135447668	-2.36338164305736	5.5855727907405	white	edu.9to11	No	Yes	Born in 50 US States or Washington, DC	7	3.39353630899596	11.5160886804739	0	1	0	1	0	0	0	0	0	0	1	0	0	0
43827	0	2.02	60	0	0	0	1	0	0	3.86	No	1	0	0	0	0	10.8422155688623	117.553638441679	1.24661835694264	1.55405732786637	white	edu.somecol	Yes	Yes	Born in 50 US States or Washington, DC	2	-1.60646369100404	2.58072559051432	1	0	0	1	0	0	0	0	0	0	1	0	0	0
43833	0	1.3	77	0	0	0	0	1	0	4.75	No	1	0	0	0	0	27.8422155688623	775.188967782997	2.13661835694264	4.56513800322427	white	edu.college	Yes	Yes	Born in 50 US States or Washington, DC	2	-1.60646369100404	2.58072559051432	1	0	0	1	0	0	0	0	0	0	1	0	0	0
43834	0	0.46	31	0	0	0	1	0	0	3.57	No	1	0	0	0	0	-18.1577844311377	329.705135447668	0.956618356942641	0.915118680839639	white	edu.somecol	Yes	Yes	Born in 50 US States or Washington, DC	2	-1.60646369100404	2.58072559051432	1	0	0	1	0	0	0	0	0	0	1	0	0	0
43836	0	1.62	52	0	0	0	0	1	0	5	No	0	1	0	0	0	2.84221556886227	8.07818933988309	2.38661835694264	5.69594718169559	black	edu.college	Yes	Yes	Born in 50 US States or Washington, DC	1	-2.60646369100404	6.7936529725224	1	0	0	1	0	0	0	0	0	0	1	0	0	0
43842	0	4.55	62	0	0	0	0	1	0	2.14	No	0	0	0	1	0	12.8422155688623	164.922500717129	-0.473381643057358	0.224090179983684	otherhispan	edu.college	No	Yes	Born in Other Spanish Speaking Country	2	-1.60646369100404	2.58072559051432	0	1	0	1	0	0	0	0	0	0	0	0	1	0
43848	0	2.5	44	0	0	1	0	0	0	1.4	No	0	0	1	0	0	-5.15778443113773	26.6027402380867	-1.21338164305736	1.47229501170857	mexicanam	edu.hischl	No	Yes	Born in Mexico	4	0.39353630899596	0.154870826498164	0	1	0	1	0	0	0	0	0	0	0	1	0	0
43850	0	1.17	25	0	1	0	0	0	0	1.22	No	0	0	1	0	0	-24.1577844311377	583.59854862132	-1.39338164305736	1.94151240320922	mexicanam	edu.9to11	No	No	Born in Mexico	3	-0.60646369100404	0.367798208506244	0	1	0	0	0	0	0	0	1	0	0	1	0	0
43874	0	0.76	26	0	0	1	0	0	0	1.95	No	0	0	0	1	0	-23.1577844311377	536.282979759045	-0.663381643057358	0.440075204345481	otherhispan	edu.hischl	No	Yes	Born in Other Spanish Speaking Country	7	3.39353630899596	11.5160886804739	0	1	0	1	0	0	0	0	0	0	0	0	1	0
43881	0	1.45	64	0	0	0	0	1	0	5	No	1	0	0	0	0	14.8422155688623	220.291362992578	2.38661835694264	5.69594718169559	white	edu.college	Yes	Yes	Born in 50 US States or Washington, DC	3	-0.60646369100404	0.367798208506244	1	0	0	1	0	0	0	0	0	0	1	0	0	0
43889	0	0.53	27	0	0	1	0	0	0	1.96	No	1	0	0	0	0	-22.1577844311377	490.967410896769	-0.653381643057358	0.426907571484333	white	edu.hischl	No	No	Born in 50 US States or Washington, DC	1	-2.60646369100404	6.7936529725224	0	1	0	0	0	0	0	0	1	0	1	0	0	0
43899	1	2.19	35	0	0	1	0	0	0	3.49	No	1	0	0	0	0	-14.1577844311377	200.442859998566	0.876618356942642	0.768459743728817	white	edu.hischl	No	Yes	Born in 50 US States or Washington, DC	3	-0.60646369100404	0.367798208506244	0	1	0	1	0	0	0	0	0	0	1	0	0	0
43904	0	1.3	70	0	1	0	0	0	0	0.97	No	1	0	0	0	0	20.8422155688623	434.397949818925	-1.64338164305736	2.7007032247379	white	edu.9to11	No	Yes	Born in 50 US States or Washington, DC	3	-0.60646369100404	0.367798208506244	0	1	0	1	0	0	0	0	0	0	1	0	0	0
43911	1	2.34	60	0	0	0	1	0	0	0.29	No	1	0	0	0	0	10.8422155688623	117.553638441679	-2.32338164305736	5.39810225929591	white	edu.somecol	Yes	No	Born in 50 US States or Washington, DC	1	-2.60646369100404	6.7936529725224	1	0	0	0	1	0	0	0	0	0	1	0	0	0
43923	0	2.2	67	1	0	0	0	0	0	0.91	No	0	0	1	0	0	17.8422155688623	318.344656405751	-1.70338164305736	2.90150902190479	mexicanam	edu.lt9	No	Yes	Born in Mexico	2	-1.60646369100404	2.58072559051432	0	1	0	1	0	0	0	0	0	0	0	1	0	0
43926	0	2.1	71	0	0	0	1	0	0	1.42	No	1	0	0	0	0	21.8422155688623	477.082380956649	-1.19338164305736	1.42415974598628	white	edu.somecol	Yes	No	Born in 50 US States or Washington, DC	1	-2.60646369100404	6.7936529725224	1	0	0	0	0	0	0	1	0	0	1	0	0	0
43934	0	1.85	80	0	0	1	0	0	0	5	No	1	0	0	0	0	30.8422155688623	951.24226119617	2.38661835694264	5.69594718169559	white	edu.hischl	Yes	Yes	Born in 50 US States or Washington, DC	2	-1.60646369100404	2.58072559051432	1	0	0	1	0	0	0	0	0	0	1	0	0	0
43939	0	0.82	35	0	1	0	0	0	0	1.69	No	0	0	0	1	0	-14.1577844311377	200.442859998566	-0.923381643057358	0.852633658735307	otherhispan	edu.9to11	No	No	Born in 50 US States or Washington, DC	4	0.39353630899596	0.154870826498164	0	1	0	0	0	0	0	1	0	0	1	0	0	0
43957	0	1.52	44	0	0	0	0	1	0	2.49236006546645	Yes	0	0	0	1	0	-5.15778443113773	26.6027402380867	-0.121021577590908	0.0146462222425922	otherhispan	edu.college	No	No	Born in Other Spanish Speaking Country	2	-1.60646369100404	2.58072559051432	0	1	0	0	1	0	0	0	0	0	0	0	1	0
43960	0	2.6	43	0	0	1	0	0	0	1.68	No	0	0	1	0	0	-6.15778443113773	37.9183091003622	-0.933381643057358	0.871201291596454	mexicanam	edu.hischl	No	Yes	Born in Mexico	2	-1.60646369100404	2.58072559051432	0	1	0	1	0	0	0	0	0	0	0	1	0	0
43963	0	0.91	31	0	0	0	0	1	0	5	No	1	0	0	0	0	-18.1577844311377	329.705135447668	2.38661835694264	5.69594718169559	white	edu.college	No	Yes	Born in 50 US States or Washington, DC	7	3.39353630899596	11.5160886804739	0	1	0	1	0	0	0	0	0	0	1	0	0	0
43973	0	2.55	44	0	1	0	0	0	0	2.34	No	0	0	1	0	0	-5.15778443113773	26.6027402380867	-0.273381643057359	0.074737522760741	mexicanam	edu.9to11	No	No	Born in Mexico	2	-1.60646369100404	2.58072559051432	0	1	0	0	0	1	0	0	0	0	0	1	0	0
43994	1	1.36	46	0	0	1	0	0	0	4.62	No	1	0	0	0	0	-3.15778443113773	9.97160251353582	2.00661835694264	4.02651723041919	white	edu.hischl	No	No	Born in 50 US States or Washington, DC	1	-2.60646369100404	6.7936529725224	0	1	0	0	1	0	0	0	0	0	1	0	0	0
43997	0	1.53	60	0	0	0	0	1	0	2.14	No	0	0	0	1	0	10.8422155688623	117.553638441679	-0.473381643057358	0.224090179983684	otherhispan	edu.college	No	No	Born in Other Spanish Speaking Country	2	-1.60646369100404	2.58072559051432	0	1	0	0	1	0	0	0	0	0	0	0	1	0
44008	0	0.66	39	0	0	0	1	0	0	2.12	No	0	0	0	1	0	-10.1577844311377	103.180584549464	-0.493381643057358	0.243425445705979	otherhispan	edu.somecol	No	Yes	Born in Other Spanish Speaking Country	4	0.39353630899596	0.154870826498164	0	1	0	1	0	0	0	0	0	0	0	0	1	0
44016	1	4.2	44	0	0	1	0	0	0	0.52	No	1	0	0	0	0	-5.15778443113773	26.6027402380867	-2.09338164305736	4.38224670348953	white	edu.hischl	Yes	Yes	Born in 50 US States or Washington, DC	3	-0.60646369100404	0.367798208506244	1	0	0	1	0	0	0	0	0	0	1	0	0	0
44017	0	1.09	42	0	0	1	0	0	0	2.91	No	1	0	0	0	0	-7.15778443113773	51.2338779626376	0.296618356942642	0.0879824496753524	white	edu.hischl	No	Yes	Born in 50 US States or Washington, DC	3	-0.60646369100404	0.367798208506244	0	1	0	1	0	0	0	0	0	0	1	0	0	0
44024	0	0.87	23	0	0	1	0	0	0	2.9	No	0	1	0	0	0	-26.1577844311377	684.229686345871	0.286618356942641	0.0821500825364994	black	edu.hischl	No	No	Born in 50 US States or Washington, DC	5	1.39353630899596	1.94194344449008	0	1	0	0	0	0	0	1	0	0	1	0	0	0
44035	0	1.77	28	0	0	0	1	0	0	1.63	No	0	1	0	0	0	-21.1577844311377	447.651842034494	-0.983381643057359	0.96703945590219	black	edu.somecol	No	No	Born in Other Non-Spanish Speaking Country	1	-2.60646369100404	6.7936529725224	0	1	0	0	0	0	0	1	0	0	0	0	0	1
44040	0	2.6	42	0	0	1	0	0	0	0.98	No	0	0	0	0	1	-7.15778443113773	51.2338779626376	-1.63338164305736	2.66793559187676	otherrace	edu.hischl	No	Yes	Born in Other Non-Spanish Speaking Country	1	-2.60646369100404	6.7936529725224	0	1	0	1	0	0	0	0	0	0	0	0	0	1
44041	0	1.8	60	0	0	0	0	1	0	5	No	0	1	0	0	0	10.8422155688623	117.553638441679	2.38661835694264	5.69594718169559	black	edu.college	Yes	Yes	Born in 50 US States or Washington, DC	2	-1.60646369100404	2.58072559051432	1	0	0	1	0	0	0	0	0	0	1	0	0	0
44042	1	1.97	52	1	0	0	0	0	0	2.54	No	0	0	1	0	0	2.84221556886227	8.07818933988309	-0.0733816430573584	0.00538486553779755	mexicanam	edu.lt9	No	Yes	Born in Mexico	6	2.39353630899596	5.729016062482	0	1	0	1	0	0	0	0	0	0	0	1	0	0
44045	1	3.2	65	0	1	0	0	0	0	5	No	1	0	0	0	0	15.8422155688623	250.975794130302	2.38661835694264	5.69594718169559	white	edu.9to11	Yes	No	Born in 50 US States or Washington, DC	1	-2.60646369100404	6.7936529725224	1	0	0	0	0	1	0	0	0	0	1	0	0	0
44051	0	0.83	32	0	1	0	0	0	0	4.14	No	1	0	0	0	0	-17.1577844311377	294.389566585392	1.52661835694264	2.33056360775425	white	edu.9to11	No	Yes	Born in 50 US States or Washington, DC	5	1.39353630899596	1.94194344449008	0	1	0	1	0	0	0	0	0	0	1	0	0	0
44073	1	1.88	34	0	0	1	0	0	0	4.33	No	1	0	0	0	0	-15.1577844311377	229.758428860841	1.71661835694264	2.94677858339245	white	edu.hischl	No	No	Born in 50 US States or Washington, DC	1	-2.60646369100404	6.7936529725224	0	1	0	0	0	0	0	1	0	0	1	0	0	0
44074	0	0.18	22	0	1	0	0	0	0	0.71	No	1	0	0	0	0	-27.1577844311377	737.545255208147	-1.90338164305736	3.62286167912773	white	edu.9to11	No	No	Born in 50 US States or Washington, DC	2	-1.60646369100404	2.58072559051432	0	1	0	0	0	0	0	1	0	0	1	0	0	0
44082	0	2.2	80	0	0	0	0	1	0	1.17	No	1	0	0	0	0	30.8422155688623	951.24226119617	-1.44338164305736	2.08335056751496	white	edu.college	Yes	Yes	Born in 50 US States or Washington, DC	2	-1.60646369100404	2.58072559051432	1	0	0	1	0	0	0	0	0	0	1	0	0	0
44084	0	2.3	22	0	0	1	0	0	0	2.49236006546645	Yes	0	0	1	0	0	-27.1577844311377	737.545255208147	-0.121021577590908	0.0146462222425922	mexicanam	edu.hischl	No	No	Born in Mexico	7	3.39353630899596	11.5160886804739	0	1	0	0	0	0	1	0	0	0	0	1	0	0
44086	0	5.41	50	0	0	1	0	0	0	2.49236006546645	Yes	0	1	0	0	0	0.842215568862272	0.709327064434001	-0.121021577590908	0.0146462222425922	black	edu.hischl	No	No	Born in 50 US States or Washington, DC	1	-2.60646369100404	6.7936529725224	0	1	0	0	1	0	0	0	0	0	1	0	0	0
44098	1	2.4	34	0	0	1	0	0	0	1.09	No	1	0	0	0	0	-15.1577844311377	229.758428860841	-1.52338164305736	2.32069163040414	white	edu.hischl	No	Yes	Born in 50 US States or Washington, DC	6	2.39353630899596	5.729016062482	0	1	0	1	0	0	0	0	0	0	1	0	0	0
44109	1	2.9	42	0	1	0	0	0	0	0.35	No	0	1	0	0	0	-7.15778443113773	51.2338779626376	-2.26338164305736	5.12289646212903	black	edu.9to11	No	No	Born in 50 US States or Washington, DC	1	-2.60646369100404	6.7936529725224	0	1	0	0	0	0	0	1	0	0	1	0	0	0
44121	1	1.8	33	0	0	1	0	0	0	0.7	No	1	0	0	0	0	-16.1577844311377	261.073997723117	-1.91338164305736	3.66102931198888	white	edu.hischl	No	No	Born in 50 US States or Washington, DC	7	3.39353630899596	11.5160886804739	0	1	0	0	1	0	0	0	0	0	1	0	0	0
44123	1	3.08	54	0	0	1	0	0	0	0.72	No	1	0	0	0	0	4.84221556886227	23.4470516153322	-1.89338164305736	3.58489404626658	white	edu.hischl	No	No	Born in 50 US States or Washington, DC	1	-2.60646369100404	6.7936529725224	0	1	0	0	1	0	0	0	0	0	1	0	0	0
44126	1	2.5	60	0	0	0	0	1	0	5	No	1	0	0	0	0	10.8422155688623	117.553638441679	2.38661835694264	5.69594718169559	white	edu.college	No	No	Born in 50 US States or Washington, DC	1	-2.60646369100404	6.7936529725224	0	1	0	0	0	0	0	0	1	0	1	0	0	0
44130	0	1.49	53	0	0	0	0	1	0	2.49236006546645	Yes	0	0	0	0	1	3.84221556886227	14.7626204776076	-0.121021577590908	0.0146462222425922	otherrace	edu.college	No	Yes	Born in Other Non-Spanish Speaking Country	4	0.39353630899596	0.154870826498164	0	1	0	1	0	0	0	0	0	0	0	0	0	1
44173	0	0.81	33	0	0	0	0	1	0	5	No	1	0	0	0	0	-16.1577844311377	261.073997723117	2.38661835694264	5.69594718169559	white	edu.college	No	No	Born in 50 US States or Washington, DC	2	-1.60646369100404	2.58072559051432	0	1	0	0	0	0	0	0	1	0	1	0	0	0
44180	0	4.7	45	0	0	0	1	0	0	2.35	No	0	0	0	1	0	-4.15778443113773	17.2871713758113	-0.263381643057358	0.0693698898995937	otherhispan	edu.somecol	No	Yes	Born in Other Spanish Speaking Country	1	-2.60646369100404	6.7936529725224	0	1	0	1	0	0	0	0	0	0	0	0	1	0
44182	0	1.54	59	0	1	0	0	0	0	4.5	No	0	0	0	1	0	9.84221556886227	96.8692073039549	1.88661835694264	3.55932882475295	otherhispan	edu.9to11	Yes	Yes	Born in Other Spanish Speaking Country	2	-1.60646369100404	2.58072559051432	1	0	0	1	0	0	0	0	0	0	0	0	1	0
44186	0	5.46	58	0	0	0	1	0	0	2.49236006546645	Yes	0	0	1	0	0	8.84221556886227	78.1847761662304	-0.121021577590908	0.0146462222425922	mexicanam	edu.somecol	No	Yes	Born in 50 US States or Washington, DC	2	-1.60646369100404	2.58072559051432	0	1	0	1	0	0	0	0	0	0	1	0	0	0
44187	1	2.55	46	0	1	0	0	0	0	1.41	No	1	0	0	0	0	-3.15778443113773	9.97160251353582	-1.20338164305736	1.44812737884743	white	edu.9to11	No	Yes	Born in 50 US States or Washington, DC	5	1.39353630899596	1.94194344449008	0	1	0	1	0	0	0	0	0	0	1	0	0	0
44191	0	5.02	80	0	0	0	1	0	0	1.36	No	0	1	0	0	0	30.8422155688623	951.24226119617	-1.25338164305736	1.57096554315316	black	edu.somecol	Yes	Yes	Born in 50 US States or Washington, DC	2	-1.60646369100404	2.58072559051432	1	0	0	1	0	0	0	0	0	0	1	0	0	0
44195	0	1.42	69	1	0	0	0	0	0	0.47	No	0	0	0	1	0	19.8422155688623	393.7135186812	-2.14338164305736	4.59408486779526	otherhispan	edu.lt9	No	Yes	Born in Other Spanish Speaking Country	7	3.39353630899596	11.5160886804739	0	1	0	1	0	0	0	0	0	0	0	0	1	0
44200	0	1.31	80	0	0	0	0	1	0	5	No	1	0	0	0	0	30.8422155688623	951.24226119617	2.38661835694264	5.69594718169559	white	edu.college	No	Yes	Born in Other Non-Spanish Speaking Country	2	-1.60646369100404	2.58072559051432	0	1	0	1	0	0	0	0	0	0	0	0	0	1
44209	1	2.6	59	0	0	0	1	0	0	1.16	No	0	0	0	0	1	9.84221556886227	96.8692073039549	-1.45338164305736	2.11231820037611	otherrace	edu.somecol	No	No	Born in 50 US States or Washington, DC	1	-2.60646369100404	6.7936529725224	0	1	0	0	0	1	0	0	0	0	1	0	0	0
44211	0	0.6	25	0	0	1	0	0	0	0.24	No	0	1	0	0	0	-24.1577844311377	583.59854862132	-2.37338164305736	5.63294042360165	black	edu.hischl	No	No	Born in 50 US States or Washington, DC	1	-2.60646369100404	6.7936529725224	0	1	0	0	0	0	0	1	0	0	1	0	0	0
44218	0	1.31	64	0	0	1	0	0	0	2.56	No	0	0	0	1	0	14.8422155688623	220.291362992578	-0.0533816430573584	0.00284959981550322	otherhispan	edu.hischl	Yes	Yes	Born in 50 US States or Washington, DC	3	-0.60646369100404	0.367798208506244	1	0	0	1	0	0	0	0	0	0	1	0	0	0
44221	1	1.46	27	0	1	0	0	0	0	1.81	No	0	1	0	0	0	-22.1577844311377	490.967410896769	-0.803381643057358	0.645422064401541	black	edu.9to11	No	No	Born in 50 US States or Washington, DC	5	1.39353630899596	1.94194344449008	0	1	0	0	0	0	0	0	1	0	1	0	0	0
44228	1	2.5	54	0	0	1	0	0	0	2.49236006546645	Yes	1	0	0	0	0	4.84221556886227	23.4470516153322	-0.121021577590908	0.0146462222425922	white	edu.hischl	No	No	Born in 50 US States or Washington, DC	1	-2.60646369100404	6.7936529725224	0	1	0	0	1	0	0	0	0	0	1	0	0	0
44232	0	1.33	38	0	0	0	1	0	0	2.49236006546645	Yes	1	0	0	0	0	-11.1577844311377	124.496153411739	-0.121021577590908	0.0146462222425922	white	edu.somecol	No	No	Born in 50 US States or Washington, DC	4	0.39353630899596	0.154870826498164	0	1	0	0	1	0	0	0	0	0	1	0	0	0
44241	1	2.9	46	0	0	0	1	0	0	5	No	1	0	0	0	0	-3.15778443113773	9.97160251353582	2.38661835694264	5.69594718169559	white	edu.somecol	No	No	Born in 50 US States or Washington, DC	1	-2.60646369100404	6.7936529725224	0	1	0	0	1	0	0	0	0	0	1	0	0	0
44259	0	1.43	62	0	0	1	0	0	0	2.49236006546645	Yes	1	0	0	0	0	12.8422155688623	164.922500717129	-0.121021577590908	0.0146462222425922	white	edu.hischl	Yes	Yes	Born in 50 US States or Washington, DC	3	-0.60646369100404	0.367798208506244	1	0	0	1	0	0	0	0	0	0	1	0	0	0
44261	0	2	45	0	0	1	0	0	0	1.45	No	1	0	0	0	0	-4.15778443113773	17.2871713758113	-1.16338164305736	1.35345684740284	white	edu.hischl	No	Yes	Born in 50 US States or Washington, DC	5	1.39353630899596	1.94194344449008	0	1	0	1	0	0	0	0	0	0	1	0	0	0
44264	0	1.47	38	0	0	0	1	0	0	4.72	No	0	1	0	0	0	-11.1577844311377	124.496153411739	2.10661835694264	4.43784090180771	black	edu.somecol	No	No	Born in 50 US States or Washington, DC	4	0.39353630899596	0.154870826498164	0	1	0	0	0	0	0	1	0	0	1	0	0	0
44267	0	10.9	37	1	0	0	0	0	0	1.09	No	0	0	1	0	0	-12.1577844311377	147.811722274015	-1.52338164305736	2.32069163040414	mexicanam	edu.lt9	No	Yes	Born in Mexico	6	2.39353630899596	5.729016062482	0	1	0	1	0	0	0	0	0	0	0	1	0	0
44268	0	2	79	1	0	0	0	0	0	1.16	No	0	0	1	0	0	29.8422155688623	890.557830058446	-1.45338164305736	2.11231820037611	mexicanam	edu.lt9	No	No	Born in Mexico	7	3.39353630899596	11.5160886804739	0	1	0	0	0	1	0	0	0	0	0	1	0	0
44274	1	4.1	38	0	0	1	0	0	0	1.86	No	1	0	0	0	0	-11.1577844311377	124.496153411739	-0.753381643057358	0.567583900095805	white	edu.hischl	No	No	Born in 50 US States or Washington, DC	5	1.39353630899596	1.94194344449008	0	1	0	0	0	0	0	1	0	0	1	0	0	0
44275	1	3.4	62	0	0	0	1	0	0	0.77	No	0	1	0	0	0	12.8422155688623	164.922500717129	-1.84338164305736	3.39805588196085	black	edu.somecol	Yes	No	Born in 50 US States or Washington, DC	6	2.39353630899596	5.729016062482	1	0	0	0	1	0	0	0	0	0	1	0	0	0
44285	0	1.02	55	0	0	1	0	0	0	1.44	No	0	1	0	0	0	5.84221556886227	34.1314827530567	-1.17338164305736	1.37682448026399	black	edu.hischl	No	No	Born in 50 US States or Washington, DC	1	-2.60646369100404	6.7936529725224	0	1	0	0	0	0	0	1	0	0	1	0	0	0
44288	1	4.01	51	0	1	0	0	0	0	0.84	No	0	1	0	0	0	1.84221556886227	3.39375820215855	-1.77338164305736	3.14488245193282	black	edu.9to11	No	No	Born in 50 US States or Washington, DC	1	-2.60646369100404	6.7936529725224	0	1	0	0	0	0	0	0	1	0	1	0	0	0
44299	0	2.16	67	0	0	1	0	0	0	5	No	0	0	1	0	0	17.8422155688623	318.344656405751	2.38661835694264	5.69594718169559	mexicanam	edu.hischl	No	No	Born in 50 US States or Washington, DC	6	2.39353630899596	5.729016062482	0	1	0	0	1	0	0	0	0	0	1	0	0	0
44303	0	1.4	32	1	0	0	0	0	0	2.07	No	0	0	0	1	0	-17.1577844311377	294.389566585392	-0.543381643057359	0.295263610011715	otherhispan	edu.lt9	No	No	Born in Other Spanish Speaking Country	5	1.39353630899596	1.94194344449008	0	1	0	0	0	0	0	1	0	0	0	0	1	0
44305	1	1.3	53	0	0	0	1	0	0	4.75	No	1	0	0	0	0	3.84221556886227	14.7626204776076	2.13661835694264	4.56513800322427	white	edu.somecol	No	Yes	Born in 50 US States or Washington, DC	2	-1.60646369100404	2.58072559051432	0	1	0	1	0	0	0	0	0	0	1	0	0	0
44310	0	0.81	20	0	0	0	1	0	0	1.47	No	1	0	0	0	0	-29.1577844311377	850.176392932698	-1.14338164305736	1.30732158168054	white	edu.somecol	No	No	Born in 50 US States or Washington, DC	1	-2.60646369100404	6.7936529725224	0	1	0	0	0	0	0	1	0	0	1	0	0	0
44313	0	1.93	62	0	0	1	0	0	0	5	No	0	0	0	0	1	12.8422155688623	164.922500717129	2.38661835694264	5.69594718169559	otherrace	edu.hischl	No	Yes	Born in Other Non-Spanish Speaking Country	2	-1.60646369100404	2.58072559051432	0	1	0	1	0	0	0	0	0	0	0	0	0	1
44317	0	0.99	45	0	0	0	1	0	0	4.96	No	0	1	0	0	0	-4.15778443113773	17.2871713758113	2.34661835694264	5.50661771314018	black	edu.somecol	Yes	Yes	Born in 50 US States or Washington, DC	6	2.39353630899596	5.729016062482	1	0	0	1	0	0	0	0	0	0	1	0	0	0
44320	0	1.5	48	0	0	0	1	0	0	1.62	No	1	0	0	0	0	-1.15778443113773	1.34046478898491	-0.993381643057358	0.986807088763337	white	edu.somecol	Yes	Yes	Born in 50 US States or Washington, DC	7	3.39353630899596	11.5160886804739	1	0	0	1	0	0	0	0	0	0	1	0	0	0
44331	0	1.12	41	0	0	0	1	0	0	2.69	No	0	0	0	0	1	-8.15778443113773	66.5494468249131	0.0766183569426415	0.00587037262059002	otherrace	edu.somecol	No	Yes	Born in Other Non-Spanish Speaking Country	5	1.39353630899596	1.94194344449008	0	1	0	1	0	0	0	0	0	0	0	0	0	1
44343	1	2.5	68	0	0	1	0	0	0	1.18	No	1	0	0	0	0	18.8422155688623	355.029087543476	-1.43338164305736	2.05458293465381	white	edu.hischl	Yes	No	Born in 50 US States or Washington, DC	1	-2.60646369100404	6.7936529725224	1	0	0	0	1	0	0	0	0	0	1	0	0	0
44349	0	1.13	21	0	0	1	0	0	0	2.49236006546645	Yes	0	0	1	0	0	-28.1577844311377	792.860824070422	-0.121021577590908	0.0146462222425922	mexicanam	edu.hischl	No	No	Born in 50 US States or Washington, DC	7	3.39353630899596	11.5160886804739	0	1	0	0	0	0	0	1	0	0	1	0	0	0
44351	0	1.8	57	0	0	0	0	1	0	5	No	1	0	0	0	0	7.84221556886227	61.5003450285058	2.38661835694264	5.69594718169559	white	edu.college	No	Yes	Born in 50 US States or Washington, DC	3	-0.60646369100404	0.367798208506244	0	1	0	1	0	0	0	0	0	0	1	0	0	0
44360	0	1	46	0	1	0	0	0	0	1.45	No	0	0	1	0	0	-3.15778443113773	9.97160251353582	-1.16338164305736	1.35345684740284	mexicanam	edu.9to11	No	No	Born in Mexico	7	3.39353630899596	11.5160886804739	0	1	0	0	0	0	0	0	1	0	0	1	0	0
44363	0	0.84	36	0	1	0	0	0	0	0.91	No	0	0	1	0	0	-13.1577844311377	173.12729113629	-1.70338164305736	2.90150902190479	mexicanam	edu.9to11	No	Yes	Born in Mexico	5	1.39353630899596	1.94194344449008	0	1	0	1	0	0	0	0	0	0	0	1	0	0
44375	0	1.89	30	1	0	0	0	0	0	2.49236006546645	Yes	0	0	1	0	0	-19.1577844311377	367.020704309943	-0.121021577590908	0.0146462222425922	mexicanam	edu.lt9	No	No	Born in Mexico	4	0.39353630899596	0.154870826498164	0	1	0	0	0	0	0	1	0	0	0	1	0	0
44377	0	1.51	29	0	0	1	0	0	0	0.62	No	1	0	0	0	0	-20.1577844311377	406.336273172219	-1.99338164305736	3.97357037487805	white	edu.hischl	No	No	Born in 50 US States or Washington, DC	6	2.39353630899596	5.729016062482	0	1	0	0	0	0	0	1	0	0	1	0	0	0
44379	1	5.98	53	0	0	0	1	0	0	4.64	No	1	0	0	0	0	3.84221556886227	14.7626204776076	2.02661835694264	4.10718196469689	white	edu.somecol	Yes	Yes	Born in 50 US States or Washington, DC	2	-1.60646369100404	2.58072559051432	1	0	0	1	0	0	0	0	0	0	1	0	0	0
44381	0	1.7	75	0	0	1	0	0	0	1.43	No	1	0	0	0	0	25.8422155688623	667.820105507548	-1.18338164305736	1.40039211312513	white	edu.hischl	No	Yes	Born in 50 US States or Washington, DC	2	-1.60646369100404	2.58072559051432	0	1	0	1	0	0	0	0	0	0	1	0	0	0
44384	0	1.05	32	0	0	1	0	0	0	3.18	No	0	1	0	0	0	-17.1577844311377	294.389566585392	0.566618356942642	0.321056362424379	black	edu.hischl	No	Yes	Born in 50 US States or Washington, DC	3	-0.60646369100404	0.367798208506244	0	1	0	1	0	0	0	0	0	0	1	0	0	0
44393	0	0.74	24	0	0	0	0	1	0	5	No	1	0	0	0	0	-25.1577844311377	632.914117483596	2.38661835694264	5.69594718169559	white	edu.college	No	No	Born in 50 US States or Washington, DC	1	-2.60646369100404	6.7936529725224	0	1	0	0	0	0	0	0	1	0	1	0	0	0
44398	0	0.67	39	0	0	0	0	1	0	1.45	No	0	0	1	0	0	-10.1577844311377	103.180584549464	-1.16338164305736	1.35345684740284	mexicanam	edu.college	No	Yes	Born in 50 US States or Washington, DC	4	0.39353630899596	0.154870826498164	0	1	0	1	0	0	0	0	0	0	1	0	0	0
44404	1	1.49	50	0	0	0	1	0	0	2.88	No	1	0	0	0	0	0.842215568862272	0.709327064434001	0.266618356942641	0.0710853482587938	white	edu.somecol	No	No	Born in 50 US States or Washington, DC	1	-2.60646369100404	6.7936529725224	0	1	0	0	1	0	0	0	0	0	1	0	0	0
44408	0	1.47	27	0	0	1	0	0	0	1.99	No	0	0	1	0	0	-22.1577844311377	490.967410896769	-0.623381643057358	0.388604672900892	mexicanam	edu.hischl	No	Yes	Born in Mexico	3	-0.60646369100404	0.367798208506244	0	1	0	1	0	0	0	0	0	0	0	1	0	0
44413	0	6.8	53	1	0	0	0	0	0	0.1	No	0	0	1	0	0	3.84221556886227	14.7626204776076	-2.51338164305736	6.31708728365771	mexicanam	edu.lt9	No	Yes	Born in Mexico	1	-2.60646369100404	6.7936529725224	0	1	0	1	0	0	0	0	0	0	0	1	0	0
44414	0	0.91	33	0	0	0	0	1	0	4.72	No	0	1	0	0	0	-16.1577844311377	261.073997723117	2.10661835694264	4.43784090180771	black	edu.college	No	Yes	Born in 50 US States or Washington, DC	4	0.39353630899596	0.154870826498164	0	1	0	1	0	0	0	0	0	0	1	0	0	0
44418	0	0.83	43	0	0	0	0	1	0	5	No	1	0	0	0	0	-6.15778443113773	37.9183091003622	2.38661835694264	5.69594718169559	white	edu.college	No	Yes	Born in 50 US States or Washington, DC	6	2.39353630899596	5.729016062482	0	1	0	1	0	0	0	0	0	0	1	0	0	0
44420	0	4.1	80	1	0	0	0	0	0	1.44	No	1	0	0	0	0	30.8422155688623	951.24226119617	-1.17338164305736	1.37682448026399	white	edu.lt9	Yes	No	Born in 50 US States or Washington, DC	1	-2.60646369100404	6.7936529725224	1	0	0	0	0	1	0	0	0	0	1	0	0	0
44444	0	3.77	58	0	0	0	1	0	0	0.67	No	0	0	0	0	1	8.84221556886227	78.1847761662304	-1.94338164305736	3.77673221057232	otherrace	edu.somecol	No	No	Born in 50 US States or Washington, DC	1	-2.60646369100404	6.7936529725224	0	1	0	0	0	0	0	1	0	0	1	0	0	0
44452	0	1.5	27	0	0	1	0	0	0	0.73	No	0	0	1	0	0	-22.1577844311377	490.967410896769	-1.88338164305736	3.54712641340544	mexicanam	edu.hischl	No	Yes	Born in Mexico	2	-1.60646369100404	2.58072559051432	0	1	0	1	0	0	0	0	0	0	0	1	0	0
44454	1	0.82	29	0	0	0	0	1	0	2.42	No	1	0	0	0	0	-20.1577844311377	406.336273172219	-0.193381643057358	0.0373964598715636	white	edu.college	No	Yes	Born in 50 US States or Washington, DC	5	1.39353630899596	1.94194344449008	0	1	0	1	0	0	0	0	0	0	1	0	0	0
44456	0	1.42	43	0	0	0	0	1	0	4.83	No	1	0	0	0	0	-6.15778443113773	37.9183091003622	2.21661835694264	4.9133969403351	white	edu.college	No	Yes	Born in 50 US States or Washington, DC	4	0.39353630899596	0.154870826498164	0	1	0	1	0	0	0	0	0	0	1	0	0	0
44462	1	2.15	75	0	0	0	0	1	0	4.64	No	1	0	0	0	0	25.8422155688623	667.820105507548	2.02661835694264	4.10718196469689	white	edu.college	Yes	Yes	Born in 50 US States or Washington, DC	2	-1.60646369100404	2.58072559051432	1	0	0	1	0	0	0	0	0	0	1	0	0	0
44480	0	2.4	50	0	0	0	1	0	0	1.13	No	1	0	0	0	0	0.842215568862272	0.709327064434001	-1.48338164305736	2.20042109895955	white	edu.somecol	No	No	Born in 50 US States or Washington, DC	1	-2.60646369100404	6.7936529725224	0	1	0	0	0	0	0	0	1	0	1	0	0	0
44501	0	5.8	27	0	1	0	0	0	0	0.29	No	0	1	0	0	0	-22.1577844311377	490.967410896769	-2.32338164305736	5.39810225929591	black	edu.9to11	No	No	Born in 50 US States or Washington, DC	3	-0.60646369100404	0.367798208506244	0	1	0	0	0	0	0	0	1	0	1	0	0	0
44503	0	2.2	80	0	0	0	0	1	0	3.65	No	1	0	0	0	0	30.8422155688623	951.24226119617	1.03661835694264	1.07457761795046	white	edu.college	Yes	Yes	Born in 50 US States or Washington, DC	2	-1.60646369100404	2.58072559051432	1	0	0	1	0	0	0	0	0	0	1	0	0	0
44513	0	0.72	33	0	0	0	0	1	0	5	No	0	0	1	0	0	-16.1577844311377	261.073997723117	2.38661835694264	5.69594718169559	mexicanam	edu.college	No	No	Born in Mexico	1	-2.60646369100404	6.7936529725224	0	1	0	0	0	0	0	1	0	0	0	1	0	0
44517	0	1.69	61	0	0	0	0	1	0	4.84	No	1	0	0	0	0	11.8422155688623	140.238069579404	2.22661835694264	4.95782930747395	white	edu.college	No	No	Born in 50 US States or Washington, DC	5	1.39353630899596	1.94194344449008	0	1	0	0	0	0	0	0	1	0	1	0	0	0
44528	0	2.39	61	1	0	0	0	0	0	0.88	No	0	0	1	0	0	11.8422155688623	140.238069579404	-1.73338164305736	3.00461192048823	mexicanam	edu.lt9	No	Yes	Born in Mexico	6	2.39353630899596	5.729016062482	0	1	0	1	0	0	0	0	0	0	0	1	0	0
44532	0	1.28	63	0	0	0	0	1	0	5	No	1	0	0	0	0	13.8422155688623	191.606931854853	2.38661835694264	5.69594718169559	white	edu.college	Yes	Yes	Born in 50 US States or Washington, DC	2	-1.60646369100404	2.58072559051432	1	0	0	1	0	0	0	0	0	0	1	0	0	0
44554	0	0.87	26	0	0	0	0	1	0	1.44	No	0	0	0	0	1	-23.1577844311377	536.282979759045	-1.17338164305736	1.37682448026399	otherrace	edu.college	No	No	Born in 50 US States or Washington, DC	1	-2.60646369100404	6.7936529725224	0	1	0	0	0	0	0	1	0	0	1	0	0	0
44558	0	0.69	21	0	0	0	1	0	0	3.32	No	0	1	0	0	0	-28.1577844311377	792.860824070422	0.706618356942641	0.499309502368318	black	edu.somecol	No	No	Born in 50 US States or Washington, DC	5	1.39353630899596	1.94194344449008	0	1	0	0	0	0	0	1	0	0	1	0	0	0
44569	0	5.2	66	0	0	1	0	0	0	1.49	No	1	0	0	0	0	16.8422155688623	283.660225268027	-1.12338164305736	1.26198631595825	white	edu.hischl	Yes	Yes	Born in 50 US States or Washington, DC	2	-1.60646369100404	2.58072559051432	1	0	0	1	0	0	0	0	0	0	1	0	0	0
44578	1	1.91	53	0	0	1	0	0	0	3.39	No	1	0	0	0	0	3.84221556886227	14.7626204776076	0.776618356942642	0.603136072340288	white	edu.hischl	No	No	Born in 50 US States or Washington, DC	2	-1.60646369100404	2.58072559051432	0	1	0	0	0	0	1	0	0	0	1	0	0	0
44579	0	5.68	59	0	0	1	0	0	0	0.57	No	0	1	0	0	0	9.84221556886227	96.8692073039549	-2.04338164305736	4.17540853918379	black	edu.hischl	No	No	Born in 50 US States or Washington, DC	3	-0.60646369100404	0.367798208506244	0	1	0	0	0	0	0	0	1	0	1	0	0	0
44605	0	0.75	30	0	0	0	0	1	0	2.74	No	0	1	0	0	0	-19.1577844311377	367.020704309943	0.126618356942642	0.0160322083148542	black	edu.college	No	No	Born in 50 US States or Washington, DC	1	-2.60646369100404	6.7936529725224	0	1	0	0	0	0	0	1	0	0	1	0	0	0
44633	0	0.77	60	0	0	0	0	1	0	5	No	1	0	0	0	0	10.8422155688623	117.553638441679	2.38661835694264	5.69594718169559	white	edu.college	Yes	Yes	Born in 50 US States or Washington, DC	2	-1.60646369100404	2.58072559051432	1	0	0	1	0	0	0	0	0	0	1	0	0	0
44636	0	0.83	48	0	0	0	0	1	0	3.11	No	0	1	0	0	0	-1.15778443113773	1.34046478898491	0.496618356942641	0.246629792452409	black	edu.college	No	Yes	Born in Other Non-Spanish Speaking Country	5	1.39353630899596	1.94194344449008	0	1	0	1	0	0	0	0	0	0	0	0	0	1
44637	0	1.2	63	0	1	0	0	0	0	1.16	No	0	1	0	0	0	13.8422155688623	191.606931854853	-1.45338164305736	2.11231820037611	black	edu.9to11	No	Yes	Born in 50 US States or Washington, DC	3	-0.60646369100404	0.367798208506244	0	1	0	1	0	0	0	0	0	0	1	0	0	0
44639	0	1.79	80	0	1	0	0	0	0	2.63	No	0	0	1	0	0	30.8422155688623	951.24226119617	0.0166183569426415	0.00027616978747304	mexicanam	edu.9to11	Yes	Yes	Born in 50 US States or Washington, DC	2	-1.60646369100404	2.58072559051432	1	0	0	1	0	0	0	0	0	0	1	0	0	0
44647	0	1.2	42	0	0	1	0	0	0	2.55	No	0	1	0	0	0	-7.15778443113773	51.2338779626376	-0.0633816430573586	0.00401723267665041	black	edu.hischl	No	Yes	Born in 50 US States or Washington, DC	1	-2.60646369100404	6.7936529725224	0	1	0	1	0	0	0	0	0	0	1	0	0	0
44668	0	1.92	46	0	0	0	0	1	0	4.66	No	1	0	0	0	0	-3.15778443113773	9.97160251353582	2.04661835694264	4.1886466989746	white	edu.college	No	No	Born in 50 US States or Washington, DC	3	-0.60646369100404	0.367798208506244	0	1	0	0	1	0	0	0	0	0	1	0	0	0
44684	1	2.8	61	1	0	0	0	0	0	1.57	No	0	1	0	0	0	11.8422155688623	140.238069579404	-1.04338164305736	1.08864525306907	black	edu.lt9	No	No	Born in 50 US States or Washington, DC	1	-2.60646369100404	6.7936529725224	0	1	0	0	1	0	0	0	0	0	1	0	0	0
44685	0	2.89	57	0	0	0	1	0	0	5	No	1	0	0	0	0	7.84221556886227	61.5003450285058	2.38661835694264	5.69594718169559	white	edu.somecol	No	Yes	Born in 50 US States or Washington, DC	2	-1.60646369100404	2.58072559051432	0	1	0	1	0	0	0	0	0	0	1	0	0	0
44688	0	2.8	80	0	0	1	0	0	0	0.59	No	0	0	0	1	0	30.8422155688623	951.24226119617	-2.02338164305736	4.0940732734615	otherhispan	edu.hischl	No	No	Born in Other Spanish Speaking Country	1	-2.60646369100404	6.7936529725224	0	1	0	0	0	1	0	0	0	0	0	0	1	0
44691	1	2.9	60	0	0	1	0	0	0	2.17	No	0	1	0	0	0	10.8422155688623	117.553638441679	-0.443381643057358	0.196587281400243	black	edu.hischl	No	Yes	Born in 50 US States or Washington, DC	6	2.39353630899596	5.729016062482	0	1	0	1	0	0	0	0	0	0	1	0	0	0
44693	0	0.62	31	0	0	1	0	0	0	2.49236006546645	Yes	1	0	0	0	0	-18.1577844311377	329.705135447668	-0.121021577590908	0.0146462222425922	white	edu.hischl	No	Yes	Born in 50 US States or Washington, DC	5	1.39353630899596	1.94194344449008	0	1	0	1	0	0	0	0	0	0	1	0	0	0
44698	0	1.9	74	0	1	0	0	0	0	1.51	No	1	0	0	0	0	24.8422155688623	617.135674369823	-1.10338164305736	1.21745105023596	white	edu.9to11	Yes	Yes	Born in 50 US States or Washington, DC	3	-0.60646369100404	0.367798208506244	1	0	0	1	0	0	0	0	0	0	1	0	0	0
44706	0	1.99	50	0	0	1	0	0	0	2.49236006546645	Yes	0	0	1	0	0	0.842215568862272	0.709327064434001	-0.121021577590908	0.0146462222425922	mexicanam	edu.hischl	No	Yes	Born in 50 US States or Washington, DC	3	-0.60646369100404	0.367798208506244	0	1	0	1	0	0	0	0	0	0	1	0	0	0
44726	0	0.99	34	0	0	1	0	0	0	1.79	No	0	0	1	0	0	-15.1577844311377	229.758428860841	-0.823381643057358	0.677957330123835	mexicanam	edu.hischl	No	Yes	Born in Mexico	4	0.39353630899596	0.154870826498164	0	1	0	1	0	0	0	0	0	0	0	1	0	0
44735	0	0.45	33	0	0	1	0	0	0	1.43	No	1	0	0	0	0	-16.1577844311377	261.073997723117	-1.18338164305736	1.40039211312513	white	edu.hischl	No	Yes	Born in 50 US States or Washington, DC	2	-1.60646369100404	2.58072559051432	0	1	0	1	0	0	0	0	0	0	1	0	0	0
44736	0	2.7	48	0	0	1	0	0	0	5	No	1	0	0	0	0	-1.15778443113773	1.34046478898491	2.38661835694264	5.69594718169559	white	edu.hischl	No	Yes	Born in 50 US States or Washington, DC	5	1.39353630899596	1.94194344449008	0	1	0	1	0	0	0	0	0	0	1	0	0	0
44738	0	0.85	52	0	0	1	0	0	0	1.71	No	0	0	0	1	0	2.84221556886227	8.07818933988309	-0.903381643057358	0.816098393013013	otherhispan	edu.hischl	No	Yes	Born in Other Spanish Speaking Country	2	-1.60646369100404	2.58072559051432	0	1	0	1	0	0	0	0	0	0	0	0	1	0
44760	0	1.48	46	0	0	1	0	0	0	2.18	No	0	0	0	1	0	-3.15778443113773	9.97160251353582	-0.433381643057358	0.187819648539095	otherhispan	edu.hischl	No	Yes	Born in 50 US States or Washington, DC	4	0.39353630899596	0.154870826498164	0	1	0	1	0	0	0	0	0	0	1	0	0	0
44769	0	0.59	27	0	1	0	0	0	0	0.77	No	0	0	1	0	0	-22.1577844311377	490.967410896769	-1.84338164305736	3.39805588196085	mexicanam	edu.9to11	No	No	Born in 50 US States or Washington, DC	6	2.39353630899596	5.729016062482	0	1	0	0	0	0	0	0	1	0	1	0	0	0
44783	0	1.5	34	0	0	0	0	1	0	1.94	No	0	1	0	0	0	-15.1577844311377	229.758428860841	-0.673381643057358	0.453442837206628	black	edu.college	No	Yes	Born in Other Non-Spanish Speaking Country	4	0.39353630899596	0.154870826498164	0	1	0	1	0	0	0	0	0	0	0	0	0	1
44785	0	1.2	46	0	0	0	0	1	0	5	No	0	1	0	0	0	-3.15778443113773	9.97160251353582	2.38661835694264	5.69594718169559	black	edu.college	Yes	Yes	Born in 50 US States or Washington, DC	4	0.39353630899596	0.154870826498164	1	0	0	1	0	0	0	0	0	0	1	0	0	0
44786	0	1.2	28	0	0	0	1	0	0	2.1	No	0	0	0	1	0	-21.1577844311377	447.651842034494	-0.513381643057358	0.263560711428273	otherhispan	edu.somecol	No	No	Born in Other Spanish Speaking Country	6	2.39353630899596	5.729016062482	0	1	0	0	0	0	0	1	0	0	0	0	1	0
44788	0	3.75	80	0	0	1	0	0	0	2.5	No	1	0	0	0	0	30.8422155688623	951.24226119617	-0.113381643057358	0.0128553969823862	white	edu.hischl	Yes	Yes	Born in 50 US States or Washington, DC	2	-1.60646369100404	2.58072559051432	1	0	0	1	0	0	0	0	0	0	1	0	0	0
44791	0	0.37	64	0	0	0	1	0	0	2.49236006546645	Yes	0	0	0	1	0	14.8422155688623	220.291362992578	-0.121021577590908	0.0146462222425922	otherhispan	edu.somecol	Yes	Yes	Born in 50 US States or Washington, DC	2	-1.60646369100404	2.58072559051432	1	0	0	1	0	0	0	0	0	0	1	0	0	0
44795	0	2.73	61	0	0	0	0	1	0	1.7	No	1	0	0	0	0	11.8422155688623	140.238069579404	-0.913381643057358	0.83426602587416	white	edu.college	Yes	Yes	Born in 50 US States or Washington, DC	3	-0.60646369100404	0.367798208506244	1	0	0	1	0	0	0	0	0	0	1	0	0	0
44797	0	0.63	80	0	0	1	0	0	0	2.18	No	0	0	0	1	0	30.8422155688623	951.24226119617	-0.433381643057358	0.187819648539095	otherhispan	edu.hischl	Yes	Yes	Born in Other Spanish Speaking Country	4	0.39353630899596	0.154870826498164	1	0	0	1	0	0	0	0	0	0	0	0	1	0
44821	1	2.8	67	0	0	1	0	0	0	1.46	No	1	0	0	0	0	17.8422155688623	318.344656405751	-1.15338164305736	1.33028921454169	white	edu.hischl	No	No	Born in 50 US States or Washington, DC	2	-1.60646369100404	2.58072559051432	0	1	0	0	1	0	0	0	0	0	1	0	0	0
44826	1	3.66	66	0	1	0	0	0	0	1.31	No	0	1	0	0	0	16.8422155688623	283.660225268027	-1.30338164305736	1.6988037074589	black	edu.9to11	No	No	Born in 50 US States or Washington, DC	3	-0.60646369100404	0.367798208506244	0	1	0	0	0	1	0	0	0	0	1	0	0	0
44827	0	0.66	32	0	0	0	1	0	0	4.23	No	0	0	1	0	0	-17.1577844311377	294.389566585392	1.61661835694264	2.61345491200393	mexicanam	edu.somecol	No	Yes	Born in 50 US States or Washington, DC	6	2.39353630899596	5.729016062482	0	1	0	1	0	0	0	0	0	0	1	0	0	0
44831	0	2.3	48	0	0	0	0	1	0	2.54	No	1	0	0	0	0	-1.15778443113773	1.34046478898491	-0.0733816430573584	0.00538486553779755	white	edu.college	No	Yes	Born in 50 US States or Washington, DC	6	2.39353630899596	5.729016062482	0	1	0	1	0	0	0	0	0	0	1	0	0	0
44836	0	0.56	20	0	1	0	0	0	0	3.77	No	1	0	0	0	0	-29.1577844311377	850.176392932698	1.15661835694264	1.3377660236167	white	edu.9to11	No	No	Born in 50 US States or Washington, DC	4	0.39353630899596	0.154870826498164	0	1	0	0	0	0	0	1	0	0	1	0	0	0
44848	0	1.43	40	0	1	0	0	0	0	2.02	No	0	0	1	0	0	-9.15778443113773	83.8650156871886	-0.593381643057358	0.35210177431745	mexicanam	edu.9to11	No	Yes	Born in Mexico	5	1.39353630899596	1.94194344449008	0	1	0	1	0	0	0	0	0	0	0	1	0	0
44850	0	8.1	72	0	1	0	0	0	0	1.08	No	1	0	0	0	0	22.8422155688623	521.766812094374	-1.53338164305736	2.35125926326528	white	edu.9to11	Yes	No	Born in 50 US States or Washington, DC	1	-2.60646369100404	6.7936529725224	1	0	0	0	1	0	0	0	0	0	1	0	0	0
44856	0	1.3	41	0	0	1	0	0	0	1.69	No	0	1	0	0	0	-8.15778443113773	66.5494468249131	-0.923381643057358	0.852633658735307	black	edu.hischl	No	Yes	Born in 50 US States or Washington, DC	4	0.39353630899596	0.154870826498164	0	1	0	1	0	0	0	0	0	0	1	0	0	0
44864	1	1.4	35	0	0	0	0	1	0	2.94	No	1	0	0	0	0	-14.1577844311377	200.442859998566	0.326618356942642	0.106679551091911	white	edu.college	No	No	Born in 50 US States or Washington, DC	1	-2.60646369100404	6.7936529725224	0	1	0	0	0	0	0	1	0	0	1	0	0	0
44866	1	1.42	59	0	0	1	0	0	0	0.7	No	1	0	0	0	0	9.84221556886227	96.8692073039549	-1.91338164305736	3.66102931198888	white	edu.hischl	Yes	Yes	Born in 50 US States or Washington, DC	7	3.39353630899596	11.5160886804739	1	0	0	1	0	0	0	0	0	0	1	0	0	0
44883	0	1.63	50	0	1	0	0	0	0	4.72	No	0	1	0	0	0	0.842215568862272	0.709327064434001	2.10661835694264	4.43784090180771	black	edu.9to11	No	Yes	Born in 50 US States or Washington, DC	4	0.39353630899596	0.154870826498164	0	1	0	1	0	0	0	0	0	0	1	0	0	0
44886	1	4.7	51	0	0	1	0	0	0	1.96	No	0	0	0	0	1	1.84221556886227	3.39375820215855	-0.653381643057358	0.426907571484333	otherrace	edu.hischl	No	Yes	Born in Other Non-Spanish Speaking Country	1	-2.60646369100404	6.7936529725224	0	1	0	1	0	0	0	0	0	0	0	0	0	1
44888	1	2.93	22	0	0	1	0	0	0	1.98	No	0	0	0	0	1	-27.1577844311377	737.545255208147	-0.633381643057358	0.401172305762039	otherrace	edu.hischl	No	No	Born in 50 US States or Washington, DC	4	0.39353630899596	0.154870826498164	0	1	0	0	0	0	0	1	0	0	1	0	0	0
44892	0	0.77	45	0	0	1	0	0	0	1.48	No	0	0	1	0	0	-4.15778443113773	17.2871713758113	-1.13338164305736	1.2845539488194	mexicanam	edu.hischl	No	No	Born in 50 US States or Washington, DC	3	-0.60646369100404	0.367798208506244	0	1	0	0	0	0	0	0	1	0	1	0	0	0
44910	0	2	62	1	0	0	0	0	0	1.29	No	0	0	1	0	0	12.8422155688623	164.922500717129	-1.32338164305736	1.75133897318119	mexicanam	edu.lt9	No	Yes	Born in Mexico	2	-1.60646369100404	2.58072559051432	0	1	0	1	0	0	0	0	0	0	0	1	0	0
44930	0	0.64	36	0	0	0	1	0	0	0.46	No	0	0	1	0	0	-13.1577844311377	173.12729113629	-2.15338164305736	4.63705250065641	mexicanam	edu.somecol	No	No	Born in 50 US States or Washington, DC	5	1.39353630899596	1.94194344449008	0	1	0	0	1	0	0	0	0	0	1	0	0	0
44931	0	1.04	28	0	0	1	0	0	0	1.74	No	0	0	1	0	0	-21.1577844311377	447.651842034494	-0.873381643057358	0.762795494429571	mexicanam	edu.hischl	No	No	Born in Mexico	4	0.39353630899596	0.154870826498164	0	1	0	0	0	0	0	0	1	0	0	1	0	0
44946	0	1.33	20	0	1	0	0	0	0	0.87	No	1	0	0	0	0	-29.1577844311377	850.176392932698	-1.74338164305736	3.03937955334937	white	edu.9to11	No	No	Born in 50 US States or Washington, DC	1	-2.60646369100404	6.7936529725224	0	1	0	0	0	0	0	0	1	0	1	0	0	0
44959	1	1.81	62	1	0	0	0	0	0	0.8	No	1	0	0	0	0	12.8422155688623	164.922500717129	-1.81338164305736	3.2883529833774	white	edu.lt9	No	Yes	Born in 50 US States or Washington, DC	3	-0.60646369100404	0.367798208506244	0	1	0	1	0	0	0	0	0	0	1	0	0	0
44972	0	1.61	44	0	0	0	1	0	0	2.98	No	0	1	0	0	0	-5.15778443113773	26.6027402380867	0.366618356942642	0.134409019647322	black	edu.somecol	No	Yes	Born in 50 US States or Washington, DC	5	1.39353630899596	1.94194344449008	0	1	0	1	0	0	0	0	0	0	1	0	0	0
44986	0	2.4	71	0	0	0	0	1	0	2.63	No	1	0	0	0	0	21.8422155688623	477.082380956649	0.0166183569426415	0.00027616978747304	white	edu.college	Yes	Yes	Born in 50 US States or Washington, DC	2	-1.60646369100404	2.58072559051432	1	0	0	1	0	0	0	0	0	0	1	0	0	0
44990	1	0.82	27	0	0	0	1	0	0	3.65	No	1	0	0	0	0	-22.1577844311377	490.967410896769	1.03661835694264	1.07457761795046	white	edu.somecol	No	No	Born in 50 US States or Washington, DC	2	-1.60646369100404	2.58072559051432	0	1	0	0	0	0	0	0	1	0	1	0	0	0
44991	0	0.7	30	0	0	1	0	0	0	0.97	No	0	1	0	0	0	-19.1577844311377	367.020704309943	-1.64338164305736	2.7007032247379	black	edu.hischl	No	No	Born in 50 US States or Washington, DC	6	2.39353630899596	5.729016062482	0	1	0	0	0	0	0	1	0	0	1	0	0	0
45006	0	1.2	49	0	0	0	1	0	0	2.88	No	0	1	0	0	0	-0.157784431137728	0.0248959267094563	0.266618356942641	0.0710853482587938	black	edu.somecol	No	No	Born in 50 US States or Washington, DC	1	-2.60646369100404	6.7936529725224	0	1	0	0	1	0	0	0	0	0	1	0	0	0
45010	0	0.49	31	0	0	0	0	1	0	3.43	No	1	0	0	0	0	-18.1577844311377	329.705135447668	0.816618356942642	0.6668655408957	white	edu.college	No	No	Born in 50 US States or Washington, DC	1	-2.60646369100404	6.7936529725224	0	1	0	0	0	0	0	1	0	0	1	0	0	0
45018	0	1.7	71	0	1	0	0	0	0	1.46	No	0	1	0	0	0	21.8422155688623	477.082380956649	-1.15338164305736	1.33028921454169	black	edu.9to11	No	Yes	Born in Other Non-Spanish Speaking Country	2	-1.60646369100404	2.58072559051432	0	1	0	1	0	0	0	0	0	0	0	0	0	1
45022	0	11.8	36	0	0	0	1	0	0	5	No	1	0	0	0	0	-13.1577844311377	173.12729113629	2.38661835694264	5.69594718169559	white	edu.somecol	No	Yes	Born in 50 US States or Washington, DC	2	-1.60646369100404	2.58072559051432	0	1	0	1	0	0	0	0	0	0	1	0	0	0
45028	0	1.19	61	0	0	0	0	1	0	5	No	1	0	0	0	0	11.8422155688623	140.238069579404	2.38661835694264	5.69594718169559	white	edu.college	No	Yes	Born in 50 US States or Washington, DC	4	0.39353630899596	0.154870826498164	0	1	0	1	0	0	0	0	0	0	1	0	0	0
45050	0	1.9	28	0	0	1	0	0	0	0.78	No	1	0	0	0	0	-21.1577844311377	447.651842034494	-1.83338164305736	3.3612882490997	white	edu.hischl	No	No	Born in 50 US States or Washington, DC	1	-2.60646369100404	6.7936529725224	0	1	0	0	0	0	0	0	1	0	1	0	0	0
45051	0	2.25	57	0	0	0	1	0	0	0.68	No	0	1	0	0	0	7.84221556886227	61.5003450285058	-1.93338164305736	3.73796457771117	black	edu.somecol	No	Yes	Born in 50 US States or Washington, DC	7	3.39353630899596	11.5160886804739	0	1	0	1	0	0	0	0	0	0	1	0	0	0
45053	0	0.46	25	0	0	1	0	0	0	1.63	No	1	0	0	0	0	-24.1577844311377	583.59854862132	-0.983381643057359	0.96703945590219	white	edu.hischl	No	No	Born in 50 US States or Washington, DC	1	-2.60646369100404	6.7936529725224	0	1	0	0	0	0	0	1	0	0	1	0	0	0
45058	0	1.04	38	0	0	0	1	0	0	5	No	1	0	0	0	0	-11.1577844311377	124.496153411739	2.38661835694264	5.69594718169559	white	edu.somecol	Yes	Yes	Born in 50 US States or Washington, DC	4	0.39353630899596	0.154870826498164	1	0	0	1	0	0	0	0	0	0	1	0	0	0
45060	0	1.8	66	0	0	1	0	0	0	2.41	No	1	0	0	0	0	16.8422155688623	283.660225268027	-0.203381643057358	0.0413640927327107	white	edu.hischl	Yes	Yes	Born in 50 US States or Washington, DC	2	-1.60646369100404	2.58072559051432	1	0	0	1	0	0	0	0	0	0	1	0	0	0
45061	1	2	43	0	0	1	0	0	0	1.1	No	1	0	0	0	0	-6.15778443113773	37.9183091003622	-1.51338164305736	2.29032399754299	white	edu.hischl	No	No	Born in 50 US States or Washington, DC	2	-1.60646369100404	2.58072559051432	0	1	0	0	1	0	0	0	0	0	1	0	0	0
45063	0	0.73	29	0	0	0	1	0	0	1.01	No	0	0	1	0	0	-20.1577844311377	406.336273172219	-1.60338164305736	2.57083269329331	mexicanam	edu.somecol	No	No	Born in 50 US States or Washington, DC	5	1.39353630899596	1.94194344449008	0	1	0	0	1	0	0	0	0	0	1	0	0	0
45070	0	0.57	23	0	1	0	0	0	0	3.39	No	0	1	0	0	0	-26.1577844311377	684.229686345871	0.776618356942642	0.603136072340288	black	edu.9to11	No	No	Born in 50 US States or Washington, DC	4	0.39353630899596	0.154870826498164	0	1	0	0	0	0	0	1	0	0	1	0	0	0
45083	0	1.79	68	0	0	0	1	0	0	2.49236006546645	Yes	0	0	0	1	0	18.8422155688623	355.029087543476	-0.121021577590908	0.0146462222425922	otherhispan	edu.somecol	Yes	Yes	Born in 50 US States or Washington, DC	2	-1.60646369100404	2.58072559051432	1	0	0	1	0	0	0	0	0	0	1	0	0	0
45089	1	2.6	79	1	0	0	0	0	0	1.47	No	1	0	0	0	0	29.8422155688623	890.557830058446	-1.14338164305736	1.30732158168054	white	edu.lt9	No	Yes	Born in 50 US States or Washington, DC	1	-2.60646369100404	6.7936529725224	0	1	0	1	0	0	0	0	0	0	1	0	0	0
45092	0	0.8	27	0	1	0	0	0	0	0.81	No	0	0	1	0	0	-22.1577844311377	490.967410896769	-1.80338164305736	3.25218535051626	mexicanam	edu.9to11	No	Yes	Born in 50 US States or Washington, DC	5	1.39353630899596	1.94194344449008	0	1	0	1	0	0	0	0	0	0	1	0	0	0
45097	0	0.61	22	0	0	1	0	0	0	1.92	No	0	1	0	0	0	-27.1577844311377	737.545255208147	-0.693381643057358	0.480778102928922	black	edu.hischl	No	Yes	Born in 50 US States or Washington, DC	1	-2.60646369100404	6.7936529725224	0	1	0	1	0	0	0	0	0	0	1	0	0	0
45104	0	2.15	35	0	0	0	0	1	0	5	No	0	0	1	0	0	-14.1577844311377	200.442859998566	2.38661835694264	5.69594718169559	mexicanam	edu.college	No	No	Born in 50 US States or Washington, DC	2	-1.60646369100404	2.58072559051432	0	1	0	0	0	0	0	0	1	0	1	0	0	0
45114	0	2.65	80	0	0	0	0	1	0	2.29	No	1	0	0	0	0	30.8422155688623	951.24226119617	-0.323381643057358	0.104575687066477	white	edu.college	Yes	Yes	Born in 50 US States or Washington, DC	2	-1.60646369100404	2.58072559051432	1	0	0	1	0	0	0	0	0	0	1	0	0	0
45124	1	2.25	66	0	0	1	0	0	0	2.49236006546645	Yes	0	1	0	0	0	16.8422155688623	283.660225268027	-0.121021577590908	0.0146462222425922	black	edu.hischl	No	Yes	Born in 50 US States or Washington, DC	2	-1.60646369100404	2.58072559051432	0	1	0	1	0	0	0	0	0	0	1	0	0	0
45129	0	0.71	21	0	0	0	1	0	0	3.09	No	0	1	0	0	0	-28.1577844311377	792.860824070422	0.476618356942641	0.227165058174703	black	edu.somecol	Yes	No	Born in 50 US States or Washington, DC	5	1.39353630899596	1.94194344449008	1	0	0	0	0	0	0	1	0	0	1	0	0	0
45147	0	2.4	72	0	0	1	0	0	0	2.15	No	0	0	1	0	0	22.8422155688623	521.766812094374	-0.463381643057359	0.214722547122537	mexicanam	edu.hischl	Yes	No	Born in Mexico	3	-0.60646369100404	0.367798208506244	1	0	0	0	0	0	1	0	0	0	0	1	0	0
45171	0	0.88	61	0	0	0	1	0	0	5	No	1	0	0	0	0	11.8422155688623	140.238069579404	2.38661835694264	5.69594718169559	white	edu.somecol	Yes	Yes	Born in 50 US States or Washington, DC	2	-1.60646369100404	2.58072559051432	1	0	0	1	0	0	0	0	0	0	1	0	0	0
45176	1	2.07	65	0	1	0	0	0	0	0.74	No	1	0	0	0	0	15.8422155688623	250.975794130302	-1.87338164305736	3.50955878054429	white	edu.9to11	No	No	Born in 50 US States or Washington, DC	1	-2.60646369100404	6.7936529725224	0	1	0	0	0	0	1	0	0	0	1	0	0	0
45187	0	1.7	53	0	1	0	0	0	0	2.49236006546645	Yes	0	1	0	0	0	3.84221556886227	14.7626204776076	-0.121021577590908	0.0146462222425922	black	edu.9to11	No	Yes	Born in 50 US States or Washington, DC	6	2.39353630899596	5.729016062482	0	1	0	1	0	0	0	0	0	0	1	0	0	0
45197	1	1.89	46	0	0	0	1	0	0	3.02	No	1	0	0	0	0	-3.15778443113773	9.97160251353582	0.406618356942642	0.165338488202733	white	edu.somecol	No	Yes	Born in 50 US States or Washington, DC	5	1.39353630899596	1.94194344449008	0	1	0	1	0	0	0	0	0	0	1	0	0	0
45202	0	2.2	80	0	0	0	0	1	0	2.55	No	1	0	0	0	0	30.8422155688623	951.24226119617	-0.0633816430573586	0.00401723267665041	white	edu.college	Yes	No	Born in 50 US States or Washington, DC	1	-2.60646369100404	6.7936529725224	1	0	0	0	0	1	0	0	0	0	1	0	0	0
45204	0	2.09	72	0	0	0	0	1	0	5	No	1	0	0	0	0	22.8422155688623	521.766812094374	2.38661835694264	5.69594718169559	white	edu.college	No	Yes	Born in Other Non-Spanish Speaking Country	2	-1.60646369100404	2.58072559051432	0	1	0	1	0	0	0	0	0	0	0	0	0	1
45207	0	1.02	43	0	1	0	0	0	0	0.95	No	0	0	1	0	0	-6.15778443113773	37.9183091003622	-1.66338164305736	2.7668384904602	mexicanam	edu.9to11	No	No	Born in Mexico	5	1.39353630899596	1.94194344449008	0	1	0	0	0	0	0	0	1	0	0	1	0	0
45222	0	1.87	39	0	0	1	0	0	0	2.9	No	1	0	0	0	0	-10.1577844311377	103.180584549464	0.286618356942641	0.0821500825364994	white	edu.hischl	No	Yes	Born in 50 US States or Washington, DC	5	1.39353630899596	1.94194344449008	0	1	0	1	0	0	0	0	0	0	1	0	0	0
45225	0	1.5	59	0	0	1	0	0	0	0.88	No	1	0	0	0	0	9.84221556886227	96.8692073039549	-1.73338164305736	3.00461192048823	white	edu.hischl	No	Yes	Born in Other Non-Spanish Speaking Country	2	-1.60646369100404	2.58072559051432	0	1	0	1	0	0	0	0	0	0	0	0	0	1
45229	0	1.41	68	0	1	0	0	0	0	1.93	No	0	1	0	0	0	18.8422155688623	355.029087543476	-0.683381643057358	0.467010470067775	black	edu.9to11	Yes	Yes	Born in 50 US States or Washington, DC	3	-0.60646369100404	0.367798208506244	1	0	0	1	0	0	0	0	0	0	1	0	0	0
45235	0	0.63	32	0	0	1	0	0	0	2.39	No	0	1	0	0	0	-17.1577844311377	294.389566585392	-0.223381643057358	0.049899358455005	black	edu.hischl	Yes	Yes	Born in 50 US States or Washington, DC	3	-0.60646369100404	0.367798208506244	1	0	0	1	0	0	0	0	0	0	1	0	0	0
45253	0	0.61	26	0	1	0	0	0	0	1.78	No	0	0	1	0	0	-23.1577844311377	536.282979759045	-0.833381643057358	0.694524962984982	mexicanam	edu.9to11	No	Yes	Born in 50 US States or Washington, DC	1	-2.60646369100404	6.7936529725224	0	1	0	1	0	0	0	0	0	0	1	0	0	0
45255	0	1.49	67	0	1	0	0	0	0	2.86	No	1	0	0	0	0	17.8422155688623	318.344656405751	0.246618356942641	0.0608206139810881	white	edu.9to11	No	Yes	Born in 50 US States or Washington, DC	2	-1.60646369100404	2.58072559051432	0	1	0	1	0	0	0	0	0	0	1	0	0	0
45267	0	2.69	69	0	0	0	0	1	0	5	No	1	0	0	0	0	19.8422155688623	393.7135186812	2.38661835694264	5.69594718169559	white	edu.college	Yes	Yes	Born in 50 US States or Washington, DC	2	-1.60646369100404	2.58072559051432	1	0	0	1	0	0	0	0	0	0	1	0	0	0
45273	0	2.4	50	0	0	0	0	1	0	5	No	0	1	0	0	0	0.842215568862272	0.709327064434001	2.38661835694264	5.69594718169559	black	edu.college	No	No	Born in Other Non-Spanish Speaking Country	1	-2.60646369100404	6.7936529725224	0	1	0	0	1	0	0	0	0	0	0	0	0	1
45280	1	8.7	38	0	1	0	0	0	0	0.18	No	1	0	0	0	0	-11.1577844311377	124.496153411739	-2.43338164305736	5.92134622076853	white	edu.9to11	No	No	Born in 50 US States or Washington, DC	1	-2.60646369100404	6.7936529725224	0	1	0	0	0	0	0	1	0	0	1	0	0	0
45291	1	1.35	22	0	1	0	0	0	0	1.65	No	0	1	0	0	0	-27.1577844311377	737.545255208147	-0.963381643057359	0.928104190179896	black	edu.9to11	No	Yes	Born in 50 US States or Washington, DC	4	0.39353630899596	0.154870826498164	0	1	0	1	0	0	0	0	0	0	1	0	0	0
45295	0	2.9	74	0	0	0	0	1	0	2.56	No	1	0	0	0	0	24.8422155688623	617.135674369823	-0.0533816430573584	0.00284959981550322	white	edu.college	Yes	Yes	Born in 50 US States or Washington, DC	2	-1.60646369100404	2.58072559051432	1	0	0	1	0	0	0	0	0	0	1	0	0	0
45296	0	2.31	43	0	0	0	1	0	0	3.72	No	0	0	0	1	0	-6.15778443113773	37.9183091003622	1.10661835694264	1.22460418792243	otherhispan	edu.somecol	No	No	Born in 50 US States or Washington, DC	1	-2.60646369100404	6.7936529725224	0	1	0	0	1	0	0	0	0	0	1	0	0	0
45300	0	0.88	24	0	0	0	0	1	0	5	No	1	0	0	0	0	-25.1577844311377	632.914117483596	2.38661835694264	5.69594718169559	white	edu.college	No	No	Born in 50 US States or Washington, DC	5	1.39353630899596	1.94194344449008	0	1	0	0	0	0	0	1	0	0	1	0	0	0
45308	0	4.35	61	1	0	0	0	0	0	0.44	No	0	0	1	0	0	11.8422155688623	140.238069579404	-2.17338164305736	4.7235877663787	mexicanam	edu.lt9	No	Yes	Born in Mexico	7	3.39353630899596	11.5160886804739	0	1	0	1	0	0	0	0	0	0	0	1	0	0
45312	0	1.15	32	1	0	0	0	0	0	0.6	No	0	0	1	0	0	-17.1577844311377	294.389566585392	-2.01338164305736	4.05370564060035	mexicanam	edu.lt9	No	Yes	Born in Mexico	5	1.39353630899596	1.94194344449008	0	1	0	1	0	0	0	0	0	0	0	1	0	0
45321	0	0.56	27	0	0	0	1	0	0	2.83	No	0	1	0	0	0	-22.1577844311377	490.967410896769	0.216618356942642	0.0469235125645297	black	edu.somecol	No	Yes	Born in 50 US States or Washington, DC	4	0.39353630899596	0.154870826498164	0	1	0	1	0	0	0	0	0	0	1	0	0	0
45324	1	2.27	27	0	0	0	1	0	0	0.68	No	0	0	1	0	0	-22.1577844311377	490.967410896769	-1.93338164305736	3.73796457771117	mexicanam	edu.somecol	No	Yes	Born in Mexico	5	1.39353630899596	1.94194344449008	0	1	0	1	0	0	0	0	0	0	0	1	0	0
45332	0	0.75	31	0	0	0	0	1	0	5	No	0	1	0	0	0	-18.1577844311377	329.705135447668	2.38661835694264	5.69594718169559	black	edu.college	No	No	Born in 50 US States or Washington, DC	2	-1.60646369100404	2.58072559051432	0	1	0	0	0	0	0	1	0	0	1	0	0	0
45343	0	1.24	78	0	0	0	0	1	0	5	No	1	0	0	0	0	28.8422155688623	831.873398920721	2.38661835694264	5.69594718169559	white	edu.college	Yes	Yes	Born in 50 US States or Washington, DC	2	-1.60646369100404	2.58072559051432	1	0	0	1	0	0	0	0	0	0	1	0	0	0
45350	0	0.97	33	0	0	0	0	1	0	4.24	No	1	0	0	0	0	-16.1577844311377	261.073997723117	1.62661835694264	2.64588727914278	white	edu.college	No	Yes	Born in 50 US States or Washington, DC	2	-1.60646369100404	2.58072559051432	0	1	0	1	0	0	0	0	0	0	1	0	0	0
45355	0	0.89	36	0	0	0	0	1	0	1.07	No	1	0	0	0	0	-13.1577844311377	173.12729113629	-1.54338164305736	2.38202689612643	white	edu.college	No	Yes	Born in 50 US States or Washington, DC	4	0.39353630899596	0.154870826498164	0	1	0	1	0	0	0	0	0	0	1	0	0	0
45368	0	1.8	50	0	1	0	0	0	0	1.47	No	0	0	0	1	0	0.842215568862272	0.709327064434001	-1.14338164305736	1.30732158168054	otherhispan	edu.9to11	No	No	Born in Other Spanish Speaking Country	1	-2.60646369100404	6.7936529725224	0	1	0	0	0	0	0	1	0	0	0	0	1	0
45400	1	0.54	26	0	1	0	0	0	0	0.23	No	1	0	0	0	0	-23.1577844311377	536.282979759045	-2.38338164305736	5.68050805646279	white	edu.9to11	No	No	Born in 50 US States or Washington, DC	3	-0.60646369100404	0.367798208506244	0	1	0	0	0	0	0	0	1	0	1	0	0	0
45412	0	1.22	24	0	0	0	0	1	0	1.39	No	0	0	0	0	1	-25.1577844311377	632.914117483596	-1.22338164305736	1.49666264456972	otherrace	edu.college	No	No	Born in 50 US States or Washington, DC	5	1.39353630899596	1.94194344449008	0	1	0	0	0	0	0	1	0	0	1	0	0	0
45435	0	2.55	67	0	0	0	0	1	0	0.95	No	1	0	0	0	0	17.8422155688623	318.344656405751	-1.66338164305736	2.7668384904602	white	edu.college	No	No	Born in Other Non-Spanish Speaking Country	2	-1.60646369100404	2.58072559051432	0	1	0	0	1	0	0	0	0	0	0	0	0	1
45439	0	1.6	43	0	0	0	1	0	0	4.08	No	1	0	0	0	0	-6.15778443113773	37.9183091003622	1.46661835694264	2.15096940492113	white	edu.somecol	No	Yes	Born in 50 US States or Washington, DC	3	-0.60646369100404	0.367798208506244	0	1	0	1	0	0	0	0	0	0	1	0	0	0
45446	0	1.03	22	0	0	1	0	0	0	0.94	No	0	0	1	0	0	-27.1577844311377	737.545255208147	-1.67338164305736	2.80020612332134	mexicanam	edu.hischl	No	Yes	Born in Mexico	4	0.39353630899596	0.154870826498164	0	1	0	1	0	0	0	0	0	0	0	1	0	0
45450	0	2.2	47	0	0	0	0	1	0	4.9	No	0	1	0	0	0	-2.15778443113773	4.65603365126037	2.28661835694264	5.22862351030707	black	edu.college	No	No	Born in 50 US States or Washington, DC	1	-2.60646369100404	6.7936529725224	0	1	0	0	1	0	0	0	0	0	1	0	0	0
45458	1	3	51	0	0	0	1	0	0	4.75	No	1	0	0	0	0	1.84221556886227	3.39375820215855	2.13661835694264	4.56513800322427	white	edu.somecol	No	Yes	Born in 50 US States or Washington, DC	2	-1.60646369100404	2.58072559051432	0	1	0	1	0	0	0	0	0	0	1	0	0	0
45463	0	1.56	61	1	0	0	0	0	0	0.66	No	0	0	1	0	0	11.8422155688623	140.238069579404	-1.95338164305736	3.81569984343346	mexicanam	edu.lt9	No	Yes	Born in Mexico	7	3.39353630899596	11.5160886804739	0	1	0	1	0	0	0	0	0	0	0	1	0	0
45476	0	1.02	65	0	0	1	0	0	0	1.43	No	1	0	0	0	0	15.8422155688623	250.975794130302	-1.18338164305736	1.40039211312513	white	edu.hischl	No	Yes	Born in 50 US States or Washington, DC	2	-1.60646369100404	2.58072559051432	0	1	0	1	0	0	0	0	0	0	1	0	0	0
45483	0	1.33	41	0	0	0	1	0	0	2.49236006546645	Yes	0	1	0	0	0	-8.15778443113773	66.5494468249131	-0.121021577590908	0.0146462222425922	black	edu.somecol	Yes	Yes	Born in 50 US States or Washington, DC	5	1.39353630899596	1.94194344449008	1	0	0	1	0	0	0	0	0	0	1	0	0	0
45485	1	5.7	52	0	0	1	0	0	0	0.93	No	0	1	0	0	0	2.84221556886227	8.07818933988309	-1.68338164305736	2.83377375618249	black	edu.hischl	Yes	No	Born in 50 US States or Washington, DC	2	-1.60646369100404	2.58072559051432	1	0	0	0	0	0	0	1	0	0	1	0	0	0
45491	0	2.17	78	1	0	0	0	0	0	3.36	No	1	0	0	0	0	28.8422155688623	831.873398920721	0.746618356942641	0.55743897092373	white	edu.lt9	Yes	Yes	Born in 50 US States or Washington, DC	2	-1.60646369100404	2.58072559051432	1	0	0	1	0	0	0	0	0	0	1	0	0	0
45499	0	4.83	73	0	0	0	1	0	0	5	No	1	0	0	0	0	23.8422155688623	568.451243232098	2.38661835694264	5.69594718169559	white	edu.somecol	No	No	Born in 50 US States or Washington, DC	2	-1.60646369100404	2.58072559051432	0	1	0	0	0	1	0	0	0	0	1	0	0	0
45510	1	2.1	30	0	0	1	0	0	0	1.02	No	0	0	1	0	0	-19.1577844311377	367.020704309943	-1.59338164305736	2.53886506043217	mexicanam	edu.hischl	No	No	Born in 50 US States or Washington, DC	2	-1.60646369100404	2.58072559051432	0	1	0	0	0	0	0	1	0	0	1	0	0	0
45526	1	1.7	33	0	1	0	0	0	0	4.02	No	1	0	0	0	0	-16.1577844311377	261.073997723117	1.40661835694264	1.97857520208802	white	edu.9to11	No	Yes	Born in 50 US States or Washington, DC	2	-1.60646369100404	2.58072559051432	0	1	0	1	0	0	0	0	0	0	1	0	0	0
45564	0	4.8	42	0	0	1	0	0	0	1.14	No	0	0	1	0	0	-7.15778443113773	51.2338779626376	-1.47338164305736	2.1708534660984	mexicanam	edu.hischl	No	Yes	Born in Mexico	4	0.39353630899596	0.154870826498164	0	1	0	1	0	0	0	0	0	0	0	1	0	0
45606	0	1.53	30	1	0	0	0	0	0	2.49236006546645	Yes	0	0	1	0	0	-19.1577844311377	367.020704309943	-0.121021577590908	0.0146462222425922	mexicanam	edu.lt9	No	Yes	Born in Mexico	2	-1.60646369100404	2.58072559051432	0	1	0	1	0	0	0	0	0	0	0	1	0	0
45612	1	2.93	68	0	1	0	0	0	0	2.88	No	0	1	0	0	0	18.8422155688623	355.029087543476	0.266618356942641	0.0710853482587938	black	edu.9to11	No	No	Born in 50 US States or Washington, DC	1	-2.60646369100404	6.7936529725224	0	1	0	0	0	1	0	0	0	0	1	0	0	0
45613	0	3.01	23	1	0	0	0	0	0	2.36	No	0	0	1	0	0	-26.1577844311377	684.229686345871	-0.253381643057359	0.0642022570384467	mexicanam	edu.lt9	No	Yes	Born in Mexico	6	2.39353630899596	5.729016062482	0	1	0	1	0	0	0	0	0	0	0	1	0	0
45625	0	0.7	76	0	0	1	0	0	0	1.96	No	0	0	0	1	0	26.8422155688623	720.504536645272	-0.653381643057358	0.426907571484333	otherhispan	edu.hischl	No	No	Born in Other Spanish Speaking Country	1	-2.60646369100404	6.7936529725224	0	1	0	0	0	0	0	0	1	0	0	0	1	0
45627	0	1.2	38	0	0	0	1	0	0	4.36	No	0	0	0	0	1	-11.1577844311377	124.496153411739	1.74661835694264	3.05067568480901	otherrace	edu.somecol	No	Yes	Born in Other Non-Spanish Speaking Country	4	0.39353630899596	0.154870826498164	0	1	0	1	0	0	0	0	0	0	0	0	0	1
45632	0	1.12	76	0	0	1	0	0	0	0.88	No	1	0	0	0	0	26.8422155688623	720.504536645272	-1.73338164305736	3.00461192048823	white	edu.hischl	No	Yes	Born in 50 US States or Washington, DC	3	-0.60646369100404	0.367798208506244	0	1	0	1	0	0	0	0	0	0	1	0	0	0
45638	0	1.5	36	0	1	0	0	0	0	1.47	No	0	1	0	0	0	-13.1577844311377	173.12729113629	-1.14338164305736	1.30732158168054	black	edu.9to11	No	No	Born in 50 US States or Washington, DC	1	-2.60646369100404	6.7936529725224	0	1	0	0	0	0	0	1	0	0	1	0	0	0
45645	0	0.73	47	0	0	0	0	1	0	5	No	1	0	0	0	0	-2.15778443113773	4.65603365126037	2.38661835694264	5.69594718169559	white	edu.college	No	Yes	Born in 50 US States or Washington, DC	4	0.39353630899596	0.154870826498164	0	1	0	1	0	0	0	0	0	0	1	0	0	0
45649	0	3.05	73	0	0	0	1	0	0	1.06	No	1	0	0	0	0	23.8422155688623	568.451243232098	-1.55338164305736	2.41299452898758	white	edu.somecol	No	No	Born in 50 US States or Washington, DC	1	-2.60646369100404	6.7936529725224	0	1	0	0	1	0	0	0	0	0	1	0	0	0
45658	0	9.01	57	1	0	0	0	0	0	0.28	No	0	0	0	1	0	7.84221556886227	61.5003450285058	-2.33338164305736	5.44466989215706	otherhispan	edu.lt9	No	Yes	Born in Other Spanish Speaking Country	4	0.39353630899596	0.154870826498164	0	1	0	1	0	0	0	0	0	0	0	0	1	0
45673	0	1.9	33	0	0	1	0	0	0	1.86	No	0	0	1	0	0	-16.1577844311377	261.073997723117	-0.753381643057358	0.567583900095805	mexicanam	edu.hischl	No	Yes	Born in Mexico	3	-0.60646369100404	0.367798208506244	0	1	0	1	0	0	0	0	0	0	0	1	0	0
45678	1	2.88	66	0	0	0	1	0	0	1.18	No	1	0	0	0	0	16.8422155688623	283.660225268027	-1.43338164305736	2.05458293465381	white	edu.somecol	Yes	Yes	Born in 50 US States or Washington, DC	6	2.39353630899596	5.729016062482	1	0	0	1	0	0	0	0	0	0	1	0	0	0
45720	1	2.87	42	0	1	0	0	0	0	0.94	No	0	1	0	0	0	-7.15778443113773	51.2338779626376	-1.67338164305736	2.80020612332134	black	edu.9to11	No	No	Born in 50 US States or Washington, DC	4	0.39353630899596	0.154870826498164	0	1	0	0	0	0	0	1	0	0	1	0	0	0
45724	0	0.88	73	0	0	0	1	0	0	3.38	No	0	1	0	0	0	23.8422155688623	568.451243232098	0.766618356942641	0.587703705201435	black	edu.somecol	Yes	No	Born in 50 US States or Washington, DC	2	-1.60646369100404	2.58072559051432	1	0	0	0	0	1	0	0	0	0	1	0	0	0
45759	0	2.69	30	1	0	0	0	0	0	0.47	No	0	0	1	0	0	-19.1577844311377	367.020704309943	-2.14338164305736	4.59408486779526	mexicanam	edu.lt9	No	No	Born in Mexico	4	0.39353630899596	0.154870826498164	0	1	0	0	0	0	0	0	1	0	0	1	0	0
45763	0	1.65	54	0	1	0	0	0	0	3.39	No	0	1	0	0	0	4.84221556886227	23.4470516153322	0.776618356942642	0.603136072340288	black	edu.9to11	Yes	Yes	Born in 50 US States or Washington, DC	4	0.39353630899596	0.154870826498164	1	0	0	1	0	0	0	0	0	0	1	0	0	0
45764	0	1	80	0	0	0	1	0	0	1.86	No	1	0	0	0	0	30.8422155688623	951.24226119617	-0.753381643057358	0.567583900095805	white	edu.somecol	Yes	Yes	Born in 50 US States or Washington, DC	2	-1.60646369100404	2.58072559051432	1	0	0	1	0	0	0	0	0	0	1	0	0	0
45771	0	2.3	27	0	1	0	0	0	0	2.49236006546645	Yes	0	0	0	0	1	-22.1577844311377	490.967410896769	-0.121021577590908	0.0146462222425922	otherrace	edu.9to11	No	No	Born in Other Non-Spanish Speaking Country	7	3.39353630899596	11.5160886804739	0	1	0	0	0	0	0	1	0	0	0	0	0	1
45775	0	2.94	42	0	1	0	0	0	0	1.09	No	0	0	0	0	1	-7.15778443113773	51.2338779626376	-1.52338164305736	2.32069163040414	otherrace	edu.9to11	No	No	Born in Other Non-Spanish Speaking Country	7	3.39353630899596	11.5160886804739	0	1	0	0	1	0	0	0	0	0	0	0	0	1
45782	0	1.18	46	0	0	0	0	1	0	5	No	1	0	0	0	0	-3.15778443113773	9.97160251353582	2.38661835694264	5.69594718169559	white	edu.college	No	No	Born in 50 US States or Washington, DC	1	-2.60646369100404	6.7936529725224	0	1	0	0	0	0	0	0	1	0	1	0	0	0
45785	0	0.81	34	0	1	0	0	0	0	1.89	No	0	1	0	0	0	-15.1577844311377	229.758428860841	-0.723381643057359	0.523281001512364	black	edu.9to11	No	No	Born in 50 US States or Washington, DC	4	0.39353630899596	0.154870826498164	0	1	0	0	0	0	0	0	1	0	1	0	0	0
45786	0	1.2	42	0	0	1	0	0	0	2.49236006546645	Yes	0	1	0	0	0	-7.15778443113773	51.2338779626376	-0.121021577590908	0.0146462222425922	black	edu.hischl	No	Yes	Born in 50 US States or Washington, DC	2	-1.60646369100404	2.58072559051432	0	1	0	1	0	0	0	0	0	0	1	0	0	0
45790	0	1.83	51	0	0	1	0	0	0	0.53	No	0	0	0	0	1	1.84221556886227	3.39375820215855	-2.08338164305736	4.34047907062838	otherrace	edu.hischl	No	Yes	Born in Other Non-Spanish Speaking Country	6	2.39353630899596	5.729016062482	0	1	0	1	0	0	0	0	0	0	0	0	0	1
45796	1	1.69	42	0	0	0	1	0	0	2.49236006546645	Yes	1	0	0	0	0	-7.15778443113773	51.2338779626376	-0.121021577590908	0.0146462222425922	white	edu.somecol	No	Yes	Born in 50 US States or Washington, DC	2	-1.60646369100404	2.58072559051432	0	1	0	1	0	0	0	0	0	0	1	0	0	0
45804	0	1.9	80	0	0	1	0	0	0	3.29	No	1	0	0	0	0	30.8422155688623	951.24226119617	0.676618356942642	0.45781240095176	white	edu.hischl	No	Yes	Born in 50 US States or Washington, DC	2	-1.60646369100404	2.58072559051432	0	1	0	1	0	0	0	0	0	0	1	0	0	0
45806	1	4.3	64	0	0	1	0	0	0	1.07	No	1	0	0	0	0	14.8422155688623	220.291362992578	-1.54338164305736	2.38202689612643	white	edu.hischl	No	Yes	Born in 50 US States or Washington, DC	4	0.39353630899596	0.154870826498164	0	1	0	1	0	0	0	0	0	0	1	0	0	0
45828	0	1.46	70	0	0	0	1	0	0	5	No	1	0	0	0	0	20.8422155688623	434.397949818925	2.38661835694264	5.69594718169559	white	edu.somecol	Yes	No	Born in 50 US States or Washington, DC	1	-2.60646369100404	6.7936529725224	1	0	0	0	0	0	0	0	1	0	1	0	0	0
45831	0	2.18	62	0	1	0	0	0	0	2.69	No	0	1	0	0	0	12.8422155688623	164.922500717129	0.0766183569426415	0.00587037262059002	black	edu.9to11	No	No	Born in 50 US States or Washington, DC	1	-2.60646369100404	6.7936529725224	0	1	0	0	0	1	0	0	0	0	1	0	0	0
45835	0	1.72	53	0	0	1	0	0	0	4.39	No	0	0	0	1	0	3.84221556886227	14.7626204776076	1.77661835694264	3.15637278622557	otherhispan	edu.hischl	Yes	Yes	Born in Other Spanish Speaking Country	4	0.39353630899596	0.154870826498164	1	0	0	1	0	0	0	0	0	0	0	0	1	0
45853	0	0.96	54	1	0	0	0	0	0	2.56	No	0	0	1	0	0	4.84221556886227	23.4470516153322	-0.0533816430573584	0.00284959981550322	mexicanam	edu.lt9	No	Yes	Born in Mexico	2	-1.60646369100404	2.58072559051432	0	1	0	1	0	0	0	0	0	0	0	1	0	0
45861	1	1.5	30	0	1	0	0	0	0	1.83	No	1	0	0	0	0	-19.1577844311377	367.020704309943	-0.783381643057358	0.613686798679246	white	edu.9to11	No	Yes	Born in 50 US States or Washington, DC	2	-1.60646369100404	2.58072559051432	0	1	0	1	0	0	0	0	0	0	1	0	0	0
45881	0	2.73	32	1	0	0	0	0	0	1.27	No	0	0	0	1	0	-17.1577844311377	294.389566585392	-1.34338164305736	1.80467423890349	otherhispan	edu.lt9	No	No	Born in Other Spanish Speaking Country	1	-2.60646369100404	6.7936529725224	0	1	0	0	0	0	0	1	0	0	0	0	1	0
45883	0	3.6	65	0	0	1	0	0	0	3.26	No	0	0	0	1	0	15.8422155688623	250.975794130302	0.646618356942641	0.418115299535201	otherhispan	edu.hischl	No	Yes	Born in Other Spanish Speaking Country	3	-0.60646369100404	0.367798208506244	0	1	0	1	0	0	0	0	0	0	0	0	1	0
45890	0	1.8	71	1	0	0	0	0	0	1.75	No	0	1	0	0	0	21.8422155688623	477.082380956649	-0.863381643057358	0.745427861568424	black	edu.lt9	No	Yes	Born in 50 US States or Washington, DC	3	-0.60646369100404	0.367798208506244	0	1	0	1	0	0	0	0	0	0	1	0	0	0
45923	0	0.79	20	0	0	0	1	0	0	0.97	No	0	0	1	0	0	-29.1577844311377	850.176392932698	-1.64338164305736	2.7007032247379	mexicanam	edu.somecol	No	No	Born in 50 US States or Washington, DC	4	0.39353630899596	0.154870826498164	0	1	0	0	0	0	0	1	0	0	1	0	0	0
45924	0	1.02	24	0	0	1	0	0	0	1.46	No	0	0	1	0	0	-25.1577844311377	632.914117483596	-1.15338164305736	1.33028921454169	mexicanam	edu.hischl	No	No	Born in 50 US States or Washington, DC	3	-0.60646369100404	0.367798208506244	0	1	0	0	0	0	0	1	0	0	1	0	0	0
45927	0	1.43	45	0	0	1	0	0	0	3.13	No	1	0	0	0	0	-4.15778443113773	17.2871713758113	0.516618356942641	0.266894526730114	white	edu.hischl	No	Yes	Born in 50 US States or Washington, DC	3	-0.60646369100404	0.367798208506244	0	1	0	1	0	0	0	0	0	0	1	0	0	0
45928	1	7.2	73	0	0	0	1	0	0	2.49236006546645	Yes	0	1	0	0	0	23.8422155688623	568.451243232098	-0.121021577590908	0.0146462222425922	black	edu.somecol	Yes	No	Born in 50 US States or Washington, DC	1	-2.60646369100404	6.7936529725224	1	0	0	0	0	1	0	0	0	0	1	0	0	0
45929	1	1.31	46	0	0	0	1	0	0	2.45	No	0	1	0	0	0	-3.15778443113773	9.97160251353582	-0.163381643057358	0.026693561288122	black	edu.somecol	Yes	No	Born in 50 US States or Washington, DC	1	-2.60646369100404	6.7936529725224	1	0	0	0	1	0	0	0	0	0	1	0	0	0
45937	0	0.8	26	0	0	0	0	1	0	4.37	No	0	1	0	0	0	-23.1577844311377	536.282979759045	1.75661835694264	3.08570805194787	black	edu.college	No	No	Born in 50 US States or Washington, DC	3	-0.60646369100404	0.367798208506244	0	1	0	0	1	0	0	0	0	0	1	0	0	0
45943	1	1.25	57	0	1	0	0	0	0	5	No	0	1	0	0	0	7.84221556886227	61.5003450285058	2.38661835694264	5.69594718169559	black	edu.9to11	No	Yes	Born in 50 US States or Washington, DC	2	-1.60646369100404	2.58072559051432	0	1	0	1	0	0	0	0	0	0	1	0	0	0
45960	1	3.8	63	0	0	0	1	0	0	5	No	0	1	0	0	0	13.8422155688623	191.606931854853	2.38661835694264	5.69594718169559	black	edu.somecol	No	Yes	Born in 50 US States or Washington, DC	2	-1.60646369100404	2.58072559051432	0	1	0	1	0	0	0	0	0	0	1	0	0	0
45962	1	3.1	48	0	0	1	0	0	0	2.94	No	1	0	0	0	0	-1.15778443113773	1.34046478898491	0.326618356942642	0.106679551091911	white	edu.hischl	No	No	Born in 50 US States or Washington, DC	1	-2.60646369100404	6.7936529725224	0	1	0	0	0	0	1	0	0	0	1	0	0	0
45965	0	0.84	29	0	0	0	0	1	0	2.82	No	0	0	1	0	0	-20.1577844311377	406.336273172219	0.206618356942641	0.0426911454256768	mexicanam	edu.college	No	Yes	Born in 50 US States or Washington, DC	5	1.39353630899596	1.94194344449008	0	1	0	1	0	0	0	0	0	0	1	0	0	0
45972	1	4.41	48	0	1	0	0	0	0	2.49236006546645	Yes	1	0	0	0	0	-1.15778443113773	1.34046478898491	-0.121021577590908	0.0146462222425922	white	edu.9to11	No	No	Born in 50 US States or Washington, DC	4	0.39353630899596	0.154870826498164	0	1	0	0	1	0	0	0	0	0	1	0	0	0
45973	0	1.37	53	1	0	0	0	0	0	1.44	No	0	0	0	1	0	3.84221556886227	14.7626204776076	-1.17338164305736	1.37682448026399	otherhispan	edu.lt9	No	No	Born in Other Spanish Speaking Country	4	0.39353630899596	0.154870826498164	0	1	0	0	0	0	1	0	0	0	0	0	1	0
45977	0	1.25	48	0	0	1	0	0	0	1.08	No	0	0	0	0	1	-1.15778443113773	1.34046478898491	-1.53338164305736	2.35125926326528	otherrace	edu.hischl	No	Yes	Born in Other Non-Spanish Speaking Country	4	0.39353630899596	0.154870826498164	0	1	0	1	0	0	0	0	0	0	0	0	0	1
45990	1	1.63	52	0	0	1	0	0	0	1.7	No	1	0	0	0	0	2.84221556886227	8.07818933988309	-0.913381643057358	0.83426602587416	white	edu.hischl	No	Yes	Born in 50 US States or Washington, DC	3	-0.60646369100404	0.367798208506244	0	1	0	1	0	0	0	0	0	0	1	0	0	0
45998	0	5.5	78	1	0	0	0	0	0	0.73	No	0	0	1	0	0	28.8422155688623	831.873398920721	-1.88338164305736	3.54712641340544	mexicanam	edu.lt9	No	Yes	Born in Mexico	2	-1.60646369100404	2.58072559051432	0	1	0	1	0	0	0	0	0	0	0	1	0	0
46001	0	0.65	24	0	0	0	1	0	0	1.76	No	0	1	0	0	0	-25.1577844311377	632.914117483596	-0.853381643057358	0.728260228707277	black	edu.somecol	No	No	Born in 50 US States or Washington, DC	1	-2.60646369100404	6.7936529725224	0	1	0	0	0	0	0	1	0	0	1	0	0	0
46007	0	5.02	32	0	0	0	1	0	0	2.56	No	1	0	0	0	0	-17.1577844311377	294.389566585392	-0.0533816430573584	0.00284959981550322	white	edu.somecol	No	Yes	Born in 50 US States or Washington, DC	3	-0.60646369100404	0.367798208506244	0	1	0	1	0	0	0	0	0	0	1	0	0	0
46009	1	1.48	42	0	0	1	0	0	0	0.75	No	1	0	0	0	0	-7.15778443113773	51.2338779626376	-1.86338164305736	3.47219114768314	white	edu.hischl	No	No	Born in 50 US States or Washington, DC	4	0.39353630899596	0.154870826498164	0	1	0	0	0	0	0	0	1	0	1	0	0	0
46021	0	3.3	62	0	0	0	0	1	0	0.83	No	0	0	1	0	0	12.8422155688623	164.922500717129	-1.78338164305736	3.18045008479396	mexicanam	edu.college	No	Yes	Born in Mexico	5	1.39353630899596	1.94194344449008	0	1	0	1	0	0	0	0	0	0	0	1	0	0
46033	1	1.4	26	0	0	1	0	0	0	4.08	No	1	0	0	0	0	-23.1577844311377	536.282979759045	1.46661835694264	2.15096940492113	white	edu.hischl	No	No	Born in 50 US States or Washington, DC	3	-0.60646369100404	0.367798208506244	0	1	0	0	0	0	0	1	0	0	1	0	0	0
46035	0	1.47	74	0	0	0	0	1	0	4.9	No	1	0	0	0	0	24.8422155688623	617.135674369823	2.28661835694264	5.22862351030707	white	edu.college	Yes	No	Born in 50 US States or Washington, DC	1	-2.60646369100404	6.7936529725224	1	0	0	0	0	0	0	1	0	0	1	0	0	0
46038	0	3.62	36	0	0	1	0	0	0	3.13	No	0	0	1	0	0	-13.1577844311377	173.12729113629	0.516618356942641	0.266894526730114	mexicanam	edu.hischl	No	Yes	Born in Mexico	3	-0.60646369100404	0.367798208506244	0	1	0	1	0	0	0	0	0	0	0	1	0	0
46040	0	0.92	37	0	0	0	1	0	0	2.49236006546645	Yes	0	1	0	0	0	-12.1577844311377	147.811722274015	-0.121021577590908	0.0146462222425922	black	edu.somecol	No	No	Born in 50 US States or Washington, DC	1	-2.60646369100404	6.7936529725224	0	1	0	0	0	0	0	1	0	0	1	0	0	0
46077	0	1.74	24	0	0	0	0	1	0	3.58	No	0	1	0	0	0	-25.1577844311377	632.914117483596	0.966618356942642	0.934351047978492	black	edu.college	No	No	Born in 50 US States or Washington, DC	3	-0.60646369100404	0.367798208506244	0	1	0	0	0	0	0	1	0	0	1	0	0	0
46085	0	1.26	67	0	0	0	1	0	0	5	No	1	0	0	0	0	17.8422155688623	318.344656405751	2.38661835694264	5.69594718169559	white	edu.somecol	No	Yes	Born in 50 US States or Washington, DC	2	-1.60646369100404	2.58072559051432	0	1	0	1	0	0	0	0	0	0	1	0	0	0
46086	1	1.4	27	0	0	0	1	0	0	1.68	No	1	0	0	0	0	-22.1577844311377	490.967410896769	-0.933381643057358	0.871201291596454	white	edu.somecol	No	No	Born in 50 US States or Washington, DC	2	-1.60646369100404	2.58072559051432	0	1	0	0	0	0	0	1	0	0	1	0	0	0
46094	0	1.8	36	1	0	0	0	0	0	2.49236006546645	Yes	0	0	0	1	0	-13.1577844311377	173.12729113629	-0.121021577590908	0.0146462222425922	otherhispan	edu.lt9	No	Yes	Born in Other Spanish Speaking Country	3	-0.60646369100404	0.367798208506244	0	1	0	1	0	0	0	0	0	0	0	0	1	0
46096	1	1.6	26	0	0	0	1	0	0	5	No	1	0	0	0	0	-23.1577844311377	536.282979759045	2.38661835694264	5.69594718169559	white	edu.somecol	No	No	Born in 50 US States or Washington, DC	4	0.39353630899596	0.154870826498164	0	1	0	0	0	0	0	1	0	0	1	0	0	0
46100	0	0.73	35	0	0	0	1	0	0	5	No	0	0	0	0	1	-14.1577844311377	200.442859998566	2.38661835694264	5.69594718169559	otherrace	edu.somecol	No	No	Born in Other Non-Spanish Speaking Country	1	-2.60646369100404	6.7936529725224	0	1	0	0	0	0	0	1	0	0	0	0	0	1
46106	1	3.5	36	1	0	0	0	0	0	0.48	No	0	0	0	0	1	-13.1577844311377	173.12729113629	-2.13338164305736	4.55131723493411	otherrace	edu.lt9	No	Yes	Born in Other Non-Spanish Speaking Country	7	3.39353630899596	11.5160886804739	0	1	0	1	0	0	0	0	0	0	0	0	0	1
46109	0	1.16	31	0	0	0	0	1	0	5	No	1	0	0	0	0	-18.1577844311377	329.705135447668	2.38661835694264	5.69594718169559	white	edu.college	No	Yes	Born in 50 US States or Washington, DC	2	-1.60646369100404	2.58072559051432	0	1	0	1	0	0	0	0	0	0	1	0	0	0
46114	1	1.2	29	0	0	0	0	1	0	5	No	1	0	0	0	0	-20.1577844311377	406.336273172219	2.38661835694264	5.69594718169559	white	edu.college	No	Yes	Born in 50 US States or Washington, DC	4	0.39353630899596	0.154870826498164	0	1	0	1	0	0	0	0	0	0	1	0	0	0
46127	0	0.82	25	0	0	0	0	1	0	1.92	No	1	0	0	0	0	-24.1577844311377	583.59854862132	-0.693381643057358	0.480778102928922	white	edu.college	No	No	Born in 50 US States or Washington, DC	1	-2.60646369100404	6.7936529725224	0	1	0	0	0	0	0	1	0	0	1	0	0	0
46132	1	2.5	55	0	0	1	0	0	0	5	No	1	0	0	0	0	5.84221556886227	34.1314827530567	2.38661835694264	5.69594718169559	white	edu.hischl	No	Yes	Born in 50 US States or Washington, DC	3	-0.60646369100404	0.367798208506244	0	1	0	1	0	0	0	0	0	0	1	0	0	0
46135	0	1.08	40	1	0	0	0	0	0	2.02	No	0	0	0	1	0	-9.15778443113773	83.8650156871886	-0.593381643057358	0.35210177431745	otherhispan	edu.lt9	No	Yes	Born in Other Spanish Speaking Country	5	1.39353630899596	1.94194344449008	0	1	0	1	0	0	0	0	0	0	0	0	1	0
46137	1	0.94	52	1	0	0	0	0	0	0.58	No	1	0	0	0	0	2.84221556886227	8.07818933988309	-2.03338164305736	4.13464090632264	white	edu.lt9	No	No	Born in 50 US States or Washington, DC	1	-2.60646369100404	6.7936529725224	0	1	0	0	0	0	0	1	0	0	1	0	0	0
46144	0	3.18	75	0	0	1	0	0	0	3.75	No	1	0	0	0	0	25.8422155688623	667.820105507548	1.13661835694264	1.29190128933899	white	edu.hischl	Yes	Yes	Born in 50 US States or Washington, DC	2	-1.60646369100404	2.58072559051432	1	0	0	1	0	0	0	0	0	0	1	0	0	0
46149	0	3.51	80	0	0	1	0	0	0	0.14	No	1	0	0	0	0	30.8422155688623	951.24226119617	-2.47338164305736	6.11761675221312	white	edu.hischl	Yes	Yes	Born in 50 US States or Washington, DC	1	-2.60646369100404	6.7936529725224	1	0	0	1	0	0	0	0	0	0	1	0	0	0
46154	0	1.46	36	0	1	0	0	0	0	4.25	No	0	1	0	0	0	-13.1577844311377	173.12729113629	1.63661835694264	2.67851964628163	black	edu.9to11	No	No	Born in 50 US States or Washington, DC	4	0.39353630899596	0.154870826498164	0	1	0	0	0	0	0	0	1	0	1	0	0	0
46159	0	2.4	72	0	0	1	0	0	0	2.89	No	0	1	0	0	0	22.8422155688623	521.766812094374	0.276618356942642	0.0765177153976467	black	edu.hischl	Yes	No	Born in 50 US States or Washington, DC	2	-1.60646369100404	2.58072559051432	1	0	0	0	1	0	0	0	0	0	1	0	0	0
46166	0	1.01	32	0	0	0	1	0	0	1.89	No	0	0	1	0	0	-17.1577844311377	294.389566585392	-0.723381643057359	0.523281001512364	mexicanam	edu.somecol	No	Yes	Born in 50 US States or Washington, DC	4	0.39353630899596	0.154870826498164	0	1	0	1	0	0	0	0	0	0	1	0	0	0
46167	1	4.51	75	1	0	0	0	0	0	0.69	No	1	0	0	0	0	25.8422155688623	667.820105507548	-1.92338164305736	3.69939694485002	white	edu.lt9	No	No	Born in 50 US States or Washington, DC	1	-2.60646369100404	6.7936529725224	0	1	0	0	1	0	0	0	0	0	1	0	0	0
46171	0	1.43	78	0	0	1	0	0	0	2.16	No	1	0	0	0	0	28.8422155688623	831.873398920721	-0.453381643057358	0.20555491426139	white	edu.hischl	No	Yes	Born in 50 US States or Washington, DC	3	-0.60646369100404	0.367798208506244	0	1	0	1	0	0	0	0	0	0	1	0	0	0
46177	0	0.92	23	0	0	0	0	1	0	0.96	No	1	0	0	0	0	-26.1577844311377	684.229686345871	-1.65338164305736	2.73367085759905	white	edu.college	No	No	Born in Other Non-Spanish Speaking Country	1	-2.60646369100404	6.7936529725224	0	1	0	0	0	0	0	1	0	0	0	0	0	1
46186	1	2.71	48	0	0	1	0	0	0	2.17	No	0	1	0	0	0	-1.15778443113773	1.34046478898491	-0.443381643057358	0.196587281400243	black	edu.hischl	No	No	Born in 50 US States or Washington, DC	4	0.39353630899596	0.154870826498164	0	1	0	0	0	0	0	1	0	0	1	0	0	0
46187	1	1.63	56	1	0	0	0	0	0	0.79	No	0	0	0	1	0	6.84221556886227	46.8159138907813	-1.82338164305736	3.32472061623855	otherhispan	edu.lt9	Yes	Yes	Born in Other Spanish Speaking Country	2	-1.60646369100404	2.58072559051432	1	0	0	1	0	0	0	0	0	0	0	0	1	0
46202	0	1.6	45	0	0	0	1	0	0	5	No	0	1	0	0	0	-4.15778443113773	17.2871713758113	2.38661835694264	5.69594718169559	black	edu.somecol	No	Yes	Born in 50 US States or Washington, DC	2	-1.60646369100404	2.58072559051432	0	1	0	1	0	0	0	0	0	0	1	0	0	0
46210	0	1.8	77	0	0	1	0	0	0	0.87	No	1	0	0	0	0	27.8422155688623	775.188967782997	-1.74338164305736	3.03937955334937	white	edu.hischl	No	No	Born in 50 US States or Washington, DC	1	-2.60646369100404	6.7936529725224	0	1	0	0	0	0	0	1	0	0	1	0	0	0
46212	0	0.94	34	0	0	0	0	1	0	4.12	No	1	0	0	0	0	-15.1577844311377	229.758428860841	1.50661835694264	2.26989887347655	white	edu.college	Yes	Yes	Born in Other Non-Spanish Speaking Country	4	0.39353630899596	0.154870826498164	1	0	0	1	0	0	0	0	0	0	0	0	0	1
46218	0	1.83	66	0	0	0	0	1	0	2.14	No	1	0	0	0	0	16.8422155688623	283.660225268027	-0.473381643057358	0.224090179983684	white	edu.college	No	Yes	Born in 50 US States or Washington, DC	2	-1.60646369100404	2.58072559051432	0	1	0	1	0	0	0	0	0	0	1	0	0	0
46221	1	1.51	55	0	0	1	0	0	0	1.19	No	1	0	0	0	0	5.84221556886227	34.1314827530567	-1.42338164305736	2.02601530179267	white	edu.hischl	No	No	Born in 50 US States or Washington, DC	3	-0.60646369100404	0.367798208506244	0	1	0	0	0	0	0	0	1	0	1	0	0	0
46232	0	1.19	58	0	0	1	0	0	0	2.64	No	0	0	0	1	0	8.84221556886227	78.1847761662304	0.0266183569426417	0.000708536926325881	otherhispan	edu.hischl	No	Yes	Born in Other Spanish Speaking Country	4	0.39353630899596	0.154870826498164	0	1	0	1	0	0	0	0	0	0	0	0	1	0
46245	1	2.43	53	0	0	0	1	0	0	2.22	No	1	0	0	0	0	3.84221556886227	14.7626204776076	-0.393381643057358	0.154749117094507	white	edu.somecol	No	No	Born in 50 US States or Washington, DC	4	0.39353630899596	0.154870826498164	0	1	0	0	1	0	0	0	0	0	1	0	0	0
46249	0	3.69	76	0	0	0	1	0	0	4.29	No	1	0	0	0	0	26.8422155688623	720.504536645272	1.67661835694264	2.81104911483704	white	edu.somecol	Yes	Yes	Born in 50 US States or Washington, DC	2	-1.60646369100404	2.58072559051432	1	0	0	1	0	0	0	0	0	0	1	0	0	0
46251	1	1.75	52	0	0	1	0	0	0	0.73	No	1	0	0	0	0	2.84221556886227	8.07818933988309	-1.88338164305736	3.54712641340544	white	edu.hischl	No	Yes	Born in Other Non-Spanish Speaking Country	4	0.39353630899596	0.154870826498164	0	1	0	1	0	0	0	0	0	0	0	0	0	1
46269	0	1.78	50	1	0	0	0	0	0	2.31	No	0	0	1	0	0	0.842215568862272	0.709327064434001	-0.303381643057358	0.0920404213441824	mexicanam	edu.lt9	No	No	Born in Mexico	1	-2.60646369100404	6.7936529725224	0	1	0	0	0	0	0	1	0	0	0	1	0	0
46280	0	1.93	47	0	0	0	1	0	0	5	No	1	0	0	0	0	-2.15778443113773	4.65603365126037	2.38661835694264	5.69594718169559	white	edu.somecol	Yes	Yes	Born in 50 US States or Washington, DC	4	0.39353630899596	0.154870826498164	1	0	0	1	0	0	0	0	0	0	1	0	0	0
46282	0	1.11	60	0	0	0	0	1	0	5	No	0	1	0	0	0	10.8422155688623	117.553638441679	2.38661835694264	5.69594718169559	black	edu.college	Yes	Yes	Born in 50 US States or Washington, DC	3	-0.60646369100404	0.367798208506244	1	0	0	1	0	0	0	0	0	0	1	0	0	0
46288	0	1.9	46	0	0	0	1	0	0	1.26	No	1	0	0	0	0	-3.15778443113773	9.97160251353582	-1.35338164305736	1.83164187176464	white	edu.somecol	No	No	Born in 50 US States or Washington, DC	4	0.39353630899596	0.154870826498164	0	1	0	0	1	0	0	0	0	0	1	0	0	0
46326	0	0.66	31	0	0	0	0	1	0	4.66	No	0	0	1	0	0	-18.1577844311377	329.705135447668	2.04661835694264	4.1886466989746	mexicanam	edu.college	No	Yes	Born in 50 US States or Washington, DC	3	-0.60646369100404	0.367798208506244	0	1	0	1	0	0	0	0	0	0	1	0	0	0
46335	1	26.8	42	1	0	0	0	0	0	0.21	No	0	0	0	1	0	-7.15778443113773	51.2338779626376	-2.40338164305736	5.77624332218509	otherhispan	edu.lt9	No	No	Born in Other Spanish Speaking Country	7	3.39353630899596	11.5160886804739	0	1	0	0	0	0	0	0	1	0	0	0	1	0
46336	1	2.3	55	0	1	0	0	0	0	3.07	No	1	0	0	0	0	5.84221556886227	34.1314827530567	0.456618356942641	0.208500323896997	white	edu.9to11	Yes	Yes	Born in 50 US States or Washington, DC	2	-1.60646369100404	2.58072559051432	1	0	0	1	0	0	0	0	0	0	1	0	0	0
46340	0	1.58	73	0	0	0	0	1	0	2.49236006546645	Yes	0	0	0	0	1	23.8422155688623	568.451243232098	-0.121021577590908	0.0146462222425922	otherrace	edu.college	No	Yes	Born in Other Non-Spanish Speaking Country	4	0.39353630899596	0.154870826498164	0	1	0	1	0	0	0	0	0	0	0	0	0	1
46351	0	1	27	1	0	0	0	0	0	0.49	No	0	0	0	1	0	-22.1577844311377	490.967410896769	-2.12338164305736	4.50874960207297	otherhispan	edu.lt9	No	No	Born in Other Spanish Speaking Country	1	-2.60646369100404	6.7936529725224	0	1	0	0	0	0	0	1	0	0	0	0	1	0
46367	0	1.45	53	0	0	0	1	0	0	3.37	No	0	1	0	0	0	3.84221556886227	14.7626204776076	0.756618356942642	0.572471338062583	black	edu.somecol	No	No	Born in 50 US States or Washington, DC	1	-2.60646369100404	6.7936529725224	0	1	0	0	0	0	0	1	0	0	1	0	0	0
46375	0	1.33	49	0	0	0	1	0	0	5	No	1	0	0	0	0	-0.157784431137728	0.0248959267094563	2.38661835694264	5.69594718169559	white	edu.somecol	No	Yes	Born in 50 US States or Washington, DC	2	-1.60646369100404	2.58072559051432	0	1	0	1	0	0	0	0	0	0	1	0	0	0
46380	0	0.97	24	0	0	0	0	1	0	1.08	No	1	0	0	0	0	-25.1577844311377	632.914117483596	-1.53338164305736	2.35125926326528	white	edu.college	No	No	Born in 50 US States or Washington, DC	1	-2.60646369100404	6.7936529725224	0	1	0	0	0	0	0	1	0	0	1	0	0	0
46384	0	1.98	54	0	1	0	0	0	0	2.56	No	0	1	0	0	0	4.84221556886227	23.4470516153322	-0.0533816430573584	0.00284959981550322	black	edu.9to11	Yes	No	Born in 50 US States or Washington, DC	3	-0.60646369100404	0.367798208506244	1	0	0	0	0	0	1	0	0	0	1	0	0	0
46385	0	0.85	42	0	1	0	0	0	0	5	No	1	0	0	0	0	-7.15778443113773	51.2338779626376	2.38661835694264	5.69594718169559	white	edu.9to11	No	No	Born in 50 US States or Washington, DC	1	-2.60646369100404	6.7936529725224	0	1	0	0	1	0	0	0	0	0	1	0	0	0
46386	0	1.35	51	0	0	0	0	1	0	5	No	1	0	0	0	0	1.84221556886227	3.39375820215855	2.38661835694264	5.69594718169559	white	edu.college	No	Yes	Born in 50 US States or Washington, DC	3	-0.60646369100404	0.367798208506244	0	1	0	1	0	0	0	0	0	0	1	0	0	0
46392	1	3.7	69	1	0	0	0	0	0	0.69	No	0	0	0	1	0	19.8422155688623	393.7135186812	-1.92338164305736	3.69939694485002	otherhispan	edu.lt9	No	No	Born in Other Spanish Speaking Country	1	-2.60646369100404	6.7936529725224	0	1	0	0	1	0	0	0	0	0	0	0	1	0
46400	0	2.53	51	0	0	0	0	1	0	4.84	No	0	0	0	0	1	1.84221556886227	3.39375820215855	2.22661835694264	4.95782930747395	otherrace	edu.college	No	Yes	Born in Other Non-Spanish Speaking Country	5	1.39353630899596	1.94194344449008	0	1	0	1	0	0	0	0	0	0	0	0	0	1
46408	0	2.3	56	0	1	0	0	0	0	2.68	No	0	0	1	0	0	6.84221556886227	46.8159138907813	0.0666183569426417	0.00443800548173722	mexicanam	edu.9to11	No	Yes	Born in Mexico	3	-0.60646369100404	0.367798208506244	0	1	0	1	0	0	0	0	0	0	0	1	0	0
46425	0	1.7	50	0	0	0	0	1	0	4.8	No	0	1	0	0	0	0.842215568862272	0.709327064434001	2.18661835694264	4.78129983891854	black	edu.college	No	Yes	Born in 50 US States or Washington, DC	3	-0.60646369100404	0.367798208506244	0	1	0	1	0	0	0	0	0	0	1	0	0	0
46427	0	0.97	21	0	0	0	1	0	0	3.69	No	0	1	0	0	0	-28.1577844311377	792.860824070422	1.07661835694264	1.15910708650587	black	edu.somecol	No	No	Born in 50 US States or Washington, DC	3	-0.60646369100404	0.367798208506244	0	1	0	0	0	0	0	1	0	0	1	0	0	0
46436	0	1.1	46	0	1	0	0	0	0	1.43	No	0	1	0	0	0	-3.15778443113773	9.97160251353582	-1.18338164305736	1.40039211312513	black	edu.9to11	No	No	Born in 50 US States or Washington, DC	2	-1.60646369100404	2.58072559051432	0	1	0	0	0	0	1	0	0	0	1	0	0	0
46445	0	0.8	25	0	0	0	1	0	0	1.25	No	0	0	0	1	0	-24.1577844311377	583.59854862132	-1.36338164305736	1.85880950462578	otherhispan	edu.somecol	No	No	Born in Other Spanish Speaking Country	3	-0.60646369100404	0.367798208506244	0	1	0	0	0	0	0	1	0	0	0	0	1	0
46449	1	2.17	51	0	1	0	0	0	0	1.92	No	0	1	0	0	0	1.84221556886227	3.39375820215855	-0.693381643057358	0.480778102928922	black	edu.9to11	No	No	Born in 50 US States or Washington, DC	1	-2.60646369100404	6.7936529725224	0	1	0	0	1	0	0	0	0	0	1	0	0	0
46452	0	4.29	67	0	0	1	0	0	0	1.27	No	1	0	0	0	0	17.8422155688623	318.344656405751	-1.34338164305736	1.80467423890349	white	edu.hischl	No	No	Born in 50 US States or Washington, DC	1	-2.60646369100404	6.7936529725224	0	1	0	0	0	0	0	1	0	0	1	0	0	0
46457	0	1.11	43	0	0	0	1	0	0	5	No	1	0	0	0	0	-6.15778443113773	37.9183091003622	2.38661835694264	5.69594718169559	white	edu.somecol	No	Yes	Born in 50 US States or Washington, DC	4	0.39353630899596	0.154870826498164	0	1	0	1	0	0	0	0	0	0	1	0	0	0
46458	0	1.8	61	0	0	0	1	0	0	5	No	0	1	0	0	0	11.8422155688623	140.238069579404	2.38661835694264	5.69594718169559	black	edu.somecol	No	Yes	Born in Other Non-Spanish Speaking Country	5	1.39353630899596	1.94194344449008	0	1	0	1	0	0	0	0	0	0	0	0	0	1
46462	0	1.08	27	0	0	0	0	1	0	5	No	0	0	1	0	0	-22.1577844311377	490.967410896769	2.38661835694264	5.69594718169559	mexicanam	edu.college	No	Yes	Born in 50 US States or Washington, DC	2	-1.60646369100404	2.58072559051432	0	1	0	1	0	0	0	0	0	0	1	0	0	0
46480	0	2.1	22	0	0	1	0	0	0	0.65	No	0	0	0	1	0	-27.1577844311377	737.545255208147	-1.96338164305736	3.85486747629461	otherhispan	edu.hischl	No	No	Born in Other Spanish Speaking Country	6	2.39353630899596	5.729016062482	0	1	0	0	0	0	0	1	0	0	0	0	1	0
46481	0	1.74	75	0	0	0	0	1	0	5	No	1	0	0	0	0	25.8422155688623	667.820105507548	2.38661835694264	5.69594718169559	white	edu.college	Yes	Yes	Born in 50 US States or Washington, DC	3	-0.60646369100404	0.367798208506244	1	0	0	1	0	0	0	0	0	0	1	0	0	0
46490	1	1.8	53	0	0	1	0	0	0	0.9	No	1	0	0	0	0	3.84221556886227	14.7626204776076	-1.71338164305736	2.93567665476593	white	edu.hischl	Yes	Yes	Born in 50 US States or Washington, DC	4	0.39353630899596	0.154870826498164	1	0	0	1	0	0	0	0	0	0	1	0	0	0
46491	0	1.1	78	0	1	0	0	0	0	1.17	No	1	0	0	0	0	28.8422155688623	831.873398920721	-1.44338164305736	2.08335056751496	white	edu.9to11	No	No	Born in 50 US States or Washington, DC	2	-1.60646369100404	2.58072559051432	0	1	0	0	0	1	0	0	0	0	1	0	0	0
46499	0	2.4	80	1	0	0	0	0	0	2.49236006546645	Yes	0	0	0	1	0	30.8422155688623	951.24226119617	-0.121021577590908	0.0146462222425922	otherhispan	edu.lt9	No	Yes	Born in Other Spanish Speaking Country	2	-1.60646369100404	2.58072559051432	0	1	0	1	0	0	0	0	0	0	0	0	1	0
46509	0	0.4	56	0	0	0	1	0	0	0.49	No	0	1	0	0	0	6.84221556886227	46.8159138907813	-2.12338164305736	4.50874960207297	black	edu.somecol	No	No	Born in 50 US States or Washington, DC	1	-2.60646369100404	6.7936529725224	0	1	0	0	0	0	0	1	0	0	1	0	0	0
46510	0	1.75	34	0	1	0	0	0	0	2.36	No	0	1	0	0	0	-15.1577844311377	229.758428860841	-0.253381643057359	0.0642022570384467	black	edu.9to11	No	Yes	Born in 50 US States or Washington, DC	4	0.39353630899596	0.154870826498164	0	1	0	1	0	0	0	0	0	0	1	0	0	0
46532	1	1.6	40	0	0	0	1	0	0	1.16	No	1	0	0	0	0	-9.15778443113773	83.8650156871886	-1.45338164305736	2.11231820037611	white	edu.somecol	No	No	Born in 50 US States or Washington, DC	5	1.39353630899596	1.94194344449008	0	1	0	0	1	0	0	0	0	0	1	0	0	0
46537	0	0.65	59	0	0	0	0	1	0	5	No	0	0	0	1	0	9.84221556886227	96.8692073039549	2.38661835694264	5.69594718169559	otherhispan	edu.college	Yes	Yes	Born in 50 US States or Washington, DC	2	-1.60646369100404	2.58072559051432	1	0	0	1	0	0	0	0	0	0	1	0	0	0
46538	0	1.27	33	1	0	0	0	0	0	1.11	No	0	0	0	1	0	-16.1577844311377	261.073997723117	-1.50338164305736	2.26015636468184	otherhispan	edu.lt9	No	No	Born in Other Spanish Speaking Country	3	-0.60646369100404	0.367798208506244	0	1	0	0	0	0	0	0	1	0	0	0	1	0
46543	1	2.6	36	0	0	0	0	1	0	4.12	No	1	0	0	0	0	-13.1577844311377	173.12729113629	1.50661835694264	2.26989887347655	white	edu.college	No	Yes	Born in 50 US States or Washington, DC	4	0.39353630899596	0.154870826498164	0	1	0	1	0	0	0	0	0	0	1	0	0	0
46546	0	7.1	80	1	0	0	0	0	0	5	No	1	0	0	0	0	30.8422155688623	951.24226119617	2.38661835694264	5.69594718169559	white	edu.lt9	Yes	No	Born in 50 US States or Washington, DC	4	0.39353630899596	0.154870826498164	1	0	0	0	0	1	0	0	0	0	1	0	0	0
46547	0	2.91	74	0	0	1	0	0	0	5	No	1	0	0	0	0	24.8422155688623	617.135674369823	2.38661835694264	5.69594718169559	white	edu.hischl	Yes	Yes	Born in 50 US States or Washington, DC	2	-1.60646369100404	2.58072559051432	1	0	0	1	0	0	0	0	0	0	1	0	0	0
46554	0	1.05	48	0	0	0	0	1	0	4.72	No	1	0	0	0	0	-1.15778443113773	1.34046478898491	2.10661835694264	4.43784090180771	white	edu.college	No	Yes	Born in 50 US States or Washington, DC	4	0.39353630899596	0.154870826498164	0	1	0	1	0	0	0	0	0	0	1	0	0	0
46570	1	3.2	61	0	1	0	0	0	0	2.04	No	0	1	0	0	0	11.8422155688623	140.238069579404	-0.573381643057358	0.328766508595156	black	edu.9to11	Yes	No	Born in 50 US States or Washington, DC	3	-0.60646369100404	0.367798208506244	1	0	0	0	0	0	0	0	1	0	1	0	0	0
46578	0	2.32	72	0	1	0	0	0	0	0.17	No	0	1	0	0	0	22.8422155688623	521.766812094374	-2.44338164305736	5.97011385362968	black	edu.9to11	Yes	No	Born in 50 US States or Washington, DC	1	-2.60646369100404	6.7936529725224	1	0	0	0	0	1	0	0	0	0	1	0	0	0
46582	1	2	37	0	0	0	1	0	0	3.2	No	0	0	0	1	0	-12.1577844311377	147.811722274015	0.586618356942642	0.344121096702085	otherhispan	edu.somecol	No	Yes	Born in Other Spanish Speaking Country	3	-0.60646369100404	0.367798208506244	0	1	0	1	0	0	0	0	0	0	0	0	1	0
46591	1	4.72	53	0	0	0	0	1	0	2.49236006546645	Yes	0	0	1	0	0	3.84221556886227	14.7626204776076	-0.121021577590908	0.0146462222425922	mexicanam	edu.college	Yes	Yes	Born in 50 US States or Washington, DC	1	-2.60646369100404	6.7936529725224	1	0	0	1	0	0	0	0	0	0	1	0	0	0
46596	1	1.24	44	0	0	1	0	0	0	1.14	No	0	0	1	0	0	-5.15778443113773	26.6027402380867	-1.47338164305736	2.1708534660984	mexicanam	edu.hischl	Yes	No	Born in 50 US States or Washington, DC	2	-1.60646369100404	2.58072559051432	1	0	0	0	0	0	1	0	0	0	1	0	0	0
46597	0	1.91	45	0	1	0	0	0	0	2.42	No	0	0	0	1	0	-4.15778443113773	17.2871713758113	-0.193381643057358	0.0373964598715636	otherhispan	edu.9to11	No	Yes	Born in Other Spanish Speaking Country	5	1.39353630899596	1.94194344449008	0	1	0	1	0	0	0	0	0	0	0	0	1	0
46598	0	2.7	35	0	0	1	0	0	0	0.65	No	0	0	0	1	0	-14.1577844311377	200.442859998566	-1.96338164305736	3.85486747629461	otherhispan	edu.hischl	No	Yes	Born in Other Spanish Speaking Country	6	2.39353630899596	5.729016062482	0	1	0	1	0	0	0	0	0	0	0	0	1	0
46607	0	0.69	44	0	0	0	1	0	0	3.24	No	0	0	1	0	0	-5.15778443113773	26.6027402380867	0.626618356942642	0.392650565257496	mexicanam	edu.somecol	Yes	Yes	Born in Mexico	4	0.39353630899596	0.154870826498164	1	0	0	1	0	0	0	0	0	0	0	1	0	0
46613	1	4.67	39	1	0	0	0	0	0	0.06	No	0	0	0	0	1	-10.1577844311377	103.180584549464	-2.55338164305736	6.5197578151023	otherrace	edu.lt9	No	Yes	Born in Other Non-Spanish Speaking Country	6	2.39353630899596	5.729016062482	0	1	0	1	0	0	0	0	0	0	0	0	0	1
46642	0	2.2	61	1	0	0	0	0	0	0.46	No	0	0	1	0	0	11.8422155688623	140.238069579404	-2.15338164305736	4.63705250065641	mexicanam	edu.lt9	No	Yes	Born in Mexico	5	1.39353630899596	1.94194344449008	0	1	0	1	0	0	0	0	0	0	0	1	0	0
46660	0	2	39	0	0	1	0	0	0	3.2	No	0	0	1	0	0	-10.1577844311377	103.180584549464	0.586618356942642	0.344121096702085	mexicanam	edu.hischl	No	Yes	Born in Mexico	4	0.39353630899596	0.154870826498164	0	1	0	1	0	0	0	0	0	0	0	1	0	0
46663	1	2.35	46	0	0	1	0	0	0	0.71	No	1	0	0	0	0	-3.15778443113773	9.97160251353582	-1.90338164305736	3.62286167912773	white	edu.hischl	Yes	No	Born in 50 US States or Washington, DC	2	-1.60646369100404	2.58072559051432	1	0	0	0	1	0	0	0	0	0	1	0	0	0
46664	1	2	47	0	0	0	1	0	0	4.08	No	1	0	0	0	0	-2.15778443113773	4.65603365126037	1.46661835694264	2.15096940492113	white	edu.somecol	No	Yes	Born in 50 US States or Washington, DC	3	-0.60646369100404	0.367798208506244	0	1	0	1	0	0	0	0	0	0	1	0	0	0
46666	0	1.2	50	0	0	0	1	0	0	5	No	1	0	0	0	0	0.842215568862272	0.709327064434001	2.38661835694264	5.69594718169559	white	edu.somecol	No	Yes	Born in 50 US States or Washington, DC	3	-0.60646369100404	0.367798208506244	0	1	0	1	0	0	0	0	0	0	1	0	0	0
46677	0	0.99	46	1	0	0	0	0	0	2.49236006546645	Yes	1	0	0	0	0	-3.15778443113773	9.97160251353582	-0.121021577590908	0.0146462222425922	white	edu.lt9	No	Yes	Born in 50 US States or Washington, DC	7	3.39353630899596	11.5160886804739	0	1	0	1	0	0	0	0	0	0	1	0	0	0
46688	1	1.8	66	0	0	1	0	0	0	2.99	No	1	0	0	0	0	16.8422155688623	283.660225268027	0.376618356942642	0.141841386786175	white	edu.hischl	Yes	Yes	Born in 50 US States or Washington, DC	2	-1.60646369100404	2.58072559051432	1	0	0	1	0	0	0	0	0	0	1	0	0	0
46692	0	3.14	78	0	0	1	0	0	0	2.86	No	1	0	0	0	0	28.8422155688623	831.873398920721	0.246618356942641	0.0608206139810881	white	edu.hischl	Yes	Yes	Born in 50 US States or Washington, DC	2	-1.60646369100404	2.58072559051432	1	0	0	1	0	0	0	0	0	0	1	0	0	0
46704	0	1.5	59	0	0	1	0	0	0	4.38	No	0	1	0	0	0	9.84221556886227	96.8692073039549	1.76661835694264	3.12094041908672	black	edu.hischl	No	Yes	Born in 50 US States or Washington, DC	2	-1.60646369100404	2.58072559051432	0	1	0	1	0	0	0	0	0	0	1	0	0	0
46710	0	6.83	60	1	0	0	0	0	0	3.13	No	0	0	1	0	0	10.8422155688623	117.553638441679	0.516618356942641	0.266894526730114	mexicanam	edu.lt9	No	Yes	Born in Mexico	3	-0.60646369100404	0.367798208506244	0	1	0	1	0	0	0	0	0	0	0	1	0	0
46734	0	2.57	80	0	0	0	0	1	0	5	No	1	0	0	0	0	30.8422155688623	951.24226119617	2.38661835694264	5.69594718169559	white	edu.college	Yes	No	Born in 50 US States or Washington, DC	1	-2.60646369100404	6.7936529725224	1	0	0	0	0	0	0	1	0	0	1	0	0	0
46741	0	1.6	38	0	1	0	0	0	0	0.97	No	1	0	0	0	0	-11.1577844311377	124.496153411739	-1.64338164305736	2.7007032247379	white	edu.9to11	No	Yes	Born in 50 US States or Washington, DC	4	0.39353630899596	0.154870826498164	0	1	0	1	0	0	0	0	0	0	1	0	0	0
46771	0	4.8	26	1	0	0	0	0	0	0.39	No	0	0	1	0	0	-23.1577844311377	536.282979759045	-2.22338164305736	4.94342593068444	mexicanam	edu.lt9	No	Yes	Born in Mexico	7	3.39353630899596	11.5160886804739	0	1	0	1	0	0	0	0	0	0	0	1	0	0
46778	0	4.43	73	1	0	0	0	0	0	0.87	No	1	0	0	0	0	23.8422155688623	568.451243232098	-1.74338164305736	3.03937955334937	white	edu.lt9	Yes	No	Born in Other Non-Spanish Speaking Country	1	-2.60646369100404	6.7936529725224	1	0	0	0	1	0	0	0	0	0	0	0	0	1
46780	0	0.87	57	0	0	0	0	1	0	5	No	1	0	0	0	0	7.84221556886227	61.5003450285058	2.38661835694264	5.69594718169559	white	edu.college	No	Yes	Born in 50 US States or Washington, DC	2	-1.60646369100404	2.58072559051432	0	1	0	1	0	0	0	0	0	0	1	0	0	0
46791	1	0.95	24	0	0	1	0	0	0	1.63	No	1	0	0	0	0	-25.1577844311377	632.914117483596	-0.983381643057359	0.96703945590219	white	edu.hischl	No	No	Born in 50 US States or Washington, DC	1	-2.60646369100404	6.7936529725224	0	1	0	0	0	0	0	0	1	0	1	0	0	0
46800	0	2.1	68	0	0	0	0	1	0	5	No	1	0	0	0	0	18.8422155688623	355.029087543476	2.38661835694264	5.69594718169559	white	edu.college	Yes	Yes	Born in 50 US States or Washington, DC	2	-1.60646369100404	2.58072559051432	1	0	0	1	0	0	0	0	0	0	1	0	0	0
46801	1	1	29	0	0	0	1	0	0	4.66	No	1	0	0	0	0	-20.1577844311377	406.336273172219	2.04661835694264	4.1886466989746	white	edu.somecol	No	Yes	Born in 50 US States or Washington, DC	3	-0.60646369100404	0.367798208506244	0	1	0	1	0	0	0	0	0	0	1	0	0	0
46808	0	0.95	22	0	0	1	0	0	0	1.18	No	1	0	0	0	0	-27.1577844311377	737.545255208147	-1.43338164305736	2.05458293465381	white	edu.hischl	No	No	Born in 50 US States or Washington, DC	4	0.39353630899596	0.154870826498164	0	1	0	0	0	0	0	0	1	0	1	0	0	0
46811	0	3.74	80	0	0	0	1	0	0	0.28	No	0	0	0	0	1	30.8422155688623	951.24226119617	-2.33338164305736	5.44466989215706	otherrace	edu.somecol	No	Yes	Born in Other Non-Spanish Speaking Country	6	2.39353630899596	5.729016062482	0	1	0	1	0	0	0	0	0	0	0	0	0	1
46824	1	6.47	37	0	0	0	1	0	0	4.9	No	1	0	0	0	0	-12.1577844311377	147.811722274015	2.28661835694264	5.22862351030707	white	edu.somecol	No	No	Born in 50 US States or Washington, DC	1	-2.60646369100404	6.7936529725224	0	1	0	0	0	0	0	1	0	0	1	0	0	0
46827	1	1.7	27	0	0	1	0	0	0	2.04	No	0	0	0	1	0	-22.1577844311377	490.967410896769	-0.573381643057358	0.328766508595156	otherhispan	edu.hischl	No	No	Born in 50 US States or Washington, DC	3	-0.60646369100404	0.367798208506244	0	1	0	0	0	0	0	0	1	0	1	0	0	0
46834	0	0.43	39	0	0	0	0	1	0	2.49236006546645	Yes	1	0	0	0	0	-10.1577844311377	103.180584549464	-0.121021577590908	0.0146462222425922	white	edu.college	No	No	Born in 50 US States or Washington, DC	1	-2.60646369100404	6.7936529725224	0	1	0	0	0	0	1	0	0	0	1	0	0	0
46847	0	0.53	39	0	0	0	0	1	0	5	No	1	0	0	0	0	-10.1577844311377	103.180584549464	2.38661835694264	5.69594718169559	white	edu.college	No	Yes	Born in 50 US States or Washington, DC	5	1.39353630899596	1.94194344449008	0	1	0	1	0	0	0	0	0	0	1	0	0	0
46856	0	0.92	44	0	0	1	0	0	0	4.86	No	0	1	0	0	0	-5.15778443113773	26.6027402380867	2.24661835694264	5.04729404175166	black	edu.hischl	No	Yes	Born in 50 US States or Washington, DC	2	-1.60646369100404	2.58072559051432	0	1	0	1	0	0	0	0	0	0	1	0	0	0
46859	1	4.2	48	0	0	1	0	0	0	1.39	No	1	0	0	0	0	-1.15778443113773	1.34046478898491	-1.22338164305736	1.49666264456972	white	edu.hischl	Yes	No	Born in 50 US States or Washington, DC	2	-1.60646369100404	2.58072559051432	1	0	0	0	1	0	0	0	0	0	1	0	0	0
46872	0	1.4	38	0	0	0	1	0	0	0.97	No	0	1	0	0	0	-11.1577844311377	124.496153411739	-1.64338164305736	2.7007032247379	black	edu.somecol	No	Yes	Born in 50 US States or Washington, DC	4	0.39353630899596	0.154870826498164	0	1	0	1	0	0	0	0	0	0	1	0	0	0
46880	0	2.04	33	0	0	0	0	1	0	2.99	No	1	0	0	0	0	-16.1577844311377	261.073997723117	0.376618356942642	0.141841386786175	white	edu.college	Yes	Yes	Born in 50 US States or Washington, DC	6	2.39353630899596	5.729016062482	1	0	0	1	0	0	0	0	0	0	1	0	0	0
46900	1	3.03	54	0	1	0	0	0	0	1.23	No	1	0	0	0	0	4.84221556886227	23.4470516153322	-1.38338164305736	1.91374477034808	white	edu.9to11	No	Yes	Born in 50 US States or Washington, DC	6	2.39353630899596	5.729016062482	0	1	0	1	0	0	0	0	0	0	1	0	0	0
46901	0	1.13	40	0	0	1	0	0	0	3.52	No	0	0	0	1	0	-9.15778443113773	83.8650156871886	0.906618356942642	0.821956845145375	otherhispan	edu.hischl	No	Yes	Born in Other Spanish Speaking Country	5	1.39353630899596	1.94194344449008	0	1	0	1	0	0	0	0	0	0	0	0	1	0
46905	0	0.39	41	0	0	1	0	0	0	2.49236006546645	Yes	0	0	0	1	0	-8.15778443113773	66.5494468249131	-0.121021577590908	0.0146462222425922	otherhispan	edu.hischl	No	Yes	Born in Other Spanish Speaking Country	3	-0.60646369100404	0.367798208506244	0	1	0	1	0	0	0	0	0	0	0	0	1	0
46906	1	11.6	52	0	0	0	1	0	0	5	No	0	0	1	0	0	2.84221556886227	8.07818933988309	2.38661835694264	5.69594718169559	mexicanam	edu.somecol	No	Yes	Born in 50 US States or Washington, DC	4	0.39353630899596	0.154870826498164	0	1	0	1	0	0	0	0	0	0	1	0	0	0
46907	1	3.35	58	1	0	0	0	0	0	0.75	No	0	0	0	1	0	8.84221556886227	78.1847761662304	-1.86338164305736	3.47219114768314	otherhispan	edu.lt9	No	No	Born in Other Spanish Speaking Country	5	1.39353630899596	1.94194344449008	0	1	0	0	0	0	0	1	0	0	0	0	1	0
46914	0	1.6	44	0	0	1	0	0	0	0.35	No	0	0	0	1	0	-5.15778443113773	26.6027402380867	-2.26338164305736	5.12289646212903	otherhispan	edu.hischl	No	No	Born in Other Spanish Speaking Country	1	-2.60646369100404	6.7936529725224	0	1	0	0	0	0	1	0	0	0	0	0	1	0
46918	0	0.59	40	0	0	0	1	0	0	5	No	0	0	1	0	0	-9.15778443113773	83.8650156871886	2.38661835694264	5.69594718169559	mexicanam	edu.somecol	No	No	Born in 50 US States or Washington, DC	2	-1.60646369100404	2.58072559051432	0	1	0	0	0	0	0	1	0	0	1	0	0	0
46935	0	0.8	31	0	0	1	0	0	0	2.52	No	0	0	1	0	0	-18.1577844311377	329.705135447668	-0.0933816430573584	0.00872013126009189	mexicanam	edu.hischl	No	No	Born in Mexico	4	0.39353630899596	0.154870826498164	0	1	0	0	0	0	0	1	0	0	0	1	0	0
46936	0	3.1	75	0	0	1	0	0	0	5	No	0	0	0	1	0	25.8422155688623	667.820105507548	2.38661835694264	5.69594718169559	otherhispan	edu.hischl	No	Yes	Born in Other Spanish Speaking Country	2	-1.60646369100404	2.58072559051432	0	1	0	1	0	0	0	0	0	0	0	0	1	0
46940	0	1.5	62	1	0	0	0	0	0	0.96	No	0	0	1	0	0	12.8422155688623	164.922500717129	-1.65338164305736	2.73367085759905	mexicanam	edu.lt9	No	Yes	Born in Mexico	7	3.39353630899596	11.5160886804739	0	1	0	1	0	0	0	0	0	0	0	1	0	0
46942	1	3.23	54	1	0	0	0	0	0	2.69	No	0	0	0	1	0	4.84221556886227	23.4470516153322	0.0766183569426415	0.00587037262059002	otherhispan	edu.lt9	No	No	Born in Other Spanish Speaking Country	1	-2.60646369100404	6.7936529725224	0	1	0	0	1	0	0	0	0	0	0	0	1	0
46944	0	1.37	26	0	0	0	0	1	0	1.96	No	1	0	0	0	0	-23.1577844311377	536.282979759045	-0.653381643057358	0.426907571484333	white	edu.college	No	No	Born in 50 US States or Washington, DC	1	-2.60646369100404	6.7936529725224	0	1	0	0	0	0	0	1	0	0	1	0	0	0
46951	1	4.92	78	1	0	0	0	0	0	1.15	No	1	0	0	0	0	28.8422155688623	831.873398920721	-1.46338164305736	2.14148583323725	white	edu.lt9	Yes	No	Born in 50 US States or Washington, DC	1	-2.60646369100404	6.7936529725224	1	0	0	0	0	1	0	0	0	0	1	0	0	0
46955	0	2.6	55	0	1	0	0	0	0	2.34	No	1	0	0	0	0	5.84221556886227	34.1314827530567	-0.273381643057359	0.074737522760741	white	edu.9to11	No	Yes	Born in 50 US States or Washington, DC	2	-1.60646369100404	2.58072559051432	0	1	0	1	0	0	0	0	0	0	1	0	0	0
46965	1	2.63	44	1	0	0	0	0	0	1.16	No	1	0	0	0	0	-5.15778443113773	26.6027402380867	-1.45338164305736	2.11231820037611	white	edu.lt9	No	Yes	Born in Other Non-Spanish Speaking Country	3	-0.60646369100404	0.367798208506244	0	1	0	1	0	0	0	0	0	0	0	0	0	1
46968	0	0.4	21	0	1	0	0	0	0	0.91	No	0	1	0	0	0	-28.1577844311377	792.860824070422	-1.70338164305736	2.90150902190479	black	edu.9to11	No	No	Born in 50 US States or Washington, DC	3	-0.60646369100404	0.367798208506244	0	1	0	0	0	0	0	0	1	0	1	0	0	0
46969	0	1.42	45	0	0	0	1	0	0	1.49	No	0	0	0	0	1	-4.15778443113773	17.2871713758113	-1.12338164305736	1.26198631595825	otherrace	edu.somecol	No	Yes	Born in 50 US States or Washington, DC	3	-0.60646369100404	0.367798208506244	0	1	0	1	0	0	0	0	0	0	1	0	0	0
46973	1	1.79	33	0	0	0	1	0	0	0.5	No	0	1	0	0	0	-16.1577844311377	261.073997723117	-2.11338164305736	4.46638196921182	black	edu.somecol	No	No	Born in 50 US States or Washington, DC	7	3.39353630899596	11.5160886804739	0	1	0	0	0	0	0	1	0	0	1	0	0	0
46983	0	2.9	70	0	0	1	0	0	0	1.53	No	1	0	0	0	0	20.8422155688623	434.397949818925	-1.08338164305736	1.17371578451366	white	edu.hischl	Yes	Yes	Born in 50 US States or Washington, DC	2	-1.60646369100404	2.58072559051432	1	0	0	1	0	0	0	0	0	0	1	0	0	0
46985	1	7.78	49	0	1	0	0	0	0	0.71	No	0	1	0	0	0	-0.157784431137728	0.0248959267094563	-1.90338164305736	3.62286167912773	black	edu.9to11	No	Yes	Born in 50 US States or Washington, DC	2	-1.60646369100404	2.58072559051432	0	1	0	1	0	0	0	0	0	0	1	0	0	0
46989	0	1.8	26	1	0	0	0	0	0	1.45	No	0	0	1	0	0	-23.1577844311377	536.282979759045	-1.16338164305736	1.35345684740284	mexicanam	edu.lt9	No	No	Born in Mexico	6	2.39353630899596	5.729016062482	0	1	0	0	0	0	0	1	0	0	0	1	0	0
47001	1	1.96	39	0	0	0	1	0	0	2.88	No	1	0	0	0	0	-10.1577844311377	103.180584549464	0.266618356942641	0.0710853482587938	white	edu.somecol	No	No	Born in 50 US States or Washington, DC	1	-2.60646369100404	6.7936529725224	0	1	0	0	0	0	0	0	1	0	1	0	0	0
47002	1	1.82	42	0	0	1	0	0	0	2.49236006546645	Yes	1	0	0	0	0	-7.15778443113773	51.2338779626376	-0.121021577590908	0.0146462222425922	white	edu.hischl	No	No	Born in 50 US States or Washington, DC	3	-0.60646369100404	0.367798208506244	0	1	0	0	0	0	0	1	0	0	1	0	0	0
47004	1	1.6	39	0	0	1	0	0	0	2.78	No	0	1	0	0	0	-10.1577844311377	103.180584549464	0.166618356942641	0.0277616768702654	black	edu.hischl	Yes	No	Born in 50 US States or Washington, DC	2	-1.60646369100404	2.58072559051432	1	0	0	0	0	0	0	1	0	0	1	0	0	0
47005	1	0.94	53	1	0	0	0	0	0	1.29	No	1	0	0	0	0	3.84221556886227	14.7626204776076	-1.32338164305736	1.75133897318119	white	edu.lt9	No	Yes	Born in 50 US States or Washington, DC	2	-1.60646369100404	2.58072559051432	0	1	0	1	0	0	0	0	0	0	1	0	0	0
47028	0	3.35	47	1	0	0	0	0	0	1.34	No	0	0	0	1	0	-2.15778443113773	4.65603365126037	-1.27338164305736	1.62150080887546	otherhispan	edu.lt9	No	Yes	Born in Other Spanish Speaking Country	6	2.39353630899596	5.729016062482	0	1	0	1	0	0	0	0	0	0	0	0	1	0
47035	1	0.83	30	0	0	1	0	0	0	2.6	No	1	0	0	0	0	-19.1577844311377	367.020704309943	-0.0133816430573583	0.000179068370914547	white	edu.hischl	No	No	Born in 50 US States or Washington, DC	1	-2.60646369100404	6.7936529725224	0	1	0	0	1	0	0	0	0	0	1	0	0	0
47036	0	0.66	21	0	0	0	1	0	0	1.7	No	0	1	0	0	0	-28.1577844311377	792.860824070422	-0.913381643057358	0.83426602587416	black	edu.somecol	No	No	Born in 50 US States or Washington, DC	3	-0.60646369100404	0.367798208506244	0	1	0	0	0	0	0	1	0	0	1	0	0	0
47053	1	4.1	58	0	0	1	0	0	0	0.98	No	1	0	0	0	0	8.84221556886227	78.1847761662304	-1.63338164305736	2.66793559187676	white	edu.hischl	Yes	No	Born in 50 US States or Washington, DC	1	-2.60646369100404	6.7936529725224	1	0	0	0	1	0	0	0	0	0	1	0	0	0
47060	0	2.41	31	0	1	0	0	0	0	3.21	No	0	0	1	0	0	-18.1577844311377	329.705135447668	0.596618356942642	0.355953463840937	mexicanam	edu.9to11	No	No	Born in Mexico	2	-1.60646369100404	2.58072559051432	0	1	0	0	0	0	0	1	0	0	0	1	0	0
47069	1	0.98	49	0	0	1	0	0	0	0.51	No	1	0	0	0	0	-0.157784431137728	0.0248959267094563	-2.10338164305736	4.42421433635067	white	edu.hischl	Yes	Yes	Born in 50 US States or Washington, DC	3	-0.60646369100404	0.367798208506244	1	0	0	1	0	0	0	0	0	0	1	0	0	0
47074	0	7.48	35	1	0	0	0	0	0	1.31	No	0	0	1	0	0	-14.1577844311377	200.442859998566	-1.30338164305736	1.6988037074589	mexicanam	edu.lt9	No	No	Born in Mexico	2	-1.60646369100404	2.58072559051432	0	1	0	0	0	0	0	1	0	0	0	1	0	0
47098	0	0.65	38	0	0	0	1	0	0	4.01	No	1	0	0	0	0	-11.1577844311377	124.496153411739	1.39661835694264	1.95054283494916	white	edu.somecol	No	Yes	Born in 50 US States or Washington, DC	4	0.39353630899596	0.154870826498164	0	1	0	1	0	0	0	0	0	0	1	0	0	0
47111	1	3.57	47	0	0	1	0	0	0	2.95	No	1	0	0	0	0	-2.15778443113773	4.65603365126037	0.336618356942642	0.113311918230764	white	edu.hischl	No	Yes	Born in 50 US States or Washington, DC	3	-0.60646369100404	0.367798208506244	0	1	0	1	0	0	0	0	0	0	1	0	0	0
47114	0	1.43	24	0	0	0	0	1	0	2.12	No	1	0	0	0	0	-25.1577844311377	632.914117483596	-0.493381643057358	0.243425445705979	white	edu.college	No	No	Born in 50 US States or Washington, DC	1	-2.60646369100404	6.7936529725224	0	1	0	0	0	0	0	1	0	0	1	0	0	0
47120	0	1.3	37	0	0	0	0	1	0	3.39	No	0	1	0	0	0	-12.1577844311377	147.811722274015	0.776618356942642	0.603136072340288	black	edu.college	No	Yes	Born in Other Non-Spanish Speaking Country	4	0.39353630899596	0.154870826498164	0	1	0	1	0	0	0	0	0	0	0	0	0	1
47126	1	1.45	24	0	0	1	0	0	0	2.31	No	1	0	0	0	0	-25.1577844311377	632.914117483596	-0.303381643057358	0.0920404213441824	white	edu.hischl	Yes	No	Born in 50 US States or Washington, DC	1	-2.60646369100404	6.7936529725224	1	0	0	0	0	0	0	1	0	0	1	0	0	0
47141	0	0.65	51	0	0	0	1	0	0	3.11	No	0	0	0	1	0	1.84221556886227	3.39375820215855	0.496618356942641	0.246629792452409	otherhispan	edu.somecol	No	Yes	Born in Other Spanish Speaking Country	6	2.39353630899596	5.729016062482	0	1	0	1	0	0	0	0	0	0	0	0	1	0
47146	0	1.6	40	0	0	0	1	0	0	0.7	No	0	0	1	0	0	-9.15778443113773	83.8650156871886	-1.91338164305736	3.66102931198888	mexicanam	edu.somecol	No	Yes	Born in Mexico	6	2.39353630899596	5.729016062482	0	1	0	1	0	0	0	0	0	0	0	1	0	0
47150	0	1.13	34	0	0	0	1	0	0	2.48	No	0	0	0	1	0	-15.1577844311377	229.758428860841	-0.133381643057358	0.0177906627046806	otherhispan	edu.somecol	No	Yes	Born in 50 US States or Washington, DC	4	0.39353630899596	0.154870826498164	0	1	0	1	0	0	0	0	0	0	1	0	0	0
47162	0	1.32	43	1	0	0	0	0	0	0.68	No	0	0	0	1	0	-6.15778443113773	37.9183091003622	-1.93338164305736	3.73796457771117	otherhispan	edu.lt9	No	Yes	Born in Other Spanish Speaking Country	2	-1.60646369100404	2.58072559051432	0	1	0	1	0	0	0	0	0	0	0	0	1	0
47169	0	2.63	64	1	0	0	0	0	0	2.5	No	0	0	1	0	0	14.8422155688623	220.291362992578	-0.113381643057358	0.0128553969823862	mexicanam	edu.lt9	No	Yes	Born in Mexico	2	-1.60646369100404	2.58072559051432	0	1	0	1	0	0	0	0	0	0	0	1	0	0
47172	0	2.1	36	0	0	0	0	1	0	5	No	0	1	0	0	0	-13.1577844311377	173.12729113629	2.38661835694264	5.69594718169559	black	edu.college	No	No	Born in 50 US States or Washington, DC	3	-0.60646369100404	0.367798208506244	0	1	0	0	0	0	0	1	0	0	1	0	0	0
47175	0	1.2	68	0	0	0	0	1	0	5	No	1	0	0	0	0	18.8422155688623	355.029087543476	2.38661835694264	5.69594718169559	white	edu.college	Yes	Yes	Born in 50 US States or Washington, DC	2	-1.60646369100404	2.58072559051432	1	0	0	1	0	0	0	0	0	0	1	0	0	0
47177	1	0.81	27	0	0	0	1	0	0	2.34	No	0	0	0	1	0	-22.1577844311377	490.967410896769	-0.273381643057359	0.074737522760741	otherhispan	edu.somecol	No	Yes	Born in Other Spanish Speaking Country	2	-1.60646369100404	2.58072559051432	0	1	0	1	0	0	0	0	0	0	0	0	1	0
47179	0	1.82	62	0	0	0	0	1	0	5	No	1	0	0	0	0	12.8422155688623	164.922500717129	2.38661835694264	5.69594718169559	white	edu.college	No	Yes	Born in 50 US States or Washington, DC	2	-1.60646369100404	2.58072559051432	0	1	0	1	0	0	0	0	0	0	1	0	0	0
47190	0	2.62	65	0	0	1	0	0	0	2.49236006546645	Yes	1	0	0	0	0	15.8422155688623	250.975794130302	-0.121021577590908	0.0146462222425922	white	edu.hischl	Yes	Yes	Born in 50 US States or Washington, DC	2	-1.60646369100404	2.58072559051432	1	0	0	1	0	0	0	0	0	0	1	0	0	0
47191	0	2.7	66	1	0	0	0	0	0	2.49236006546645	Yes	1	0	0	0	0	16.8422155688623	283.660225268027	-0.121021577590908	0.0146462222425922	white	edu.lt9	No	No	Born in 50 US States or Washington, DC	3	-0.60646369100404	0.367798208506244	0	1	0	0	0	0	1	0	0	0	1	0	0	0
47201	1	1.1	39	0	0	1	0	0	0	1.9	No	1	0	0	0	0	-10.1577844311377	103.180584549464	-0.713381643057359	0.508913368651217	white	edu.hischl	Yes	Yes	Born in 50 US States or Washington, DC	2	-1.60646369100404	2.58072559051432	1	0	0	1	0	0	0	0	0	0	1	0	0	0
47203	0	3.22	73	0	0	0	0	1	0	4.29	No	0	1	0	0	0	23.8422155688623	568.451243232098	1.67661835694264	2.81104911483704	black	edu.college	Yes	Yes	Born in 50 US States or Washington, DC	2	-1.60646369100404	2.58072559051432	1	0	0	1	0	0	0	0	0	0	1	0	0	0
47216	0	1.1	57	0	0	0	0	1	0	2.74	No	1	0	0	0	0	7.84221556886227	61.5003450285058	0.126618356942642	0.0160322083148542	white	edu.college	No	Yes	Born in 50 US States or Washington, DC	3	-0.60646369100404	0.367798208506244	0	1	0	1	0	0	0	0	0	0	1	0	0	0
47217	1	3.2	48	0	1	0	0	0	0	1.47	No	0	0	0	0	1	-1.15778443113773	1.34046478898491	-1.14338164305736	1.30732158168054	otherrace	edu.9to11	No	Yes	Born in Other Non-Spanish Speaking Country	1	-2.60646369100404	6.7936529725224	0	1	0	1	0	0	0	0	0	0	0	0	0	1
47223	0	1.5	39	0	0	1	0	0	0	1.97	No	0	0	1	0	0	-10.1577844311377	103.180584549464	-0.643381643057358	0.413939938623186	mexicanam	edu.hischl	No	Yes	Born in Mexico	2	-1.60646369100404	2.58072559051432	0	1	0	1	0	0	0	0	0	0	0	1	0	0
47224	1	0.7	53	0	1	0	0	0	0	0.71	No	1	0	0	0	0	3.84221556886227	14.7626204776076	-1.90338164305736	3.62286167912773	white	edu.9to11	No	No	Born in 50 US States or Washington, DC	1	-2.60646369100404	6.7936529725224	0	1	0	0	0	0	0	1	0	0	1	0	0	0
47226	0	1.1	39	0	0	1	0	0	0	2.04	No	0	0	0	1	0	-10.1577844311377	103.180584549464	-0.573381643057358	0.328766508595156	otherhispan	edu.hischl	No	Yes	Born in Other Spanish Speaking Country	6	2.39353630899596	5.729016062482	0	1	0	1	0	0	0	0	0	0	0	0	1	0
47228	0	2.1	46	0	0	1	0	0	0	1.16	No	0	0	1	0	0	-3.15778443113773	9.97160251353582	-1.45338164305736	2.11231820037611	mexicanam	edu.hischl	No	No	Born in Mexico	3	-0.60646369100404	0.367798208506244	0	1	0	0	0	0	0	0	1	0	0	1	0	0
47231	1	2.56	39	0	1	0	0	0	0	0.77	No	1	0	0	0	0	-10.1577844311377	103.180584549464	-1.84338164305736	3.39805588196085	white	edu.9to11	No	No	Born in 50 US States or Washington, DC	1	-2.60646369100404	6.7936529725224	0	1	0	0	1	0	0	0	0	0	1	0	0	0
47245	0	0.92	25	0	0	0	0	1	0	0.78	No	1	0	0	0	0	-24.1577844311377	583.59854862132	-1.83338164305736	3.3612882490997	white	edu.college	No	No	Born in 50 US States or Washington, DC	1	-2.60646369100404	6.7936529725224	0	1	0	0	0	0	0	1	0	0	1	0	0	0
47248	0	0.73	27	0	0	1	0	0	0	2.19	No	0	1	0	0	0	-22.1577844311377	490.967410896769	-0.423381643057358	0.179252015677949	black	edu.hischl	No	No	Born in 50 US States or Washington, DC	2	-1.60646369100404	2.58072559051432	0	1	0	0	0	0	0	0	1	0	1	0	0	0
47256	0	5.46	76	1	0	0	0	0	0	0.93	No	1	0	0	0	0	26.8422155688623	720.504536645272	-1.68338164305736	2.83377375618249	white	edu.lt9	Yes	No	Born in 50 US States or Washington, DC	1	-2.60646369100404	6.7936529725224	1	0	0	0	0	0	0	1	0	0	1	0	0	0
47272	0	5.29	78	0	0	0	0	1	0	3.85	No	1	0	0	0	0	28.8422155688623	831.873398920721	1.23661835694264	1.52922496072752	white	edu.college	Yes	No	Born in 50 US States or Washington, DC	1	-2.60646369100404	6.7936529725224	1	0	0	0	1	0	0	0	0	0	1	0	0	0
47281	1	3.06	49	0	0	0	1	0	0	2.49236006546645	Yes	1	0	0	0	0	-0.157784431137728	0.0248959267094563	-0.121021577590908	0.0146462222425922	white	edu.somecol	No	No	Born in 50 US States or Washington, DC	3	-0.60646369100404	0.367798208506244	0	1	0	0	1	0	0	0	0	0	1	0	0	0
47284	0	0.18	22	0	0	0	1	0	0	1.67	No	1	0	0	0	0	-27.1577844311377	737.545255208147	-0.943381643057358	0.889968924457601	white	edu.somecol	No	No	Born in 50 US States or Washington, DC	7	3.39353630899596	11.5160886804739	0	1	0	0	0	0	0	1	0	0	1	0	0	0
47286	1	2	60	0	0	1	0	0	0	1.05	No	0	1	0	0	0	10.8422155688623	117.553638441679	-1.56338164305736	2.44416216184873	black	edu.hischl	No	No	Born in 50 US States or Washington, DC	2	-1.60646369100404	2.58072559051432	0	1	0	0	0	0	1	0	0	0	1	0	0	0
47302	0	1.31	41	0	0	0	1	0	0	4.58	No	0	0	1	0	0	-8.15778443113773	66.5494468249131	1.96661835694264	3.86758776186378	mexicanam	edu.somecol	No	Yes	Born in 50 US States or Washington, DC	6	2.39353630899596	5.729016062482	0	1	0	1	0	0	0	0	0	0	1	0	0	0
47318	0	3.43	53	0	1	0	0	0	0	1.79	No	0	0	1	0	0	3.84221556886227	14.7626204776076	-0.823381643057358	0.677957330123835	mexicanam	edu.9to11	No	Yes	Born in Mexico	2	-1.60646369100404	2.58072559051432	0	1	0	1	0	0	0	0	0	0	0	1	0	0
47324	0	1.02	40	0	0	0	0	1	0	2.49236006546645	Yes	0	0	0	1	0	-9.15778443113773	83.8650156871886	-0.121021577590908	0.0146462222425922	otherhispan	edu.college	No	Yes	Born in 50 US States or Washington, DC	3	-0.60646369100404	0.367798208506244	0	1	0	1	0	0	0	0	0	0	1	0	0	0
47327	0	1.7	53	0	0	1	0	0	0	5	No	1	0	0	0	0	3.84221556886227	14.7626204776076	2.38661835694264	5.69594718169559	white	edu.hischl	No	Yes	Born in 50 US States or Washington, DC	2	-1.60646369100404	2.58072559051432	0	1	0	1	0	0	0	0	0	0	1	0	0	0
47334	1	4.2	53	0	0	0	1	0	0	0	No	1	0	0	0	0	3.84221556886227	14.7626204776076	-2.61338164305736	6.82976361226918	white	edu.somecol	No	No	Born in 50 US States or Washington, DC	1	-2.60646369100404	6.7936529725224	0	1	0	0	0	0	0	1	0	0	1	0	0	0
47335	1	3.33	76	1	0	0	0	0	0	0.94	No	1	0	0	0	0	26.8422155688623	720.504536645272	-1.67338164305736	2.80020612332134	white	edu.lt9	No	Yes	Born in 50 US States or Washington, DC	4	0.39353630899596	0.154870826498164	0	1	0	1	0	0	0	0	0	0	1	0	0	0
47340	1	1.1	32	0	0	1	0	0	0	2.84	No	0	1	0	0	0	-17.1577844311377	294.389566585392	0.226618356942641	0.0513558797033824	black	edu.hischl	No	No	Born in 50 US States or Washington, DC	1	-2.60646369100404	6.7936529725224	0	1	0	0	0	0	0	1	0	0	1	0	0	0
47345	0	0.86	61	0	0	0	0	1	0	5	No	0	0	1	0	0	11.8422155688623	140.238069579404	2.38661835694264	5.69594718169559	mexicanam	edu.college	Yes	Yes	Born in Mexico	2	-1.60646369100404	2.58072559051432	1	0	0	1	0	0	0	0	0	0	0	1	0	0
47350	0	1.2	54	0	0	0	1	0	0	5	No	0	0	1	0	0	4.84221556886227	23.4470516153322	2.38661835694264	5.69594718169559	mexicanam	edu.somecol	No	No	Born in Mexico	3	-0.60646369100404	0.367798208506244	0	1	0	0	1	0	0	0	0	0	0	1	0	0
47353	0	7	30	0	0	0	0	1	0	4.02	No	0	0	0	0	1	-19.1577844311377	367.020704309943	1.40661835694264	1.97857520208802	otherrace	edu.college	No	Yes	Born in Other Non-Spanish Speaking Country	2	-1.60646369100404	2.58072559051432	0	1	0	1	0	0	0	0	0	0	0	0	0	1
47356	0	1.7	33	1	0	0	0	0	0	2.07	No	0	0	0	1	0	-16.1577844311377	261.073997723117	-0.543381643057359	0.295263610011715	otherhispan	edu.lt9	No	Yes	Born in Other Spanish Speaking Country	5	1.39353630899596	1.94194344449008	0	1	0	1	0	0	0	0	0	0	0	0	1	0
47360	1	1.16	30	0	1	0	0	0	0	0.4	No	1	0	0	0	0	-19.1577844311377	367.020704309943	-2.21338164305736	4.89905829782329	white	edu.9to11	No	No	Born in 50 US States or Washington, DC	4	0.39353630899596	0.154870826498164	0	1	0	0	0	0	0	0	1	0	1	0	0	0
47361	1	5.01	65	0	0	0	1	0	0	0.97	No	0	1	0	0	0	15.8422155688623	250.975794130302	-1.64338164305736	2.7007032247379	black	edu.somecol	Yes	No	Born in 50 US States or Washington, DC	1	-2.60646369100404	6.7936529725224	1	0	0	0	0	1	0	0	0	0	1	0	0	0
47372	1	2.41	56	0	0	1	0	0	0	3.69	No	1	0	0	0	0	6.84221556886227	46.8159138907813	1.07661835694264	1.15910708650587	white	edu.hischl	No	Yes	Born in 50 US States or Washington, DC	3	-0.60646369100404	0.367798208506244	0	1	0	1	0	0	0	0	0	0	1	0	0	0
47380	0	3.85	57	0	1	0	0	0	0	2.69	No	0	0	1	0	0	7.84221556886227	61.5003450285058	0.0766183569426415	0.00587037262059002	mexicanam	edu.9to11	No	Yes	Born in Mexico	5	1.39353630899596	1.94194344449008	0	1	0	1	0	0	0	0	0	0	0	1	0	0
47384	0	4.01	64	1	0	0	0	0	0	0.7	No	0	0	1	0	0	14.8422155688623	220.291362992578	-1.91338164305736	3.66102931198888	mexicanam	edu.lt9	No	No	Born in 50 US States or Washington, DC	3	-0.60646369100404	0.367798208506244	0	1	0	0	1	0	0	0	0	0	1	0	0	0
47393	0	0.41	20	0	0	0	1	0	0	0.19	No	0	1	0	0	0	-29.1577844311377	850.176392932698	-2.42338164305736	5.87277858790738	black	edu.somecol	No	No	Born in 50 US States or Washington, DC	1	-2.60646369100404	6.7936529725224	0	1	0	0	0	0	0	1	0	0	1	0	0	0
47395	0	1.28	40	0	0	0	0	1	0	5	No	1	0	0	0	0	-9.15778443113773	83.8650156871886	2.38661835694264	5.69594718169559	white	edu.college	No	No	Born in 50 US States or Washington, DC	1	-2.60646369100404	6.7936529725224	0	1	0	0	0	0	0	1	0	0	1	0	0	0
47398	0	0.7	28	0	0	1	0	0	0	2.49236006546645	Yes	0	0	0	1	0	-21.1577844311377	447.651842034494	-0.121021577590908	0.0146462222425922	otherhispan	edu.hischl	No	No	Born in Other Spanish Speaking Country	1	-2.60646369100404	6.7936529725224	0	1	0	0	0	0	0	1	0	0	0	0	1	0
47403	0	1.1	61	0	0	0	0	1	0	5	No	0	1	0	0	0	11.8422155688623	140.238069579404	2.38661835694264	5.69594718169559	black	edu.college	Yes	Yes	Born in 50 US States or Washington, DC	2	-1.60646369100404	2.58072559051432	1	0	0	1	0	0	0	0	0	0	1	0	0	0
47404	0	1.4	50	0	0	0	0	1	0	3.87	No	0	1	0	0	0	0.842215568862272	0.709327064434001	1.25661835694264	1.57908969500522	black	edu.college	No	Yes	Born in 50 US States or Washington, DC	4	0.39353630899596	0.154870826498164	0	1	0	1	0	0	0	0	0	0	1	0	0	0
47405	1	1.5	29	0	0	1	0	0	0	1.32	No	0	1	0	0	0	-20.1577844311377	406.336273172219	-1.29338164305736	1.67283607459775	black	edu.hischl	No	No	Born in 50 US States or Washington, DC	4	0.39353630899596	0.154870826498164	0	1	0	0	0	0	0	0	1	0	1	0	0	0
47407	0	1.56	45	0	0	0	0	1	0	5	No	0	1	0	0	0	-4.15778443113773	17.2871713758113	2.38661835694264	5.69594718169559	black	edu.college	No	Yes	Born in Other Non-Spanish Speaking Country	4	0.39353630899596	0.154870826498164	0	1	0	1	0	0	0	0	0	0	0	0	0	1
47411	0	0.89	38	0	0	0	1	0	0	1.76	No	0	1	0	0	0	-11.1577844311377	124.496153411739	-0.853381643057358	0.728260228707277	black	edu.somecol	No	No	Born in 50 US States or Washington, DC	6	2.39353630899596	5.729016062482	0	1	0	0	0	0	0	1	0	0	1	0	0	0
47419	0	1.78	35	1	0	0	0	0	0	1.06	No	0	0	0	1	0	-14.1577844311377	200.442859998566	-1.55338164305736	2.41299452898758	otherhispan	edu.lt9	No	Yes	Born in Other Spanish Speaking Country	6	2.39353630899596	5.729016062482	0	1	0	1	0	0	0	0	0	0	0	0	1	0
47420	1	4.53	50	0	0	1	0	0	0	3.13	No	0	0	0	1	0	0.842215568862272	0.709327064434001	0.516618356942641	0.266894526730114	otherhispan	edu.hischl	No	No	Born in Other Spanish Speaking Country	3	-0.60646369100404	0.367798208506244	0	1	0	0	1	0	0	0	0	0	0	0	1	0
47421	1	0.98	65	0	0	1	0	0	0	1.49	No	0	0	0	0	1	15.8422155688623	250.975794130302	-1.12338164305736	1.26198631595825	otherrace	edu.hischl	No	No	Born in 50 US States or Washington, DC	2	-1.60646369100404	2.58072559051432	0	1	0	0	1	0	0	0	0	0	1	0	0	0
47422	0	0.91	42	0	0	0	0	1	0	3.63	No	0	0	1	0	0	-7.15778443113773	51.2338779626376	1.01661835694264	1.03351288367276	mexicanam	edu.college	No	Yes	Born in 50 US States or Washington, DC	4	0.39353630899596	0.154870826498164	0	1	0	1	0	0	0	0	0	0	1	0	0	0
47425	0	2.4	61	0	0	1	0	0	0	2.19	No	1	0	0	0	0	11.8422155688623	140.238069579404	-0.423381643057358	0.179252015677949	white	edu.hischl	Yes	Yes	Born in 50 US States or Washington, DC	2	-1.60646369100404	2.58072559051432	1	0	0	1	0	0	0	0	0	0	1	0	0	0
47430	0	1.12	43	0	0	0	1	0	0	5	No	0	1	0	0	0	-6.15778443113773	37.9183091003622	2.38661835694264	5.69594718169559	black	edu.somecol	No	Yes	Born in 50 US States or Washington, DC	3	-0.60646369100404	0.367798208506244	0	1	0	1	0	0	0	0	0	0	1	0	0	0
47434	0	1.7	20	0	1	0	0	0	0	3.79	No	0	1	0	0	0	-29.1577844311377	850.176392932698	1.17661835694264	1.3844307578944	black	edu.9to11	No	No	Born in 50 US States or Washington, DC	3	-0.60646369100404	0.367798208506244	0	1	0	0	0	0	0	1	0	0	1	0	0	0
47438	1	1.7	60	0	0	0	0	1	0	5	No	1	0	0	0	0	10.8422155688623	117.553638441679	2.38661835694264	5.69594718169559	white	edu.college	No	No	Born in 50 US States or Washington, DC	1	-2.60646369100404	6.7936529725224	0	1	0	0	1	0	0	0	0	0	1	0	0	0
47442	0	0.82	21	0	1	0	0	0	0	0.04	No	0	0	1	0	0	-28.1577844311377	792.860824070422	-2.57338164305736	6.62229308082459	mexicanam	edu.9to11	No	No	Born in Mexico	2	-1.60646369100404	2.58072559051432	0	1	0	0	0	0	0	1	0	0	0	1	0	0
47444	0	1.5	40	0	0	0	0	1	0	2.49	No	0	0	1	0	0	-9.15778443113773	83.8650156871886	-0.123381643057358	0.0152230298435333	mexicanam	edu.college	Yes	Yes	Born in Mexico	5	1.39353630899596	1.94194344449008	1	0	0	1	0	0	0	0	0	0	0	1	0	0
47447	0	0.8	43	0	0	0	0	1	0	2.49236006546645	Yes	0	1	0	0	0	-6.15778443113773	37.9183091003622	-0.121021577590908	0.0146462222425922	black	edu.college	No	No	Born in 50 US States or Washington, DC	1	-2.60646369100404	6.7936529725224	0	1	0	0	0	0	0	1	0	0	1	0	0	0
47458	1	1.4	24	0	1	0	0	0	0	0.5	No	0	1	0	0	0	-25.1577844311377	632.914117483596	-2.11338164305736	4.46638196921182	black	edu.9to11	No	No	Born in 50 US States or Washington, DC	7	3.39353630899596	11.5160886804739	0	1	0	0	0	0	0	1	0	0	1	0	0	0
47472	0	1	31	0	0	0	1	0	0	2.94	No	0	1	0	0	0	-18.1577844311377	329.705135447668	0.326618356942642	0.106679551091911	black	edu.somecol	No	No	Born in 50 US States or Washington, DC	1	-2.60646369100404	6.7936529725224	0	1	0	0	0	0	0	1	0	0	1	0	0	0
47492	0	1.98	80	0	0	0	1	0	0	2.49236006546645	Yes	1	0	0	0	0	30.8422155688623	951.24226119617	-0.121021577590908	0.0146462222425922	white	edu.somecol	No	No	Born in Other Non-Spanish Speaking Country	1	-2.60646369100404	6.7936529725224	0	1	0	0	0	1	0	0	0	0	0	0	0	1
47502	1	1.5	28	0	0	1	0	0	0	0	No	1	0	0	0	0	-21.1577844311377	447.651842034494	-2.61338164305736	6.82976361226918	white	edu.hischl	No	No	Born in 50 US States or Washington, DC	1	-2.60646369100404	6.7936529725224	0	1	0	0	0	0	0	1	0	0	1	0	0	0
47518	0	1.27	77	0	0	0	1	0	0	1.14	No	1	0	0	0	0	27.8422155688623	775.188967782997	-1.47338164305736	2.1708534660984	white	edu.somecol	Yes	Yes	Born in 50 US States or Washington, DC	3	-0.60646369100404	0.367798208506244	1	0	0	1	0	0	0	0	0	0	1	0	0	0
47519	0	0.39	49	0	0	1	0	0	0	3.29	No	1	0	0	0	0	-0.157784431137728	0.0248959267094563	0.676618356942642	0.45781240095176	white	edu.hischl	No	No	Born in 50 US States or Washington, DC	2	-1.60646369100404	2.58072559051432	0	1	0	0	0	0	0	1	0	0	1	0	0	0
47524	1	8.93	76	1	0	0	0	0	0	1.21	No	1	0	0	0	0	26.8422155688623	720.504536645272	-1.40338164305736	1.96948003607037	white	edu.lt9	Yes	Yes	Born in 50 US States or Washington, DC	2	-1.60646369100404	2.58072559051432	1	0	0	1	0	0	0	0	0	0	1	0	0	0
47541	1	2.4	31	0	1	0	0	0	0	0.02	No	1	0	0	0	0	-18.1577844311377	329.705135447668	-2.59338164305736	6.72562834654688	white	edu.9to11	No	Yes	Born in 50 US States or Washington, DC	4	0.39353630899596	0.154870826498164	0	1	0	1	0	0	0	0	0	0	1	0	0	0
47551	1	3.7	72	0	1	0	0	0	0	1.3	No	0	1	0	0	0	22.8422155688623	521.766812094374	-1.31338164305736	1.72497134032005	black	edu.9to11	Yes	No	Born in 50 US States or Washington, DC	1	-2.60646369100404	6.7936529725224	1	0	0	0	1	0	0	0	0	0	1	0	0	0
47552	0	1.78	56	0	0	0	0	1	0	5	No	0	0	1	0	0	6.84221556886227	46.8159138907813	2.38661835694264	5.69594718169559	mexicanam	edu.college	No	Yes	Born in 50 US States or Washington, DC	2	-1.60646369100404	2.58072559051432	0	1	0	1	0	0	0	0	0	0	1	0	0	0
47558	0	0.71	39	0	0	0	1	0	0	5	No	1	0	0	0	0	-10.1577844311377	103.180584549464	2.38661835694264	5.69594718169559	white	edu.somecol	No	No	Born in 50 US States or Washington, DC	1	-2.60646369100404	6.7936529725224	0	1	0	0	0	0	0	1	0	0	1	0	0	0
47563	0	1.3	52	0	0	1	0	0	0	3.07	No	1	0	0	0	0	2.84221556886227	8.07818933988309	0.456618356942641	0.208500323896997	white	edu.hischl	No	Yes	Born in 50 US States or Washington, DC	4	0.39353630899596	0.154870826498164	0	1	0	1	0	0	0	0	0	0	1	0	0	0
47571	0	0.85	38	0	0	1	0	0	0	0.71	No	0	1	0	0	0	-11.1577844311377	124.496153411739	-1.90338164305736	3.62286167912773	black	edu.hischl	No	No	Born in 50 US States or Washington, DC	1	-2.60646369100404	6.7936529725224	0	1	0	0	0	0	0	1	0	0	1	0	0	0
47575	1	2.7	24	0	1	0	0	0	0	0.4	No	0	1	0	0	0	-25.1577844311377	632.914117483596	-2.21338164305736	4.89905829782329	black	edu.9to11	No	No	Born in 50 US States or Washington, DC	2	-1.60646369100404	2.58072559051432	0	1	0	0	0	0	0	1	0	0	1	0	0	0
47578	0	2.27	55	0	0	0	0	1	0	2.64	No	1	0	0	0	0	5.84221556886227	34.1314827530567	0.0266183569426417	0.000708536926325881	white	edu.college	No	No	Born in 50 US States or Washington, DC	1	-2.60646369100404	6.7936529725224	0	1	0	0	0	0	0	1	0	0	1	0	0	0
47579	0	2.6	68	1	0	0	0	0	0	1.9	No	0	0	0	1	0	18.8422155688623	355.029087543476	-0.713381643057359	0.508913368651217	otherhispan	edu.lt9	No	Yes	Born in Other Spanish Speaking Country	2	-1.60646369100404	2.58072559051432	0	1	0	1	0	0	0	0	0	0	0	0	1	0
47594	0	3.8	80	0	0	0	0	1	0	2.49236006546645	Yes	1	0	0	0	0	30.8422155688623	951.24226119617	-0.121021577590908	0.0146462222425922	white	edu.college	Yes	Yes	Born in Other Non-Spanish Speaking Country	2	-1.60646369100404	2.58072559051432	1	0	0	1	0	0	0	0	0	0	0	0	0	1
47603	1	2.84	52	0	1	0	0	0	0	2.49236006546645	Yes	0	0	1	0	0	2.84221556886227	8.07818933988309	-0.121021577590908	0.0146462222425922	mexicanam	edu.9to11	No	No	Born in Mexico	3	-0.60646369100404	0.367798208506244	0	1	0	0	0	0	0	0	1	0	0	1	0	0
47607	1	3.63	51	0	0	0	1	0	0	1.42	No	0	0	0	0	1	1.84221556886227	3.39375820215855	-1.19338164305736	1.42415974598628	otherrace	edu.somecol	Yes	Yes	Born in 50 US States or Washington, DC	4	0.39353630899596	0.154870826498164	1	0	0	1	0	0	0	0	0	0	1	0	0	0
47610	0	2.2	63	1	0	0	0	0	0	0.84	No	0	0	0	1	0	13.8422155688623	191.606931854853	-1.77338164305736	3.14488245193282	otherhispan	edu.lt9	No	Yes	Born in Other Spanish Speaking Country	7	3.39353630899596	11.5160886804739	0	1	0	1	0	0	0	0	0	0	0	0	1	0
47615	1	2.68	34	1	0	0	0	0	0	0.18	No	0	1	0	0	0	-15.1577844311377	229.758428860841	-2.43338164305736	5.92134622076853	black	edu.lt9	No	No	Born in 50 US States or Washington, DC	6	2.39353630899596	5.729016062482	0	1	0	0	0	0	0	0	1	0	1	0	0	0
47623	0	1.55	55	0	0	0	1	0	0	5	No	0	1	0	0	0	5.84221556886227	34.1314827530567	2.38661835694264	5.69594718169559	black	edu.somecol	No	No	Born in Other Non-Spanish Speaking Country	5	1.39353630899596	1.94194344449008	0	1	0	0	1	0	0	0	0	0	0	0	0	1
47627	0	1.19	62	0	0	1	0	0	0	1.71	No	0	1	0	0	0	12.8422155688623	164.922500717129	-0.903381643057358	0.816098393013013	black	edu.hischl	No	Yes	Born in 50 US States or Washington, DC	2	-1.60646369100404	2.58072559051432	0	1	0	1	0	0	0	0	0	0	1	0	0	0
47635	0	0.88	66	0	0	0	1	0	0	2.98	No	0	0	1	0	0	16.8422155688623	283.660225268027	0.366618356942642	0.134409019647322	mexicanam	edu.somecol	Yes	No	Born in 50 US States or Washington, DC	1	-2.60646369100404	6.7936529725224	1	0	0	0	0	0	0	1	0	0	1	0	0	0
47636	0	1.6	74	1	0	0	0	0	0	1.66	No	0	0	1	0	0	24.8422155688623	617.135674369823	-0.953381643057359	0.908936557318749	mexicanam	edu.lt9	No	Yes	Born in 50 US States or Washington, DC	5	1.39353630899596	1.94194344449008	0	1	0	1	0	0	0	0	0	0	1	0	0	0
47649	0	2.95	33	0	0	1	0	0	0	0.7	No	0	0	0	1	0	-16.1577844311377	261.073997723117	-1.91338164305736	3.66102931198888	otherhispan	edu.hischl	No	Yes	Born in 50 US States or Washington, DC	3	-0.60646369100404	0.367798208506244	0	1	0	1	0	0	0	0	0	0	1	0	0	0
47659	0	0.76	43	0	0	0	0	1	0	5	No	1	0	0	0	0	-6.15778443113773	37.9183091003622	2.38661835694264	5.69594718169559	white	edu.college	No	Yes	Born in Other Non-Spanish Speaking Country	4	0.39353630899596	0.154870826498164	0	1	0	1	0	0	0	0	0	0	0	0	0	1
47661	0	1.9	72	0	0	1	0	0	0	4.38	No	1	0	0	0	0	22.8422155688623	521.766812094374	1.76661835694264	3.12094041908672	white	edu.hischl	No	No	Born in 50 US States or Washington, DC	2	-1.60646369100404	2.58072559051432	0	1	0	0	0	1	0	0	0	0	1	0	0	0
47666	0	0.71	24	0	0	0	0	1	0	0	No	0	1	0	0	0	-25.1577844311377	632.914117483596	-2.61338164305736	6.82976361226918	black	edu.college	No	Yes	Born in 50 US States or Washington, DC	2	-1.60646369100404	2.58072559051432	0	1	0	1	0	0	0	0	0	0	1	0	0	0
47678	1	1.2	62	0	0	1	0	0	0	2.15	No	0	0	1	0	0	12.8422155688623	164.922500717129	-0.463381643057359	0.214722547122537	mexicanam	edu.hischl	Yes	Yes	Born in 50 US States or Washington, DC	3	-0.60646369100404	0.367798208506244	1	0	0	1	0	0	0	0	0	0	1	0	0	0
47685	1	3.2	53	1	0	0	0	0	0	1.24	No	0	0	1	0	0	3.84221556886227	14.7626204776076	-1.37338164305736	1.88617713748693	mexicanam	edu.lt9	No	Yes	Born in Mexico	7	3.39353630899596	11.5160886804739	0	1	0	1	0	0	0	0	0	0	0	1	0	0
47694	1	7.7	49	0	1	0	0	0	0	1.69	No	0	1	0	0	0	-0.157784431137728	0.0248959267094563	-0.923381643057358	0.852633658735307	black	edu.9to11	No	No	Born in 50 US States or Washington, DC	5	1.39353630899596	1.94194344449008	0	1	0	0	0	0	1	0	0	0	1	0	0	0
47696	0	3.2	62	0	0	0	0	1	0	2.18	No	0	1	0	0	0	12.8422155688623	164.922500717129	-0.433381643057358	0.187819648539095	black	edu.college	No	Yes	Born in 50 US States or Washington, DC	3	-0.60646369100404	0.367798208506244	0	1	0	1	0	0	0	0	0	0	1	0	0	0
47716	0	1.9	48	0	0	0	0	1	0	5	No	1	0	0	0	0	-1.15778443113773	1.34046478898491	2.38661835694264	5.69594718169559	white	edu.college	No	Yes	Born in Other Non-Spanish Speaking Country	3	-0.60646369100404	0.367798208506244	0	1	0	1	0	0	0	0	0	0	0	0	0	1
47725	1	4.9	70	1	0	0	0	0	0	1.46	No	0	1	0	0	0	20.8422155688623	434.397949818925	-1.15338164305736	1.33028921454169	black	edu.lt9	No	No	Born in 50 US States or Washington, DC	2	-1.60646369100404	2.58072559051432	0	1	0	0	0	0	0	1	0	0	1	0	0	0
47741	0	1.7	51	0	0	0	0	1	0	2.49	No	1	0	0	0	0	1.84221556886227	3.39375820215855	-0.123381643057358	0.0152230298435333	white	edu.college	No	Yes	Born in 50 US States or Washington, DC	5	1.39353630899596	1.94194344449008	0	1	0	1	0	0	0	0	0	0	1	0	0	0
47751	0	0.5	34	0	0	0	1	0	0	2.79	No	0	1	0	0	0	-15.1577844311377	229.758428860841	0.176618356942642	0.0311940440091184	black	edu.somecol	Yes	No	Born in 50 US States or Washington, DC	1	-2.60646369100404	6.7936529725224	1	0	0	0	0	0	0	1	0	0	1	0	0	0
47773	1	1.4	34	0	0	1	0	0	0	2.49236006546645	Yes	0	1	0	0	0	-15.1577844311377	229.758428860841	-0.121021577590908	0.0146462222425922	black	edu.hischl	No	No	Born in 50 US States or Washington, DC	1	-2.60646369100404	6.7936529725224	0	1	0	0	0	0	0	1	0	0	1	0	0	0
47774	0	0.73	34	0	0	1	0	0	0	3.85	No	0	1	0	0	0	-15.1577844311377	229.758428860841	1.23661835694264	1.52922496072752	black	edu.hischl	No	No	Born in 50 US States or Washington, DC	1	-2.60646369100404	6.7936529725224	0	1	0	0	0	0	0	0	1	0	1	0	0	0
47775	1	1.14	26	1	0	0	0	0	0	0.86	No	1	0	0	0	0	-23.1577844311377	536.282979759045	-1.75338164305736	3.07434718621052	white	edu.lt9	No	No	Born in 50 US States or Washington, DC	2	-1.60646369100404	2.58072559051432	0	1	0	0	0	0	0	1	0	0	1	0	0	0
47783	1	1.17	23	0	0	1	0	0	0	4.52	No	1	0	0	0	0	-26.1577844311377	684.229686345871	1.90661835694264	3.63519355903066	white	edu.hischl	No	No	Born in 50 US States or Washington, DC	1	-2.60646369100404	6.7936529725224	0	1	0	0	0	0	0	0	1	0	1	0	0	0
47789	0	3.7	51	1	0	0	0	0	0	0.78	No	0	0	1	0	0	1.84221556886227	3.39375820215855	-1.83338164305736	3.3612882490997	mexicanam	edu.lt9	No	Yes	Born in Mexico	1	-2.60646369100404	6.7936529725224	0	1	0	1	0	0	0	0	0	0	0	1	0	0
47800	0	0.7	20	0	1	0	0	0	0	2.14	No	0	0	1	0	0	-29.1577844311377	850.176392932698	-0.473381643057358	0.224090179983684	mexicanam	edu.9to11	No	No	Born in 50 US States or Washington, DC	2	-1.60646369100404	2.58072559051432	0	1	0	0	0	0	0	1	0	0	1	0	0	0
47814	1	3.12	53	0	1	0	0	0	0	5	No	1	0	0	0	0	3.84221556886227	14.7626204776076	2.38661835694264	5.69594718169559	white	edu.9to11	No	No	Born in 50 US States or Washington, DC	3	-0.60646369100404	0.367798208506244	0	1	0	0	1	0	0	0	0	0	1	0	0	0
47818	0	1.5	71	0	0	1	0	0	0	1.75	No	1	0	0	0	0	21.8422155688623	477.082380956649	-0.863381643057358	0.745427861568424	white	edu.hischl	Yes	Yes	Born in 50 US States or Washington, DC	3	-0.60646369100404	0.367798208506244	1	0	0	1	0	0	0	0	0	0	1	0	0	0
47819	0	1.4	59	0	0	0	0	1	0	5	No	1	0	0	0	0	9.84221556886227	96.8692073039549	2.38661835694264	5.69594718169559	white	edu.college	No	Yes	Born in 50 US States or Washington, DC	2	-1.60646369100404	2.58072559051432	0	1	0	1	0	0	0	0	0	0	1	0	0	0
47820	0	0.85	37	0	0	1	0	0	0	0.92	No	0	0	1	0	0	-12.1577844311377	147.811722274015	-1.69338164305736	2.86754138904364	mexicanam	edu.hischl	No	Yes	Born in Mexico	4	0.39353630899596	0.154870826498164	0	1	0	1	0	0	0	0	0	0	0	1	0	0
47824	1	1.69	70	0	0	0	1	0	0	0.97	No	1	0	0	0	0	20.8422155688623	434.397949818925	-1.64338164305736	2.7007032247379	white	edu.somecol	No	Yes	Born in 50 US States or Washington, DC	4	0.39353630899596	0.154870826498164	0	1	0	1	0	0	0	0	0	0	1	0	0	0
47831	0	2.02	52	0	0	0	1	0	0	2.49236006546645	Yes	0	0	0	1	0	2.84221556886227	8.07818933988309	-0.121021577590908	0.0146462222425922	otherhispan	edu.somecol	No	Yes	Born in Other Spanish Speaking Country	4	0.39353630899596	0.154870826498164	0	1	0	1	0	0	0	0	0	0	0	0	1	0
47835	0	1.3	31	0	0	0	0	1	0	5	No	1	0	0	0	0	-18.1577844311377	329.705135447668	2.38661835694264	5.69594718169559	white	edu.college	No	Yes	Born in 50 US States or Washington, DC	2	-1.60646369100404	2.58072559051432	0	1	0	1	0	0	0	0	0	0	1	0	0	0
47843	1	1.01	32	0	1	0	0	0	0	5	No	1	0	0	0	0	-17.1577844311377	294.389566585392	2.38661835694264	5.69594718169559	white	edu.9to11	No	No	Born in 50 US States or Washington, DC	1	-2.60646369100404	6.7936529725224	0	1	0	0	1	0	0	0	0	0	1	0	0	0
47859	1	2	47	0	1	0	0	0	0	0.88	No	1	0	0	0	0	-2.15778443113773	4.65603365126037	-1.73338164305736	3.00461192048823	white	edu.9to11	Yes	Yes	Born in 50 US States or Washington, DC	2	-1.60646369100404	2.58072559051432	1	0	0	1	0	0	0	0	0	0	1	0	0	0
47860	1	2.9	52	0	0	1	0	0	0	1.75	No	1	0	0	0	0	2.84221556886227	8.07818933988309	-0.863381643057358	0.745427861568424	white	edu.hischl	Yes	No	Born in 50 US States or Washington, DC	3	-0.60646369100404	0.367798208506244	1	0	0	0	0	0	0	1	0	0	1	0	0	0
47864	0	1.27	57	0	0	0	1	0	0	2.49236006546645	Yes	0	0	0	1	0	7.84221556886227	61.5003450285058	-0.121021577590908	0.0146462222425922	otherhispan	edu.somecol	No	No	Born in Other Spanish Speaking Country	1	-2.60646369100404	6.7936529725224	0	1	0	0	0	0	0	1	0	0	0	0	1	0
47871	0	1.5	29	0	1	0	0	0	0	2.35	No	0	1	0	0	0	-20.1577844311377	406.336273172219	-0.263381643057358	0.0693698898995937	black	edu.9to11	No	No	Born in Other Non-Spanish Speaking Country	6	2.39353630899596	5.729016062482	0	1	0	0	0	0	0	0	1	0	0	0	0	1
47880	0	1.12	50	0	1	0	0	0	0	2.49236006546645	Yes	0	1	0	0	0	0.842215568862272	0.709327064434001	-0.121021577590908	0.0146462222425922	black	edu.9to11	No	No	Born in 50 US States or Washington, DC	5	1.39353630899596	1.94194344449008	0	1	0	0	0	0	0	1	0	0	1	0	0	0
47881	0	1.5	44	0	0	1	0	0	0	3.79	No	1	0	0	0	0	-5.15778443113773	26.6027402380867	1.17661835694264	1.3844307578944	white	edu.hischl	No	Yes	Born in 50 US States or Washington, DC	3	-0.60646369100404	0.367798208506244	0	1	0	1	0	0	0	0	0	0	1	0	0	0
47885	1	2	50	0	0	1	0	0	0	1.67	No	1	0	0	0	0	0.842215568862272	0.709327064434001	-0.943381643057358	0.889968924457601	white	edu.hischl	No	No	Born in 50 US States or Washington, DC	1	-2.60646369100404	6.7936529725224	0	1	0	0	0	0	0	0	1	0	1	0	0	0
47890	0	1.1	33	0	0	0	0	1	0	5	No	0	0	0	0	1	-16.1577844311377	261.073997723117	2.38661835694264	5.69594718169559	otherrace	edu.college	No	Yes	Born in Other Spanish Speaking Country	2	-1.60646369100404	2.58072559051432	0	1	0	1	0	0	0	0	0	0	0	0	1	0
47896	1	3.4	31	0	0	0	1	0	0	1.96	No	0	0	0	0	1	-18.1577844311377	329.705135447668	-0.653381643057358	0.426907571484333	otherrace	edu.somecol	No	No	Born in Other Non-Spanish Speaking Country	1	-2.60646369100404	6.7936529725224	0	1	0	0	0	0	0	1	0	0	0	0	0	1
47897	0	0.6	26	0	0	0	1	0	0	3.02	No	0	1	0	0	0	-23.1577844311377	536.282979759045	0.406618356942642	0.165338488202733	black	edu.somecol	No	No	Born in Other Non-Spanish Speaking Country	5	1.39353630899596	1.94194344449008	0	1	0	0	0	0	0	1	0	0	0	0	0	1
47904	0	1.86	64	0	0	0	1	0	0	2.92	No	1	0	0	0	0	14.8422155688623	220.291362992578	0.306618356942642	0.0940148168142051	white	edu.somecol	Yes	Yes	Born in 50 US States or Washington, DC	2	-1.60646369100404	2.58072559051432	1	0	0	1	0	0	0	0	0	0	1	0	0	0
47905	1	1.56	26	0	1	0	0	0	0	0.73	No	1	0	0	0	0	-23.1577844311377	536.282979759045	-1.88338164305736	3.54712641340544	white	edu.9to11	No	No	Born in Other Non-Spanish Speaking Country	4	0.39353630899596	0.154870826498164	0	1	0	0	0	0	0	1	0	0	0	0	0	1
47938	1	2.59	40	1	0	0	0	0	0	0.86	No	1	0	0	0	0	-9.15778443113773	83.8650156871886	-1.75338164305736	3.07434718621052	white	edu.lt9	No	No	Born in 50 US States or Washington, DC	2	-1.60646369100404	2.58072559051432	0	1	0	0	0	0	1	0	0	0	1	0	0	0
47940	0	0.87	36	0	0	1	0	0	0	2.36	No	0	1	0	0	0	-13.1577844311377	173.12729113629	-0.253381643057359	0.0642022570384467	black	edu.hischl	Yes	Yes	Born in 50 US States or Washington, DC	4	0.39353630899596	0.154870826498164	1	0	0	1	0	0	0	0	0	0	1	0	0	0
47954	0	1.7	38	0	0	0	1	0	0	1.18	No	0	0	1	0	0	-11.1577844311377	124.496153411739	-1.43338164305736	2.05458293465381	mexicanam	edu.somecol	No	Yes	Born in Mexico	1	-2.60646369100404	6.7936529725224	0	1	0	1	0	0	0	0	0	0	0	1	0	0
47978	1	2.8	27	0	1	0	0	0	0	2.45	No	1	0	0	0	0	-22.1577844311377	490.967410896769	-0.163381643057358	0.026693561288122	white	edu.9to11	No	No	Born in Other Non-Spanish Speaking Country	1	-2.60646369100404	6.7936529725224	0	1	0	0	0	0	0	0	1	0	0	0	0	1
47979	1	2.51	68	0	1	0	0	0	0	0.87	No	1	0	0	0	0	18.8422155688623	355.029087543476	-1.74338164305736	3.03937955334937	white	edu.9to11	No	No	Born in 50 US States or Washington, DC	1	-2.60646369100404	6.7936529725224	0	1	0	0	1	0	0	0	0	0	1	0	0	0
47982	0	1.97	45	0	0	0	0	1	0	3.32	No	1	0	0	0	0	-4.15778443113773	17.2871713758113	0.706618356942641	0.499309502368318	white	edu.college	No	Yes	Born in 50 US States or Washington, DC	5	1.39353630899596	1.94194344449008	0	1	0	1	0	0	0	0	0	0	1	0	0	0
47987	0	1.59	45	1	0	0	0	0	0	3.98	No	0	0	0	1	0	-4.15778443113773	17.2871713758113	1.36661835694264	1.86764573353261	otherhispan	edu.lt9	No	Yes	Born in Other Spanish Speaking Country	3	-0.60646369100404	0.367798208506244	0	1	0	1	0	0	0	0	0	0	0	0	1	0
47993	1	2.71	45	0	0	1	0	0	0	2.49236006546645	Yes	0	1	0	0	0	-4.15778443113773	17.2871713758113	-0.121021577590908	0.0146462222425922	black	edu.hischl	Yes	Yes	Born in 50 US States or Washington, DC	4	0.39353630899596	0.154870826498164	1	0	0	1	0	0	0	0	0	0	1	0	0	0
48014	0	1.63	45	0	0	1	0	0	0	3.57	No	0	1	0	0	0	-4.15778443113773	17.2871713758113	0.956618356942641	0.915118680839639	black	edu.hischl	No	Yes	Born in 50 US States or Washington, DC	2	-1.60646369100404	2.58072559051432	0	1	0	1	0	0	0	0	0	0	1	0	0	0
48028	0	1.8	80	0	0	1	0	0	0	1.49	No	1	0	0	0	0	30.8422155688623	951.24226119617	-1.12338164305736	1.26198631595825	white	edu.hischl	Yes	Yes	Born in 50 US States or Washington, DC	2	-1.60646369100404	2.58072559051432	1	0	0	1	0	0	0	0	0	0	1	0	0	0
48038	0	2.97	61	0	0	0	1	0	0	2.62	No	0	0	1	0	0	11.8422155688623	140.238069579404	0.00661835694264168	4.38026486202133e-05	mexicanam	edu.somecol	No	Yes	Born in Mexico	5	1.39353630899596	1.94194344449008	0	1	0	1	0	0	0	0	0	0	0	1	0	0
48045	1	1.78	29	0	0	0	1	0	0	1.76	No	1	0	0	0	0	-20.1577844311377	406.336273172219	-0.853381643057358	0.728260228707277	white	edu.somecol	No	No	Born in 50 US States or Washington, DC	1	-2.60646369100404	6.7936529725224	0	1	0	0	0	0	0	1	0	0	1	0	0	0
48048	1	3.04	48	1	0	0	0	0	0	2.49236006546645	Yes	0	0	0	1	0	-1.15778443113773	1.34046478898491	-0.121021577590908	0.0146462222425922	otherhispan	edu.lt9	No	No	Born in Other Spanish Speaking Country	3	-0.60646369100404	0.367798208506244	0	1	0	0	0	0	0	0	1	0	0	0	1	0
48051	0	0.46	46	0	1	0	0	0	0	1.15	No	1	0	0	0	0	-3.15778443113773	9.97160251353582	-1.46338164305736	2.14148583323725	white	edu.9to11	Yes	No	Born in 50 US States or Washington, DC	1	-2.60646369100404	6.7936529725224	1	0	0	0	0	0	0	1	0	0	1	0	0	0
48056	0	2.7	24	1	0	0	0	0	0	1.16	No	0	0	1	0	0	-25.1577844311377	632.914117483596	-1.45338164305736	2.11231820037611	mexicanam	edu.lt9	No	Yes	Born in Mexico	3	-0.60646369100404	0.367798208506244	0	1	0	1	0	0	0	0	0	0	0	1	0	0
48060	0	0.53	36	0	0	0	0	1	0	4.89	No	1	0	0	0	0	-13.1577844311377	173.12729113629	2.27661835694264	5.18299114316821	white	edu.college	No	Yes	Born in 50 US States or Washington, DC	3	-0.60646369100404	0.367798208506244	0	1	0	1	0	0	0	0	0	0	1	0	0	0
48062	0	0.92	53	0	1	0	0	0	0	2.49236006546645	Yes	0	0	0	1	0	3.84221556886227	14.7626204776076	-0.121021577590908	0.0146462222425922	otherhispan	edu.9to11	No	No	Born in Other Spanish Speaking Country	4	0.39353630899596	0.154870826498164	0	1	0	0	0	0	0	1	0	0	0	0	1	0
48074	0	1.24	21	0	0	1	0	0	0	2.49236006546645	Yes	0	0	0	1	0	-28.1577844311377	792.860824070422	-0.121021577590908	0.0146462222425922	otherhispan	edu.hischl	No	No	Born in Other Spanish Speaking Country	6	2.39353630899596	5.729016062482	0	1	0	0	0	0	0	1	0	0	0	0	1	0
48078	0	1.65	47	0	0	1	0	0	0	3.77	No	1	0	0	0	0	-2.15778443113773	4.65603365126037	1.15661835694264	1.3377660236167	white	edu.hischl	No	Yes	Born in 50 US States or Washington, DC	4	0.39353630899596	0.154870826498164	0	1	0	1	0	0	0	0	0	0	1	0	0	0
48081	0	1.33	38	0	0	0	0	1	0	5	No	0	0	0	0	1	-11.1577844311377	124.496153411739	2.38661835694264	5.69594718169559	otherrace	edu.college	No	No	Born in 50 US States or Washington, DC	1	-2.60646369100404	6.7936529725224	0	1	0	0	0	0	0	0	1	0	1	0	0	0
48086	0	3.7	75	0	0	0	1	0	0	2.19	No	1	0	0	0	0	25.8422155688623	667.820105507548	-0.423381643057358	0.179252015677949	white	edu.somecol	Yes	Yes	Born in 50 US States or Washington, DC	2	-1.60646369100404	2.58072559051432	1	0	0	1	0	0	0	0	0	0	1	0	0	0
48089	0	0.79	40	0	0	0	1	0	0	5	No	1	0	0	0	0	-9.15778443113773	83.8650156871886	2.38661835694264	5.69594718169559	white	edu.somecol	No	No	Born in 50 US States or Washington, DC	1	-2.60646369100404	6.7936529725224	0	1	0	0	0	0	0	1	0	0	1	0	0	0
48099	0	0.53	23	0	0	0	1	0	0	2.42	No	0	0	0	1	0	-26.1577844311377	684.229686345871	-0.193381643057358	0.0373964598715636	otherhispan	edu.somecol	No	No	Born in 50 US States or Washington, DC	5	1.39353630899596	1.94194344449008	0	1	0	0	0	0	0	1	0	0	1	0	0	0
48100	0	2.2	80	0	0	0	1	0	0	0.61	No	0	0	0	0	1	30.8422155688623	951.24226119617	-2.00338164305736	4.0135380077392	otherrace	edu.somecol	Yes	Yes	Born in Other Non-Spanish Speaking Country	2	-1.60646369100404	2.58072559051432	1	0	0	1	0	0	0	0	0	0	0	0	0	1
48103	0	2.8	49	0	0	0	0	1	0	1.08	No	0	0	0	0	1	-0.157784431137728	0.0248959267094563	-1.53338164305736	2.35125926326528	otherrace	edu.college	No	Yes	Born in Other Non-Spanish Speaking Country	5	1.39353630899596	1.94194344449008	0	1	0	1	0	0	0	0	0	0	0	0	0	1
48121	0	0.63	21	0	0	0	1	0	0	5	No	1	0	0	0	0	-28.1577844311377	792.860824070422	2.38661835694264	5.69594718169559	white	edu.somecol	No	No	Born in 50 US States or Washington, DC	4	0.39353630899596	0.154870826498164	0	1	0	0	0	0	0	1	0	0	1	0	0	0
48133	0	0.88	52	0	0	1	0	0	0	0.5	No	1	0	0	0	0	2.84221556886227	8.07818933988309	-2.11338164305736	4.46638196921182	white	edu.hischl	Yes	Yes	Born in 50 US States or Washington, DC	5	1.39353630899596	1.94194344449008	1	0	0	1	0	0	0	0	0	0	1	0	0	0
48146	0	1.31	61	0	0	0	1	0	0	3.98	No	0	1	0	0	0	11.8422155688623	140.238069579404	1.36661835694264	1.86764573353261	black	edu.somecol	No	No	Born in 50 US States or Washington, DC	3	-0.60646369100404	0.367798208506244	0	1	0	0	0	0	0	1	0	0	1	0	0	0
48148	0	1.64	49	0	1	0	0	0	0	1.64	No	0	0	0	1	0	-0.157784431137728	0.0248959267094563	-0.973381643057359	0.947471823041043	otherhispan	edu.9to11	No	Yes	Born in 50 US States or Washington, DC	2	-1.60646369100404	2.58072559051432	0	1	0	1	0	0	0	0	0	0	1	0	0	0
48151	1	6.22	55	0	0	0	1	0	0	5	No	1	0	0	0	0	5.84221556886227	34.1314827530567	2.38661835694264	5.69594718169559	white	edu.somecol	Yes	Yes	Born in 50 US States or Washington, DC	2	-1.60646369100404	2.58072559051432	1	0	0	1	0	0	0	0	0	0	1	0	0	0
48167	1	1.9	75	0	0	1	0	0	0	0.53	No	1	0	0	0	0	25.8422155688623	667.820105507548	-2.08338164305736	4.34047907062838	white	edu.hischl	Yes	Yes	Born in 50 US States or Washington, DC	2	-1.60646369100404	2.58072559051432	1	0	0	1	0	0	0	0	0	0	1	0	0	0
48170	0	1.85	27	0	0	0	0	1	0	5	No	0	0	0	0	1	-22.1577844311377	490.967410896769	2.38661835694264	5.69594718169559	otherrace	edu.college	No	Yes	Born in Other Non-Spanish Speaking Country	6	2.39353630899596	5.729016062482	0	1	0	1	0	0	0	0	0	0	0	0	0	1
48172	0	1.1	34	0	0	0	0	1	0	5	No	1	0	0	0	0	-15.1577844311377	229.758428860841	2.38661835694264	5.69594718169559	white	edu.college	No	Yes	Born in 50 US States or Washington, DC	2	-1.60646369100404	2.58072559051432	0	1	0	1	0	0	0	0	0	0	1	0	0	0
48177	0	0.31	33	0	0	0	1	0	0	3.79	No	0	0	0	1	0	-16.1577844311377	261.073997723117	1.17661835694264	1.3844307578944	otherhispan	edu.somecol	No	No	Born in 50 US States or Washington, DC	3	-0.60646369100404	0.367798208506244	0	1	0	0	0	0	0	1	0	0	1	0	0	0
48193	0	3.2	80	0	0	1	0	0	0	4.02	No	1	0	0	0	0	30.8422155688623	951.24226119617	1.40661835694264	1.97857520208802	white	edu.hischl	Yes	Yes	Born in 50 US States or Washington, DC	2	-1.60646369100404	2.58072559051432	1	0	0	1	0	0	0	0	0	0	1	0	0	0
48196	1	3.01	33	0	1	0	0	0	0	0.52	No	1	0	0	0	0	-16.1577844311377	261.073997723117	-2.09338164305736	4.38224670348953	white	edu.9to11	No	No	Born in 50 US States or Washington, DC	4	0.39353630899596	0.154870826498164	0	1	0	0	0	0	0	1	0	0	1	0	0	0
48200	0	2.2	55	0	1	0	0	0	0	1.18	No	1	0	0	0	0	5.84221556886227	34.1314827530567	-1.43338164305736	2.05458293465381	white	edu.9to11	No	No	Born in 50 US States or Washington, DC	1	-2.60646369100404	6.7936529725224	0	1	0	0	1	0	0	0	0	0	1	0	0	0
48203	1	1.99	54	0	1	0	0	0	0	1.44	No	1	0	0	0	0	4.84221556886227	23.4470516153322	-1.17338164305736	1.37682448026399	white	edu.9to11	No	No	Born in 50 US States or Washington, DC	1	-2.60646369100404	6.7936529725224	0	1	0	0	0	0	1	0	0	0	1	0	0	0
48204	1	25.7	24	0	1	0	0	0	0	2.82	No	0	0	0	1	0	-25.1577844311377	632.914117483596	0.206618356942641	0.0426911454256768	otherhispan	edu.9to11	No	No	Born in 50 US States or Washington, DC	5	1.39353630899596	1.94194344449008	0	1	0	0	0	0	0	1	0	0	1	0	0	0
48222	0	0.9	35	0	0	1	0	0	0	1.65	No	1	0	0	0	0	-14.1577844311377	200.442859998566	-0.963381643057359	0.928104190179896	white	edu.hischl	No	Yes	Born in 50 US States or Washington, DC	4	0.39353630899596	0.154870826498164	0	1	0	1	0	0	0	0	0	0	1	0	0	0
48223	0	1.9	56	1	0	0	0	0	0	1.18	No	1	0	0	0	0	6.84221556886227	46.8159138907813	-1.43338164305736	2.05458293465381	white	edu.lt9	No	No	Born in 50 US States or Washington, DC	1	-2.60646369100404	6.7936529725224	0	1	0	0	0	0	0	1	0	0	1	0	0	0
48224	1	4.23	59	0	0	0	1	0	0	5	No	1	0	0	0	0	9.84221556886227	96.8692073039549	2.38661835694264	5.69594718169559	white	edu.somecol	Yes	Yes	Born in 50 US States or Washington, DC	2	-1.60646369100404	2.58072559051432	1	0	0	1	0	0	0	0	0	0	1	0	0	0
48240	1	1.02	38	0	0	1	0	0	0	1.03	No	0	1	0	0	0	-11.1577844311377	124.496153411739	-1.58338164305736	2.50709742757102	black	edu.hischl	No	No	Born in 50 US States or Washington, DC	7	3.39353630899596	11.5160886804739	0	1	0	0	0	0	0	1	0	0	1	0	0	0
48245	1	2	43	0	1	0	0	0	0	3.62	No	0	1	0	0	0	-6.15778443113773	37.9183091003622	1.00661835694264	1.0132805165339	black	edu.9to11	No	Yes	Born in 50 US States or Washington, DC	6	2.39353630899596	5.729016062482	0	1	0	1	0	0	0	0	0	0	1	0	0	0
48249	0	1.4	78	0	0	0	0	1	0	1.77	No	0	1	0	0	0	28.8422155688623	831.873398920721	-0.843381643057358	0.711292595846129	black	edu.college	Yes	No	Born in 50 US States or Washington, DC	7	3.39353630899596	11.5160886804739	1	0	0	0	1	0	0	0	0	0	1	0	0	0
48253	0	0.88	61	0	0	0	1	0	0	2.86	No	0	1	0	0	0	11.8422155688623	140.238069579404	0.246618356942641	0.0608206139810881	black	edu.somecol	Yes	Yes	Born in 50 US States or Washington, DC	2	-1.60646369100404	2.58072559051432	1	0	0	1	0	0	0	0	0	0	1	0	0	0
48270	0	1.8	31	0	1	0	0	0	0	2.42	No	1	0	0	0	0	-18.1577844311377	329.705135447668	-0.193381643057358	0.0373964598715636	white	edu.9to11	No	Yes	Born in 50 US States or Washington, DC	5	1.39353630899596	1.94194344449008	0	1	0	1	0	0	0	0	0	0	1	0	0	0
48271	1	4.23	72	1	0	0	0	0	0	2.59	No	1	0	0	0	0	22.8422155688623	521.766812094374	-0.0233816430573586	0.000546701232061724	white	edu.lt9	No	Yes	Born in 50 US States or Washington, DC	4	0.39353630899596	0.154870826498164	0	1	0	1	0	0	0	0	0	0	1	0	0	0
48276	0	2.4	64	0	0	1	0	0	0	5	No	0	1	0	0	0	14.8422155688623	220.291362992578	2.38661835694264	5.69594718169559	black	edu.hischl	No	Yes	Born in 50 US States or Washington, DC	2	-1.60646369100404	2.58072559051432	0	1	0	1	0	0	0	0	0	0	1	0	0	0
48278	0	3.69	74	0	0	0	1	0	0	2.36	No	0	1	0	0	0	24.8422155688623	617.135674369823	-0.253381643057359	0.0642022570384467	black	edu.somecol	No	Yes	Born in Other Non-Spanish Speaking Country	2	-1.60646369100404	2.58072559051432	0	1	0	1	0	0	0	0	0	0	0	0	0	1
48290	0	0.45	23	0	0	0	0	1	0	1.96	No	1	0	0	0	0	-26.1577844311377	684.229686345871	-0.653381643057358	0.426907571484333	white	edu.college	No	No	Born in 50 US States or Washington, DC	1	-2.60646369100404	6.7936529725224	0	1	0	0	0	0	0	1	0	0	1	0	0	0
48300	0	2.27	28	0	1	0	0	0	0	1.03	No	0	0	1	0	0	-21.1577844311377	447.651842034494	-1.58338164305736	2.50709742757102	mexicanam	edu.9to11	No	Yes	Born in Mexico	7	3.39353630899596	11.5160886804739	0	1	0	1	0	0	0	0	0	0	0	1	0	0
48306	0	2.2	77	0	0	1	0	0	0	2.49236006546645	Yes	1	0	0	0	0	27.8422155688623	775.188967782997	-0.121021577590908	0.0146462222425922	white	edu.hischl	Yes	Yes	Born in 50 US States or Washington, DC	3	-0.60646369100404	0.367798208506244	1	0	0	1	0	0	0	0	0	0	1	0	0	0
48310	1	1.7	23	0	1	0	0	0	0	1.42	No	1	0	0	0	0	-26.1577844311377	684.229686345871	-1.19338164305736	1.42415974598628	white	edu.9to11	No	No	Born in 50 US States or Washington, DC	3	-0.60646369100404	0.367798208506244	0	1	0	0	0	0	0	0	1	0	1	0	0	0
48325	0	2.68	78	0	0	0	0	1	0	2.49236006546645	Yes	0	0	0	1	0	28.8422155688623	831.873398920721	-0.121021577590908	0.0146462222425922	otherhispan	edu.college	No	Yes	Born in Other Spanish Speaking Country	2	-1.60646369100404	2.58072559051432	0	1	0	1	0	0	0	0	0	0	0	0	1	0
48337	0	2.3	66	0	0	0	0	1	0	2.35	No	0	0	0	0	1	16.8422155688623	283.660225268027	-0.263381643057358	0.0693698898995937	otherrace	edu.college	No	Yes	Born in Other Non-Spanish Speaking Country	1	-2.60646369100404	6.7936529725224	0	1	0	1	0	0	0	0	0	0	0	0	0	1
48342	1	1.4	31	0	0	1	0	0	0	2.91	No	0	1	0	0	0	-18.1577844311377	329.705135447668	0.296618356942642	0.0879824496753524	black	edu.hischl	No	No	Born in 50 US States or Washington, DC	3	-0.60646369100404	0.367798208506244	0	1	0	0	0	0	0	1	0	0	1	0	0	0
48360	0	1.7	41	0	0	0	0	1	0	5	No	1	0	0	0	0	-8.15778443113773	66.5494468249131	2.38661835694264	5.69594718169559	white	edu.college	No	Yes	Born in 50 US States or Washington, DC	4	0.39353630899596	0.154870826498164	0	1	0	1	0	0	0	0	0	0	1	0	0	0
48362	0	2.37	60	0	0	0	0	1	0	5	No	1	0	0	0	0	10.8422155688623	117.553638441679	2.38661835694264	5.69594718169559	white	edu.college	No	Yes	Born in 50 US States or Washington, DC	4	0.39353630899596	0.154870826498164	0	1	0	1	0	0	0	0	0	0	1	0	0	0
48372	0	1.06	47	0	0	0	0	1	0	5	No	1	0	0	0	0	-2.15778443113773	4.65603365126037	2.38661835694264	5.69594718169559	white	edu.college	No	Yes	Born in 50 US States or Washington, DC	3	-0.60646369100404	0.367798208506244	0	1	0	1	0	0	0	0	0	0	1	0	0	0
48381	0	2.7	34	0	0	0	1	0	0	2.49236006546645	Yes	0	0	0	0	1	-15.1577844311377	229.758428860841	-0.121021577590908	0.0146462222425922	otherrace	edu.somecol	No	Yes	Born in Other Non-Spanish Speaking Country	4	0.39353630899596	0.154870826498164	0	1	0	1	0	0	0	0	0	0	0	0	0	1
48403	0	7.16	39	0	1	0	0	0	0	1.09	No	1	0	0	0	0	-10.1577844311377	103.180584549464	-1.52338164305736	2.32069163040414	white	edu.9to11	No	Yes	Born in Other Non-Spanish Speaking Country	7	3.39353630899596	11.5160886804739	0	1	0	1	0	0	0	0	0	0	0	0	0	1
48413	0	2.05	63	0	0	1	0	0	0	1.15	No	1	0	0	0	0	13.8422155688623	191.606931854853	-1.46338164305736	2.14148583323725	white	edu.hischl	No	No	Born in 50 US States or Washington, DC	1	-2.60646369100404	6.7936529725224	0	1	0	0	0	0	0	1	0	0	1	0	0	0
48418	0	0.91	26	0	0	0	0	1	0	4.35	No	0	0	0	0	1	-23.1577844311377	536.282979759045	1.73661835694264	3.01584331767016	otherrace	edu.college	No	Yes	Born in Other Non-Spanish Speaking Country	6	2.39353630899596	5.729016062482	0	1	0	1	0	0	0	0	0	0	0	0	0	1
48422	0	0.45	37	0	0	1	0	0	0	2.49	No	0	0	0	1	0	-12.1577844311377	147.811722274015	-0.123381643057358	0.0152230298435333	otherhispan	edu.hischl	No	Yes	Born in Other Spanish Speaking Country	5	1.39353630899596	1.94194344449008	0	1	0	1	0	0	0	0	0	0	0	0	1	0
48427	1	4.3	63	0	0	0	1	0	0	1.24	No	1	0	0	0	0	13.8422155688623	191.606931854853	-1.37338164305736	1.88617713748693	white	edu.somecol	Yes	Yes	Born in 50 US States or Washington, DC	2	-1.60646369100404	2.58072559051432	1	0	0	1	0	0	0	0	0	0	1	0	0	0
48431	1	1.2	39	0	0	0	1	0	0	2.34	No	1	0	0	0	0	-10.1577844311377	103.180584549464	-0.273381643057359	0.074737522760741	white	edu.somecol	Yes	Yes	Born in 50 US States or Washington, DC	2	-1.60646369100404	2.58072559051432	1	0	0	1	0	0	0	0	0	0	1	0	0	0
48466	0	1.42	79	1	0	0	0	0	0	1.43	No	1	0	0	0	0	29.8422155688623	890.557830058446	-1.18338164305736	1.40039211312513	white	edu.lt9	No	Yes	Born in 50 US States or Washington, DC	2	-1.60646369100404	2.58072559051432	0	1	0	1	0	0	0	0	0	0	1	0	0	0
48468	0	1.19	39	0	0	0	1	0	0	2.42	No	0	0	0	0	1	-10.1577844311377	103.180584549464	-0.193381643057358	0.0373964598715636	otherrace	edu.somecol	No	No	Born in Other Non-Spanish Speaking Country	5	1.39353630899596	1.94194344449008	0	1	0	0	0	0	0	0	1	0	0	0	0	1
48480	1	0.92	27	0	0	1	0	0	0	2.49236006546645	Yes	1	0	0	0	0	-22.1577844311377	490.967410896769	-0.121021577590908	0.0146462222425922	white	edu.hischl	No	No	Born in 50 US States or Washington, DC	4	0.39353630899596	0.154870826498164	0	1	0	0	0	0	0	0	1	0	1	0	0	0
48486	0	2.5	80	0	0	0	1	0	0	5	No	1	0	0	0	0	30.8422155688623	951.24226119617	2.38661835694264	5.69594718169559	white	edu.somecol	No	Yes	Born in 50 US States or Washington, DC	2	-1.60646369100404	2.58072559051432	0	1	0	1	0	0	0	0	0	0	1	0	0	0
48500	0	3.98	72	0	0	0	1	0	0	2.49236006546645	Yes	0	0	0	1	0	22.8422155688623	521.766812094374	-0.121021577590908	0.0146462222425922	otherhispan	edu.somecol	No	Yes	Born in 50 US States or Washington, DC	3	-0.60646369100404	0.367798208506244	0	1	0	1	0	0	0	0	0	0	1	0	0	0
48524	0	0.99	46	0	0	0	1	0	0	0.94	No	0	0	1	0	0	-3.15778443113773	9.97160251353582	-1.67338164305736	2.80020612332134	mexicanam	edu.somecol	No	No	Born in 50 US States or Washington, DC	4	0.39353630899596	0.154870826498164	0	1	0	0	1	0	0	0	0	0	1	0	0	0
48537	1	1.48	32	0	1	0	0	0	0	2.82	No	1	0	0	0	0	-17.1577844311377	294.389566585392	0.206618356942641	0.0426911454256768	white	edu.9to11	No	Yes	Born in 50 US States or Washington, DC	5	1.39353630899596	1.94194344449008	0	1	0	1	0	0	0	0	0	0	1	0	0	0
48538	0	1.15	47	0	0	0	1	0	0	5	No	0	0	1	0	0	-2.15778443113773	4.65603365126037	2.38661835694264	5.69594718169559	mexicanam	edu.somecol	No	Yes	Born in 50 US States or Washington, DC	3	-0.60646369100404	0.367798208506244	0	1	0	1	0	0	0	0	0	0	1	0	0	0
48540	0	33.1	39	0	1	0	0	0	0	4.83	No	0	1	0	0	0	-10.1577844311377	103.180584549464	2.21661835694264	4.9133969403351	black	edu.9to11	No	Yes	Born in 50 US States or Washington, DC	4	0.39353630899596	0.154870826498164	0	1	0	1	0	0	0	0	0	0	1	0	0	0
48549	1	1.06	42	0	0	0	1	0	0	0.97	No	0	1	0	0	0	-7.15778443113773	51.2338779626376	-1.64338164305736	2.7007032247379	black	edu.somecol	No	Yes	Born in 50 US States or Washington, DC	6	2.39353630899596	5.729016062482	0	1	0	1	0	0	0	0	0	0	1	0	0	0
48557	0	1.75	70	1	0	0	0	0	0	2.88	No	0	0	0	1	0	20.8422155688623	434.397949818925	0.266618356942641	0.0710853482587938	otherhispan	edu.lt9	No	Yes	Born in Other Spanish Speaking Country	1	-2.60646369100404	6.7936529725224	0	1	0	1	0	0	0	0	0	0	0	0	1	0
48565	0	2.49	53	0	1	0	0	0	0	2.5	No	1	0	0	0	0	3.84221556886227	14.7626204776076	-0.113381643057358	0.0128553969823862	white	edu.9to11	No	No	Born in 50 US States or Washington, DC	2	-1.60646369100404	2.58072559051432	0	1	0	0	0	0	1	0	0	0	1	0	0	0
48571	1	1.76	50	1	0	0	0	0	0	1.44	No	0	0	0	1	0	0.842215568862272	0.709327064434001	-1.17338164305736	1.37682448026399	otherhispan	edu.lt9	No	No	Born in Other Spanish Speaking Country	1	-2.60646369100404	6.7936529725224	0	1	0	0	0	0	0	0	1	0	0	0	1	0
48583	1	1.28	28	0	0	1	0	0	0	5	No	1	0	0	0	0	-21.1577844311377	447.651842034494	2.38661835694264	5.69594718169559	white	edu.hischl	No	No	Born in 50 US States or Washington, DC	3	-0.60646369100404	0.367798208506244	0	1	0	0	0	0	0	1	0	0	1	0	0	0
48597	0	1.5	60	0	1	0	0	0	0	0.88	No	1	0	0	0	0	10.8422155688623	117.553638441679	-1.73338164305736	3.00461192048823	white	edu.9to11	No	No	Born in 50 US States or Washington, DC	1	-2.60646369100404	6.7936529725224	0	1	0	0	0	0	0	1	0	0	1	0	0	0
48599	0	2.95	57	0	0	1	0	0	0	2.49236006546645	Yes	0	0	0	1	0	7.84221556886227	61.5003450285058	-0.121021577590908	0.0146462222425922	otherhispan	edu.hischl	No	Yes	Born in Other Spanish Speaking Country	5	1.39353630899596	1.94194344449008	0	1	0	1	0	0	0	0	0	0	0	0	1	0
48606	0	2.07	53	1	0	0	0	0	0	2.49236006546645	Yes	0	0	1	0	0	3.84221556886227	14.7626204776076	-0.121021577590908	0.0146462222425922	mexicanam	edu.lt9	No	Yes	Born in Mexico	7	3.39353630899596	11.5160886804739	0	1	0	1	0	0	0	0	0	0	0	1	0	0
48609	0	2.42	77	0	0	1	0	0	0	1.79	No	1	0	0	0	0	27.8422155688623	775.188967782997	-0.823381643057358	0.677957330123835	white	edu.hischl	No	Yes	Born in Other Non-Spanish Speaking Country	2	-1.60646369100404	2.58072559051432	0	1	0	1	0	0	0	0	0	0	0	0	0	1
48611	0	1.23	44	0	0	0	0	1	0	5	No	0	0	0	0	1	-5.15778443113773	26.6027402380867	2.38661835694264	5.69594718169559	otherrace	edu.college	No	Yes	Born in Other Non-Spanish Speaking Country	2	-1.60646369100404	2.58072559051432	0	1	0	1	0	0	0	0	0	0	0	0	0	1
48623	0	2.1	62	0	0	0	0	1	0	5	No	1	0	0	0	0	12.8422155688623	164.922500717129	2.38661835694264	5.69594718169559	white	edu.college	No	Yes	Born in 50 US States or Washington, DC	2	-1.60646369100404	2.58072559051432	0	1	0	1	0	0	0	0	0	0	1	0	0	0
48629	0	2.95	80	0	0	0	0	1	0	5	No	1	0	0	0	0	30.8422155688623	951.24226119617	2.38661835694264	5.69594718169559	white	edu.college	Yes	Yes	Born in 50 US States or Washington, DC	2	-1.60646369100404	2.58072559051432	1	0	0	1	0	0	0	0	0	0	1	0	0	0
48632	0	0.83	73	0	0	1	0	0	0	2.49236006546645	Yes	1	0	0	0	0	23.8422155688623	568.451243232098	-0.121021577590908	0.0146462222425922	white	edu.hischl	No	Yes	Born in 50 US States or Washington, DC	3	-0.60646369100404	0.367798208506244	0	1	0	1	0	0	0	0	0	0	1	0	0	0
48636	1	5.3	51	0	1	0	0	0	0	2.91	No	0	1	0	0	0	1.84221556886227	3.39375820215855	0.296618356942642	0.0879824496753524	black	edu.9to11	No	Yes	Born in 50 US States or Washington, DC	3	-0.60646369100404	0.367798208506244	0	1	0	1	0	0	0	0	0	0	1	0	0	0
48640	0	1.76	51	1	0	0	0	0	0	1.42	No	0	0	0	1	0	1.84221556886227	3.39375820215855	-1.19338164305736	1.42415974598628	otherhispan	edu.lt9	No	Yes	Born in Other Spanish Speaking Country	3	-0.60646369100404	0.367798208506244	0	1	0	1	0	0	0	0	0	0	0	0	1	0
48644	0	1.1	40	0	0	0	0	1	0	4.37	No	1	0	0	0	0	-9.15778443113773	83.8650156871886	1.75661835694264	3.08570805194787	white	edu.college	No	No	Born in 50 US States or Washington, DC	3	-0.60646369100404	0.367798208506244	0	1	0	0	0	0	0	1	0	0	1	0	0	0
48645	0	3.13	61	1	0	0	0	0	0	1.18	No	1	0	0	0	0	11.8422155688623	140.238069579404	-1.43338164305736	2.05458293465381	white	edu.lt9	No	Yes	Born in 50 US States or Washington, DC	4	0.39353630899596	0.154870826498164	0	1	0	1	0	0	0	0	0	0	1	0	0	0
48646	1	2.1	56	0	0	1	0	0	0	1.47	No	1	0	0	0	0	6.84221556886227	46.8159138907813	-1.14338164305736	1.30732158168054	white	edu.hischl	No	No	Born in 50 US States or Washington, DC	1	-2.60646369100404	6.7936529725224	0	1	0	0	1	0	0	0	0	0	1	0	0	0
48647	1	1.53	44	0	1	0	0	0	0	0.19	No	0	1	0	0	0	-5.15778443113773	26.6027402380867	-2.42338164305736	5.87277858790738	black	edu.9to11	No	No	Born in 50 US States or Washington, DC	1	-2.60646369100404	6.7936529725224	0	1	0	0	1	0	0	0	0	0	1	0	0	0
48648	1	5.69	61	0	1	0	0	0	0	1.64	No	0	1	0	0	0	11.8422155688623	140.238069579404	-0.973381643057359	0.947471823041043	black	edu.9to11	No	Yes	Born in 50 US States or Washington, DC	2	-1.60646369100404	2.58072559051432	0	1	0	1	0	0	0	0	0	0	1	0	0	0
48685	0	1.05	27	0	0	0	1	0	0	5	No	1	0	0	0	0	-22.1577844311377	490.967410896769	2.38661835694264	5.69594718169559	white	edu.somecol	Yes	Yes	Born in 50 US States or Washington, DC	2	-1.60646369100404	2.58072559051432	1	0	0	1	0	0	0	0	0	0	1	0	0	0
48696	0	1.51	80	0	0	0	1	0	0	3.39	No	1	0	0	0	0	30.8422155688623	951.24226119617	0.776618356942642	0.603136072340288	white	edu.somecol	Yes	Yes	Born in 50 US States or Washington, DC	2	-1.60646369100404	2.58072559051432	1	0	0	1	0	0	0	0	0	0	1	0	0	0
48698	0	0.84	34	0	0	0	0	1	0	4.13	No	1	0	0	0	0	-15.1577844311377	229.758428860841	1.51661835694264	2.3001312406154	white	edu.college	No	No	Born in 50 US States or Washington, DC	1	-2.60646369100404	6.7936529725224	0	1	0	0	0	0	0	0	1	0	1	0	0	0
48701	0	2.1	49	0	0	0	1	0	0	5	No	1	0	0	0	0	-0.157784431137728	0.0248959267094563	2.38661835694264	5.69594718169559	white	edu.somecol	No	Yes	Born in 50 US States or Washington, DC	3	-0.60646369100404	0.367798208506244	0	1	0	1	0	0	0	0	0	0	1	0	0	0
48705	0	1.8	60	0	1	0	0	0	0	5	No	0	1	0	0	0	10.8422155688623	117.553638441679	2.38661835694264	5.69594718169559	black	edu.9to11	No	Yes	Born in 50 US States or Washington, DC	2	-1.60646369100404	2.58072559051432	0	1	0	1	0	0	0	0	0	0	1	0	0	0
48724	0	0.64	34	0	0	0	1	0	0	3.79	No	0	0	0	1	0	-15.1577844311377	229.758428860841	1.17661835694264	1.3844307578944	otherhispan	edu.somecol	No	Yes	Born in 50 US States or Washington, DC	3	-0.60646369100404	0.367798208506244	0	1	0	1	0	0	0	0	0	0	1	0	0	0
48726	1	4.19	52	0	0	1	0	0	0	4.25	No	1	0	0	0	0	2.84221556886227	8.07818933988309	1.63661835694264	2.67851964628163	white	edu.hischl	No	No	Born in 50 US States or Washington, DC	4	0.39353630899596	0.154870826498164	0	1	0	0	1	0	0	0	0	0	1	0	0	0
48727	0	1.36	47	0	0	0	1	0	0	1.45	No	0	1	0	0	0	-2.15778443113773	4.65603365126037	-1.16338164305736	1.35345684740284	black	edu.somecol	No	Yes	Born in 50 US States or Washington, DC	5	1.39353630899596	1.94194344449008	0	1	0	1	0	0	0	0	0	0	1	0	0	0
48756	1	5.7	67	0	0	0	1	0	0	3.29	No	0	0	0	1	0	17.8422155688623	318.344656405751	0.676618356942642	0.45781240095176	otherhispan	edu.somecol	Yes	Yes	Born in 50 US States or Washington, DC	2	-1.60646369100404	2.58072559051432	1	0	0	1	0	0	0	0	0	0	1	0	0	0
48757	0	1.89	37	0	0	0	0	1	0	2.49236006546645	Yes	0	0	0	0	1	-12.1577844311377	147.811722274015	-0.121021577590908	0.0146462222425922	otherrace	edu.college	No	Yes	Born in Other Non-Spanish Speaking Country	4	0.39353630899596	0.154870826498164	0	1	0	1	0	0	0	0	0	0	0	0	0	1
48790	0	1.47	45	0	0	0	1	0	0	3.49	No	0	1	0	0	0	-4.15778443113773	17.2871713758113	0.876618356942642	0.768459743728817	black	edu.somecol	No	Yes	Born in 50 US States or Washington, DC	4	0.39353630899596	0.154870826498164	0	1	0	1	0	0	0	0	0	0	1	0	0	0
48801	0	1.3	47	0	0	0	1	0	0	3.39	No	1	0	0	0	0	-2.15778443113773	4.65603365126037	0.776618356942642	0.603136072340288	white	edu.somecol	No	Yes	Born in 50 US States or Washington, DC	4	0.39353630899596	0.154870826498164	0	1	0	1	0	0	0	0	0	0	1	0	0	0
48803	0	2.23	57	0	0	0	0	1	0	5	No	1	0	0	0	0	7.84221556886227	61.5003450285058	2.38661835694264	5.69594718169559	white	edu.college	No	Yes	Born in 50 US States or Washington, DC	2	-1.60646369100404	2.58072559051432	0	1	0	1	0	0	0	0	0	0	1	0	0	0
48804	0	3.67	80	0	0	0	1	0	0	1.73	No	0	0	1	0	0	30.8422155688623	951.24226119617	-0.883381643057358	0.780363127290718	mexicanam	edu.somecol	Yes	No	Born in 50 US States or Washington, DC	1	-2.60646369100404	6.7936529725224	1	0	0	0	1	0	0	0	0	0	1	0	0	0
48808	0	1.4	34	0	0	1	0	0	0	2.49	No	0	1	0	0	0	-15.1577844311377	229.758428860841	-0.123381643057358	0.0152230298435333	black	edu.hischl	No	No	Born in 50 US States or Washington, DC	5	1.39353630899596	1.94194344449008	0	1	0	0	0	0	0	1	0	0	1	0	0	0
48813	0	1.38	80	0	0	1	0	0	0	2.6	No	1	0	0	0	0	30.8422155688623	951.24226119617	-0.0133816430573583	0.000179068370914547	white	edu.hischl	No	No	Born in 50 US States or Washington, DC	1	-2.60646369100404	6.7936529725224	0	1	0	0	0	1	0	0	0	0	1	0	0	0
48818	0	1.9	35	0	0	0	0	1	0	1.75	No	0	0	0	0	1	-14.1577844311377	200.442859998566	-0.863381643057358	0.745427861568424	otherrace	edu.college	No	Yes	Born in Other Non-Spanish Speaking Country	3	-0.60646369100404	0.367798208506244	0	1	0	1	0	0	0	0	0	0	0	0	0	1
48820	0	2.2	78	0	0	0	1	0	0	2.19	No	1	0	0	0	0	28.8422155688623	831.873398920721	-0.423381643057358	0.179252015677949	white	edu.somecol	No	Yes	Born in 50 US States or Washington, DC	2	-1.60646369100404	2.58072559051432	0	1	0	1	0	0	0	0	0	0	1	0	0	0
48830	1	0.86	45	0	0	0	1	0	0	1.06	No	1	0	0	0	0	-4.15778443113773	17.2871713758113	-1.55338164305736	2.41299452898758	white	edu.somecol	No	No	Born in 50 US States or Washington, DC	1	-2.60646369100404	6.7936529725224	0	1	0	0	0	0	0	1	0	0	1	0	0	0
48837	0	0.74	20	0	0	0	1	0	0	2.42	No	0	1	0	0	0	-29.1577844311377	850.176392932698	-0.193381643057358	0.0373964598715636	black	edu.somecol	No	No	Born in 50 US States or Washington, DC	5	1.39353630899596	1.94194344449008	0	1	0	0	0	0	0	1	0	0	1	0	0	0
48838	1	2.28	31	0	1	0	0	0	0	0.34	No	0	0	0	1	0	-18.1577844311377	329.705135447668	-2.27338164305736	5.16826409499018	otherhispan	edu.9to11	No	No	Born in 50 US States or Washington, DC	1	-2.60646369100404	6.7936529725224	0	1	0	0	0	0	0	0	1	0	1	0	0	0
48844	0	1.84	62	0	0	0	1	0	0	2.49236006546645	Yes	1	0	0	0	0	12.8422155688623	164.922500717129	-0.121021577590908	0.0146462222425922	white	edu.somecol	No	Yes	Born in 50 US States or Washington, DC	3	-0.60646369100404	0.367798208506244	0	1	0	1	0	0	0	0	0	0	1	0	0	0
48880	0	1.23	29	0	0	0	0	1	0	0.96	No	0	0	0	0	1	-20.1577844311377	406.336273172219	-1.65338164305736	2.73367085759905	otherrace	edu.college	No	No	Born in Other Non-Spanish Speaking Country	1	-2.60646369100404	6.7936529725224	0	1	0	0	0	0	0	1	0	0	0	0	0	1
48884	0	1.73	60	0	0	1	0	0	0	1.32	No	0	1	0	0	0	10.8422155688623	117.553638441679	-1.29338164305736	1.67283607459775	black	edu.hischl	No	No	Born in 50 US States or Washington, DC	4	0.39353630899596	0.154870826498164	0	1	0	0	0	0	0	0	1	0	1	0	0	0
48887	0	1.6	72	0	1	0	0	0	0	3.07	No	0	1	0	0	0	22.8422155688623	521.766812094374	0.456618356942641	0.208500323896997	black	edu.9to11	No	Yes	Born in 50 US States or Washington, DC	2	-1.60646369100404	2.58072559051432	0	1	0	1	0	0	0	0	0	0	1	0	0	0
48888	1	2.78	21	0	0	1	0	0	0	0.75	No	1	0	0	0	0	-28.1577844311377	792.860824070422	-1.86338164305736	3.47219114768314	white	edu.hischl	No	No	Born in 50 US States or Washington, DC	4	0.39353630899596	0.154870826498164	0	1	0	0	0	0	0	0	1	0	1	0	0	0
48902	0	1.07	30	0	0	0	0	1	0	5	No	0	0	0	1	0	-19.1577844311377	367.020704309943	2.38661835694264	5.69594718169559	otherhispan	edu.college	No	No	Born in 50 US States or Washington, DC	3	-0.60646369100404	0.367798208506244	0	1	0	0	0	0	1	0	0	0	1	0	0	0
48904	0	1.8	37	0	0	1	0	0	0	1.04	No	0	0	1	0	0	-12.1577844311377	147.811722274015	-1.57338164305736	2.47552979470987	mexicanam	edu.hischl	No	Yes	Born in Mexico	5	1.39353630899596	1.94194344449008	0	1	0	1	0	0	0	0	0	0	0	1	0	0
48906	0	1.47	31	0	0	0	1	0	0	1.88	No	0	0	0	1	0	-18.1577844311377	329.705135447668	-0.733381643057359	0.537848634373511	otherhispan	edu.somecol	No	Yes	Born in Other Spanish Speaking Country	3	-0.60646369100404	0.367798208506244	0	1	0	1	0	0	0	0	0	0	0	0	1	0
48907	0	0.85	39	0	0	0	1	0	0	1.49	No	0	0	0	0	1	-10.1577844311377	103.180584549464	-1.12338164305736	1.26198631595825	otherrace	edu.somecol	No	Yes	Born in Other Spanish Speaking Country	5	1.39353630899596	1.94194344449008	0	1	0	1	0	0	0	0	0	0	0	0	1	0
48917	1	3.6	80	0	1	0	0	0	0	0.95	No	1	0	0	0	0	30.8422155688623	951.24226119617	-1.66338164305736	2.7668384904602	white	edu.9to11	Yes	No	Born in 50 US States or Washington, DC	1	-2.60646369100404	6.7936529725224	1	0	0	0	0	1	0	0	0	0	1	0	0	0
48922	0	1.6	40	0	0	1	0	0	0	2.42	No	1	0	0	0	0	-9.15778443113773	83.8650156871886	-0.193381643057358	0.0373964598715636	white	edu.hischl	No	Yes	Born in 50 US States or Washington, DC	5	1.39353630899596	1.94194344449008	0	1	0	1	0	0	0	0	0	0	1	0	0	0
48936	1	3.3	24	0	0	0	1	0	0	0.78	No	1	0	0	0	0	-25.1577844311377	632.914117483596	-1.83338164305736	3.3612882490997	white	edu.somecol	Yes	No	Born in 50 US States or Washington, DC	1	-2.60646369100404	6.7936529725224	1	0	0	0	0	0	0	1	0	0	1	0	0	0
48949	1	1.78	51	0	0	0	1	0	0	1.42	No	1	0	0	0	0	1.84221556886227	3.39375820215855	-1.19338164305736	1.42415974598628	white	edu.somecol	No	Yes	Born in 50 US States or Washington, DC	4	0.39353630899596	0.154870826498164	0	1	0	1	0	0	0	0	0	0	1	0	0	0
48957	0	2.1	66	0	0	0	0	1	0	2.49236006546645	Yes	1	0	0	0	0	16.8422155688623	283.660225268027	-0.121021577590908	0.0146462222425922	white	edu.college	No	Yes	Born in 50 US States or Washington, DC	2	-1.60646369100404	2.58072559051432	0	1	0	1	0	0	0	0	0	0	1	0	0	0
48962	0	1.29	64	0	1	0	0	0	0	2.05	No	0	0	0	0	1	14.8422155688623	220.291362992578	-0.563381643057359	0.317398875734009	otherrace	edu.9to11	Yes	Yes	Born in 50 US States or Washington, DC	2	-1.60646369100404	2.58072559051432	1	0	0	1	0	0	0	0	0	0	1	0	0	0
48965	0	1.9	42	1	0	0	0	0	0	2.49236006546645	Yes	0	0	0	1	0	-7.15778443113773	51.2338779626376	-0.121021577590908	0.0146462222425922	otherhispan	edu.lt9	No	Yes	Born in Other Spanish Speaking Country	4	0.39353630899596	0.154870826498164	0	1	0	1	0	0	0	0	0	0	0	0	1	0
48978	0	0.69	33	0	0	1	0	0	0	2.9	No	1	0	0	0	0	-16.1577844311377	261.073997723117	0.286618356942641	0.0821500825364994	white	edu.hischl	No	Yes	Born in 50 US States or Washington, DC	5	1.39353630899596	1.94194344449008	0	1	0	1	0	0	0	0	0	0	1	0	0	0
48979	1	1.69	33	0	1	0	0	0	0	1.19	No	1	0	0	0	0	-16.1577844311377	261.073997723117	-1.42338164305736	2.02601530179267	white	edu.9to11	No	No	Born in 50 US States or Washington, DC	3	-0.60646369100404	0.367798208506244	0	1	0	0	0	0	0	1	0	0	1	0	0	0
48983	1	1.55	37	0	1	0	0	0	0	3.23	No	0	1	0	0	0	-12.1577844311377	147.811722274015	0.616618356942642	0.380218198118643	black	edu.9to11	No	Yes	Born in Other Non-Spanish Speaking Country	5	1.39353630899596	1.94194344449008	0	1	0	1	0	0	0	0	0	0	0	0	0	1
48991	1	2.4	66	0	0	0	1	0	0	3.21	No	0	1	0	0	0	16.8422155688623	283.660225268027	0.596618356942642	0.355953463840937	black	edu.somecol	Yes	Yes	Born in 50 US States or Washington, DC	2	-1.60646369100404	2.58072559051432	1	0	0	1	0	0	0	0	0	0	1	0	0	0
49003	0	3.03	71	0	0	0	0	1	0	4.29	No	1	0	0	0	0	21.8422155688623	477.082380956649	1.67661835694264	2.81104911483704	white	edu.college	No	No	Born in Other Non-Spanish Speaking Country	2	-1.60646369100404	2.58072559051432	0	1	0	0	0	1	0	0	0	0	0	0	0	1
49009	0	0.87	52	1	0	0	0	0	0	2.49236006546645	Yes	0	0	1	0	0	2.84221556886227	8.07818933988309	-0.121021577590908	0.0146462222425922	mexicanam	edu.lt9	No	Yes	Born in Mexico	2	-1.60646369100404	2.58072559051432	0	1	0	1	0	0	0	0	0	0	0	1	0	0
49013	1	2.4	62	0	0	0	1	0	0	2.12	No	0	1	0	0	0	12.8422155688623	164.922500717129	-0.493381643057358	0.243425445705979	black	edu.somecol	No	No	Born in 50 US States or Washington, DC	2	-1.60646369100404	2.58072559051432	0	1	0	0	1	0	0	0	0	0	1	0	0	0
49016	0	3.2	80	0	1	0	0	0	0	3.13	No	1	0	0	0	0	30.8422155688623	951.24226119617	0.516618356942641	0.266894526730114	white	edu.9to11	Yes	Yes	Born in 50 US States or Washington, DC	1	-2.60646369100404	6.7936529725224	1	0	0	1	0	0	0	0	0	0	1	0	0	0
49020	0	2.2	20	0	1	0	0	0	0	0.23	No	0	1	0	0	0	-29.1577844311377	850.176392932698	-2.38338164305736	5.68050805646279	black	edu.9to11	No	No	Born in 50 US States or Washington, DC	3	-0.60646369100404	0.367798208506244	0	1	0	0	0	0	0	1	0	0	1	0	0	0
49021	0	2.27	52	1	0	0	0	0	0	2.49236006546645	Yes	0	0	0	1	0	2.84221556886227	8.07818933988309	-0.121021577590908	0.0146462222425922	otherhispan	edu.lt9	No	No	Born in Other Spanish Speaking Country	1	-2.60646369100404	6.7936529725224	0	1	0	0	0	0	1	0	0	0	0	0	1	0
49031	0	1.06	47	0	0	0	1	0	0	5	No	1	0	0	0	0	-2.15778443113773	4.65603365126037	2.38661835694264	5.69594718169559	white	edu.somecol	No	Yes	Born in 50 US States or Washington, DC	4	0.39353630899596	0.154870826498164	0	1	0	1	0	0	0	0	0	0	1	0	0	0
49039	0	6.2	80	1	0	0	0	0	0	1.33	No	0	0	1	0	0	30.8422155688623	951.24226119617	-1.28338164305736	1.6470684417366	mexicanam	edu.lt9	No	Yes	Born in Mexico	5	1.39353630899596	1.94194344449008	0	1	0	1	0	0	0	0	0	0	0	1	0	0
49046	0	1.35	38	0	0	0	0	1	0	2.85	No	0	1	0	0	0	-11.1577844311377	124.496153411739	0.236618356942642	0.0559882468422354	black	edu.college	No	Yes	Born in 50 US States or Washington, DC	3	-0.60646369100404	0.367798208506244	0	1	0	1	0	0	0	0	0	0	1	0	0	0
49062	0	1.6	47	0	0	0	1	0	0	4.84	No	1	0	0	0	0	-2.15778443113773	4.65603365126037	2.22661835694264	4.95782930747395	white	edu.somecol	No	Yes	Born in Other Non-Spanish Speaking Country	4	0.39353630899596	0.154870826498164	0	1	0	1	0	0	0	0	0	0	0	0	0	1
49066	0	1.22	60	0	0	0	0	1	0	5	No	1	0	0	0	0	10.8422155688623	117.553638441679	2.38661835694264	5.69594718169559	white	edu.college	Yes	Yes	Born in 50 US States or Washington, DC	4	0.39353630899596	0.154870826498164	1	0	0	1	0	0	0	0	0	0	1	0	0	0
49068	0	2.14	35	0	1	0	0	0	0	1.21	No	0	0	0	1	0	-14.1577844311377	200.442859998566	-1.40338164305736	1.96948003607037	otherhispan	edu.9to11	No	No	Born in 50 US States or Washington, DC	5	1.39353630899596	1.94194344449008	0	1	0	0	0	0	0	0	1	0	1	0	0	0
49069	0	1.9	58	0	1	0	0	0	0	2.99	No	0	0	0	1	0	8.84221556886227	78.1847761662304	0.376618356942642	0.141841386786175	otherhispan	edu.9to11	No	Yes	Born in Other Spanish Speaking Country	6	2.39353630899596	5.729016062482	0	1	0	1	0	0	0	0	0	0	0	0	1	0
49074	0	2.3	80	0	1	0	0	0	0	2.12	No	1	0	0	0	0	30.8422155688623	951.24226119617	-0.493381643057358	0.243425445705979	white	edu.9to11	Yes	No	Born in 50 US States or Washington, DC	1	-2.60646369100404	6.7936529725224	1	0	0	0	0	1	0	0	0	0	1	0	0	0
49077	0	3	79	1	0	0	0	0	0	1.1	No	0	1	0	0	0	29.8422155688623	890.557830058446	-1.51338164305736	2.29032399754299	black	edu.lt9	No	No	Born in 50 US States or Washington, DC	2	-1.60646369100404	2.58072559051432	0	1	0	0	0	1	0	0	0	0	1	0	0	0
49081	0	6.2	47	0	0	0	0	1	0	0.48	No	0	0	0	0	1	-2.15778443113773	4.65603365126037	-2.13338164305736	4.55131723493411	otherrace	edu.college	No	Yes	Born in Other Non-Spanish Speaking Country	4	0.39353630899596	0.154870826498164	0	1	0	1	0	0	0	0	0	0	0	0	0	1
49083	0	1.4	47	0	0	0	1	0	0	2.18	No	1	0	0	0	0	-2.15778443113773	4.65603365126037	-0.433381643057358	0.187819648539095	white	edu.somecol	No	Yes	Born in 50 US States or Washington, DC	3	-0.60646369100404	0.367798208506244	0	1	0	1	0	0	0	0	0	0	1	0	0	0
49084	0	2.97	80	0	0	1	0	0	0	5	No	1	0	0	0	0	30.8422155688623	951.24226119617	2.38661835694264	5.69594718169559	white	edu.hischl	Yes	No	Born in 50 US States or Washington, DC	1	-2.60646369100404	6.7936529725224	1	0	0	0	0	1	0	0	0	0	1	0	0	0
49086	0	5.33	79	1	0	0	0	0	0	2.49236006546645	Yes	0	0	1	0	0	29.8422155688623	890.557830058446	-0.121021577590908	0.0146462222425922	mexicanam	edu.lt9	No	Yes	Born in 50 US States or Washington, DC	2	-1.60646369100404	2.58072559051432	0	1	0	1	0	0	0	0	0	0	1	0	0	0
49092	1	2.67	80	0	0	0	0	1	0	5	No	1	0	0	0	0	30.8422155688623	951.24226119617	2.38661835694264	5.69594718169559	white	edu.college	Yes	Yes	Born in 50 US States or Washington, DC	2	-1.60646369100404	2.58072559051432	1	0	0	1	0	0	0	0	0	0	1	0	0	0
49100	0	1.47	80	0	0	1	0	0	0	3.37	No	1	0	0	0	0	30.8422155688623	951.24226119617	0.756618356942642	0.572471338062583	white	edu.hischl	No	No	Born in 50 US States or Washington, DC	1	-2.60646369100404	6.7936529725224	0	1	0	0	0	1	0	0	0	0	1	0	0	0
49105	0	2.12	69	0	0	0	1	0	0	2.49236006546645	Yes	0	1	0	0	0	19.8422155688623	393.7135186812	-0.121021577590908	0.0146462222425922	black	edu.somecol	No	No	Born in 50 US States or Washington, DC	1	-2.60646369100404	6.7936529725224	0	1	0	0	0	1	0	0	0	0	1	0	0	0
49114	0	1.83	41	0	0	1	0	0	0	2.88	No	0	1	0	0	0	-8.15778443113773	66.5494468249131	0.266618356942641	0.0710853482587938	black	edu.hischl	No	No	Born in 50 US States or Washington, DC	1	-2.60646369100404	6.7936529725224	0	1	0	0	0	0	0	1	0	0	1	0	0	0
49118	0	1.19	39	0	1	0	0	0	0	1.97	No	0	0	1	0	0	-10.1577844311377	103.180584549464	-0.643381643057358	0.413939938623186	mexicanam	edu.9to11	No	Yes	Born in Mexico	7	3.39353630899596	11.5160886804739	0	1	0	1	0	0	0	0	0	0	0	1	0	0
49121	0	2.65	71	1	0	0	0	0	0	0.4	No	0	0	0	1	0	21.8422155688623	477.082380956649	-2.21338164305736	4.89905829782329	otherhispan	edu.lt9	No	No	Born in Other Spanish Speaking Country	3	-0.60646369100404	0.367798208506244	0	1	0	0	0	1	0	0	0	0	0	0	1	0
49123	0	0.99	45	0	0	0	0	1	0	2.49236006546645	Yes	1	0	0	0	0	-4.15778443113773	17.2871713758113	-0.121021577590908	0.0146462222425922	white	edu.college	Yes	Yes	Born in 50 US States or Washington, DC	3	-0.60646369100404	0.367798208506244	1	0	0	1	0	0	0	0	0	0	1	0	0	0
49129	0	0.8	38	0	0	0	1	0	0	4.01	No	1	0	0	0	0	-11.1577844311377	124.496153411739	1.39661835694264	1.95054283494916	white	edu.somecol	No	Yes	Born in 50 US States or Washington, DC	4	0.39353630899596	0.154870826498164	0	1	0	1	0	0	0	0	0	0	1	0	0	0
49149	0	1.1	69	0	0	1	0	0	0	2.86	No	1	0	0	0	0	19.8422155688623	393.7135186812	0.246618356942641	0.0608206139810881	white	edu.hischl	No	Yes	Born in 50 US States or Washington, DC	2	-1.60646369100404	2.58072559051432	0	1	0	1	0	0	0	0	0	0	1	0	0	0
49156	0	2.6	21	0	0	1	0	0	0	1.31	No	0	0	1	0	0	-28.1577844311377	792.860824070422	-1.30338164305736	1.6988037074589	mexicanam	edu.hischl	No	Yes	Born in Mexico	2	-1.60646369100404	2.58072559051432	0	1	0	1	0	0	0	0	0	0	0	1	0	0
49175	1	1.3	38	0	0	0	1	0	0	2.49236006546645	Yes	1	0	0	0	0	-11.1577844311377	124.496153411739	-0.121021577590908	0.0146462222425922	white	edu.somecol	No	No	Born in 50 US States or Washington, DC	3	-0.60646369100404	0.367798208506244	0	1	0	0	0	0	0	0	1	0	1	0	0	0
49180	1	1.44	52	0	0	1	0	0	0	1.14	No	1	0	0	0	0	2.84221556886227	8.07818933988309	-1.47338164305736	2.1708534660984	white	edu.hischl	No	No	Born in 50 US States or Washington, DC	3	-0.60646369100404	0.367798208506244	0	1	0	0	1	0	0	0	0	0	1	0	0	0
49184	0	0.93	44	1	0	0	0	0	0	3.33	No	0	0	0	1	0	-5.15778443113773	26.6027402380867	0.716618356942642	0.513541869507171	otherhispan	edu.lt9	No	Yes	Born in Other Spanish Speaking Country	1	-2.60646369100404	6.7936529725224	0	1	0	1	0	0	0	0	0	0	0	0	1	0
49194	0	1.41	41	0	0	0	0	1	0	5	No	0	1	0	0	0	-8.15778443113773	66.5494468249131	2.38661835694264	5.69594718169559	black	edu.college	No	Yes	Born in Other Non-Spanish Speaking Country	3	-0.60646369100404	0.367798208506244	0	1	0	1	0	0	0	0	0	0	0	0	0	1
49197	1	1.8	38	0	1	0	0	0	0	3.92	No	1	0	0	0	0	-11.1577844311377	124.496153411739	1.30661835694264	1.70725153069949	white	edu.9to11	Yes	No	Born in 50 US States or Washington, DC	1	-2.60646369100404	6.7936529725224	1	0	0	0	0	0	0	0	1	0	1	0	0	0
49201	0	2	62	0	0	1	0	0	0	2.92	No	1	0	0	0	0	12.8422155688623	164.922500717129	0.306618356942642	0.0940148168142051	white	edu.hischl	No	Yes	Born in 50 US States or Washington, DC	2	-1.60646369100404	2.58072559051432	0	1	0	1	0	0	0	0	0	0	1	0	0	0
49212	0	3.2	77	0	0	0	0	1	0	1.96	No	1	0	0	0	0	27.8422155688623	775.188967782997	-0.653381643057358	0.426907571484333	white	edu.college	No	No	Born in 50 US States or Washington, DC	1	-2.60646369100404	6.7936529725224	0	1	0	0	0	0	0	1	0	0	1	0	0	0
49221	0	1.08	27	0	0	0	1	0	0	5	No	1	0	0	0	0	-22.1577844311377	490.967410896769	2.38661835694264	5.69594718169559	white	edu.somecol	No	No	Born in 50 US States or Washington, DC	5	1.39353630899596	1.94194344449008	0	1	0	0	0	0	0	1	0	0	1	0	0	0
49235	0	2.5	40	1	0	0	0	0	0	1.24	No	0	0	0	1	0	-9.15778443113773	83.8650156871886	-1.37338164305736	1.88617713748693	otherhispan	edu.lt9	No	Yes	Born in Other Spanish Speaking Country	5	1.39353630899596	1.94194344449008	0	1	0	1	0	0	0	0	0	0	0	0	1	0
49238	0	1.1	32	0	0	0	1	0	0	5	No	0	1	0	0	0	-17.1577844311377	294.389566585392	2.38661835694264	5.69594718169559	black	edu.somecol	No	No	Born in Other Non-Spanish Speaking Country	1	-2.60646369100404	6.7936529725224	0	1	0	0	0	0	0	0	1	0	0	0	0	1
49241	0	1.45	35	0	0	0	0	1	0	5	No	0	0	0	0	1	-14.1577844311377	200.442859998566	2.38661835694264	5.69594718169559	otherrace	edu.college	No	Yes	Born in Other Non-Spanish Speaking Country	3	-0.60646369100404	0.367798208506244	0	1	0	1	0	0	0	0	0	0	0	0	0	1
49242	1	3.36	62	0	0	1	0	0	0	1.29	No	1	0	0	0	0	12.8422155688623	164.922500717129	-1.32338164305736	1.75133897318119	white	edu.hischl	Yes	Yes	Born in 50 US States or Washington, DC	2	-1.60646369100404	2.58072559051432	1	0	0	1	0	0	0	0	0	0	1	0	0	0
49244	0	1.19	30	0	0	1	0	0	0	1.2	No	0	1	0	0	0	-19.1577844311377	367.020704309943	-1.41338164305736	1.99764766893152	black	edu.hischl	No	No	Born in 50 US States or Washington, DC	1	-2.60646369100404	6.7936529725224	0	1	0	0	0	0	0	1	0	0	1	0	0	0
49253	0	5	40	0	0	0	1	0	0	1.36	No	0	0	1	0	0	-9.15778443113773	83.8650156871886	-1.25338164305736	1.57096554315316	mexicanam	edu.somecol	No	Yes	Born in Mexico	4	0.39353630899596	0.154870826498164	0	1	0	1	0	0	0	0	0	0	0	1	0	0
49258	0	1.4	80	0	0	0	0	1	0	1.61	No	1	0	0	0	0	30.8422155688623	951.24226119617	-1.00338164305736	1.00677472162448	white	edu.college	Yes	Yes	Born in 50 US States or Washington, DC	2	-1.60646369100404	2.58072559051432	1	0	0	1	0	0	0	0	0	0	1	0	0	0
49269	1	1.53	39	0	0	1	0	0	0	2.03	No	0	1	0	0	0	-10.1577844311377	103.180584549464	-0.583381643057359	0.340334141456303	black	edu.hischl	No	Yes	Born in 50 US States or Washington, DC	4	0.39353630899596	0.154870826498164	0	1	0	1	0	0	0	0	0	0	1	0	0	0
49271	0	2.61	55	0	0	1	0	0	0	3.08	No	0	0	0	0	1	5.84221556886227	34.1314827530567	0.466618356942642	0.217732691035851	otherrace	edu.hischl	No	No	Born in Other Non-Spanish Speaking Country	1	-2.60646369100404	6.7936529725224	0	1	0	0	0	1	0	0	0	0	0	0	0	1
49291	0	1.5	36	1	0	0	0	0	0	0.71	No	0	0	1	0	0	-13.1577844311377	173.12729113629	-1.90338164305736	3.62286167912773	mexicanam	edu.lt9	No	No	Born in Mexico	7	3.39353630899596	11.5160886804739	0	1	0	0	0	0	0	1	0	0	0	1	0	0
49299	1	4.3	51	0	0	0	1	0	0	1.98	No	0	1	0	0	0	1.84221556886227	3.39375820215855	-0.633381643057358	0.401172305762039	black	edu.somecol	No	Yes	Born in 50 US States or Washington, DC	4	0.39353630899596	0.154870826498164	0	1	0	1	0	0	0	0	0	0	1	0	0	0
49319	1	1.4	28	0	0	1	0	0	0	1.27	No	1	0	0	0	0	-21.1577844311377	447.651842034494	-1.34338164305736	1.80467423890349	white	edu.hischl	No	No	Born in 50 US States or Washington, DC	6	2.39353630899596	5.729016062482	0	1	0	0	0	0	0	0	1	0	1	0	0	0
49321	1	1.81	58	0	0	0	0	1	0	0.24	No	0	0	0	0	1	8.84221556886227	78.1847761662304	-2.37338164305736	5.63294042360165	otherrace	edu.college	No	No	Born in 50 US States or Washington, DC	1	-2.60646369100404	6.7936529725224	0	1	0	0	0	0	0	1	0	0	1	0	0	0
49332	0	1	34	0	0	1	0	0	0	0.45	No	1	0	0	0	0	-15.1577844311377	229.758428860841	-2.16338164305736	4.68022013351755	white	edu.hischl	No	No	Born in 50 US States or Washington, DC	1	-2.60646369100404	6.7936529725224	0	1	0	0	0	0	0	1	0	0	1	0	0	0
49351	0	2.44	31	0	0	1	0	0	0	2.36	No	1	0	0	0	0	-18.1577844311377	329.705135447668	-0.253381643057359	0.0642022570384467	white	edu.hischl	No	Yes	Born in 50 US States or Washington, DC	4	0.39353630899596	0.154870826498164	0	1	0	1	0	0	0	0	0	0	1	0	0	0
49363	0	2.6	62	0	0	0	0	1	0	5	No	1	0	0	0	0	12.8422155688623	164.922500717129	2.38661835694264	5.69594718169559	white	edu.college	No	Yes	Born in 50 US States or Washington, DC	2	-1.60646369100404	2.58072559051432	0	1	0	1	0	0	0	0	0	0	1	0	0	0
49373	1	6.8	58	0	1	0	0	0	0	2.49236006546645	Yes	0	1	0	0	0	8.84221556886227	78.1847761662304	-0.121021577590908	0.0146462222425922	black	edu.9to11	No	No	Born in 50 US States or Washington, DC	1	-2.60646369100404	6.7936529725224	0	1	0	0	1	0	0	0	0	0	1	0	0	0
49391	0	2.3	59	0	0	0	1	0	0	5	No	0	1	0	0	0	9.84221556886227	96.8692073039549	2.38661835694264	5.69594718169559	black	edu.somecol	No	Yes	Born in 50 US States or Washington, DC	3	-0.60646369100404	0.367798208506244	0	1	0	1	0	0	0	0	0	0	1	0	0	0
49398	0	7.1	79	0	0	0	1	0	0	5	No	1	0	0	0	0	29.8422155688623	890.557830058446	2.38661835694264	5.69594718169559	white	edu.somecol	Yes	No	Born in 50 US States or Washington, DC	3	-0.60646369100404	0.367798208506244	1	0	0	0	0	1	0	0	0	0	1	0	0	0
49410	0	2.49	53	0	0	0	1	0	0	4.62	No	1	0	0	0	0	3.84221556886227	14.7626204776076	2.00661835694264	4.02651723041919	white	edu.somecol	No	Yes	Born in 50 US States or Washington, DC	1	-2.60646369100404	6.7936529725224	0	1	0	1	0	0	0	0	0	0	1	0	0	0
49416	0	0.62	61	0	0	0	0	1	0	4.75	No	1	0	0	0	0	11.8422155688623	140.238069579404	2.13661835694264	4.56513800322427	white	edu.college	Yes	Yes	Born in 50 US States or Washington, DC	2	-1.60646369100404	2.58072559051432	1	0	0	1	0	0	0	0	0	0	1	0	0	0
49429	1	7.48	20	0	1	0	0	0	0	4.72	No	0	0	0	0	1	-29.1577844311377	850.176392932698	2.10661835694264	4.43784090180771	otherrace	edu.9to11	No	No	Born in 50 US States or Washington, DC	4	0.39353630899596	0.154870826498164	0	1	0	0	0	0	0	1	0	0	1	0	0	0
49431	0	1.4	20	0	1	0	0	0	0	2.49236006546645	Yes	0	0	1	0	0	-29.1577844311377	850.176392932698	-0.121021577590908	0.0146462222425922	mexicanam	edu.9to11	No	Yes	Born in Mexico	7	3.39353630899596	11.5160886804739	0	1	0	1	0	0	0	0	0	0	0	1	0	0
49436	0	0.9	51	0	0	1	0	0	0	2.15	No	1	0	0	0	0	1.84221556886227	3.39375820215855	-0.463381643057359	0.214722547122537	white	edu.hischl	No	No	Born in 50 US States or Washington, DC	1	-2.60646369100404	6.7936529725224	0	1	0	0	1	0	0	0	0	0	1	0	0	0
49446	0	1	22	0	0	0	1	0	0	1.45	No	0	1	0	0	0	-27.1577844311377	737.545255208147	-1.16338164305736	1.35345684740284	black	edu.somecol	No	No	Born in 50 US States or Washington, DC	6	2.39353630899596	5.729016062482	0	1	0	0	0	0	0	1	0	0	1	0	0	0
49447	0	0.58	29	0	0	0	1	0	0	2.52	No	1	0	0	0	0	-20.1577844311377	406.336273172219	-0.0933816430573584	0.00872013126009189	white	edu.somecol	No	Yes	Born in 50 US States or Washington, DC	4	0.39353630899596	0.154870826498164	0	1	0	1	0	0	0	0	0	0	1	0	0	0
49452	0	7.7	41	0	0	1	0	0	0	0.44	No	0	0	1	0	0	-8.15778443113773	66.5494468249131	-2.17338164305736	4.7235877663787	mexicanam	edu.hischl	No	No	Born in Mexico	2	-1.60646369100404	2.58072559051432	0	1	0	0	0	0	0	1	0	0	0	1	0	0
49453	0	1.9	42	0	1	0	0	0	0	1.47	No	1	0	0	0	0	-7.15778443113773	51.2338779626376	-1.14338164305736	1.30732158168054	white	edu.9to11	No	No	Born in 50 US States or Washington, DC	1	-2.60646369100404	6.7936529725224	0	1	0	0	0	0	0	0	1	0	1	0	0	0
49455	1	0.99	28	0	1	0	0	0	0	3.37	No	1	0	0	0	0	-21.1577844311377	447.651842034494	0.756618356942642	0.572471338062583	white	edu.9to11	No	No	Born in 50 US States or Washington, DC	1	-2.60646369100404	6.7936529725224	0	1	0	0	0	0	0	1	0	0	1	0	0	0
49491	0	3	80	1	0	0	0	0	0	0.08	No	0	1	0	0	0	30.8422155688623	951.24226119617	-2.53338164305736	6.41802254938	black	edu.lt9	No	No	Born in 50 US States or Washington, DC	1	-2.60646369100404	6.7936529725224	0	1	0	0	0	1	0	0	0	0	1	0	0	0
49492	0	1.15	51	0	0	0	1	0	0	5	No	0	1	0	0	0	1.84221556886227	3.39375820215855	2.38661835694264	5.69594718169559	black	edu.somecol	No	Yes	Born in 50 US States or Washington, DC	3	-0.60646369100404	0.367798208506244	0	1	0	1	0	0	0	0	0	0	1	0	0	0
49494	1	2.44	39	1	0	0	0	0	0	0.71	No	1	0	0	0	0	-10.1577844311377	103.180584549464	-1.90338164305736	3.62286167912773	white	edu.lt9	No	No	Born in 50 US States or Washington, DC	4	0.39353630899596	0.154870826498164	0	1	0	0	0	0	0	0	1	0	1	0	0	0
49501	0	0.88	38	0	0	0	0	1	0	4.83	No	1	0	0	0	0	-11.1577844311377	124.496153411739	2.21661835694264	4.9133969403351	white	edu.college	No	Yes	Born in 50 US States or Washington, DC	3	-0.60646369100404	0.367798208506244	0	1	0	1	0	0	0	0	0	0	1	0	0	0
49506	0	0.69	25	0	0	0	1	0	0	2.49236006546645	Yes	0	1	0	0	0	-24.1577844311377	583.59854862132	-0.121021577590908	0.0146462222425922	black	edu.somecol	No	No	Born in 50 US States or Washington, DC	3	-0.60646369100404	0.367798208506244	0	1	0	0	0	0	0	1	0	0	1	0	0	0
49510	0	1.02	40	0	0	1	0	0	0	2.86	No	0	0	1	0	0	-9.15778443113773	83.8650156871886	0.246618356942641	0.0608206139810881	mexicanam	edu.hischl	No	Yes	Born in 50 US States or Washington, DC	2	-1.60646369100404	2.58072559051432	0	1	0	1	0	0	0	0	0	0	1	0	0	0
49520	0	2.17	43	0	0	1	0	0	0	0.77	No	1	0	0	0	0	-6.15778443113773	37.9183091003622	-1.84338164305736	3.39805588196085	white	edu.hischl	No	Yes	Born in Other Non-Spanish Speaking Country	4	0.39353630899596	0.154870826498164	0	1	0	1	0	0	0	0	0	0	0	0	0	1
49528	0	0.75	33	0	0	0	0	1	0	4.55	No	0	1	0	0	0	-16.1577844311377	261.073997723117	1.93661835694264	3.75049066044722	black	edu.college	No	Yes	Born in 50 US States or Washington, DC	3	-0.60646369100404	0.367798208506244	0	1	0	1	0	0	0	0	0	0	1	0	0	0
49559	0	1.2	80	0	0	1	0	0	0	1.16	No	1	0	0	0	0	30.8422155688623	951.24226119617	-1.45338164305736	2.11231820037611	white	edu.hischl	No	Yes	Born in 50 US States or Washington, DC	3	-0.60646369100404	0.367798208506244	0	1	0	1	0	0	0	0	0	0	1	0	0	0
49561	1	1.6	62	0	0	0	1	0	0	1.24	No	1	0	0	0	0	12.8422155688623	164.922500717129	-1.37338164305736	1.88617713748693	white	edu.somecol	Yes	Yes	Born in 50 US States or Washington, DC	2	-1.60646369100404	2.58072559051432	1	0	0	1	0	0	0	0	0	0	1	0	0	0
49563	0	2.22	37	0	0	1	0	0	0	5	No	0	0	0	1	0	-12.1577844311377	147.811722274015	2.38661835694264	5.69594718169559	otherhispan	edu.hischl	No	No	Born in 50 US States or Washington, DC	4	0.39353630899596	0.154870826498164	0	1	0	0	0	0	1	0	0	0	1	0	0	0
49580	1	0.95	24	0	0	0	1	0	0	4.08	No	0	0	0	1	0	-25.1577844311377	632.914117483596	1.46661835694264	2.15096940492113	otherhispan	edu.somecol	No	No	Born in 50 US States or Washington, DC	3	-0.60646369100404	0.367798208506244	0	1	0	0	0	0	0	1	0	0	1	0	0	0
49595	1	1.17	46	0	0	1	0	0	0	1.99	No	1	0	0	0	0	-3.15778443113773	9.97160251353582	-0.623381643057358	0.388604672900892	white	edu.hischl	Yes	Yes	Born in 50 US States or Washington, DC	3	-0.60646369100404	0.367798208506244	1	0	0	1	0	0	0	0	0	0	1	0	0	0
49599	0	1.18	41	0	0	0	0	1	0	5	No	1	0	0	0	0	-8.15778443113773	66.5494468249131	2.38661835694264	5.69594718169559	white	edu.college	No	Yes	Born in 50 US States or Washington, DC	4	0.39353630899596	0.154870826498164	0	1	0	1	0	0	0	0	0	0	1	0	0	0
49602	0	1.39	51	0	0	0	0	1	0	5	No	1	0	0	0	0	1.84221556886227	3.39375820215855	2.38661835694264	5.69594718169559	white	edu.college	No	Yes	Born in 50 US States or Washington, DC	2	-1.60646369100404	2.58072559051432	0	1	0	1	0	0	0	0	0	0	1	0	0	0
49612	0	1.41	46	0	0	0	0	1	0	4.81	No	1	0	0	0	0	-3.15778443113773	9.97160251353582	2.19661835694264	4.82513220605739	white	edu.college	No	No	Born in 50 US States or Washington, DC	1	-2.60646369100404	6.7936529725224	0	1	0	0	0	0	0	1	0	0	1	0	0	0
49614	1	1.93	21	0	1	0	0	0	0	1.03	No	0	0	1	0	0	-28.1577844311377	792.860824070422	-1.58338164305736	2.50709742757102	mexicanam	edu.9to11	No	No	Born in Mexico	7	3.39353630899596	11.5160886804739	0	1	0	0	0	0	0	0	1	0	0	1	0	0
49630	1	3.16	44	1	0	0	0	0	0	1.39	No	1	0	0	0	0	-5.15778443113773	26.6027402380867	-1.22338164305736	1.49666264456972	white	edu.lt9	No	No	Born in 50 US States or Washington, DC	1	-2.60646369100404	6.7936529725224	0	1	0	0	0	0	0	0	1	0	1	0	0	0
49641	0	0.95	68	0	0	0	0	1	0	5	No	1	0	0	0	0	18.8422155688623	355.029087543476	2.38661835694264	5.69594718169559	white	edu.college	Yes	Yes	Born in 50 US States or Washington, DC	2	-1.60646369100404	2.58072559051432	1	0	0	1	0	0	0	0	0	0	1	0	0	0
49665	0	0.93	37	0	0	1	0	0	0	2.49236006546645	Yes	0	0	0	0	1	-12.1577844311377	147.811722274015	-0.121021577590908	0.0146462222425922	otherrace	edu.hischl	No	No	Born in 50 US States or Washington, DC	3	-0.60646369100404	0.367798208506244	0	1	0	0	0	0	0	1	0	0	1	0	0	0
49673	0	2.54	72	0	0	1	0	0	0	3.08	No	1	0	0	0	0	22.8422155688623	521.766812094374	0.466618356942642	0.217732691035851	white	edu.hischl	Yes	No	Born in 50 US States or Washington, DC	1	-2.60646369100404	6.7936529725224	1	0	0	0	0	1	0	0	0	0	1	0	0	0
49674	0	2.26	53	0	0	0	1	0	0	5	No	0	1	0	0	0	3.84221556886227	14.7626204776076	2.38661835694264	5.69594718169559	black	edu.somecol	No	Yes	Born in 50 US States or Washington, DC	2	-1.60646369100404	2.58072559051432	0	1	0	1	0	0	0	0	0	0	1	0	0	0
49680	0	0.68	48	0	0	0	0	1	0	3.87	No	1	0	0	0	0	-1.15778443113773	1.34046478898491	1.25661835694264	1.57908969500522	white	edu.college	No	Yes	Born in 50 US States or Washington, DC	4	0.39353630899596	0.154870826498164	0	1	0	1	0	0	0	0	0	0	1	0	0	0
49689	0	1.15	55	0	0	0	1	0	0	5	No	1	0	0	0	0	5.84221556886227	34.1314827530567	2.38661835694264	5.69594718169559	white	edu.somecol	No	Yes	Born in 50 US States or Washington, DC	2	-1.60646369100404	2.58072559051432	0	1	0	1	0	0	0	0	0	0	1	0	0	0
49699	1	3.53	48	0	0	1	0	0	0	3.63	No	1	0	0	0	0	-1.15778443113773	1.34046478898491	1.01661835694264	1.03351288367276	white	edu.hischl	Yes	No	Born in Other Spanish Speaking Country	4	0.39353630899596	0.154870826498164	1	0	0	0	1	0	0	0	0	0	0	0	1	0
49707	0	2	78	0	0	0	1	0	0	1.17	No	1	0	0	0	0	28.8422155688623	831.873398920721	-1.44338164305736	2.08335056751496	white	edu.somecol	Yes	No	Born in 50 US States or Washington, DC	1	-2.60646369100404	6.7936529725224	1	0	0	0	0	1	0	0	0	0	1	0	0	0
49708	0	1.71	53	0	0	1	0	0	0	2.49236006546645	Yes	0	1	0	0	0	3.84221556886227	14.7626204776076	-0.121021577590908	0.0146462222425922	black	edu.hischl	No	No	Born in 50 US States or Washington, DC	1	-2.60646369100404	6.7936529725224	0	1	0	0	0	0	0	0	1	0	1	0	0	0
49721	1	5.4	64	0	0	1	0	0	0	4.41	No	0	1	0	0	0	14.8422155688623	220.291362992578	1.79661835694264	3.22783752050328	black	edu.hischl	No	No	Born in 50 US States or Washington, DC	1	-2.60646369100404	6.7936529725224	0	1	0	0	0	0	1	0	0	0	1	0	0	0
49727	0	0.67	23	0	0	1	0	0	0	0.83	No	0	0	1	0	0	-26.1577844311377	684.229686345871	-1.78338164305736	3.18045008479396	mexicanam	edu.hischl	No	No	Born in 50 US States or Washington, DC	1	-2.60646369100404	6.7936529725224	0	1	0	0	0	0	0	1	0	0	1	0	0	0
49731	0	2.47	43	0	0	1	0	0	0	1.92	No	0	0	0	1	0	-6.15778443113773	37.9183091003622	-0.693381643057358	0.480778102928922	otherhispan	edu.hischl	No	No	Born in Other Spanish Speaking Country	1	-2.60646369100404	6.7936529725224	0	1	0	0	0	0	0	1	0	0	0	0	1	0
49735	1	2.8	54	0	0	1	0	0	0	1.03	No	1	0	0	0	0	4.84221556886227	23.4470516153322	-1.58338164305736	2.50709742757102	white	edu.hischl	No	Yes	Born in 50 US States or Washington, DC	7	3.39353630899596	11.5160886804739	0	1	0	1	0	0	0	0	0	0	1	0	0	0
49738	0	0.92	21	0	0	0	1	0	0	5	No	1	0	0	0	0	-28.1577844311377	792.860824070422	2.38661835694264	5.69594718169559	white	edu.somecol	No	No	Born in 50 US States or Washington, DC	5	1.39353630899596	1.94194344449008	0	1	0	0	0	0	0	1	0	0	1	0	0	0
49748	0	1.32	36	0	0	0	0	1	0	2.73	No	1	0	0	0	0	-13.1577844311377	173.12729113629	0.116618356942642	0.0135998411760014	white	edu.college	No	Yes	Born in 50 US States or Washington, DC	6	2.39353630899596	5.729016062482	0	1	0	1	0	0	0	0	0	0	1	0	0	0
49759	0	0.59	45	0	0	0	0	1	0	2.82	No	0	0	1	0	0	-4.15778443113773	17.2871713758113	0.206618356942641	0.0426911454256768	mexicanam	edu.college	No	Yes	Born in 50 US States or Washington, DC	5	1.39353630899596	1.94194344449008	0	1	0	1	0	0	0	0	0	0	1	0	0	0
49762	0	0.7	44	0	0	0	1	0	0	0.83	No	1	0	0	0	0	-5.15778443113773	26.6027402380867	-1.78338164305736	3.18045008479396	white	edu.somecol	No	Yes	Born in 50 US States or Washington, DC	6	2.39353630899596	5.729016062482	0	1	0	1	0	0	0	0	0	0	1	0	0	0
49767	1	4.55	54	1	0	0	0	0	0	1.87	No	0	0	0	1	0	4.84221556886227	23.4470516153322	-0.743381643057358	0.552616267234658	otherhispan	edu.lt9	No	No	Born in Other Spanish Speaking Country	6	2.39353630899596	5.729016062482	0	1	0	0	0	0	0	1	0	0	0	0	1	0
49773	0	2	57	0	0	0	0	1	0	3.28	No	1	0	0	0	0	7.84221556886227	61.5003450285058	0.666618356942641	0.444380033812907	white	edu.college	No	No	Born in 50 US States or Washington, DC	1	-2.60646369100404	6.7936529725224	0	1	0	0	1	0	0	0	0	0	1	0	0	0
49788	0	1.1	41	0	0	1	0	0	0	3.78	No	1	0	0	0	0	-8.15778443113773	66.5494468249131	1.16661835694264	1.36099839075555	white	edu.hischl	No	Yes	Born in 50 US States or Washington, DC	4	0.39353630899596	0.154870826498164	0	1	0	1	0	0	0	0	0	0	1	0	0	0
49801	0	2.11	80	0	0	0	0	1	0	2.49236006546645	Yes	1	0	0	0	0	30.8422155688623	951.24226119617	-0.121021577590908	0.0146462222425922	white	edu.college	No	No	Born in 50 US States or Washington, DC	1	-2.60646369100404	6.7936529725224	0	1	0	0	0	0	0	1	0	0	1	0	0	0
49803	0	2	80	0	0	1	0	0	0	2.56	No	1	0	0	0	0	30.8422155688623	951.24226119617	-0.0533816430573584	0.00284959981550322	white	edu.hischl	Yes	Yes	Born in 50 US States or Washington, DC	2	-1.60646369100404	2.58072559051432	1	0	0	1	0	0	0	0	0	0	1	0	0	0
49804	0	7	80	1	0	0	0	0	0	1.31	No	1	0	0	0	0	30.8422155688623	951.24226119617	-1.30338164305736	1.6988037074589	white	edu.lt9	Yes	Yes	Born in 50 US States or Washington, DC	2	-1.60646369100404	2.58072559051432	1	0	0	1	0	0	0	0	0	0	1	0	0	0
49806	0	0.79	30	0	0	0	0	1	0	3.51	No	1	0	0	0	0	-19.1577844311377	367.020704309943	0.896618356942641	0.803924478006522	white	edu.college	No	Yes	Born in 50 US States or Washington, DC	2	-1.60646369100404	2.58072559051432	0	1	0	1	0	0	0	0	0	0	1	0	0	0
49814	1	2.94	47	0	0	1	0	0	0	5	No	1	0	0	0	0	-2.15778443113773	4.65603365126037	2.38661835694264	5.69594718169559	white	edu.hischl	No	Yes	Born in 50 US States or Washington, DC	5	1.39353630899596	1.94194344449008	0	1	0	1	0	0	0	0	0	0	1	0	0	0
49816	0	3.1	80	0	1	0	0	0	0	2.14	No	1	0	0	0	0	30.8422155688623	951.24226119617	-0.473381643057358	0.224090179983684	white	edu.9to11	Yes	Yes	Born in 50 US States or Washington, DC	2	-1.60646369100404	2.58072559051432	1	0	0	1	0	0	0	0	0	0	1	0	0	0
49821	1	5.01	72	1	0	0	0	0	0	0.94	No	0	1	0	0	0	22.8422155688623	521.766812094374	-1.67338164305736	2.80020612332134	black	edu.lt9	No	No	Born in 50 US States or Washington, DC	1	-2.60646369100404	6.7936529725224	0	1	0	0	0	1	0	0	0	0	1	0	0	0
49833	0	1.12	32	1	0	0	0	0	0	1.28	No	0	0	1	0	0	-17.1577844311377	294.389566585392	-1.33338164305736	1.77790660604234	mexicanam	edu.lt9	No	Yes	Born in Mexico	3	-0.60646369100404	0.367798208506244	0	1	0	1	0	0	0	0	0	0	0	1	0	0
49837	0	0.95	21	0	0	0	1	0	0	3.13	No	0	0	1	0	0	-28.1577844311377	792.860824070422	0.516618356942641	0.266894526730114	mexicanam	edu.somecol	No	No	Born in 50 US States or Washington, DC	3	-0.60646369100404	0.367798208506244	0	1	0	0	0	0	0	1	0	0	1	0	0	0
49843	1	4.8	73	1	0	0	0	0	0	1.42	No	0	0	1	0	0	23.8422155688623	568.451243232098	-1.19338164305736	1.42415974598628	mexicanam	edu.lt9	No	No	Born in Mexico	3	-0.60646369100404	0.367798208506244	0	1	0	0	0	1	0	0	0	0	0	1	0	0
49856	1	3.1	68	0	1	0	0	0	0	1.59	No	0	1	0	0	0	18.8422155688623	355.029087543476	-1.02338164305736	1.04730998734678	black	edu.9to11	Yes	No	Born in 50 US States or Washington, DC	1	-2.60646369100404	6.7936529725224	1	0	0	0	0	0	0	0	1	0	1	0	0	0
49860	0	1.75	80	1	0	0	0	0	0	3.98	No	0	0	0	1	0	30.8422155688623	951.24226119617	1.36661835694264	1.86764573353261	otherhispan	edu.lt9	No	Yes	Born in Other Spanish Speaking Country	3	-0.60646369100404	0.367798208506244	0	1	0	1	0	0	0	0	0	0	0	0	1	0
49866	0	0.97	37	0	0	1	0	0	0	3.62	No	0	1	0	0	0	-12.1577844311377	147.811722274015	1.00661835694264	1.0132805165339	black	edu.hischl	No	No	Born in 50 US States or Washington, DC	1	-2.60646369100404	6.7936529725224	0	1	0	0	0	0	0	1	0	0	1	0	0	0
49868	0	2.12	40	0	0	0	0	1	0	5	No	0	0	0	0	1	-9.15778443113773	83.8650156871886	2.38661835694264	5.69594718169559	otherrace	edu.college	No	Yes	Born in Other Non-Spanish Speaking Country	5	1.39353630899596	1.94194344449008	0	1	0	1	0	0	0	0	0	0	0	0	0	1
49872	0	0.74	22	0	0	0	1	0	0	1.3	No	1	0	0	0	0	-27.1577844311377	737.545255208147	-1.31338164305736	1.72497134032005	white	edu.somecol	No	No	Born in 50 US States or Washington, DC	1	-2.60646369100404	6.7936529725224	0	1	0	0	0	0	0	1	0	0	1	0	0	0
49884	0	0.68	61	0	0	0	1	0	0	2.01	No	0	0	1	0	0	11.8422155688623	140.238069579404	-0.603381643057359	0.364069407178598	mexicanam	edu.somecol	Yes	Yes	Born in 50 US States or Washington, DC	6	2.39353630899596	5.729016062482	1	0	0	1	0	0	0	0	0	0	1	0	0	0
49885	0	0.89	32	0	0	0	1	0	0	3.61	No	0	0	1	0	0	-17.1577844311377	294.389566585392	0.996618356942641	0.99324814939505	mexicanam	edu.somecol	Yes	No	Born in 50 US States or Washington, DC	1	-2.60646369100404	6.7936529725224	1	0	0	0	0	0	0	0	1	0	1	0	0	0
49886	1	2.06	36	0	0	0	1	0	0	4.83	No	1	0	0	0	0	-13.1577844311377	173.12729113629	2.21661835694264	4.9133969403351	white	edu.somecol	No	Yes	Born in 50 US States or Washington, DC	3	-0.60646369100404	0.367798208506244	0	1	0	1	0	0	0	0	0	0	1	0	0	0
49895	0	1.66	74	0	0	0	0	1	0	3.65	No	1	0	0	0	0	24.8422155688623	617.135674369823	1.03661835694264	1.07457761795046	white	edu.college	Yes	Yes	Born in 50 US States or Washington, DC	2	-1.60646369100404	2.58072559051432	1	0	0	1	0	0	0	0	0	0	1	0	0	0
49896	0	1.1	29	1	0	0	0	0	0	2.07	No	0	0	0	1	0	-20.1577844311377	406.336273172219	-0.543381643057359	0.295263610011715	otherhispan	edu.lt9	No	No	Born in Other Spanish Speaking Country	5	1.39353630899596	1.94194344449008	0	1	0	0	0	0	0	1	0	0	0	0	1	0
49901	0	4.36	64	0	0	1	0	0	0	2.1	No	1	0	0	0	0	14.8422155688623	220.291362992578	-0.513381643057358	0.263560711428273	white	edu.hischl	Yes	Yes	Born in 50 US States or Washington, DC	3	-0.60646369100404	0.367798208506244	1	0	0	1	0	0	0	0	0	0	1	0	0	0
49904	0	0.59	20	0	0	0	1	0	0	0.29	No	0	0	0	0	1	-29.1577844311377	850.176392932698	-2.32338164305736	5.39810225929591	otherrace	edu.somecol	No	No	Born in 50 US States or Washington, DC	1	-2.60646369100404	6.7936529725224	0	1	0	0	0	0	0	1	0	0	1	0	0	0
49905	0	2.5	37	0	0	0	0	1	0	3.39	No	0	1	0	0	0	-12.1577844311377	147.811722274015	0.776618356942642	0.603136072340288	black	edu.college	Yes	Yes	Born in 50 US States or Washington, DC	4	0.39353630899596	0.154870826498164	1	0	0	1	0	0	0	0	0	0	1	0	0	0
49907	0	0.66	36	0	0	0	0	1	0	2.56	No	1	0	0	0	0	-13.1577844311377	173.12729113629	-0.0533816430573584	0.00284959981550322	white	edu.college	Yes	Yes	Born in 50 US States or Washington, DC	2	-1.60646369100404	2.58072559051432	1	0	0	1	0	0	0	0	0	0	1	0	0	0
49910	0	0.57	28	0	0	0	1	0	0	5	No	0	0	1	0	0	-21.1577844311377	447.651842034494	2.38661835694264	5.69594718169559	mexicanam	edu.somecol	No	No	Born in 50 US States or Washington, DC	3	-0.60646369100404	0.367798208506244	0	1	0	0	0	0	0	1	0	0	1	0	0	0
49917	0	3.16	49	0	0	1	0	0	0	2.49236006546645	Yes	0	0	1	0	0	-0.157784431137728	0.0248959267094563	-0.121021577590908	0.0146462222425922	mexicanam	edu.hischl	No	No	Born in Mexico	1	-2.60646369100404	6.7936529725224	0	1	0	0	0	0	0	0	1	0	0	1	0	0
49925	0	2.04	38	0	0	0	0	1	0	1.83	No	1	0	0	0	0	-11.1577844311377	124.496153411739	-0.783381643057358	0.613686798679246	white	edu.college	No	Yes	Born in 50 US States or Washington, DC	2	-1.60646369100404	2.58072559051432	0	1	0	1	0	0	0	0	0	0	1	0	0	0
49935	0	0.78	20	0	0	0	1	0	0	3.91	No	0	1	0	0	0	-29.1577844311377	850.176392932698	1.29661835694264	1.68121916356064	black	edu.somecol	No	No	Born in 50 US States or Washington, DC	5	1.39353630899596	1.94194344449008	0	1	0	0	0	0	0	1	0	0	1	0	0	0
49936	0	0.98	34	0	0	1	0	0	0	2.49236006546645	Yes	1	0	0	0	0	-15.1577844311377	229.758428860841	-0.121021577590908	0.0146462222425922	white	edu.hischl	No	Yes	Born in 50 US States or Washington, DC	4	0.39353630899596	0.154870826498164	0	1	0	1	0	0	0	0	0	0	1	0	0	0
49943	1	3.34	49	0	1	0	0	0	0	5	No	1	0	0	0	0	-0.157784431137728	0.0248959267094563	2.38661835694264	5.69594718169559	white	edu.9to11	No	Yes	Born in 50 US States or Washington, DC	3	-0.60646369100404	0.367798208506244	0	1	0	1	0	0	0	0	0	0	1	0	0	0
49945	0	1.06	58	0	0	0	1	0	0	5	No	1	0	0	0	0	8.84221556886227	78.1847761662304	2.38661835694264	5.69594718169559	white	edu.somecol	No	Yes	Born in 50 US States or Washington, DC	2	-1.60646369100404	2.58072559051432	0	1	0	1	0	0	0	0	0	0	1	0	0	0
49963	0	1.21	49	0	0	1	0	0	0	5	No	1	0	0	0	0	-0.157784431137728	0.0248959267094563	2.38661835694264	5.69594718169559	white	edu.hischl	Yes	Yes	Born in 50 US States or Washington, DC	3	-0.60646369100404	0.367798208506244	1	0	0	1	0	0	0	0	0	0	1	0	0	0
49967	0	1.36	39	0	0	0	0	1	0	5	No	1	0	0	0	0	-10.1577844311377	103.180584549464	2.38661835694264	5.69594718169559	white	edu.college	No	Yes	Born in 50 US States or Washington, DC	2	-1.60646369100404	2.58072559051432	0	1	0	1	0	0	0	0	0	0	1	0	0	0
49970	0	2	37	1	0	0	0	0	0	0.96	No	0	0	1	0	0	-12.1577844311377	147.811722274015	-1.65338164305736	2.73367085759905	mexicanam	edu.lt9	No	Yes	Born in Mexico	7	3.39353630899596	11.5160886804739	0	1	0	1	0	0	0	0	0	0	0	1	0	0
49971	1	1.4	59	0	0	1	0	0	0	4.31	No	1	0	0	0	0	9.84221556886227	96.8692073039549	1.69661835694264	2.87851384911475	white	edu.hischl	Yes	Yes	Born in 50 US States or Washington, DC	3	-0.60646369100404	0.367798208506244	1	0	0	1	0	0	0	0	0	0	1	0	0	0
49981	0	1.7	38	0	0	0	0	1	0	3.2	No	0	0	1	0	0	-11.1577844311377	124.496153411739	0.586618356942642	0.344121096702085	mexicanam	edu.college	No	Yes	Born in 50 US States or Washington, DC	4	0.39353630899596	0.154870826498164	0	1	0	1	0	0	0	0	0	0	1	0	0	0
49995	0	2.13	71	0	0	0	0	1	0	5	No	0	0	0	0	1	21.8422155688623	477.082380956649	2.38661835694264	5.69594718169559	otherrace	edu.college	No	Yes	Born in Other Non-Spanish Speaking Country	2	-1.60646369100404	2.58072559051432	0	1	0	1	0	0	0	0	0	0	0	0	0	1
49998	0	1.6	33	0	0	0	0	1	0	5	No	0	0	0	0	1	-16.1577844311377	261.073997723117	2.38661835694264	5.69594718169559	otherrace	edu.college	No	Yes	Born in 50 US States or Washington, DC	2	-1.60646369100404	2.58072559051432	0	1	0	1	0	0	0	0	0	0	1	0	0	0
50000	1	2	46	0	0	0	0	1	0	2.35	No	1	0	0	0	0	-3.15778443113773	9.97160251353582	-0.263381643057358	0.0693698898995937	white	edu.college	No	No	Born in 50 US States or Washington, DC	1	-2.60646369100404	6.7936529725224	0	1	0	0	1	0	0	0	0	0	1	0	0	0
50002	0	2.15	46	0	0	0	1	0	0	4.62	No	0	1	0	0	0	-3.15778443113773	9.97160251353582	2.00661835694264	4.02651723041919	black	edu.somecol	No	No	Born in 50 US States or Washington, DC	1	-2.60646369100404	6.7936529725224	0	1	0	0	1	0	0	0	0	0	1	0	0	0
50007	0	3.76	60	0	0	0	0	1	0	2.49236006546645	Yes	0	0	0	0	1	10.8422155688623	117.553638441679	-0.121021577590908	0.0146462222425922	otherrace	edu.college	No	Yes	Born in Other Non-Spanish Speaking Country	2	-1.60646369100404	2.58072559051432	0	1	0	1	0	0	0	0	0	0	0	0	0	1
50012	1	1.6	36	0	0	1	0	0	0	2.28	No	0	0	1	0	0	-13.1577844311377	173.12729113629	-0.333381643057359	0.111143319927624	mexicanam	edu.hischl	No	Yes	Born in Mexico	6	2.39353630899596	5.729016062482	0	1	0	1	0	0	0	0	0	0	0	1	0	0
50014	0	0.44	34	0	0	0	0	1	0	2.49236006546645	Yes	0	0	1	0	0	-15.1577844311377	229.758428860841	-0.121021577590908	0.0146462222425922	mexicanam	edu.college	No	Yes	Born in 50 US States or Washington, DC	4	0.39353630899596	0.154870826498164	0	1	0	1	0	0	0	0	0	0	1	0	0	0
50015	0	1.3	62	1	0	0	0	0	0	5	No	1	0	0	0	0	12.8422155688623	164.922500717129	2.38661835694264	5.69594718169559	white	edu.lt9	No	Yes	Born in 50 US States or Washington, DC	2	-1.60646369100404	2.58072559051432	0	1	0	1	0	0	0	0	0	0	1	0	0	0
50017	0	0.87	29	0	0	0	1	0	0	2.57	No	1	0	0	0	0	-20.1577844311377	406.336273172219	-0.0433816430573586	0.00188196695435607	white	edu.somecol	No	Yes	Born in 50 US States or Washington, DC	4	0.39353630899596	0.154870826498164	0	1	0	1	0	0	0	0	0	0	1	0	0	0
50021	0	1.66	80	0	0	1	0	0	0	5	No	1	0	0	0	0	30.8422155688623	951.24226119617	2.38661835694264	5.69594718169559	white	edu.hischl	Yes	Yes	Born in 50 US States or Washington, DC	3	-0.60646369100404	0.367798208506244	1	0	0	1	0	0	0	0	0	0	1	0	0	0
50026	0	1.89	61	0	0	0	1	0	0	4.25	No	0	1	0	0	0	11.8422155688623	140.238069579404	1.63661835694264	2.67851964628163	black	edu.somecol	No	Yes	Born in Other Non-Spanish Speaking Country	4	0.39353630899596	0.154870826498164	0	1	0	1	0	0	0	0	0	0	0	0	0	1
50057	0	0.86	51	0	0	0	0	1	0	3.71	No	1	0	0	0	0	1.84221556886227	3.39375820215855	1.09661835694264	1.20257182078358	white	edu.college	No	No	Born in 50 US States or Washington, DC	2	-1.60646369100404	2.58072559051432	0	1	0	0	1	0	0	0	0	0	1	0	0	0
50058	0	2.9	60	0	0	0	0	1	0	5	No	1	0	0	0	0	10.8422155688623	117.553638441679	2.38661835694264	5.69594718169559	white	edu.college	No	Yes	Born in 50 US States or Washington, DC	3	-0.60646369100404	0.367798208506244	0	1	0	1	0	0	0	0	0	0	1	0	0	0
50060	0	3.5	80	0	0	0	0	1	0	2.56	No	1	0	0	0	0	30.8422155688623	951.24226119617	-0.0533816430573584	0.00284959981550322	white	edu.college	Yes	Yes	Born in 50 US States or Washington, DC	2	-1.60646369100404	2.58072559051432	1	0	0	1	0	0	0	0	0	0	1	0	0	0
50067	0	4.3	74	0	0	0	0	1	0	4.75	No	1	0	0	0	0	24.8422155688623	617.135674369823	2.13661835694264	4.56513800322427	white	edu.college	No	Yes	Born in 50 US States or Washington, DC	2	-1.60646369100404	2.58072559051432	0	1	0	1	0	0	0	0	0	0	1	0	0	0
50070	1	1.6	51	0	1	0	0	0	0	2.35	No	1	0	0	0	0	1.84221556886227	3.39375820215855	-0.263381643057358	0.0693698898995937	white	edu.9to11	No	No	Born in 50 US States or Washington, DC	1	-2.60646369100404	6.7936529725224	0	1	0	0	0	0	1	0	0	0	1	0	0	0
50072	0	1.84	64	0	0	0	0	1	0	1.83	No	0	0	0	0	1	14.8422155688623	220.291362992578	-0.783381643057358	0.613686798679246	otherrace	edu.college	No	Yes	Born in Other Non-Spanish Speaking Country	2	-1.60646369100404	2.58072559051432	0	1	0	1	0	0	0	0	0	0	0	0	0	1
50085	0	2.2	46	0	0	0	0	1	0	4.01	No	1	0	0	0	0	-3.15778443113773	9.97160251353582	1.39661835694264	1.95054283494916	white	edu.college	No	No	Born in 50 US States or Washington, DC	4	0.39353630899596	0.154870826498164	0	1	0	0	0	0	0	0	1	0	1	0	0	0
50086	1	2.3	22	0	1	0	0	0	0	0.99	No	1	0	0	0	0	-27.1577844311377	737.545255208147	-1.62338164305736	2.63536795901561	white	edu.9to11	No	No	Born in 50 US States or Washington, DC	3	-0.60646369100404	0.367798208506244	0	1	0	0	0	0	0	1	0	0	1	0	0	0
50096	1	3.57	50	0	1	0	0	0	0	0.34	No	0	1	0	0	0	0.842215568862272	0.709327064434001	-2.27338164305736	5.16826409499018	black	edu.9to11	No	No	Born in 50 US States or Washington, DC	5	1.39353630899596	1.94194344449008	0	1	0	0	0	0	0	1	0	0	1	0	0	0
50119	0	1.9	46	0	0	0	1	0	0	3.49	No	1	0	0	0	0	-3.15778443113773	9.97160251353582	0.876618356942642	0.768459743728817	white	edu.somecol	No	No	Born in 50 US States or Washington, DC	3	-0.60646369100404	0.367798208506244	0	1	0	0	1	0	0	0	0	0	1	0	0	0
50131	0	4	50	0	0	0	1	0	0	1.15	No	0	1	0	0	0	0.842215568862272	0.709327064434001	-1.46338164305736	2.14148583323725	black	edu.somecol	No	No	Born in 50 US States or Washington, DC	1	-2.60646369100404	6.7936529725224	0	1	0	0	0	0	0	1	0	0	1	0	0	0
50139	1	0.98	29	0	1	0	0	0	0	0.6	No	1	0	0	0	0	-20.1577844311377	406.336273172219	-2.01338164305736	4.05370564060035	white	edu.9to11	No	Yes	Born in 50 US States or Washington, DC	5	1.39353630899596	1.94194344449008	0	1	0	1	0	0	0	0	0	0	1	0	0	0
50142	0	0.92	55	0	0	0	0	1	0	5	No	0	0	0	1	0	5.84221556886227	34.1314827530567	2.38661835694264	5.69594718169559	otherhispan	edu.college	Yes	Yes	Born in 50 US States or Washington, DC	5	1.39353630899596	1.94194344449008	1	0	0	1	0	0	0	0	0	0	1	0	0	0
50144	0	0.99	73	0	0	0	1	0	0	2.64	No	1	0	0	0	0	23.8422155688623	568.451243232098	0.0266183569426417	0.000708536926325881	white	edu.somecol	No	Yes	Born in 50 US States or Washington, DC	2	-1.60646369100404	2.58072559051432	0	1	0	1	0	0	0	0	0	0	1	0	0	0
50146	0	4.55	37	1	0	0	0	0	0	1.31	No	0	0	1	0	0	-12.1577844311377	147.811722274015	-1.30338164305736	1.6988037074589	mexicanam	edu.lt9	No	No	Born in Mexico	2	-1.60646369100404	2.58072559051432	0	1	0	0	0	0	0	1	0	0	0	1	0	0
50151	1	5.14	52	1	0	0	0	0	0	2.49236006546645	Yes	0	0	1	0	0	2.84221556886227	8.07818933988309	-0.121021577590908	0.0146462222425922	mexicanam	edu.lt9	No	Yes	Born in Mexico	3	-0.60646369100404	0.367798208506244	0	1	0	1	0	0	0	0	0	0	0	1	0	0
50154	0	1.9	23	0	1	0	0	0	0	0.79	No	0	0	0	1	0	-26.1577844311377	684.229686345871	-1.82338164305736	3.32472061623855	otherhispan	edu.9to11	No	No	Born in Other Spanish Speaking Country	3	-0.60646369100404	0.367798208506244	0	1	0	0	0	0	0	1	0	0	0	0	1	0
50181	0	1.21	26	0	0	0	0	1	0	2.5	No	1	0	0	0	0	-23.1577844311377	536.282979759045	-0.113381643057358	0.0128553969823862	white	edu.college	No	No	Born in 50 US States or Washington, DC	1	-2.60646369100404	6.7936529725224	0	1	0	0	0	0	0	1	0	0	1	0	0	0
50195	0	5.53	54	0	0	0	0	1	0	5	No	1	0	0	0	0	4.84221556886227	23.4470516153322	2.38661835694264	5.69594718169559	white	edu.college	No	Yes	Born in 50 US States or Washington, DC	2	-1.60646369100404	2.58072559051432	0	1	0	1	0	0	0	0	0	0	1	0	0	0
50199	0	0.6	21	0	0	0	0	1	0	1.99	No	0	1	0	0	0	-28.1577844311377	792.860824070422	-0.623381643057358	0.388604672900892	black	edu.college	No	No	Born in 50 US States or Washington, DC	5	1.39353630899596	1.94194344449008	0	1	0	0	0	0	0	1	0	0	1	0	0	0
50202	0	1.68	47	0	0	0	1	0	0	4.81	No	1	0	0	0	0	-2.15778443113773	4.65603365126037	2.19661835694264	4.82513220605739	white	edu.somecol	Yes	No	Born in 50 US States or Washington, DC	1	-2.60646369100404	6.7936529725224	1	0	0	0	1	0	0	0	0	0	1	0	0	0
50210	0	5.41	31	1	0	0	0	0	0	2.36	No	0	0	1	0	0	-18.1577844311377	329.705135447668	-0.253381643057359	0.0642022570384467	mexicanam	edu.lt9	No	Yes	Born in Mexico	6	2.39353630899596	5.729016062482	0	1	0	1	0	0	0	0	0	0	0	1	0	0
50218	0	0.88	45	0	0	0	1	0	0	1.45	No	1	0	0	0	0	-4.15778443113773	17.2871713758113	-1.16338164305736	1.35345684740284	white	edu.somecol	No	Yes	Born in 50 US States or Washington, DC	5	1.39353630899596	1.94194344449008	0	1	0	1	0	0	0	0	0	0	1	0	0	0
50229	0	2.85	52	0	0	0	0	1	0	0.98	No	0	1	0	0	0	2.84221556886227	8.07818933988309	-1.63338164305736	2.66793559187676	black	edu.college	No	No	Born in Other Non-Spanish Speaking Country	1	-2.60646369100404	6.7936529725224	0	1	0	0	0	0	1	0	0	0	0	0	0	1
50232	1	1.2	35	0	0	1	0	0	0	0.66	No	1	0	0	0	0	-14.1577844311377	200.442859998566	-1.95338164305736	3.81569984343346	white	edu.hischl	Yes	No	Born in 50 US States or Washington, DC	2	-1.60646369100404	2.58072559051432	1	0	0	0	0	0	0	1	0	0	1	0	0	0
50233	0	10.4	80	0	0	0	0	1	0	5	No	1	0	0	0	0	30.8422155688623	951.24226119617	2.38661835694264	5.69594718169559	white	edu.college	No	Yes	Born in Other Non-Spanish Speaking Country	2	-1.60646369100404	2.58072559051432	0	1	0	1	0	0	0	0	0	0	0	0	0	1
50236	0	1.6	44	0	0	1	0	0	0	2.42	No	1	0	0	0	0	-5.15778443113773	26.6027402380867	-0.193381643057358	0.0373964598715636	white	edu.hischl	No	No	Born in 50 US States or Washington, DC	4	0.39353630899596	0.154870826498164	0	1	0	0	0	0	0	1	0	0	1	0	0	0
50239	0	2.4	35	1	0	0	0	0	0	2.49236006546645	Yes	0	0	1	0	0	-14.1577844311377	200.442859998566	-0.121021577590908	0.0146462222425922	mexicanam	edu.lt9	No	No	Born in Mexico	5	1.39353630899596	1.94194344449008	0	1	0	0	0	0	0	0	1	0	0	1	0	0
50240	1	1.9	59	0	0	0	1	0	0	1.96	No	0	1	0	0	0	9.84221556886227	96.8692073039549	-0.653381643057358	0.426907571484333	black	edu.somecol	Yes	No	Born in 50 US States or Washington, DC	1	-2.60646369100404	6.7936529725224	1	0	0	0	1	0	0	0	0	0	1	0	0	0
50247	0	0.71	39	0	0	0	0	1	0	4.29	No	1	0	0	0	0	-10.1577844311377	103.180584549464	1.67661835694264	2.81104911483704	white	edu.college	Yes	No	Born in 50 US States or Washington, DC	2	-1.60646369100404	2.58072559051432	1	0	0	0	1	0	0	0	0	0	1	0	0	0
50258	1	1.22	41	0	0	0	1	0	0	2.49236006546645	Yes	1	0	0	0	0	-8.15778443113773	66.5494468249131	-0.121021577590908	0.0146462222425922	white	edu.somecol	No	Yes	Born in 50 US States or Washington, DC	4	0.39353630899596	0.154870826498164	0	1	0	1	0	0	0	0	0	0	1	0	0	0
50277	0	1.25	52	0	0	0	0	1	0	5	No	1	0	0	0	0	2.84221556886227	8.07818933988309	2.38661835694264	5.69594718169559	white	edu.college	No	Yes	Born in 50 US States or Washington, DC	2	-1.60646369100404	2.58072559051432	0	1	0	1	0	0	0	0	0	0	1	0	0	0
50282	1	3.6	32	1	0	0	0	0	0	5	No	0	0	0	0	1	-17.1577844311377	294.389566585392	2.38661835694264	5.69594718169559	otherrace	edu.lt9	No	No	Born in Other Non-Spanish Speaking Country	6	2.39353630899596	5.729016062482	0	1	0	0	0	0	0	1	0	0	0	0	0	1
50304	1	0.63	30	0	0	0	1	0	0	0.71	No	1	0	0	0	0	-19.1577844311377	367.020704309943	-1.90338164305736	3.62286167912773	white	edu.somecol	Yes	Yes	Born in 50 US States or Washington, DC	4	0.39353630899596	0.154870826498164	1	0	0	1	0	0	0	0	0	0	1	0	0	0
50319	0	1.38	60	0	0	0	1	0	0	1.58	No	0	1	0	0	0	10.8422155688623	117.553638441679	-1.03338164305736	1.06787762020793	black	edu.somecol	No	Yes	Born in 50 US States or Washington, DC	4	0.39353630899596	0.154870826498164	0	1	0	1	0	0	0	0	0	0	1	0	0	0
50329	1	2.3	29	0	1	0	0	0	0	0.8	No	0	0	0	0	1	-20.1577844311377	406.336273172219	-1.81338164305736	3.2883529833774	otherrace	edu.9to11	No	Yes	Born in Other Non-Spanish Speaking Country	7	3.39353630899596	11.5160886804739	0	1	0	1	0	0	0	0	0	0	0	0	0	1
50332	1	1.98	60	0	0	1	0	0	0	0.17	No	0	1	0	0	0	10.8422155688623	117.553638441679	-2.44338164305736	5.97011385362968	black	edu.hischl	No	No	Born in 50 US States or Washington, DC	1	-2.60646369100404	6.7936529725224	0	1	0	0	1	0	0	0	0	0	1	0	0	0
50338	0	1.34	20	0	0	0	1	0	0	5	No	0	0	0	1	0	-29.1577844311377	850.176392932698	2.38661835694264	5.69594718169559	otherhispan	edu.somecol	No	No	Born in 50 US States or Washington, DC	3	-0.60646369100404	0.367798208506244	0	1	0	0	0	0	0	1	0	0	1	0	0	0
50341	0	4.4	76	0	0	1	0	0	0	2.19	No	1	0	0	0	0	26.8422155688623	720.504536645272	-0.423381643057358	0.179252015677949	white	edu.hischl	Yes	Yes	Born in 50 US States or Washington, DC	2	-1.60646369100404	2.58072559051432	1	0	0	1	0	0	0	0	0	0	1	0	0	0
50347	0	0.98	44	0	0	0	1	0	0	2.12	No	0	1	0	0	0	-5.15778443113773	26.6027402380867	-0.493381643057358	0.243425445705979	black	edu.somecol	Yes	No	Born in 50 US States or Washington, DC	1	-2.60646369100404	6.7936529725224	1	0	0	0	0	0	0	1	0	0	1	0	0	0
50348	0	0.63	26	0	0	0	1	0	0	5	No	0	1	0	0	0	-23.1577844311377	536.282979759045	2.38661835694264	5.69594718169559	black	edu.somecol	No	Yes	Born in 50 US States or Washington, DC	2	-1.60646369100404	2.58072559051432	0	1	0	1	0	0	0	0	0	0	1	0	0	0
50351	1	1.35	22	0	0	0	1	0	0	1.44	No	0	1	0	0	0	-27.1577844311377	737.545255208147	-1.17338164305736	1.37682448026399	black	edu.somecol	Yes	No	Born in 50 US States or Washington, DC	1	-2.60646369100404	6.7936529725224	1	0	0	0	0	0	0	1	0	0	1	0	0	0
50355	0	1.4	48	0	1	0	0	0	0	1.45	No	0	0	1	0	0	-1.15778443113773	1.34046478898491	-1.16338164305736	1.35345684740284	mexicanam	edu.9to11	No	Yes	Born in Mexico	4	0.39353630899596	0.154870826498164	0	1	0	1	0	0	0	0	0	0	0	1	0	0
50358	0	4.5	48	0	0	0	0	1	0	5	No	1	0	0	0	0	-1.15778443113773	1.34046478898491	2.38661835694264	5.69594718169559	white	edu.college	No	No	Born in 50 US States or Washington, DC	1	-2.60646369100404	6.7936529725224	0	1	0	0	1	0	0	0	0	0	1	0	0	0
50396	0	1.08	47	0	0	1	0	0	0	2.27	No	0	0	1	0	0	-2.15778443113773	4.65603365126037	-0.343381643057358	0.117910952788771	mexicanam	edu.hischl	No	Yes	Born in 50 US States or Washington, DC	3	-0.60646369100404	0.367798208506244	0	1	0	1	0	0	0	0	0	0	1	0	0	0
50406	0	1.98	41	0	0	0	1	0	0	0.92	No	0	0	1	0	0	-8.15778443113773	66.5494468249131	-1.69338164305736	2.86754138904364	mexicanam	edu.somecol	No	No	Born in Mexico	7	3.39353630899596	11.5160886804739	0	1	0	0	0	0	0	0	1	0	0	1	0	0
50410	0	1.61	33	1	0	0	0	0	0	0.71	No	1	0	0	0	0	-16.1577844311377	261.073997723117	-1.90338164305736	3.62286167912773	white	edu.lt9	No	Yes	Born in 50 US States or Washington, DC	4	0.39353630899596	0.154870826498164	0	1	0	1	0	0	0	0	0	0	1	0	0	0
50412	0	0.8	40	0	0	1	0	0	0	2.49236006546645	Yes	1	0	0	0	0	-9.15778443113773	83.8650156871886	-0.121021577590908	0.0146462222425922	white	edu.hischl	No	No	Born in 50 US States or Washington, DC	3	-0.60646369100404	0.367798208506244	0	1	0	0	0	0	0	1	0	0	1	0	0	0
50436	1	1.7	27	0	0	0	1	0	0	1.96	No	1	0	0	0	0	-22.1577844311377	490.967410896769	-0.653381643057358	0.426907571484333	white	edu.somecol	No	No	Born in 50 US States or Washington, DC	1	-2.60646369100404	6.7936529725224	0	1	0	0	0	0	0	0	1	0	1	0	0	0
50438	1	2.1	31	0	0	0	1	0	0	2.49236006546645	Yes	1	0	0	0	0	-18.1577844311377	329.705135447668	-0.121021577590908	0.0146462222425922	white	edu.somecol	No	No	Born in 50 US States or Washington, DC	2	-1.60646369100404	2.58072559051432	0	1	0	0	0	0	0	0	1	0	1	0	0	0
50444	0	1.8	55	0	0	0	0	1	0	5	No	1	0	0	0	0	5.84221556886227	34.1314827530567	2.38661835694264	5.69594718169559	white	edu.college	No	Yes	Born in 50 US States or Washington, DC	3	-0.60646369100404	0.367798208506244	0	1	0	1	0	0	0	0	0	0	1	0	0	0
50453	1	1.46	26	0	1	0	0	0	0	0.47	No	1	0	0	0	0	-23.1577844311377	536.282979759045	-2.14338164305736	4.59408486779526	white	edu.9to11	No	Yes	Born in 50 US States or Washington, DC	3	-0.60646369100404	0.367798208506244	0	1	0	1	0	0	0	0	0	0	1	0	0	0
50456	0	0.79	20	0	0	0	1	0	0	0.55	No	1	0	0	0	0	-29.1577844311377	850.176392932698	-2.06338164305736	4.25754380490608	white	edu.somecol	No	No	Born in Other Non-Spanish Speaking Country	7	3.39353630899596	11.5160886804739	0	1	0	0	0	0	0	1	0	0	0	0	0	1
50466	0	1.9	64	0	0	0	1	0	0	3.83	No	0	1	0	0	0	14.8422155688623	220.291362992578	1.21661835694264	1.48016022644981	black	edu.somecol	No	Yes	Born in 50 US States or Washington, DC	4	0.39353630899596	0.154870826498164	0	1	0	1	0	0	0	0	0	0	1	0	0	0
50480	0	0.98	80	0	0	1	0	0	0	1.92	No	1	0	0	0	0	30.8422155688623	951.24226119617	-0.693381643057358	0.480778102928922	white	edu.hischl	No	No	Born in 50 US States or Washington, DC	1	-2.60646369100404	6.7936529725224	0	1	0	0	0	1	0	0	0	0	1	0	0	0
50482	0	2.26	80	0	0	1	0	0	0	2.77	No	0	1	0	0	0	30.8422155688623	951.24226119617	0.156618356942642	0.0245293097314127	black	edu.hischl	Yes	No	Born in 50 US States or Washington, DC	1	-2.60646369100404	6.7936529725224	1	0	0	0	0	1	0	0	0	0	1	0	0	0
50487	0	0.95	54	0	1	0	0	0	0	2.49	No	0	0	1	0	0	4.84221556886227	23.4470516153322	-0.123381643057358	0.0152230298435333	mexicanam	edu.9to11	No	Yes	Born in Mexico	5	1.39353630899596	1.94194344449008	0	1	0	1	0	0	0	0	0	0	0	1	0	0
50488	0	1.31	36	0	0	1	0	0	0	2.49236006546645	Yes	0	1	0	0	0	-13.1577844311377	173.12729113629	-0.121021577590908	0.0146462222425922	black	edu.hischl	No	No	Born in 50 US States or Washington, DC	7	3.39353630899596	11.5160886804739	0	1	0	0	0	0	0	0	1	0	1	0	0	0
50503	0	1.51	26	1	0	0	0	0	0	2.5	No	1	0	0	0	0	-23.1577844311377	536.282979759045	-0.113381643057358	0.0128553969823862	white	edu.lt9	No	Yes	Born in 50 US States or Washington, DC	4	0.39353630899596	0.154870826498164	0	1	0	1	0	0	0	0	0	0	1	0	0	0
50506	1	1.4	36	0	0	1	0	0	0	3.29	No	1	0	0	0	0	-13.1577844311377	173.12729113629	0.676618356942642	0.45781240095176	white	edu.hischl	No	Yes	Born in 50 US States or Washington, DC	2	-1.60646369100404	2.58072559051432	0	1	0	1	0	0	0	0	0	0	1	0	0	0
50522	0	1.19	40	0	0	0	0	1	0	5	No	0	0	0	0	1	-9.15778443113773	83.8650156871886	2.38661835694264	5.69594718169559	otherrace	edu.college	No	Yes	Born in 50 US States or Washington, DC	5	1.39353630899596	1.94194344449008	0	1	0	1	0	0	0	0	0	0	1	0	0	0
50523	0	1.7	45	0	0	0	1	0	0	2.91	No	1	0	0	0	0	-4.15778443113773	17.2871713758113	0.296618356942642	0.0879824496753524	white	edu.somecol	No	Yes	Born in 50 US States or Washington, DC	4	0.39353630899596	0.154870826498164	0	1	0	1	0	0	0	0	0	0	1	0	0	0
50529	1	3.9	79	0	1	0	0	0	0	3.92	No	1	0	0	0	0	29.8422155688623	890.557830058446	1.30661835694264	1.70725153069949	white	edu.9to11	Yes	No	Born in 50 US States or Washington, DC	1	-2.60646369100404	6.7936529725224	1	0	0	0	0	1	0	0	0	0	1	0	0	0
50530	1	1.51	33	0	0	1	0	0	0	1.25	No	0	1	0	0	0	-16.1577844311377	261.073997723117	-1.36338164305736	1.85880950462578	black	edu.hischl	No	No	Born in 50 US States or Washington, DC	1	-2.60646369100404	6.7936529725224	0	1	0	0	0	0	1	0	0	0	1	0	0	0
50546	1	2.24	64	0	0	0	0	1	0	0.85	No	0	0	0	1	0	14.8422155688623	220.291362992578	-1.76338164305736	3.10951481907167	otherhispan	edu.college	No	No	Born in Other Spanish Speaking Country	4	0.39353630899596	0.154870826498164	0	1	0	0	0	1	0	0	0	0	0	0	1	0
50549	0	1.3	70	1	0	0	0	0	0	0.88	No	0	0	1	0	0	20.8422155688623	434.397949818925	-1.73338164305736	3.00461192048823	mexicanam	edu.lt9	No	Yes	Born in 50 US States or Washington, DC	2	-1.60646369100404	2.58072559051432	0	1	0	1	0	0	0	0	0	0	1	0	0	0
50556	0	3.5	59	0	0	1	0	0	0	2.45	No	0	1	0	0	0	9.84221556886227	96.8692073039549	-0.163381643057358	0.026693561288122	black	edu.hischl	No	No	Born in 50 US States or Washington, DC	3	-0.60646369100404	0.367798208506244	0	1	0	0	1	0	0	0	0	0	1	0	0	0
50557	0	1.4	52	0	0	0	0	1	0	2.28	No	0	0	0	1	0	2.84221556886227	8.07818933988309	-0.333381643057359	0.111143319927624	otherhispan	edu.college	No	Yes	Born in Other Non-Spanish Speaking Country	4	0.39353630899596	0.154870826498164	0	1	0	1	0	0	0	0	0	0	0	0	0	1
50561	0	1.45	53	0	0	0	1	0	0	5	No	1	0	0	0	0	3.84221556886227	14.7626204776076	2.38661835694264	5.69594718169559	white	edu.somecol	No	Yes	Born in 50 US States or Washington, DC	2	-1.60646369100404	2.58072559051432	0	1	0	1	0	0	0	0	0	0	1	0	0	0
50567	0	0.8	38	0	0	0	1	0	0	4.7	No	1	0	0	0	0	-11.1577844311377	124.496153411739	2.08661835694264	4.35397616753001	white	edu.somecol	No	No	Born in 50 US States or Washington, DC	1	-2.60646369100404	6.7936529725224	0	1	0	0	0	0	0	1	0	0	1	0	0	0
50578	0	3.24	25	0	1	0	0	0	0	0.7	No	0	0	1	0	0	-24.1577844311377	583.59854862132	-1.91338164305736	3.66102931198888	mexicanam	edu.9to11	No	No	Born in Mexico	7	3.39353630899596	11.5160886804739	0	1	0	0	0	0	0	0	1	0	0	1	0	0
50582	0	0.74	44	0	0	0	1	0	0	3.68	No	0	0	1	0	0	-5.15778443113773	26.6027402380867	1.06661835694264	1.13767471936702	mexicanam	edu.somecol	No	Yes	Born in 50 US States or Washington, DC	4	0.39353630899596	0.154870826498164	0	1	0	1	0	0	0	0	0	0	1	0	0	0
50585	1	2.23	80	0	0	1	0	0	0	1.14	No	1	0	0	0	0	30.8422155688623	951.24226119617	-1.47338164305736	2.1708534660984	white	edu.hischl	Yes	Yes	Born in 50 US States or Washington, DC	3	-0.60646369100404	0.367798208506244	1	0	0	1	0	0	0	0	0	0	1	0	0	0
50591	0	1.1	37	0	0	0	0	1	0	4.97	No	1	0	0	0	0	-12.1577844311377	147.811722274015	2.35661835694264	5.55365008027903	white	edu.college	No	Yes	Born in 50 US States or Washington, DC	5	1.39353630899596	1.94194344449008	0	1	0	1	0	0	0	0	0	0	1	0	0	0
50593	1	2	52	0	1	0	0	0	0	0.82	No	1	0	0	0	0	2.84221556886227	8.07818933988309	-1.79338164305736	3.21621771765511	white	edu.9to11	No	Yes	Born in 50 US States or Washington, DC	2	-1.60646369100404	2.58072559051432	0	1	0	1	0	0	0	0	0	0	1	0	0	0
50595	0	1.05	57	0	0	0	1	0	0	1.67	No	1	0	0	0	0	7.84221556886227	61.5003450285058	-0.943381643057358	0.889968924457601	white	edu.somecol	Yes	Yes	Born in 50 US States or Washington, DC	7	3.39353630899596	11.5160886804739	1	0	0	1	0	0	0	0	0	0	1	0	0	0
50596	1	1.71	39	0	1	0	0	0	0	0.88	No	1	0	0	0	0	-10.1577844311377	103.180584549464	-1.73338164305736	3.00461192048823	white	edu.9to11	No	Yes	Born in 50 US States or Washington, DC	6	2.39353630899596	5.729016062482	0	1	0	1	0	0	0	0	0	0	1	0	0	0
50609	0	1.59	50	0	0	1	0	0	0	1.2	No	1	0	0	0	0	0.842215568862272	0.709327064434001	-1.41338164305736	1.99764766893152	white	edu.hischl	No	No	Born in 50 US States or Washington, DC	2	-1.60646369100404	2.58072559051432	0	1	0	0	1	0	0	0	0	0	1	0	0	0
50628	1	2.09	41	1	0	0	0	0	0	2.49236006546645	Yes	1	0	0	0	0	-8.15778443113773	66.5494468249131	-0.121021577590908	0.0146462222425922	white	edu.lt9	No	Yes	Born in 50 US States or Washington, DC	3	-0.60646369100404	0.367798208506244	0	1	0	1	0	0	0	0	0	0	1	0	0	0
50652	0	0.98	54	0	0	0	0	1	0	5	No	1	0	0	0	0	4.84221556886227	23.4470516153322	2.38661835694264	5.69594718169559	white	edu.college	No	Yes	Born in 50 US States or Washington, DC	2	-1.60646369100404	2.58072559051432	0	1	0	1	0	0	0	0	0	0	1	0	0	0
50654	0	1.52	36	0	1	0	0	0	0	0.81	No	0	0	1	0	0	-13.1577844311377	173.12729113629	-1.80338164305736	3.25218535051626	mexicanam	edu.9to11	No	Yes	Born in Mexico	5	1.39353630899596	1.94194344449008	0	1	0	1	0	0	0	0	0	0	0	1	0	0
50663	0	0.99	36	0	0	0	0	1	0	4.66	No	0	0	1	0	0	-13.1577844311377	173.12729113629	2.04661835694264	4.1886466989746	mexicanam	edu.college	No	Yes	Born in Mexico	3	-0.60646369100404	0.367798208506244	0	1	0	1	0	0	0	0	0	0	0	1	0	0
50664	1	3.1	51	0	1	0	0	0	0	3.92	No	1	0	0	0	0	1.84221556886227	3.39375820215855	1.30661835694264	1.70725153069949	white	edu.9to11	No	Yes	Born in 50 US States or Washington, DC	3	-0.60646369100404	0.367798208506244	0	1	0	1	0	0	0	0	0	0	1	0	0	0
50678	0	2.23	60	1	0	0	0	0	0	2.7	No	0	0	1	0	0	10.8422155688623	117.553638441679	0.0866183569426417	0.00750273975944289	mexicanam	edu.lt9	No	Yes	Born in Mexico	3	-0.60646369100404	0.367798208506244	0	1	0	1	0	0	0	0	0	0	0	1	0	0
50682	0	1.49	41	0	0	0	0	1	0	5	No	1	0	0	0	0	-8.15778443113773	66.5494468249131	2.38661835694264	5.69594718169559	white	edu.college	No	Yes	Born in 50 US States or Washington, DC	2	-1.60646369100404	2.58072559051432	0	1	0	1	0	0	0	0	0	0	1	0	0	0
50692	1	1.1	20	0	1	0	0	0	0	0.51	No	1	0	0	0	0	-29.1577844311377	850.176392932698	-2.10338164305736	4.42421433635067	white	edu.9to11	No	No	Born in 50 US States or Washington, DC	3	-0.60646369100404	0.367798208506244	0	1	0	0	0	0	0	0	1	0	1	0	0	0
50699	0	1.65	22	0	0	1	0	0	0	2.79	No	0	0	1	0	0	-27.1577844311377	737.545255208147	0.176618356942642	0.0311940440091184	mexicanam	edu.hischl	No	No	Born in 50 US States or Washington, DC	1	-2.60646369100404	6.7936529725224	0	1	0	0	0	0	1	0	0	0	1	0	0	0
50700	0	0.74	27	0	1	0	0	0	0	1.28	No	0	0	1	0	0	-22.1577844311377	490.967410896769	-1.33338164305736	1.77790660604234	mexicanam	edu.9to11	No	Yes	Born in Mexico	3	-0.60646369100404	0.367798208506244	0	1	0	1	0	0	0	0	0	0	0	1	0	0
50702	0	1.1	40	0	0	1	0	0	0	2.15	No	0	0	1	0	0	-9.15778443113773	83.8650156871886	-0.463381643057359	0.214722547122537	mexicanam	edu.hischl	No	Yes	Born in 50 US States or Washington, DC	3	-0.60646369100404	0.367798208506244	0	1	0	1	0	0	0	0	0	0	1	0	0	0
50705	0	0.89	32	0	0	0	1	0	0	5	No	1	0	0	0	0	-17.1577844311377	294.389566585392	2.38661835694264	5.69594718169559	white	edu.somecol	No	Yes	Born in 50 US States or Washington, DC	2	-1.60646369100404	2.58072559051432	0	1	0	1	0	0	0	0	0	0	1	0	0	0
50723	0	0.68	78	0	1	0	0	0	0	0.82	No	0	0	0	1	0	28.8422155688623	831.873398920721	-1.79338164305736	3.21621771765511	otherhispan	edu.9to11	No	No	Born in Other Spanish Speaking Country	4	0.39353630899596	0.154870826498164	0	1	0	0	0	1	0	0	0	0	0	0	1	0
50727	0	5.22	63	1	0	0	0	0	0	0.34	No	0	1	0	0	0	13.8422155688623	191.606931854853	-2.27338164305736	5.16826409499018	black	edu.lt9	No	No	Born in 50 US States or Washington, DC	5	1.39353630899596	1.94194344449008	0	1	0	0	1	0	0	0	0	0	1	0	0	0
50732	0	1.3	40	0	0	0	1	0	0	5	No	0	1	0	0	0	-9.15778443113773	83.8650156871886	2.38661835694264	5.69594718169559	black	edu.somecol	No	Yes	Born in 50 US States or Washington, DC	2	-1.60646369100404	2.58072559051432	0	1	0	1	0	0	0	0	0	0	1	0	0	0
50764	0	3.68	33	0	0	1	0	0	0	0.62	No	1	0	0	0	0	-16.1577844311377	261.073997723117	-1.99338164305736	3.97357037487805	white	edu.hischl	No	Yes	Born in 50 US States or Washington, DC	1	-2.60646369100404	6.7936529725224	0	1	0	1	0	0	0	0	0	0	1	0	0	0
50767	1	0.92	33	0	0	1	0	0	0	0.7	No	1	0	0	0	0	-16.1577844311377	261.073997723117	-1.91338164305736	3.66102931198888	white	edu.hischl	Yes	No	Born in 50 US States or Washington, DC	7	3.39353630899596	11.5160886804739	1	0	0	0	0	0	0	0	1	0	1	0	0	0
50774	0	0.84	65	0	0	0	0	1	0	2.49236006546645	Yes	1	0	0	0	0	15.8422155688623	250.975794130302	-0.121021577590908	0.0146462222425922	white	edu.college	No	No	Born in 50 US States or Washington, DC	1	-2.60646369100404	6.7936529725224	0	1	0	0	0	0	0	1	0	0	1	0	0	0
50777	1	3.2	35	0	1	0	0	0	0	0.5	No	1	0	0	0	0	-14.1577844311377	200.442859998566	-2.11338164305736	4.46638196921182	white	edu.9to11	No	Yes	Born in 50 US States or Washington, DC	5	1.39353630899596	1.94194344449008	0	1	0	1	0	0	0	0	0	0	1	0	0	0
50778	0	2	40	1	0	0	0	0	0	0.39	No	0	0	1	0	0	-9.15778443113773	83.8650156871886	-2.22338164305736	4.94342593068444	mexicanam	edu.lt9	No	Yes	Born in Mexico	4	0.39353630899596	0.154870826498164	0	1	0	1	0	0	0	0	0	0	0	1	0	0
50779	0	2.23	69	1	0	0	0	0	0	0.58	No	0	1	0	0	0	19.8422155688623	393.7135186812	-2.03338164305736	4.13464090632264	black	edu.lt9	No	No	Born in 50 US States or Washington, DC	1	-2.60646369100404	6.7936529725224	0	1	0	0	0	1	0	0	0	0	1	0	0	0
50780	0	1.5	59	0	0	1	0	0	0	4.36	No	0	1	0	0	0	9.84221556886227	96.8692073039549	1.74661835694264	3.05067568480901	black	edu.hischl	No	Yes	Born in 50 US States or Washington, DC	4	0.39353630899596	0.154870826498164	0	1	0	1	0	0	0	0	0	0	1	0	0	0
50787	0	6.81	60	0	1	0	0	0	0	4.43	No	0	1	0	0	0	10.8422155688623	117.553638441679	1.81661835694264	3.30010225478098	black	edu.9to11	Yes	Yes	Born in 50 US States or Washington, DC	2	-1.60646369100404	2.58072559051432	1	0	0	1	0	0	0	0	0	0	1	0	0	0
50809	0	1.2	80	1	0	0	0	0	0	2.49236006546645	Yes	1	0	0	0	0	30.8422155688623	951.24226119617	-0.121021577590908	0.0146462222425922	white	edu.lt9	No	Yes	Born in 50 US States or Washington, DC	2	-1.60646369100404	2.58072559051432	0	1	0	1	0	0	0	0	0	0	1	0	0	0
50810	0	2.1	62	0	0	0	0	1	0	5	No	0	1	0	0	0	12.8422155688623	164.922500717129	2.38661835694264	5.69594718169559	black	edu.college	Yes	Yes	Born in 50 US States or Washington, DC	2	-1.60646369100404	2.58072559051432	1	0	0	1	0	0	0	0	0	0	1	0	0	0
50811	1	1.4	25	0	0	1	0	0	0	0.73	No	0	1	0	0	0	-24.1577844311377	583.59854862132	-1.88338164305736	3.54712641340544	black	edu.hischl	No	Yes	Born in 50 US States or Washington, DC	4	0.39353630899596	0.154870826498164	0	1	0	1	0	0	0	0	0	0	1	0	0	0
50813	1	1.7	56	1	0	0	0	0	0	1.98	No	1	0	0	0	0	6.84221556886227	46.8159138907813	-0.633381643057358	0.401172305762039	white	edu.lt9	No	Yes	Born in 50 US States or Washington, DC	3	-0.60646369100404	0.367798208506244	0	1	0	1	0	0	0	0	0	0	1	0	0	0
50830	0	0.53	31	0	0	0	1	0	0	3.54	No	1	0	0	0	0	-18.1577844311377	329.705135447668	0.926618356942642	0.858621579423081	white	edu.somecol	No	Yes	Born in 50 US States or Washington, DC	4	0.39353630899596	0.154870826498164	0	1	0	1	0	0	0	0	0	0	1	0	0	0
50837	0	1.2	50	0	0	0	0	1	0	5	No	1	0	0	0	0	0.842215568862272	0.709327064434001	2.38661835694264	5.69594718169559	white	edu.college	No	Yes	Born in 50 US States or Washington, DC	4	0.39353630899596	0.154870826498164	0	1	0	1	0	0	0	0	0	0	1	0	0	0
50845	0	0.77	38	0	0	0	1	0	0	0.71	No	0	1	0	0	0	-11.1577844311377	124.496153411739	-1.90338164305736	3.62286167912773	black	edu.somecol	No	Yes	Born in 50 US States or Washington, DC	4	0.39353630899596	0.154870826498164	0	1	0	1	0	0	0	0	0	0	1	0	0	0
50849	0	2.3	67	0	0	0	0	1	0	2.49236006546645	Yes	1	0	0	0	0	17.8422155688623	318.344656405751	-0.121021577590908	0.0146462222425922	white	edu.college	No	Yes	Born in 50 US States or Washington, DC	2	-1.60646369100404	2.58072559051432	0	1	0	1	0	0	0	0	0	0	1	0	0	0
50859	1	1.33	51	0	0	1	0	0	0	4.53	No	0	0	1	0	0	1.84221556886227	3.39375820215855	1.91661835694264	3.67342592616951	mexicanam	edu.hischl	No	Yes	Born in 50 US States or Washington, DC	6	2.39353630899596	5.729016062482	0	1	0	1	0	0	0	0	0	0	1	0	0	0
50862	0	0.37	25	0	0	1	0	0	0	0.39	No	1	0	0	0	0	-24.1577844311377	583.59854862132	-2.22338164305736	4.94342593068444	white	edu.hischl	No	No	Born in 50 US States or Washington, DC	1	-2.60646369100404	6.7936529725224	0	1	0	0	0	0	0	1	0	0	1	0	0	0
50865	0	1.12	23	0	0	0	1	0	0	2.73	No	0	0	0	0	1	-26.1577844311377	684.229686345871	0.116618356942642	0.0135998411760014	otherrace	edu.somecol	No	No	Born in 50 US States or Washington, DC	3	-0.60646369100404	0.367798208506244	0	1	0	0	0	0	0	1	0	0	1	0	0	0
50871	0	1.6	31	0	0	0	0	1	0	2.91	No	1	0	0	0	0	-18.1577844311377	329.705135447668	0.296618356942642	0.0879824496753524	white	edu.college	No	Yes	Born in 50 US States or Washington, DC	3	-0.60646369100404	0.367798208506244	0	1	0	1	0	0	0	0	0	0	1	0	0	0
50872	0	0.78	42	0	0	0	1	0	0	2.62	No	1	0	0	0	0	-7.15778443113773	51.2338779626376	0.00661835694264168	4.38026486202133e-05	white	edu.somecol	Yes	Yes	Born in 50 US States or Washington, DC	5	1.39353630899596	1.94194344449008	1	0	0	1	0	0	0	0	0	0	1	0	0	0
50877	0	1.09	34	0	0	0	1	0	0	1.42	No	0	0	1	0	0	-15.1577844311377	229.758428860841	-1.19338164305736	1.42415974598628	mexicanam	edu.somecol	No	Yes	Born in Mexico	2	-1.60646369100404	2.58072559051432	0	1	0	1	0	0	0	0	0	0	0	1	0	0
50879	0	1.66	73	0	0	0	0	1	0	5	No	0	0	0	0	1	23.8422155688623	568.451243232098	2.38661835694264	5.69594718169559	otherrace	edu.college	No	Yes	Born in Other Non-Spanish Speaking Country	2	-1.60646369100404	2.58072559051432	0	1	0	1	0	0	0	0	0	0	0	0	0	1
50894	0	4.65	52	0	0	0	1	0	0	5	No	1	0	0	0	0	2.84221556886227	8.07818933988309	2.38661835694264	5.69594718169559	white	edu.somecol	No	Yes	Born in 50 US States or Washington, DC	2	-1.60646369100404	2.58072559051432	0	1	0	1	0	0	0	0	0	0	1	0	0	0
50902	0	5	61	0	0	0	0	1	0	2.49236006546645	Yes	1	0	0	0	0	11.8422155688623	140.238069579404	-0.121021577590908	0.0146462222425922	white	edu.college	Yes	Yes	Born in 50 US States or Washington, DC	2	-1.60646369100404	2.58072559051432	1	0	0	1	0	0	0	0	0	0	1	0	0	0
50915	0	1.13	40	0	0	0	0	1	0	5	No	0	1	0	0	0	-9.15778443113773	83.8650156871886	2.38661835694264	5.69594718169559	black	edu.college	No	Yes	Born in 50 US States or Washington, DC	3	-0.60646369100404	0.367798208506244	0	1	0	1	0	0	0	0	0	0	1	0	0	0
50926	0	1	40	0	0	1	0	0	0	5	No	0	1	0	0	0	-9.15778443113773	83.8650156871886	2.38661835694264	5.69594718169559	black	edu.hischl	No	No	Born in 50 US States or Washington, DC	3	-0.60646369100404	0.367798208506244	0	1	0	0	0	0	0	0	1	0	1	0	0	0
50929	1	2.52	40	0	0	0	0	1	0	0.99	No	1	0	0	0	0	-9.15778443113773	83.8650156871886	-1.62338164305736	2.63536795901561	white	edu.college	No	Yes	Born in Other Non-Spanish Speaking Country	4	0.39353630899596	0.154870826498164	0	1	0	1	0	0	0	0	0	0	0	0	0	1
50932	0	4.6	35	0	0	1	0	0	0	3.94	No	0	1	0	0	0	-14.1577844311377	200.442859998566	1.32661835694264	1.75991626497719	black	edu.hischl	No	Yes	Born in 50 US States or Washington, DC	5	1.39353630899596	1.94194344449008	0	1	0	1	0	0	0	0	0	0	1	0	0	0
50941	0	1.3	37	1	0	0	0	0	0	1.45	No	0	0	1	0	0	-12.1577844311377	147.811722274015	-1.16338164305736	1.35345684740284	mexicanam	edu.lt9	No	No	Born in Mexico	6	2.39353630899596	5.729016062482	0	1	0	0	0	0	0	1	0	0	0	1	0	0
50946	1	1.4	31	0	0	0	1	0	0	1.26	No	1	0	0	0	0	-18.1577844311377	329.705135447668	-1.35338164305736	1.83164187176464	white	edu.somecol	Yes	Yes	Born in 50 US States or Washington, DC	4	0.39353630899596	0.154870826498164	1	0	0	1	0	0	0	0	0	0	1	0	0	0
50949	0	1.5	71	1	0	0	0	0	0	0.58	No	0	0	1	0	0	21.8422155688623	477.082380956649	-2.03338164305736	4.13464090632264	mexicanam	edu.lt9	No	Yes	Born in Mexico	4	0.39353630899596	0.154870826498164	0	1	0	1	0	0	0	0	0	0	0	1	0	0
50958	1	6.08	50	1	0	0	0	0	0	2.49236006546645	Yes	1	0	0	0	0	0.842215568862272	0.709327064434001	-0.121021577590908	0.0146462222425922	white	edu.lt9	No	No	Born in 50 US States or Washington, DC	1	-2.60646369100404	6.7936529725224	0	1	0	0	0	0	0	0	1	0	1	0	0	0
50968	0	1.5	80	0	1	0	0	0	0	2.84	No	0	0	0	1	0	30.8422155688623	951.24226119617	0.226618356942641	0.0513558797033824	otherhispan	edu.9to11	No	Yes	Born in Other Spanish Speaking Country	3	-0.60646369100404	0.367798208506244	0	1	0	1	0	0	0	0	0	0	0	0	1	0
50969	0	2.34	44	0	0	1	0	0	0	1.27	No	0	0	0	0	1	-5.15778443113773	26.6027402380867	-1.34338164305736	1.80467423890349	otherrace	edu.hischl	No	Yes	Born in Other Non-Spanish Speaking Country	6	2.39353630899596	5.729016062482	0	1	0	1	0	0	0	0	0	0	0	0	0	1
50975	0	1.09	70	0	1	0	0	0	0	1.42	No	0	0	1	0	0	20.8422155688623	434.397949818925	-1.19338164305736	1.42415974598628	mexicanam	edu.9to11	No	Yes	Born in 50 US States or Washington, DC	4	0.39353630899596	0.154870826498164	0	1	0	1	0	0	0	0	0	0	1	0	0	0
50984	0	1.2	44	0	0	0	1	0	0	5	No	1	0	0	0	0	-5.15778443113773	26.6027402380867	2.38661835694264	5.69594718169559	white	edu.somecol	No	Yes	Born in Other Non-Spanish Speaking Country	3	-0.60646369100404	0.367798208506244	0	1	0	1	0	0	0	0	0	0	0	0	0	1
50985	0	0.92	52	0	0	0	1	0	0	2.82	No	0	0	0	1	0	2.84221556886227	8.07818933988309	0.206618356942641	0.0426911454256768	otherhispan	edu.somecol	No	Yes	Born in 50 US States or Washington, DC	5	1.39353630899596	1.94194344449008	0	1	0	1	0	0	0	0	0	0	1	0	0	0
50995	0	3.5	31	0	1	0	0	0	0	1.69	No	0	0	0	1	0	-18.1577844311377	329.705135447668	-0.923381643057358	0.852633658735307	otherhispan	edu.9to11	No	Yes	Born in Other Spanish Speaking Country	3	-0.60646369100404	0.367798208506244	0	1	0	1	0	0	0	0	0	0	0	0	1	0
51009	0	1.1	63	0	0	1	0	0	0	5	No	0	1	0	0	0	13.8422155688623	191.606931854853	2.38661835694264	5.69594718169559	black	edu.hischl	Yes	Yes	Born in 50 US States or Washington, DC	3	-0.60646369100404	0.367798208506244	1	0	0	1	0	0	0	0	0	0	1	0	0	0
51013	1	2.5	44	0	0	1	0	0	0	2.92	No	1	0	0	0	0	-5.15778443113773	26.6027402380867	0.306618356942642	0.0940148168142051	white	edu.hischl	No	Yes	Born in 50 US States or Washington, DC	2	-1.60646369100404	2.58072559051432	0	1	0	1	0	0	0	0	0	0	1	0	0	0
51014	0	2.67	55	0	0	1	0	0	0	0.96	No	1	0	0	0	0	5.84221556886227	34.1314827530567	-1.65338164305736	2.73367085759905	white	edu.hischl	No	No	Born in 50 US States or Washington, DC	1	-2.60646369100404	6.7936529725224	0	1	0	0	1	0	0	0	0	0	1	0	0	0
51019	0	1.86	63	1	0	0	0	0	0	2.49236006546645	Yes	0	0	0	1	0	13.8422155688623	191.606931854853	-0.121021577590908	0.0146462222425922	otherhispan	edu.lt9	No	Yes	Born in Other Spanish Speaking Country	2	-1.60646369100404	2.58072559051432	0	1	0	1	0	0	0	0	0	0	0	0	1	0
51023	0	2	57	0	1	0	0	0	0	1.43	No	0	0	0	0	1	7.84221556886227	61.5003450285058	-1.18338164305736	1.40039211312513	otherrace	edu.9to11	No	Yes	Born in Other Non-Spanish Speaking Country	4	0.39353630899596	0.154870826498164	0	1	0	1	0	0	0	0	0	0	0	0	0	1
51027	0	1.07	61	0	0	0	0	1	0	2.31	No	1	0	0	0	0	11.8422155688623	140.238069579404	-0.303381643057358	0.0920404213441824	white	edu.college	Yes	No	Born in 50 US States or Washington, DC	1	-2.60646369100404	6.7936529725224	1	0	0	0	0	0	0	1	0	0	1	0	0	0
51032	0	1.72	21	0	1	0	0	0	0	0.89	No	0	0	1	0	0	-28.1577844311377	792.860824070422	-1.72338164305736	2.97004428762708	mexicanam	edu.9to11	No	Yes	Born in 50 US States or Washington, DC	5	1.39353630899596	1.94194344449008	0	1	0	1	0	0	0	0	0	0	1	0	0	0
51038	1	1.28	50	0	0	1	0	0	0	4.07	No	1	0	0	0	0	0.842215568862272	0.709327064434001	1.45661835694264	2.12173703778228	white	edu.hischl	No	Yes	Born in 50 US States or Washington, DC	2	-1.60646369100404	2.58072559051432	0	1	0	1	0	0	0	0	0	0	1	0	0	0
51045	1	2.8	36	0	0	1	0	0	0	2.64	No	0	1	0	0	0	-13.1577844311377	173.12729113629	0.0266183569426417	0.000708536926325881	black	edu.hischl	No	No	Born in 50 US States or Washington, DC	1	-2.60646369100404	6.7936529725224	0	1	0	0	0	0	0	1	0	0	1	0	0	0
51048	1	5.9	62	0	1	0	0	0	0	0	No	0	1	0	0	0	12.8422155688623	164.922500717129	-2.61338164305736	6.82976361226918	black	edu.9to11	No	No	Born in 50 US States or Washington, DC	1	-2.60646369100404	6.7936529725224	0	1	0	0	0	1	0	0	0	0	1	0	0	0
51075	1	1.32	26	0	0	0	1	0	0	5	No	1	0	0	0	0	-23.1577844311377	536.282979759045	2.38661835694264	5.69594718169559	white	edu.somecol	No	No	Born in 50 US States or Washington, DC	1	-2.60646369100404	6.7936529725224	0	1	0	0	0	0	0	0	1	0	1	0	0	0
51088	1	1.1	47	0	1	0	0	0	0	1.57	No	0	1	0	0	0	-2.15778443113773	4.65603365126037	-1.04338164305736	1.08864525306907	black	edu.9to11	No	No	Born in 50 US States or Washington, DC	3	-0.60646369100404	0.367798208506244	0	1	0	0	0	0	0	1	0	0	1	0	0	0
51089	0	2.21	53	0	1	0	0	0	0	5	No	1	0	0	0	0	3.84221556886227	14.7626204776076	2.38661835694264	5.69594718169559	white	edu.9to11	Yes	Yes	Born in 50 US States or Washington, DC	2	-1.60646369100404	2.58072559051432	1	0	0	1	0	0	0	0	0	0	1	0	0	0
51096	1	1.45	25	0	1	0	0	0	0	2.91	No	1	0	0	0	0	-24.1577844311377	583.59854862132	0.296618356942642	0.0879824496753524	white	edu.9to11	No	No	Born in 50 US States or Washington, DC	4	0.39353630899596	0.154870826498164	0	1	0	0	0	0	0	1	0	0	1	0	0	0
51107	1	3.2	53	1	0	0	0	0	0	0.91	No	1	0	0	0	0	3.84221556886227	14.7626204776076	-1.70338164305736	2.90150902190479	white	edu.lt9	No	Yes	Born in 50 US States or Washington, DC	5	1.39353630899596	1.94194344449008	0	1	0	1	0	0	0	0	0	0	1	0	0	0
51108	1	1.33	39	0	0	1	0	0	0	0.96	No	1	0	0	0	0	-10.1577844311377	103.180584549464	-1.65338164305736	2.73367085759905	white	edu.hischl	No	No	Born in 50 US States or Washington, DC	1	-2.60646369100404	6.7936529725224	0	1	0	0	1	0	0	0	0	0	1	0	0	0
51117	1	5.2	43	0	0	0	1	0	0	0.9	No	1	0	0	0	0	-6.15778443113773	37.9183091003622	-1.71338164305736	2.93567665476593	white	edu.somecol	No	Yes	Born in 50 US States or Washington, DC	7	3.39353630899596	11.5160886804739	0	1	0	1	0	0	0	0	0	0	1	0	0	0
51125	1	0.89	23	0	0	1	0	0	0	2.84	No	0	0	0	1	0	-26.1577844311377	684.229686345871	0.226618356942641	0.0513558797033824	otherhispan	edu.hischl	No	No	Born in 50 US States or Washington, DC	3	-0.60646369100404	0.367798208506244	0	1	0	0	0	0	0	0	1	0	1	0	0	0
51139	1	1.7	33	0	0	1	0	0	0	0.24	No	1	0	0	0	0	-16.1577844311377	261.073997723117	-2.37338164305736	5.63294042360165	white	edu.hischl	No	Yes	Born in Other Non-Spanish Speaking Country	6	2.39353630899596	5.729016062482	0	1	0	1	0	0	0	0	0	0	0	0	0	1
51145	0	1.8	45	0	0	0	1	0	0	1.23	No	1	0	0	0	0	-4.15778443113773	17.2871713758113	-1.38338164305736	1.91374477034808	white	edu.somecol	No	Yes	Born in 50 US States or Washington, DC	6	2.39353630899596	5.729016062482	0	1	0	1	0	0	0	0	0	0	1	0	0	0
51148	0	1.14	52	0	0	1	0	0	0	4.01	No	1	0	0	0	0	2.84221556886227	8.07818933988309	1.39661835694264	1.95054283494916	white	edu.hischl	No	Yes	Born in 50 US States or Washington, DC	4	0.39353630899596	0.154870826498164	0	1	0	1	0	0	0	0	0	0	1	0	0	0
51155	0	3.79	60	0	0	1	0	0	0	0.97	No	0	0	0	0	1	10.8422155688623	117.553638441679	-1.64338164305736	2.7007032247379	otherrace	edu.hischl	No	Yes	Born in Other Non-Spanish Speaking Country	5	1.39353630899596	1.94194344449008	0	1	0	1	0	0	0	0	0	0	0	0	0	1
51165	0	1.72	55	1	0	0	0	0	0	2.49236006546645	Yes	0	0	0	1	0	5.84221556886227	34.1314827530567	-0.121021577590908	0.0146462222425922	otherhispan	edu.lt9	No	Yes	Born in Other Spanish Speaking Country	5	1.39353630899596	1.94194344449008	0	1	0	1	0	0	0	0	0	0	0	0	1	0
51167	1	0.96	29	0	0	0	1	0	0	2.84	No	0	1	0	0	0	-20.1577844311377	406.336273172219	0.226618356942641	0.0513558797033824	black	edu.somecol	No	No	Born in 50 US States or Washington, DC	3	-0.60646369100404	0.367798208506244	0	1	0	0	0	0	0	1	0	0	1	0	0	0
51172	0	1.45	43	1	0	0	0	0	0	0.83	No	0	0	1	0	0	-6.15778443113773	37.9183091003622	-1.78338164305736	3.18045008479396	mexicanam	edu.lt9	No	Yes	Born in Mexico	5	1.39353630899596	1.94194344449008	0	1	0	1	0	0	0	0	0	0	0	1	0	0
51176	0	1.4	80	1	0	0	0	0	0	1.96	No	1	0	0	0	0	30.8422155688623	951.24226119617	-0.653381643057358	0.426907571484333	white	edu.lt9	Yes	No	Born in 50 US States or Washington, DC	1	-2.60646369100404	6.7936529725224	1	0	0	0	0	1	0	0	0	0	1	0	0	0
51180	0	0.93	68	1	0	0	0	0	0	2.49236006546645	Yes	0	0	1	0	0	18.8422155688623	355.029087543476	-0.121021577590908	0.0146462222425922	mexicanam	edu.lt9	No	Yes	Born in 50 US States or Washington, DC	3	-0.60646369100404	0.367798208506244	0	1	0	1	0	0	0	0	0	0	1	0	0	0
51181	0	1.59	49	0	0	1	0	0	0	2.49236006546645	Yes	1	0	0	0	0	-0.157784431137728	0.0248959267094563	-0.121021577590908	0.0146462222425922	white	edu.hischl	No	Yes	Born in 50 US States or Washington, DC	4	0.39353630899596	0.154870826498164	0	1	0	1	0	0	0	0	0	0	1	0	0	0
51183	0	3	41	0	0	1	0	0	0	1.47	No	0	0	0	1	0	-8.15778443113773	66.5494468249131	-1.14338164305736	1.30732158168054	otherhispan	edu.hischl	No	Yes	Born in Other Spanish Speaking Country	1	-2.60646369100404	6.7936529725224	0	1	0	1	0	0	0	0	0	0	0	0	1	0
51185	0	3.4	79	0	0	1	0	0	0	3.07	No	0	1	0	0	0	29.8422155688623	890.557830058446	0.456618356942641	0.208500323896997	black	edu.hischl	Yes	Yes	Born in 50 US States or Washington, DC	2	-1.60646369100404	2.58072559051432	1	0	0	1	0	0	0	0	0	0	1	0	0	0
51197	0	1.65	58	0	0	0	0	1	0	5	No	0	0	1	0	0	8.84221556886227	78.1847761662304	2.38661835694264	5.69594718169559	mexicanam	edu.college	No	Yes	Born in 50 US States or Washington, DC	2	-1.60646369100404	2.58072559051432	0	1	0	1	0	0	0	0	0	0	1	0	0	0
51200	0	1.42	51	0	0	0	0	1	0	5	No	1	0	0	0	0	1.84221556886227	3.39375820215855	2.38661835694264	5.69594718169559	white	edu.college	No	Yes	Born in 50 US States or Washington, DC	2	-1.60646369100404	2.58072559051432	0	1	0	1	0	0	0	0	0	0	1	0	0	0
51204	0	0.94	55	0	0	0	0	1	0	3.91	No	0	1	0	0	0	5.84221556886227	34.1314827530567	1.29661835694264	1.68121916356064	black	edu.college	No	Yes	Born in Other Non-Spanish Speaking Country	5	1.39353630899596	1.94194344449008	0	1	0	1	0	0	0	0	0	0	0	0	0	1
51205	0	1.78	62	0	0	1	0	0	0	5	No	0	1	0	0	0	12.8422155688623	164.922500717129	2.38661835694264	5.69594718169559	black	edu.hischl	Yes	Yes	Born in 50 US States or Washington, DC	2	-1.60646369100404	2.58072559051432	1	0	0	1	0	0	0	0	0	0	1	0	0	0
51209	0	0.77	23	0	0	1	0	0	0	5	No	0	0	1	0	0	-26.1577844311377	684.229686345871	2.38661835694264	5.69594718169559	mexicanam	edu.hischl	No	No	Born in 50 US States or Washington, DC	3	-0.60646369100404	0.367798208506244	0	1	0	0	0	0	0	1	0	0	1	0	0	0
51212	0	1.92	43	0	0	1	0	0	0	2.49236006546645	Yes	0	0	1	0	0	-6.15778443113773	37.9183091003622	-0.121021577590908	0.0146462222425922	mexicanam	edu.hischl	No	Yes	Born in Mexico	7	3.39353630899596	11.5160886804739	0	1	0	1	0	0	0	0	0	0	0	1	0	0
51217	0	2.54	37	0	0	0	1	0	0	3.77	No	1	0	0	0	0	-12.1577844311377	147.811722274015	1.15661835694264	1.3377660236167	white	edu.somecol	No	Yes	Born in 50 US States or Washington, DC	4	0.39353630899596	0.154870826498164	0	1	0	1	0	0	0	0	0	0	1	0	0	0
51226	0	2.03	39	0	0	1	0	0	0	4.33	No	1	0	0	0	0	-10.1577844311377	103.180584549464	1.71661835694264	2.94677858339245	white	edu.hischl	No	No	Born in 50 US States or Washington, DC	1	-2.60646369100404	6.7936529725224	0	1	0	0	0	0	0	0	1	0	1	0	0	0
51232	0	0.84	33	0	1	0	0	0	0	4.55	No	1	0	0	0	0	-16.1577844311377	261.073997723117	1.93661835694264	3.75049066044722	white	edu.9to11	No	Yes	Born in 50 US States or Washington, DC	3	-0.60646369100404	0.367798208506244	0	1	0	1	0	0	0	0	0	0	1	0	0	0
51238	0	3.38	80	0	1	0	0	0	0	1.5	No	1	0	0	0	0	30.8422155688623	951.24226119617	-1.11338164305736	1.2396186830971	white	edu.9to11	Yes	Yes	Born in 50 US States or Washington, DC	2	-1.60646369100404	2.58072559051432	1	0	0	1	0	0	0	0	0	0	1	0	0	0
51266	1	2.6	67	0	0	1	0	0	0	2.63	No	1	0	0	0	0	17.8422155688623	318.344656405751	0.0166183569426415	0.00027616978747304	white	edu.hischl	Yes	Yes	Born in 50 US States or Washington, DC	2	-1.60646369100404	2.58072559051432	1	0	0	1	0	0	0	0	0	0	1	0	0	0
51272	0	0.59	27	0	1	0	0	0	0	0.85	No	0	0	1	0	0	-22.1577844311377	490.967410896769	-1.76338164305736	3.10951481907167	mexicanam	edu.9to11	No	Yes	Born in Mexico	4	0.39353630899596	0.154870826498164	0	1	0	1	0	0	0	0	0	0	0	1	0	0
51275	1	2.47	42	1	0	0	0	0	0	0.5	No	0	1	0	0	0	-7.15778443113773	51.2338779626376	-2.11338164305736	4.46638196921182	black	edu.lt9	No	No	Born in 50 US States or Washington, DC	7	3.39353630899596	11.5160886804739	0	1	0	0	0	0	0	0	1	0	1	0	0	0
51302	1	2	68	0	1	0	0	0	0	1.46	No	1	0	0	0	0	18.8422155688623	355.029087543476	-1.15338164305736	1.33028921454169	white	edu.9to11	Yes	Yes	Born in 50 US States or Washington, DC	3	-0.60646369100404	0.367798208506244	1	0	0	1	0	0	0	0	0	0	1	0	0	0
51304	0	0.77	47	0	0	1	0	0	0	1.97	No	0	1	0	0	0	-2.15778443113773	4.65603365126037	-0.643381643057358	0.413939938623186	black	edu.hischl	No	No	Born in 50 US States or Washington, DC	1	-2.60646369100404	6.7936529725224	0	1	0	0	0	0	0	0	1	0	1	0	0	0
51307	0	2.22	65	0	0	1	0	0	0	1.79	No	1	0	0	0	0	15.8422155688623	250.975794130302	-0.823381643057358	0.677957330123835	white	edu.hischl	No	Yes	Born in 50 US States or Washington, DC	2	-1.60646369100404	2.58072559051432	0	1	0	1	0	0	0	0	0	0	1	0	0	0
51316	1	4.3	37	0	0	1	0	0	0	4.08	No	0	0	0	1	0	-12.1577844311377	147.811722274015	1.46661835694264	2.15096940492113	otherhispan	edu.hischl	No	No	Born in Other Spanish Speaking Country	3	-0.60646369100404	0.367798208506244	0	1	0	0	0	0	1	0	0	0	0	0	1	0
51321	0	1.6	38	0	1	0	0	0	0	1.46	No	0	0	1	0	0	-11.1577844311377	124.496153411739	-1.15338164305736	1.33028921454169	mexicanam	edu.9to11	No	No	Born in Mexico	3	-0.60646369100404	0.367798208506244	0	1	0	0	1	0	0	0	0	0	0	1	0	0
51323	0	9.1	72	0	0	0	1	0	0	1.06	No	0	1	0	0	0	22.8422155688623	521.766812094374	-1.55338164305736	2.41299452898758	black	edu.somecol	Yes	No	Born in 50 US States or Washington, DC	1	-2.60646369100404	6.7936529725224	1	0	0	0	0	0	0	1	0	0	1	0	0	0
51326	1	2.1	38	0	0	1	0	0	0	2.04	No	0	1	0	0	0	-11.1577844311377	124.496153411739	-0.573381643057358	0.328766508595156	black	edu.hischl	No	No	Born in 50 US States or Washington, DC	3	-0.60646369100404	0.367798208506244	0	1	0	0	0	0	0	1	0	0	1	0	0	0
51329	0	1.7	49	0	1	0	0	0	0	1.93	No	0	0	0	1	0	-0.157784431137728	0.0248959267094563	-0.683381643057358	0.467010470067775	otherhispan	edu.9to11	No	No	Born in 50 US States or Washington, DC	2	-1.60646369100404	2.58072559051432	0	1	0	0	1	0	0	0	0	0	1	0	0	0
51330	0	0.69	27	0	0	0	1	0	0	5	No	0	0	1	0	0	-22.1577844311377	490.967410896769	2.38661835694264	5.69594718169559	mexicanam	edu.somecol	No	Yes	Born in 50 US States or Washington, DC	2	-1.60646369100404	2.58072559051432	0	1	0	1	0	0	0	0	0	0	1	0	0	0
51332	1	1.73	51	0	1	0	0	0	0	1.3	No	0	1	0	0	0	1.84221556886227	3.39375820215855	-1.31338164305736	1.72497134032005	black	edu.9to11	No	Yes	Born in 50 US States or Washington, DC	4	0.39353630899596	0.154870826498164	0	1	0	1	0	0	0	0	0	0	1	0	0	0
51336	0	2.26	57	0	0	0	1	0	0	0.6	No	0	0	0	1	0	7.84221556886227	61.5003450285058	-2.01338164305736	4.05370564060035	otherhispan	edu.somecol	No	Yes	Born in Other Spanish Speaking Country	5	1.39353630899596	1.94194344449008	0	1	0	1	0	0	0	0	0	0	0	0	1	0
51346	0	2.35	53	1	0	0	0	0	0	1.42	No	0	0	1	0	0	3.84221556886227	14.7626204776076	-1.19338164305736	1.42415974598628	mexicanam	edu.lt9	No	Yes	Born in Mexico	4	0.39353630899596	0.154870826498164	0	1	0	1	0	0	0	0	0	0	0	1	0	0
51354	0	1.4	49	0	0	0	1	0	0	3.49	No	0	1	0	0	0	-0.157784431137728	0.0248959267094563	0.876618356942642	0.768459743728817	black	edu.somecol	No	Yes	Born in Other Non-Spanish Speaking Country	3	-0.60646369100404	0.367798208506244	0	1	0	1	0	0	0	0	0	0	0	0	0	1
51356	0	5.12	52	0	0	0	1	0	0	3.37	No	1	0	0	0	0	2.84221556886227	8.07818933988309	0.756618356942642	0.572471338062583	white	edu.somecol	Yes	No	Born in 50 US States or Washington, DC	1	-2.60646369100404	6.7936529725224	1	0	0	0	0	0	1	0	0	0	1	0	0	0
51364	0	0.95	29	0	0	1	0	0	0	1.11	No	0	0	1	0	0	-20.1577844311377	406.336273172219	-1.50338164305736	2.26015636468184	mexicanam	edu.hischl	Yes	Yes	Born in 50 US States or Washington, DC	4	0.39353630899596	0.154870826498164	1	0	0	1	0	0	0	0	0	0	1	0	0	0
51380	1	4.6	57	0	1	0	0	0	0	0.82	No	0	1	0	0	0	7.84221556886227	61.5003450285058	-1.79338164305736	3.21621771765511	black	edu.9to11	Yes	Yes	Born in 50 US States or Washington, DC	3	-0.60646369100404	0.367798208506244	1	0	0	1	0	0	0	0	0	0	1	0	0	0
51389	0	1.23	32	0	0	0	0	1	0	5	No	1	0	0	0	0	-17.1577844311377	294.389566585392	2.38661835694264	5.69594718169559	white	edu.college	No	Yes	Born in 50 US States or Washington, DC	2	-1.60646369100404	2.58072559051432	0	1	0	1	0	0	0	0	0	0	1	0	0	0
51392	0	2.8	64	0	0	1	0	0	0	0.91	No	0	0	0	1	0	14.8422155688623	220.291362992578	-1.70338164305736	2.90150902190479	otherhispan	edu.hischl	No	Yes	Born in Other Spanish Speaking Country	5	1.39353630899596	1.94194344449008	0	1	0	1	0	0	0	0	0	0	0	0	1	0
51406	1	5.5	43	0	0	1	0	0	0	1.39	No	0	1	0	0	0	-6.15778443113773	37.9183091003622	-1.22338164305736	1.49666264456972	black	edu.hischl	No	No	Born in 50 US States or Washington, DC	2	-1.60646369100404	2.58072559051432	0	1	0	0	0	0	0	1	0	0	1	0	0	0
51412	0	1.17	61	0	0	0	0	1	0	5	No	1	0	0	0	0	11.8422155688623	140.238069579404	2.38661835694264	5.69594718169559	white	edu.college	No	Yes	Born in 50 US States or Washington, DC	2	-1.60646369100404	2.58072559051432	0	1	0	1	0	0	0	0	0	0	1	0	0	0
51426	0	0.95	38	0	0	0	0	1	0	5	No	1	0	0	0	0	-11.1577844311377	124.496153411739	2.38661835694264	5.69594718169559	white	edu.college	No	Yes	Born in 50 US States or Washington, DC	1	-2.60646369100404	6.7936529725224	0	1	0	1	0	0	0	0	0	0	1	0	0	0
51428	1	1.78	50	1	0	0	0	0	0	0.53	No	1	0	0	0	0	0.842215568862272	0.709327064434001	-2.08338164305736	4.34047907062838	white	edu.lt9	No	No	Born in 50 US States or Washington, DC	1	-2.60646369100404	6.7936529725224	0	1	0	0	1	0	0	0	0	0	1	0	0	0
51430	0	1.03	63	1	0	0	0	0	0	1.07	No	1	0	0	0	0	13.8422155688623	191.606931854853	-1.54338164305736	2.38202689612643	white	edu.lt9	No	Yes	Born in 50 US States or Washington, DC	2	-1.60646369100404	2.58072559051432	0	1	0	1	0	0	0	0	0	0	1	0	0	0
51438	0	0.75	32	0	0	0	1	0	0	1.27	No	0	1	0	0	0	-17.1577844311377	294.389566585392	-1.34338164305736	1.80467423890349	black	edu.somecol	No	No	Born in 50 US States or Washington, DC	6	2.39353630899596	5.729016062482	0	1	0	0	0	0	1	0	0	0	1	0	0	0
51441	0	1.3	23	0	0	0	1	0	0	1.61	No	0	1	0	0	0	-26.1577844311377	684.229686345871	-1.00338164305736	1.00677472162448	black	edu.somecol	No	No	Born in 50 US States or Washington, DC	2	-1.60646369100404	2.58072559051432	0	1	0	0	0	0	0	1	0	0	1	0	0	0
51466	0	1.4	57	0	1	0	0	0	0	1.83	No	0	0	1	0	0	7.84221556886227	61.5003450285058	-0.783381643057358	0.613686798679246	mexicanam	edu.9to11	No	Yes	Born in 50 US States or Washington, DC	2	-1.60646369100404	2.58072559051432	0	1	0	1	0	0	0	0	0	0	1	0	0	0
51485	1	0.89	37	0	0	0	1	0	0	1.31	No	1	0	0	0	0	-12.1577844311377	147.811722274015	-1.30338164305736	1.6988037074589	white	edu.somecol	Yes	Yes	Born in 50 US States or Washington, DC	4	0.39353630899596	0.154870826498164	1	0	0	1	0	0	0	0	0	0	1	0	0	0
51486	1	6.7	46	1	0	0	0	0	0	1.21	No	1	0	0	0	0	-3.15778443113773	9.97160251353582	-1.40338164305736	1.96948003607037	white	edu.lt9	Yes	Yes	Born in 50 US States or Washington, DC	5	1.39353630899596	1.94194344449008	1	0	0	1	0	0	0	0	0	0	1	0	0	0
51490	1	1.17	65	0	0	0	1	0	0	5	No	1	0	0	0	0	15.8422155688623	250.975794130302	2.38661835694264	5.69594718169559	white	edu.somecol	Yes	No	Born in 50 US States or Washington, DC	1	-2.60646369100404	6.7936529725224	1	0	0	0	1	0	0	0	0	0	1	0	0	0
51503	0	3.6	65	0	0	0	1	0	0	5	No	0	1	0	0	0	15.8422155688623	250.975794130302	2.38661835694264	5.69594718169559	black	edu.somecol	Yes	Yes	Born in 50 US States or Washington, DC	2	-1.60646369100404	2.58072559051432	1	0	0	1	0	0	0	0	0	0	1	0	0	0
51524	1	2	46	0	1	0	0	0	0	4.12	No	0	1	0	0	0	-3.15778443113773	9.97160251353582	1.50661835694264	2.26989887347655	black	edu.9to11	No	Yes	Born in 50 US States or Washington, DC	4	0.39353630899596	0.154870826498164	0	1	0	1	0	0	0	0	0	0	1	0	0	0
51525	0	2.35	29	0	0	0	0	1	0	5	No	0	0	1	0	0	-20.1577844311377	406.336273172219	2.38661835694264	5.69594718169559	mexicanam	edu.college	No	Yes	Born in 50 US States or Washington, DC	4	0.39353630899596	0.154870826498164	0	1	0	1	0	0	0	0	0	0	1	0	0	0
51532	1	1.9	22	0	0	1	0	0	0	1.7	No	1	0	0	0	0	-27.1577844311377	737.545255208147	-0.913381643057358	0.83426602587416	white	edu.hischl	No	No	Born in 50 US States or Washington, DC	2	-1.60646369100404	2.58072559051432	0	1	0	0	0	0	0	1	0	0	1	0	0	0
51533	0	1.3	34	0	0	1	0	0	0	1.21	No	1	0	0	0	0	-15.1577844311377	229.758428860841	-1.40338164305736	1.96948003607037	white	edu.hischl	No	Yes	Born in 50 US States or Washington, DC	4	0.39353630899596	0.154870826498164	0	1	0	1	0	0	0	0	0	0	1	0	0	0
51543	1	1.01	23	0	0	1	0	0	0	1.65	No	1	0	0	0	0	-26.1577844311377	684.229686345871	-0.963381643057359	0.928104190179896	white	edu.hischl	Yes	Yes	Born in 50 US States or Washington, DC	4	0.39353630899596	0.154870826498164	1	0	0	1	0	0	0	0	0	0	1	0	0	0
51551	0	1.8	70	0	0	0	0	1	0	5	No	0	1	0	0	0	20.8422155688623	434.397949818925	2.38661835694264	5.69594718169559	black	edu.college	Yes	No	Born in 50 US States or Washington, DC	1	-2.60646369100404	6.7936529725224	1	0	0	0	1	0	0	0	0	0	1	0	0	0
51556	0	2.95	27	0	0	1	0	0	0	1.25	No	0	0	1	0	0	-22.1577844311377	490.967410896769	-1.36338164305736	1.85880950462578	mexicanam	edu.hischl	No	No	Born in Mexico	1	-2.60646369100404	6.7936529725224	0	1	0	0	0	0	0	1	0	0	0	1	0	0
51564	0	1.72	55	0	0	0	1	0	0	2.62	No	0	0	0	1	0	5.84221556886227	34.1314827530567	0.00661835694264168	4.38026486202133e-05	otherhispan	edu.somecol	No	Yes	Born in 50 US States or Washington, DC	5	1.39353630899596	1.94194344449008	0	1	0	1	0	0	0	0	0	0	1	0	0	0
51576	1	3.4	51	1	0	0	0	0	0	2.04	No	0	0	1	0	0	1.84221556886227	3.39375820215855	-0.573381643057358	0.328766508595156	mexicanam	edu.lt9	No	Yes	Born in 50 US States or Washington, DC	3	-0.60646369100404	0.367798208506244	0	1	0	1	0	0	0	0	0	0	1	0	0	0
51584	0	1.14	57	0	0	1	0	0	0	2.14	No	1	0	0	0	0	7.84221556886227	61.5003450285058	-0.473381643057358	0.224090179983684	white	edu.hischl	No	Yes	Born in 50 US States or Washington, DC	2	-1.60646369100404	2.58072559051432	0	1	0	1	0	0	0	0	0	0	1	0	0	0
51616	1	3.75	60	0	0	1	0	0	0	3.93	No	1	0	0	0	0	10.8422155688623	117.553638441679	1.31661835694264	1.73348389783834	white	edu.hischl	No	Yes	Born in 50 US States or Washington, DC	2	-1.60646369100404	2.58072559051432	0	1	0	1	0	0	0	0	0	0	1	0	0	0
51618	0	1.04	48	0	0	0	0	1	0	3.83	No	1	0	0	0	0	-1.15778443113773	1.34046478898491	1.21661835694264	1.48016022644981	white	edu.college	No	Yes	Born in 50 US States or Washington, DC	5	1.39353630899596	1.94194344449008	0	1	0	1	0	0	0	0	0	0	1	0	0	0
