# Supplementary material for: Model misspecification and bias for inverse probability weighting estimators of average causal effects
Source: Biom J. 2022 Aug 31;65(2):2100118. doi: 10.1002/bimj.202100118 (PMC10087564; doi:10.1002/bimj.202100118)
Supplement: Supplementary file 1 — Supporting Information. [file BIMJ-65-0-s001.zip › Code_and_Data/case_study/data/Table_8.csv]

		0	1	Overall
1		(N=1006)	(N=386)	(N=1392)
2	lead
3	Mean (SD)	1.91 (1.70)	2.77 (2.37)	2.15 (1.95)
4	Median [Min, Max]	1.50 [0.180, 33.1]	2.14 [0.540, 26.8]	1.70 [0.180, 33.1]
5	age
6	Mean (SD)	48.7 (17.5)	46.0 (14.7)	48.0 (16.8)
7	Median [Min, Max]	46.5 [20.0, 80.0]	47.0 [20.0, 80.0]	47.0 [20.0, 80.0]
8	edu
9	edu.9to11	126 (12.5%)	99 (25.6%)	225 (16.2%)
10	edu.college	268 (26.6%)	18 (4.7%)	286 (20.5%)
11	edu.hischl	243 (24.2%)	132 (34.2%)	375 (26.9%)
12	edu.lt9	131 (13.0%)	51 (13.2%)	182 (13.1%)
13	edu.somecol	238 (23.7%)	86 (22.3%)	324 (23.3%)
14	income
15	Mean (SD)	2.79 (1.55)	2.14 (1.48)	2.61 (1.56)
16	Median [Min, Max]	2.49 [0, 5.00]	1.68 [0, 5.00]	2.49 [0, 5.00]
17	income.mis
18	No	920 (91.5%)	363 (94.0%)	1283 (92.2%)
19	Yes	86 (8.5%)	23 (6.0%)	109 (7.8%)
20	race
21	black	190 (18.9%)	78 (20.2%)	268 (19.3%)
22	mexicanam	206 (20.5%)	24 (6.2%)	230 (16.5%)
23	otherhispan	120 (11.9%)	22 (5.7%)	142 (10.2%)
24	otherrace	62 (6.2%)	21 (5.4%)	83 (6.0%)
25	white	428 (42.5%)	241 (62.4%)	669 (48.1%)
26	army
27	No	814 (80.9%)	296 (76.7%)	1110 (79.7%)
28	Yes	192 (19.1%)	90 (23.3%)	282 (20.3%)
29	married
30	No	366 (36.4%)	222 (57.5%)	588 (42.2%)
31	Yes	640 (63.6%)	164 (42.5%)	804 (57.8%)
32	birth.country
33	Born in 50 US States or Washington, DC	685 (68.1%)	341 (88.3%)	1026 (73.7%)
34	Born in Mexico	126 (12.5%)	10 (2.6%)	136 (9.8%)
35	Born in Other Non-Spanish Speaking Country	98 (9.7%)	18 (4.7%)	116 (8.3%)
36	Born in Other Spanish Speaking Country	97 (9.6%)	17 (4.4%)	114 (8.2%)
37	family.size
38	Mean (SD)	3.04 (1.67)	2.87 (1.76)	2.99 (1.70)
39	Median [Min, Max]	3.00 [1.00, 7.00]	3.00 [1.00, 7.00]	3.00 [1.00, 7.00]
