# Supplementary material for: Model misspecification and bias for inverse probability weighting estimators of average causal effects
Source: Biom J. 2022 Aug 31;65(2):2100118. doi: 10.1002/bimj.202100118 (PMC10087564; doi:10.1002/bimj.202100118)
Supplement: Supplementary file 1 — Supporting Information. [file BIMJ-65-0-s001.zip › Code_and_Data/case_study/data/Table_9.tex]

% latex table generated in R 4.0.4 by xtable 1.8-4 package
% Tue Jul 26 12:09:45 2022
\begin{table}[ht]
\centering
\begin{tabular}{rrrrr}
  \hline
 & $\hat\Delta$ & se. & lower bound 95\% CI & upper bound 95\% CI \\ 
  \hline
$(\hat{\Delta}_{\text{\tiny{IPW}}_1}^*)$ & 1.10 & 0.24 & 0.63 & 1.56 \\ 
  $(\hat{\Delta}_{\text{\tiny{IPW}}_2}^*)$ & 0.88 & 0.15 & 0.59 & 1.18 \\ 
  $(\hat{\Delta}_{\text{\tiny{AIPW}}}^*)$ & 0.86 & 0.14 & 0.57 & 1.14 \\ 
   \hline
\end{tabular}
\end{table}
