# Supplementary material for: Model misspecification and bias for inverse probability weighting estimators of average causal effects
Source: Biom J. 2022 Aug 31;65(2):2100118. doi: 10.1002/bimj.202100118 (PMC10087564; doi:10.1002/bimj.202100118)
Supplement: Supplementary file 1 — Supporting Information. [file BIMJ-65-0-s001.zip › Code_and_Data/case_study/data_example.R]

##################################
# Analyses for the NHANES dataset#
##################################

#This file produces the results of the empirical example NHANES data 
# in Table 8 and 9 and Figures 6 a and b.

#load required packages

library(xtable)
library(PSW)
library(iWeigReg)
library(cobalt)
library(WeightIt)
library(table1)

#read data from dfmale.csv and for_table8.csv

datat <- read.csv(".\\case_study\\data\\dfmale.csv", header=TRUE) 
tab.data <- read.csv(".\\case_study\\data\\for_table8.csv", header=TRUE)

#Produce Table 8 and save the table as .csv-file

suppressWarnings(tbl_1 <- table1( ~ lead + age + edu + income + income.mis + race + army + married + birth.country + family.size|smoking, data=tab.data))

df.table8 <- as.data.frame(tbl_1)
print(df.table8)

write.csv(x=df.table8,   file=".\\results\\Table_8.csv")

#specify propensity score and outcome models

form.ps <- "smoking ~ married + birth.country + edu + race + income + income.mis + cage + cage2 + army + cfamily.size"
form.or <- "lead ~ married + birth.country + edu + race + income + income.mis + cage + cage2 + army + cfamily.size"

###########
#Figure 6a#
###########
overlap.plot  <-  psw(datat,  form.ps = form.ps,  weight = "ATE", 
                      mirror.hist = TRUE,  add.weight = TRUE )

legend(0.5, 60, c("Top-Controls", "Bottom-Treated"), bty="n")


dev.copy(png,  'Figure6a.png')
dev.off()


###########
#Figure 6b#
###########

w.out1  <-  weightit(smoking ~ married + birth.country + edu + race + income + income.mis + cage + cage2 + army + cfamily.size, estimand = "ATE",  method = "ps", data=datat)

v  <-  data.frame(old = c("prop.score", "marriedYes",  "birth.country_Born in 50 US States or Washington,  DC", 
                          "birth.country_Born in Mexico",  "birth.country_Born in Other Non-Spanish Speaking Country", 
                          "birth.country_Born in Other Spanish Speaking Country",  "edu_edu.9to11",   "edu_edu.college",  
                          "edu_edu.hischl", "edu_edu.lt9", "edu_edu.somecol", "race_black", "race_mexicanam", "race_otherhispan", "race_otherrace", "race_white", "income", "income.mis", "cage", "cage2", 
                          "army_Yes", "cfamily.size"), 
                  new = c("Propensity Score", "Married",  "Born in US",  "Born in Mexico", 
                          "Born in other non spanish-speaking country",  "Born in other spanish-speaking country", 
                          "9-11 years of schooling",  "College education", "High-School education", 
                          "Less than 9  years education", "Some college education",  "Black",  "Mexican-american",  
                          "Other hispanic",  "Other", "White", "Income", "Income missing",  "Age", "Age^2",  
                          "Served in army", "Family size") )


love.plot(w.out1,  stats = "m",  threshold = .1, 
          var.order = "alphabetical",  var.names = v, colors = c("deepskyblue4",  "azure4"))


dev.copy(png,  'Figure_6b.png')
dev.off()

#Preparing for results in Table 9

mod.ps <- glm(form.ps,  family=binomial,  data=datat)
mod.or <- glm(form.or, family=gaussian, data=datat)

datat$ps <- fitted.values(mod.ps)
datat$or <- fitted.values(mod.or)


X.matrix <- model.matrix(smoking ~ married + birth.country + edu + race + income + income.mis + cage + cage2 + army + cfamily.size, data = datat)

dat.X <- as.data.frame(X.matrix)
names(dat.X) <- c(LETTERS[1:19])

dat <- cbind(datat$smoking, datat$lead, dat.X)
names(dat) <- c("smoking", "lead", LETTERS[1:19])

#Point estimate and confidence interval for IPW1

ipw1  <-  ate.HT(datat$lead,  datat$smoking,  datat$ps,  X = X.matrix)
ipw1.est <- ipw1$diff
ipw1.se <- sqrt(ipw1$v.diff)


ipw1.low <- ipw1$diff - 1.96*sqrt(ipw1$v.diff)
ipw1.up <- ipw1$diff  +  1.96*sqrt(ipw1$v.diff)

#Point estimate and confidence interval for IPW2

form.ps <- paste(names(dat.X)[-1],  collapse=' + ')

treatment <- "smoking"
ps.form <- paste(treatment, "~", form.ps)
outcome <- "lead"
or.form <- paste(outcome, "~", form.ps)

ps.form <- as.formula(ps.form)
or.form <- as.formula(or.form)

ipw2.psw  <- psw(data=dat, form.ps=ps.form,  weight ="ATE", wt=T, out.var = "lead")
ipw2.est <- ipw2.psw$est.wt
ipw2.se <- ipw2.psw$std.wt

ipw2.low <- ipw2.psw$est.wt - 1.96*ipw2.psw$std.wt
ipw2.up <- ipw2.psw$est.wt  +  1.96*ipw2.psw$std.wt

#Point estimate and confidence interval for AIPW

aipw.psw <-  psw( data = dat,  form.ps = ps.form,  weight = "ATE",  aug = TRUE, 
                  form.outcome = or.form,  family = "gaussian")

aipw.est <- aipw.psw$est.aug
aipw.se <- aipw.psw$std.aug
aipw.low <- aipw.psw$est.aug - 1.96*aipw.psw$std.aug
aipw.up <- aipw.psw$est.aug   +  1.96*aipw.psw$std.aug

#To construct Table 9

ipw1.row <-  c(ipw1.est, ipw1.se, ipw1.low, ipw1.up)
ipw2.row <- c(ipw2.est, ipw2.se, ipw2.low, ipw2.up)
aipw.row <- c(aipw.est, aipw.se, aipw.low, aipw.up)


Table_9 <- rbind(ipw1.row, ipw2.row, aipw.row)

colnames(Table_9)  <-  c("$\\hat\\Delta$", "se.", "lower bound 95\\% CI", "upper bound 95\\% CI")

rownames(Table_9)  <-  c("$(\\hat{\\Delta}_{\\text{\\tiny{IPW}}_1}^*)$", 
                         "$(\\hat{\\Delta}_{\\text{\\tiny{IPW}}_2}^*)$", "$(\\hat{\\Delta}_{\\text{\\tiny{AIPW}}}^*)$")

print(xtable(Table_9, digits=2), sanitize.text.function=function(x){x}, file = ".\\results\\Table_9.tex")
