# Supplementary material for: Model misspecification and bias for inverse probability weighting estimators of average causal effects
Source: Biom J. 2022 Aug 31;65(2):2100118. doi: 10.1002/bimj.202100118 (PMC10087564; doi:10.1002/bimj.202100118)
Supplement: Supplementary file 1 — Supporting Information. [file BIMJ-65-0-s001.zip › Code_and_Data/figures/Figure_1.R]

#NUMERICAL EXAMPLE AND FIGURE 1

#This files produces the numerical example (Example 2) and Figure 1 

library(latex2exp)
setwd(".\\figures")

options(scipen = 999)

# Generating a large data for the asymptotic approximation in the numerical example

set.seed(65)

n  =  500000
x1  <-  runif(n, -2, 2)
x2 <- x1^2
a <- -1
b <- -0.5
c <- 0.1
prob <- exp(a + b * x1 + c * x2)/(1 + exp(a + b * x1 + c * x2))
treatment <- rbinom(n, 1, prob)

d1 <- 3
e1 <- 0.3
f1 <- 0.4

d2 <- 3.5
e2 <- 1
f2 <- 0.7

m0 <- d1 + e1 * x1 + f1 * x2
m1 <- d2 + e2 * x1 + f2 * x2

y0 <- rnorm(n, m0)
y1 <- rnorm(n, m1)

y  <- ifelse(treatment  ==  1, y1, y0)


datat <- as.data.frame(cbind(treatment, x1, x2, y0, y1, y, m0, m1))
datat0 <- subset(datat, datat$treatment  ==  0)
datat1 <- subset(datat, datat$treatment  ==  1)


#PS MODELS
mod.ps <- glm(treatment ~ x1 + x2, family = binomial, data = datat)
ps <- fitted.values(mod.ps, type = "response") 
datat$ps <- ps

mod.psf1 <- glm(treatment ~ x1, family = binomial, data = datat)
psf1 <- fitted.values(mod.psf1, type = "response") 
datat$psf1 <- psf1

#OR MODELS

mod0 <- lm(y ~ x1 + x2, data = datat0)
datat$mu0 <- predict(mod0, newdata = datat, type = "response")

mod1 <- lm(y ~ x1 + x2, data = datat1)
datat$mu1 <- predict(mod1, newdata = datat, type = "response")

mod0f <- lm(y ~ x1, data = datat0)
datat$mu0f <- predict(mod0f, newdata = datat, type = "response")

mod1f <- lm(y ~ x1, data = datat1)
datat$mu1f <- predict(mod1f, newdata = datat, type = "response")

datat$ratio <- datat$ps/datat$psf1

dat <- as.data.frame(cbind(x1, prob, psf1, m1, datat$mu1f))
names(dat) <- c("x1", "prob", "psf1", "m1", "mu1f")
dat2 <- dat[order(x1), ] 

#for the legends

cov(datat$ps/datat$psf1, datat$mu1)
cov(datat$ps/datat$psf1, datat$mu1f)

#FIRST PLOT
leg.txt1 <- c(TeX('$e(X)$'), TeX('$e*(X)$') )
par(mfrow = c(2, 2))
par(mai = c(1, 0.7, 0.7, 0))
curve((1 + exp(1 + 0.5 * x-0.1 * x^2))^(-1), xlim = c(-2, 2), ylim = c(0, 0.6), ylab = "PS-models")
curve((1 + exp(0.87 + 0.52 * x))^(-1), add = TRUE, lty = 2)
legend(1,  0.45,  leg.txt1, 
       lty = 1:2,  bty = "n")

#SECOND PLOT
par(mai = c(1, 0.7, 0.7, 0.5))
curve((1 + exp(1 + 0.5 * x-0.1 * x^2))^(-1)/(1 + exp(0.87 + 0.52 * x))^(-1), xlim = c(-2, 2), ylab = "e(x)/e*(x)")

#THIRD PLOT
par(mai = c(1, 0.7, 0, 0))
leg.txt2 <- c(TeX('$\\mu_1(X)$'), TeX('$\\mu_1*(X)$') )
curve(3.5 + x + 0.7 * x^2, xlim = c(-2, 2), ylim = c(0, 8), ylab = "Conditional outcomes")
curve(4.41 + x + 0.76 * x, add = TRUE, lty = 2)
legend(-1,  6,  leg.txt2, lty = 1:2,  bty = "n")

#FOURTH PLOT

leg.txt3 <- c(TeX('$cov(e(X)/e^*(X), \\mu_1(X)) = 0.12$'), TeX('$cov(e(X)/e^*(X)\\mu_1*(X)) = 0.03$')) 

par(mai = c(1, 0.7, 0, 0.5))
plot(dat2$prob/dat2$psf1, dat2$m1, type = "l", ylim = c(2.5, 8), xlab  =  TeX('$e(X)/e^ * (X)$'), ylab = "Conditional outcomes")
points(dat2$prob/dat2$psf1, dat2$mu1f, xlab = "e(X)/e^*(X)", type = "l", lty = 2)
legend(0.95, 7, leg.txt2, bty = "n", lty = c(1, 2))
legend(1.1, 4.5, leg.txt3, bty = "n")
par(mfrow = c(1, 1))

dev.copy(pdf, 'Figure_1.pdf')
dev.off()
