# Supplementary material for: Model misspecification and bias for inverse probability weighting estimators of average causal effects
Source: Biom J. 2022 Aug 31;65(2):2100118. doi: 10.1002/bimj.202100118 (PMC10087564; doi:10.1002/bimj.202100118)
Supplement: Supplementary file 1 — Supporting Information. [file BIMJ-65-0-s001.zip › Code_and_Data/figures/Figure_2.R]

######################################
# Figure 2                           #
# Illustrating bias reduction of IPW2#
######################################

library(latex2exp)
#Read data files generated from the DGP in Design A 
#Simulation 1, 2 and 3 for the Figure 

setwd(".\\figures")

datat1 <- read.csv("sim1.csv",  header = TRUE) 
datat2 <- read.csv("sim2.csv",  header = TRUE)
datat3 <- read.csv("sim3.csv",  header = TRUE)
 
#For the figure legends
mean(datat1$ps/datat1$psf1)
mean((1-datat1$ps)/(1-datat1$psf1))
mean(datat2$ps/datat2$psf1)
mean((1-datat2$ps)/(1-datat2$psf1))
mean(datat3$ps/datat3$psf1)
mean((1-datat3$ps)/(1-datat3$psf1))

leg.txt1 <- TeX("$E(e(X)/e*(X)) = 1.006$") 
leg.txt2 <- TeX("$E(1-e(X)/1-e*(X)) = 0.995$") 
leg.txt3 <- TeX("$E(e(X)/e*(X)) = 1.090$") 
leg.txt4 <- TeX("$E(1-e(X)/1-e*(X)) = 0.941$") 
leg.txt5 <- TeX("$E(e(X)/e*(X)) = 0.999$") 
leg.txt6 <- TeX("$E(1-e(X)/1-e*(X)) = 1.005$") 

par(mfrow = c(3, 2))
hist(datat1$ps/datat1$psf1, xlim = c(0.92, 1.2), breaks = 100, xlab = TeX("e(X)/e^*(X)"), main = "")
abline(v  =  mean(datat1$ps/datat1$psf1),  col = "blue",  lwd = 3,  lty = 2)

legend(1.05, 20, leg.txt1, lty = 2, col = "blue", bty = "n")

hist((1-datat1$ps)/(1-datat1$psf1), xlim = c(0.8, 1.1), breaks = 100, xlab = "(1-e(X))/(1-e^*(X))", main = "")
abline(v  =  mean((1-datat1$ps)/(1-datat1$psf1)),  col = "blue",  lwd = 3,  lty = 2)
legend(0.8, 20, leg.txt2, lty = 2, col = "blue", bty = "n")

hist(datat2$ps/datat2$psf1, xlim = c(0.7, 2), breaks = 500, xlab = TeX("e(X)/e^*(X)"), main = "")
abline(v  =  mean(datat2$ps/datat2$psf1),  col = "blue",  lwd = 3,  lty = 2)
legend(1.2, 60, leg.txt3, lty = 2, col = "blue", bty = "n")

hist((1-datat2$ps)/(1-datat2$psf1), xlim = c(0.2, 1.3), breaks = 100, xlab = "(1-e(X))/(1-e^*(X))", main = "")
abline(v  =  mean((1-datat2$ps)/(1-datat2$psf1)),  col = "blue",  lwd = 3,  lty = 2)
legend(0.4, 20, leg.txt4, lty = 2, col = "blue", bty = "n")

hist(datat3$ps/datat3$psf1, xlim = c(0.8, 1.07), breaks = 100, xlab = TeX("e(X)/e^*(X)"), main = "")
abline(v  =  mean(datat3$ps/datat3$psf1),  col = "blue",  lwd = 3,  lty = 2)
legend(0.85, 80, leg.txt5, lty = 2, col = "blue", bty = "n")

hist((1-datat3$ps)/(1-datat3$psf1), xlim = c(0.8, 1.3), breaks = 500, xlab = "(1-e(X))/(1-e^*(X))", main = "")
abline(v  =  mean((1-datat3$ps)/(1-datat3$psf1)),  col = "blue",  lwd = 3,  lty = 2)
legend(1.05, 27, leg.txt6, lty = 2, col = "blue", bty = "n")

par(mfrow = c(1, 1))

dev.copy(pdf, 'Figure_2.pdf')
dev.off()
