# Supplementary material for: Model misspecification and bias for inverse probability weighting estimators of average causal effects
Source: Biom J. 2022 Aug 31;65(2):2100118. doi: 10.1002/bimj.202100118 (PMC10087564; doi:10.1002/bimj.202100118)
Supplement: Supplementary file 1 — Supporting Information. [file BIMJ-65-0-s001.zip › Code_and_Data/figures/Figure_3.R]

############################
# Figure 3
#Overlap plot Simulation 1
############################
library(PSW)
setwd(".\\figures")


# DGP FOR SIMULATION 1

##############
# DESIGN A  
###############
set.seed(501)

n=10000
x1 <- runif(n, 1, 4)
x2 <- rpois(n, 3)
x3 <- rbinom(n, 1, 0.4)

x12 <- x1^2
x22 <- x2^2

a <- -1
b <- 0.6
b2 <- 0.1
c <- -0.9
c2 <- 0.1
d <- 0.7

prob <- exp(a + b * x1 + b2 * x12 + c * x2 + c2 * x22 + d * x3)/(1 + exp(a + b * x1 + b2 * x12 + c * x2 + c2 * x22 + d * x3))

treatment <- rbinom(n, 1, prob)
datat <- as.data.frame(cbind(treatment, x1, x12, x2, x22, x3))

#PS MODELS

mod.ps <- glm(treatment ~ x1 + x12 + x2 + x22 + x3, family = binomial, data = datat)
ps <- fitted.values(mod.ps, type = "response") 
datat$ps <- ps
form.ps <- "treatment ~ x1 + x12 + x2 + x22 + x3" 

mod.psf1 <- glm(treatment ~ x1 + x2 + x22 + x3, family = binomial, data = datat)
psf1 <- fitted.values(mod.psf1, type = "response") 
datat$psf1 <- psf1
form.psf1 <- "treatment ~ x1 + x2 + x22 + x3" 

##############
# DESIGN B   #
##############
set.seed(502)

n=10000
x1 <- runif(n, 1, 4)
x2 <- rpois(n, 3)
x3 <- rbinom(n, 1, 0.4)

x12 <- x1^2
x22 <- x2^2

a <- -1
b <- 0.6
b2 <- 0.1
c <- -0.9
c2 <- 0.1
d <- 0.7

prob <- exp(a + b * x1 + b2 * x12 + c * x2 + c2 * x22 + d * x3)/(1 + exp(a + b * x1 + b2 * x12 + c * x2 + c2 * x22 + d * x3))
treatment <- rbinom(n, 1, prob)
datat2 <- as.data.frame(cbind(treatment, x1, x12, x2, x22, x3))

#PS MODELS
mod.ps <- glm(treatment ~ x1 + x12 + x2 + x22 + x3, family = binomial, data = datat2)
ps <- fitted.values(mod.ps, type = "response") 
datat2$ps2 <- ps
form.ps2 <- "treatment ~ x1 + x12 + x2 + x22 + x3" 

mod.psf <- glm(treatment ~ x1 + x2 + x3, family = binomial, data = datat2)
psf1 <- fitted.values(mod.psf, type = "response") 
datat2$psf2 <- psf1
form.psf2 <- "treatment ~ x1 + x2 + x3" 

##############
# DESIGN C   #
##############
set.seed(503)

n=10000
x1 <- runif(n, 1, 4)
x2 <- rpois(n, 3)
x3 <- rbinom(n, 1, 0.4)

x12 <- x1^2
x22 <- x2^2

a <- -1
b <- 0.6
b2 <- 0.1
c <- -0.9
c2 <- 0.1
d <- 0.7

prob <- pcauchy(a + b * x1 + b2 * x12 + c * x2 + c2 * x22 + d * x3)
treatment <- rbinom(n, 1, prob)
datat3 <- as.data.frame(cbind(treatment, x1, x12, x2, x22, x3))

#PS MODELS

mod.ps <- glm(treatment ~ x1 + x12 + x2 + x22 + x3, family = binomial(link="cauchit"), data = datat3)
ps <- fitted.values(mod.ps, type="response") 
datat3$ps3 <- ps
form.ps3 <- "treatment ~ x1 + x12 + x2 + x22 + x3" 

mod.psf1 <- glm(treatment ~ x1 + x2 + x3, family = binomial, data = datat3)
psf1 <- fitted.values(mod.psf1, type = "response") 
datat3$psf3 <- psf1
form.psf3 <- "treatment ~ x1 + x2 + x3" 

#Figure 3

leg.txt <- c("Top - Controls","Bottom - Treated")

par(mfrow=c(3, 2))

overlap.plot  <-  psw(datat,  form.ps = form.ps,  weight = "ATE", mirror.hist = TRUE,  add.weight = TRUE )
title("Design A,  e(X) for treated and controls")
legend(0.10, -100, leg.txt, bty = "n")

overlap.plot  <-  psw(datat,  form.ps = form.psf1,  weight = "ATE", mirror.hist = TRUE,  add.weight = TRUE )
title("Design A,  e*(X) for treated and controls")
legend(0.10, -100, leg.txt, bty = "n")

overlap.plot  <-  psw(datat2,  form.ps = form.ps2,  weight = "ATE", mirror.hist = TRUE,  add.weight = TRUE )
title("Design B,  e(X) for treated and controls")
legend(0.10, -100, leg.txt, bty = "n")

overlap.plot  <-  psw(datat2,  form.ps = form.psf2,  weight = "ATE", mirror.hist = TRUE,  add.weight = TRUE )
title("Design B,  e*(X) for treated and controls")
legend(0.10, -100, leg.txt, bty = "n")

overlap.plot  <-  psw(datat3,  form.ps = form.ps3,  weight = "ATE", mirror.hist = TRUE,  add.weight = TRUE )
title("Design C,  e(X) for treated and controls")
legend(0.10, -100, leg.txt, bty = "n")

overlap.plot  <-  psw(datat3,  form.ps = form.psf3,  weight = "ATE", mirror.hist = TRUE,  add.weight = TRUE )
title("Design C,  e*(X) for treated and controls")
legend(0.10, -100, leg.txt, bty = "n")

par(mfrow=c(1, 1))

dev.copy(png,  'Figure_3.png')
dev.off()
