# Supplementary material for: Model misspecification and bias for inverse probability weighting estimators of average causal effects
Source: Biom J. 2022 Aug 31;65(2):2100118. doi: 10.1002/bimj.202100118 (PMC10087564; doi:10.1002/bimj.202100118)
Supplement: Supplementary file 1 — Supporting Information. [file BIMJ-65-0-s001.zip › Code_and_Data/figures/Figure_4.R]

#############################
# Figure 4                  #
# Overlap plot Simulation 2 #
#############################
library(PSW)
setwd(".\\figures")


##############
# DESIGN A   #
##############
set.seed(1771)

N = 10000
x1 <- rnorm(N, 0, 1)
x2 <- rnorm(N, 0, 1)
x3 <- runif(N, 0, 1)
x12 <- x1^2
x22 <- x2^2

ap <- -0.90
bp <- 1
cp <- 1.4
dp <- 1
ep <- 0.2
fp <- 0.3

prob <- exp(ap + bp * x1 + cp * x2 + dp * x3 + ep * x12 + fp * x22)/(1 + exp(ap + bp * x1 + cp * x2 + dp * x3 + ep * x12 + fp * x22))

treatment <- rbinom(N, 1, prob)
datat <- as.data.frame(cbind(treatment, x1, x2, x3, x12, x22))

# TRUE PS MODELS
mod.ps <- glm(treatment ~ x1 + x2 + x3 + x12 + x22, family = binomial, data = datat)
ps <- fitted.values(mod.ps, type = "response") 
datat$ps <- ps
form.ps <- "treatment ~ x1 + x2 + x3 + x12 + x22" 

# FALSE PS MODEL
mod.psf1 <- glm(treatment ~ x1 + x2 + x3, family = binomial, data = datat)
psf1 <- fitted.values(mod.psf1)
form.ps <- "treatment ~ x1 + x2 + x3 + x12 + x22" 
datat$psf1 <- psf1
form.psf1 <- "treatment ~ x1 + x2 + x3" 

##############
# DESIGN B   #
##############

set.seed(1772)
x1 <- rnorm(N, 0, 1)
x2 <- rnorm(N, 0, 1)
x3 <- runif(N, 0, 1)
x12 <- x1^2
x22 <- x2^2

ap <- -0.90
bp <- 1
cp <- 1.4
dp <- 1
ep <- 0.2
fp <- 0.3

prob <- exp(ap + bp * x1 + cp * x2 + dp * x3 + ep * x12 + fp * x22)/(1 + exp(ap + bp * x1 + cp * x2 + dp * x3 + ep * x12 + fp * x22))

treatment <- rbinom(N, 1, prob)

datat2 <- as.data.frame(cbind(treatment, x1, x2, x3, x12, x22))

# Variable transformation for the misspecified PS model

datat2$X.sum1 <- datat2$x1 + datat2$x2 + datat2$x3

# TRUE PS MODELS

mod.ps2 <- glm(treatment ~ x1 + x2 + x3 + x12 + x22, family = binomial, data = datat2)
ps2 <- fitted.values(mod.ps2, type = "response") 
datat2$ps2 <- ps2
form.ps2 <- "treatment ~ x1 + x2 + x3 + x12 + x22" 

# FALSE PS MODEL
mod.psf2 <- glm(treatment ~ X.sum1, family = binomial, data = datat2)
psf2 <- fitted.values(mod.psf2, type = "response") 
datat2$psf2 <- psf2
form.psf2 <- "treatment ~ X.sum1" 

##############
# DESIGN C   #
##############
set.seed(1773)
x1 <- rnorm(N, 0, 1)
x2 <- rnorm(N, 0, 1)
x3 <- runif(N, 0, 1)
x12 <- x1^2
x22 <- x2^2

ap <- -0.90
bp <- 1
cp <- 1.4
dp <- 1
ep <- 0.2
fp <- 0.3

prob <- exp(ap + bp * x1 + cp * x2 + dp * x3 + ep * x12 + fp * x22)/(1 + exp(ap + bp * x1 + cp * x2 + dp * x3 + ep * x12 + fp * x22))

treatment <- rbinom(N, 1, prob)
datat3 <- as.data.frame(cbind(treatment, x1, x2, x3, x12, x22))

# Variable transformation for the mispecified PS model
datat3$X.sum1 <- datat$x1 + datat$x2

# TRUE PS MODELS
mod.ps3 <- glm(treatment ~ x1 + x2 + x3 + x12 + x22, family = binomial, data = datat3)
ps3 <- fitted.values(mod.ps3, type = "response") 
datat3$ps3 <- ps3
form.ps3 <- "treatment ~ x1 + x2 + x3 + x12 + x22" 

# FALSE PS MODEL
mod.psf3 <- glm(treatment ~ X.sum1, family = binomial, data = datat3)
psf3 <- fitted.values(mod.psf3, type = "response") 
datat3$psf3 <- psf3
form.psf3 <- "treatment ~ X.sum1" 

#Figure 4
leg.txt <- c("Top - Controls","Bottom - Treated")

par(mfrow = c(2, 2))

overlap.plot  <-  psw(datat,  form.ps  =  form.ps,  weight  =  "ATE", mirror.hist  =  TRUE,  add.weight  =  TRUE )
title("All designs,  e(X) for treated and controls", cex.main  =  1.3)
legend(0.05, -250, leg.txt, bty = "n")

overlap.plot  <-  psw(datat,  form.ps  =  form.psf1,  weight  =  "ATE", mirror.hist  =  TRUE,  add.weight  =  TRUE )
title("Design A,  e*(X) for treated and controls", cex.main  =  1.3)
legend(0.05, -120, leg.txt, bty = "n")

overlap.plot  <-  psw(datat2,  form.ps  =  form.psf2,  weight  =  "ATE", mirror.hist  =  TRUE,  add.weight  =  TRUE )
title("Design B,  e*(X) for treated and controls", cex.main  =  1.3)
legend(0.05, -120, leg.txt, bty = "n")

overlap.plot  <-  psw(datat3,  form.ps  =  form.psf3,  weight  =  "ATE", mirror.hist  =  TRUE,  add.weight  =  TRUE )
title("Design C,  e*(X) for treated and controls", cex.main  =  1.3)
legend(0.486, -120, leg.txt, bty = "n")
par(mfrow = c(1, 1))

dev.copy(png,  'Figure_4.png')
dev.off()
