# Supplementary material for: Model misspecification and bias for inverse probability weighting estimators of average causal effects
Source: Biom J. 2022 Aug 31;65(2):2100118. doi: 10.1002/bimj.202100118 (PMC10087564; doi:10.1002/bimj.202100118)
Supplement: Supplementary file 1 — Supporting Information. [file BIMJ-65-0-s001.zip › Code_and_Data/figures/Figure_5.R]

############################
#Figure 5                  #
#Overlap plot Simulation 3 #
############################

#load required packages

library(PSW)
library(MASS)
library(rockchalk)
setwd(".\\figures")


##############
# DESIGN A   #
##############
set.seed(1222)

N = 10000
Sigma <- matrix(c(1,0.2, 0.2, 1),  nrow = 2,  byrow = TRUE)
x12  <-  mvrnorm(N,  mu  =  c(2, 4),  Sigma)
x1 <- x12[, 1]
x2 <- x12[, 2]
cov(x1, x2)

x34  <-  mvrnorm(N,  mu  =  c(2, 4),  Sigma)
x3 <- x34[, 1]
x4 <- x34[, 2]
cov(x1, x2)

x5 <- x1^2

ap <- -0.2
bp <- 0.3
cp <- 0.15
dp <- 0.22
ep <- 0.15
fp <- -0.15

prob <- exp(ap + bp * x1 + cp * x2 + dp * x3 + ep * x4 + fp * x5)/(1 + exp(ap + bp * x1 + cp * x2 + dp * x3 + ep * x4 + fp * x5))

treatment <- rbinom(N, 1, prob)
datat <- as.data.frame(cbind(treatment, x1, x2, x3, x4, x5))

datat$M1 <- exp(0.1 * datat$x1)
datat$M2 <- datat$x2 * (1 + datat$x1)
datat$M3 <- (0.04 * datat$x3 + 0.6)^2
datat$M4 <- (datat$x4 + 20)^2

# TRUE PS MODELS
mod.ps <- glm(treatment~x1 + x2 + x3 + x4 + x5, family = binomial, data = datat)
ps <- fitted.values(mod.ps, type = "response") 
datat$ps <- ps
form.ps <- "treatment ~ x1 + x2 + x3 + x4 + x5" 

# FALSE PS MODEL

mod.psf <- glm(treatment~M1 + M2 + M3 + M4, family = binomial, data = datat)
psf1 <- fitted.values(mod.psf, type = "response") 
datat$psf1 <- psf1
form.psf1 <- "treatment ~ M1 + M2 + M3 + M4" 

##############
# DESIGN B   #
##############

set.seed(1333)
Sigma <- matrix(c(1, 0.2, 0.2, 1),  nrow = 2,  byrow = TRUE)
x12  <-  mvrnorm(N,  mu  =  c(2, 4),  Sigma)
x1 <- x12[, 1]
x2 <- x12[, 2]
cov(x1, x2)

x34  <-  mvrnorm(N,  mu  =  c(2, 4),  Sigma)
x3 <- x34[, 1]
x4 <- x34[, 2]
cov(x1, x2)
x5 <- x1^2

ap <- -0.4
bp <- 0.6
cp <- 0.3
dp <- 0.44
ep <- 0.3
fp <- -0.3

prob <- exp(ap + bp * x1 + cp * x2 + dp * x3 + ep * x4 + fp * x5)/(1 + exp(ap + bp * x1 + cp * x2 + dp * x3 + ep * x4 + fp * x5))

treatment <- rbinom(N, 1, prob)

datat2 <- as.data.frame(cbind(treatment, x1, x2, x3, x4, x5))

# Mispecification for the PS and OR models

datat2$M1 <- exp(0.1 * datat2$x1)
datat2$M2 <- datat2$x2 * (1 + datat2$x1)
datat2$M3 <- (0.04 * datat2$x3 + 0.6)^2
datat2$M4 <- (datat2$x4 + 20)^2

# TRUE PS MODELS
mod.ps <- glm(treatment ~ x1 + x2 + x3 + x4 + x5, family = binomial, data = datat2)
ps <- fitted.values(mod.ps, type = "response") 
datat2$ps2 <- ps

form.ps2 <- "treatment ~ x1 + x2 + x3 + x4 + x5" 

mod.psf <- glm(treatment ~ M1 + M2 + M3 + M4, family = binomial, data = datat2)
psf <- fitted.values(mod.psf, type = "response") 
datat2$psf2 <- psf
form.psf2 <- "treatment ~ M1 + M2 + M3 + M4" 

##############
# DESIGN C   #
##############
set.seed(1444)
Sigma <- matrix(c(1, 0.2, 0.2, 1),  nrow = 2,  byrow = TRUE)
x12  <-  mvrnorm(N,  mu  =  c(2, 4),  Sigma)
x1 <- x12[, 1]
x2 <- x12[, 2]
cov(x1, x2)

x34  <-  mvrnorm(N,  mu  =  c(2, 4),  Sigma)
x3 <- x34[, 1]
x4 <- x34[, 2]
x5 <- x1^2

ap <- -0.6
bp <- 0.9
cp <- 0.45
dp <- 0.66
ep <- 0.45
fp <- -0.45

prob <- exp(ap + bp * x1 + cp * x2 + dp * x3 + ep * x4 + fp * x5)/(1 + exp(ap + bp * x1 + cp * x2 + dp * x3 + ep * x4 + fp * x5))

treatment <- rbinom(N, 1, prob)


datat3 <- as.data.frame(cbind(treatment, x1, x2, x3, x4, x5))

# Mispecification for the PS and OR models

datat3$M1 <- exp(0.1 * datat3$x1)
datat3$M2 <- datat3$x2 * (1 + datat3$x1)
datat3$M3 <- (0.04 * datat3$x3 + 0.6)^2
datat3$M4 <- (datat3$x4 + 20)^2

# TRUE PS MODELS
mod.ps <- glm(treatment~x1 + x2 + x3 + x4 + x5, family = binomial, data = datat3)
ps <- fitted.values(mod.ps, type = "response") 
datat3$ps3 <- ps
form.ps3 <- "treatment ~ x1 + x2 + x3 + x4 + x5" 

# FALSE PS MODEL
mod.psf3 <- glm(treatment~M1 + M2 + M3 + M4, family = binomial, data = datat3)
psf3 <- fitted.values(mod.psf3, type = "response") 
datat3$psf3 <- psf3
form.psf3 <- "treatment ~ M1 + M2 + M3 + M4" 

#Figure 5

leg.txt <- c("Top - Controls","Bottom - Treated")

par(mfrow = c(3, 2))

overlap.plot  <-  psw(datat,  form.ps  =  form.ps,  weight  =  "ATE", mirror.hist  =  TRUE,  add.weight  =  TRUE )
title("Design A,  e(X) for treated and controls")
legend(0.2, -750, leg.txt, bty = "n")

overlap.plot  <-  psw(datat,  form.ps  =  form.psf1,  weight  =  "ATE", mirror.hist  =  TRUE,  add.weight  =  TRUE )
title("Design A,  e*(X) for treated and controls")
legend(0.370, -330, leg.txt, bty = "n")

overlap.plot  <-  psw(datat2,  form.ps  =  form.ps2,  weight  =  "ATE", mirror.hist  =  TRUE,  add.weight  =  TRUE )
title("Design B,  e(X) for treated and controls")
legend(0.10, -1500, leg.txt, bty = "n")

overlap.plot  <-  psw(datat2,  form.ps  =  form.psf2,  weight  =  "ATE", mirror.hist  =  TRUE,  add.weight  =  TRUE )
title("Design B,  e*(X) for treated and controls")
legend(0.15, -1350, leg.txt, bty = "n")

overlap.plot  <-  psw(datat3,  form.ps  =  form.ps3,  weight  =  "ATE", mirror.hist  =  TRUE,  add.weight  =  TRUE )
title("Design C,  e(X) for treated and controls")
legend(0.08, -4000, leg.txt, bty = "n")

overlap.plot  <-  psw(datat3,  form.ps  =  form.psf3,  weight  =  "ATE", mirror.hist  =  TRUE,  add.weight  =  TRUE )
title("Design C,  e*(X) for treated and controls")
legend(0.08, -4000, leg.txt, bty = "n")

par(mfrow = c(1, 1))


dev.copy(png,  'Figure_5.png')
dev.off()
