# Supplementary material for: Model misspecification and bias for inverse probability weighting estimators of average causal effects
Source: Biom J. 2022 Aug 31;65(2):2100118. doi: 10.1002/bimj.202100118 (PMC10087564; doi:10.1002/bimj.202100118)
Supplement: Supplementary file 1 — Supporting Information. [file BIMJ-65-0-s001.zip › Code_and_Data/figures/sim1.csv]

x1	x12	x2	x22	x3	treatment	y0	y1	y	ps	psf1	mu0	mu1	mu0f	mu1f
3.86768128513359	14.9589585233726	1	1	0	0	10.4015371843621	13.8314049517458	10.4015371843621	0.883401077713889	0.867423885008915	11.235546893388	14.65157767105	10.5986619977847	14.4679374626336
3.81185655831359	14.5302504211584	4	16	1	1	13.6277425382732	16.9379831466197	16.9379831466197	0.818036322666934	0.796781966162813	12.8163600672949	16.0483654409833	12.2111458513346	15.8793631962747
1.71466135419905	2.94006355958373	2	4	0	0	6.63913871079902	8.30824199892563	6.63913871079902	0.255544140164624	0.257091986474157	6.05434226593834	7.90256243383483	6.15348054469393	7.86944729513679
1.76522090611979	3.11600484740239	1	1	0	0	7.01170494088311	9.19999303762764	7.01170494088311	0.410579640371338	0.415250330571122	5.58115357090274	7.6060013014788	5.72659005426379	7.5944065130869
2.17153590382077	4.71556818158268	1	1	1	1	5.202147468448	7.49576083284597	7.49576083284597	0.684713904843254	0.700093929819232	6.52513790870956	9.02813561154757	6.80512119523349	9.14323412358125
2.02353957807645	4.09471242404183	4	16	0	0	8.49842091468582	9.75479095502866	8.49842091468582	0.207362746515885	0.216963160542904	7.71437949806253	9.72751663373175	7.93007488977472	9.81238461650835
2.35714178928174	5.55611741477833	5	25	0	0	9.99721287923943	12.0658781960684	9.99721287923943	0.289489550110697	0.30699234004694	8.94772403479805	11.2396403056649	9.21990949283123	11.3958174700452
1.86979846213944	3.49614628901902	4	16	0	0	7.90430734426838	9.51650698864939	7.90430734426838	0.185385562769979	0.190643002144062	7.41314822580015	9.28035688915236	7.57380763974756	9.30976191352711
2.35201966832392	5.53199652018256	6	36	1	0	11.3245126319195	12.5859706827026	11.3245126319195	0.560663595367346	0.57905681546917	9.57054062987649	11.9807423851956	9.85268746254929	12.1098226195629
3.41978715965524	11.6949442173429	2	4	0	1	11.9070688223532	13.6233578657828	13.6233578657828	0.68019055759088	0.676965190951717	10.2834322458107	13.4003856400367	10.1048014256293	13.4439804058019
2.81716320849955	7.93640854332348	6	36	0	0	11.2706039885372	14.4478759161511	11.2706039885372	0.494279086856131	0.512325586447013	10.5905097408177	13.248742612651	10.7936039814313	13.4100366800233
2.08852326287888	4.36192941958624	7	49	1	1	9.95258438312529	11.7819528027629	11.7819528027629	0.651991879495793	0.663516471588582	9.47054767555122	11.719590949679	9.74066637548993	11.7761463341983
3.29901542374864	10.8835027661314	3	9	0	1	10.3009249820537	12.5908510313544	12.5908510313544	0.549091393778254	0.55172263361997	10.4497291192015	13.4213203747773	10.3598940885097	13.5069645342442
1.13526084041223	1.28881717577348	5	25	0	0	6.5513022229362	8.68132405319571	6.5513022229362	0.125510403147479	0.108631105581925	6.75924637827648	7.81041099051307	6.38842122854239	7.40114693900977
2.7765156251844	7.70903901689313	6	36	1	1	10.8646471077889	13.3821895459108	13.3821895459108	0.667653783474456	0.682929255530146	10.622331224795	13.3488025932005	10.8363801219696	13.4976186163686
1.60489656520076	2.5756929849932	6	36	1	0	9.05025758184541	10.2816638697093	9.05025758184541	0.391806674654851	0.384562268245228	8.08673615312152	9.79563151085279	8.121364701171	9.66726825625678
2.8982140768785	8.39964483541671	5	25	0	1	9.90977310205426	14.5673332434288	14.5673332434288	0.422991363753013	0.43961525066052	10.3171591573105	13.000859552851	10.4737467294946	13.1647340935694
2.21076998393983	4.8875039218893	6	36	1	0	11.3890624772037	10.9733147447181	11.3890624772037	0.525820857808627	0.542326247145905	9.25409859195642	11.5458560252031	9.52536684752694	11.648037899661
1.87151022488251	3.5025505218398	6	36	0	0	7.6790760180628	9.86469274137348	7.6790760180628	0.273084903807535	0.27898320499113	8.42200008524395	10.3069332882858	8.60222410299167	10.3184326168486
2.92137703183107	8.53444376211012	7	49	1	0	12.38247375885	13.7787593329238	12.38247375885	0.81832623797179	0.826164752071552	11.4926750927704	14.3785630855755	11.670654460531	14.4989782193941
2.90790326707065	8.45590141064017	1	1	1	0	9.344909200414	9.717839347543	9.344909200414	0.826046321090401	0.835554377234437	8.33449181684871	11.3920929303562	8.51151947337706	11.5506249653094
3.96963536203839	15.7580049075457	2	4	0	1	13.1809391394523	16.0919735897967	16.0919735897967	0.818423555992265	0.789285453272927	12.1675475555613	15.4887147638751	11.3789752587091	15.2415879490203
3.79352202871814	14.3908093823698	0	0	0	1	10.1764740933451	14.6481056929413	14.6481056929413	0.945161759238246	0.938557654483022	10.3921585360556	13.9472202983467	9.87366442904121	13.8026426287436
2.45651426096447	6.03446231432181	5	25	0	1	10.4234634253301	9.37698806438689	9.37698806438689	0.3109336670438	0.329762710430573	9.18081096549484	11.5519356563742	9.45018723602982	11.7206938703152
2.72406776528805	7.42054518988146	2	4	0	0	6.77619190110588	12.8941245516397	6.77619190110588	0.479560495460942	0.501255726941428	8.26316146370771	10.9785108916224	8.4925974689252	11.1694791418942
3.25371474632993	10.5866596504849	6	36	0	1	11.7176868090733	16.9304090411694	16.9304090411694	0.621939341916437	0.624902438253574	11.844823154319	14.7603204358639	11.8052332709031	14.8372457424632
3.97816712874919	15.8258137042606	1	1	0	1	13.5879160755619	15.1333139720801	15.1333139720801	0.898674347119932	0.880278365356905	11.6353031212157	15.0840342629852	10.85469297188	14.8291465836991
2.29259315389208	5.25598336927286	4	16	0	0	8.18143021204659	10.5481969764216	8.18143021204659	0.253122554424841	0.269084812257595	8.28928870503377	10.5390072516584	8.55355792475595	10.6919959989223
1.37309505254962	1.88539002333623	4	16	0	0	7.90656049735343	8.80504618313809	7.90656049735343	0.13145684342461	0.122338570599539	6.57552922475395	7.91788168835394	6.42278725892645	7.6858995603338
2.78278087568469	7.74386940207647	0	0	1	0	7.09064671513897	9.63699167881291	7.09064671513897	0.912196400267256	0.918306823040295	7.41413656552159	10.5533827433401	7.66842405008083	10.7187173909358
1.63151373597793	2.66183707068467	4	16	1	0	6.88213705191549	10.2735646179638	6.88213705191549	0.285442449897176	0.281580967991268	7.12594261562312	8.84693555022082	7.15859542137517	8.75121275903513
3.13075993885286	9.80165779472597	3	9	0	0	9.57712147615027	12.5561598106871	9.57712147615027	0.497097264134922	0.507478812076592	9.94094869888882	12.8233650375598	9.96999241165206	12.9568903000726
3.02748961187899	9.1656933500352	1	1	1	1	9.61630894090291	11.3011332374706	11.3011332374706	0.84532081553054	0.852182924449411	8.67129113665866	11.8020434018861	8.78863921422194	11.9415861698049
3.97871518298052	15.8301745072797	3	9	0	1	12.8617571946379	15.4705836203709	15.4705836203709	0.753143738953876	0.716171560799433	12.7469335309176	15.9835119832242	11.9349754360711	15.7290931308703
2.98863622942008	8.93194651180228	1	1	1	1	6.53402847287647	12.68945468311	12.68945468311	0.839201971667538	0.846938427385573	8.56054920042222	11.6680531885182	8.6986035224779	11.8145635968748
2.31611803243868	5.36440274018763	3	9	0	0	7.22667889123017	11.0378915050739	7.22667889123017	0.285683493969959	0.30353335218139	7.81363767406813	10.1319663924329	8.0822070265507	10.2935980866126
3.15468299342319	9.95202478899352	1	1	1	1	9.16372040403238	10.4157406419076	10.4157406419076	0.864353049264573	0.868318289741518	9.0426882005408	12.2460573708952	9.08338688785645	12.3574169047611
1.07674926659092	1.15938898310409	6	36	0	0	6.10249573352035	7.68080722917373	6.10249573352035	0.167860234421625	0.143200527461489	7.18002575653676	8.18645231551086	6.76050922201277	7.720136782674
3.01698989095166	9.10222800210453	3	9	1	0	8.57533558347387	13.8863030358929	8.57533558347387	0.649753478445335	0.661645927061456	9.75086125970465	12.6630752817098	9.84332045618495	12.8054144503801
2.62285940884613	6.87939147857264	2	4	0	1	9.06189325505169	10.4009228095933	10.4009228095933	0.451927053354336	0.474553012564054	8.00311704920736	10.6467143343659	8.25806539460288	10.8386007209259
3.46148686879314	11.9818913428274	3	9	1	1	10.7512427487241	15.5836048933022	15.5836048933022	0.763489877332801	0.757702934421809	11.1040415530807	14.2482600693874	10.873361866876	14.2585993782248
1.82835666416213	3.34288809138607	3	9	0	0	8.25985211125886	8.29996603062904	8.25985211125886	0.201855377704826	0.206571864402038	6.80653709723176	8.68213513698464	6.95190821034744	8.69896976718874
2.37211023946293	5.62690698816486	6	36	0	0	9.48168892797852	11.9073718265124	9.48168892797852	0.377036450347291	0.396333912216669	9.47643930431679	11.8075540259577	9.76227416163174	11.9550340614741
3.59424908971414	12.9186265189109	2	4	0	1	12.0917674875994	14.6729240072668	14.6729240072668	0.727969776806873	0.715883073227951	10.8537595238576	14.0463314904072	10.5090854174405	14.0143452448957
3.515517386375	12.3588624939049	6	36	1	1	14.4338857079908	15.8963966789586	15.8963966789586	0.832083879117251	0.824598528454173	12.8142454734196	15.9492083201826	12.5488831412171	15.9136220416963
2.02805370860733	4.11300184499595	3	9	0	0	5.70254713334684	10.0475138133725	5.70254713334684	0.23242606702498	0.243278315031169	7.19471677108888	9.26108260112883	7.41467001892045	9.35183525242131
1.42541916761547	2.03181980340559	4	16	1	1	6.33762739174999	9.29933200573353	9.29933200573353	0.253161838962066	0.239701741419901	6.79447849682694	8.29136168682354	6.68100850737026	8.07743197899621
3.71639004861936	13.811554993477	3	9	0	1	11.2083367706278	16.0392090480797	16.0392090480797	0.678436490091141	0.65666676483431	11.814393474429	14.9667966471961	11.3270843481064	14.8714789052356
1.67266276525334	2.79780072626493	3	9	0	1	6.68465646188156	7.58469164071088	7.58469164071088	0.181255481122139	0.180914706534983	6.52711495146634	8.2448362758831	6.59111573871631	8.18996287056072
1.53014001157135	2.34132845501156	3	9	0	0	6.59287626954031	8.73382373226164	6.59287626954031	0.164634080305545	0.159668218805803	6.28916882376434	7.85534500582551	6.26084501568225	7.72401613109956
2.6135286190547	6.83053184261799	2	4	1	0	8.97154629226007	12.6027635141554	8.97154629226007	0.637242439550284	0.65682016737011	8.12004609656436	10.8522560178033	8.37341254414144	11.0285660133024
1.8419779301621	3.39288269520426	1	1	1	1	6.07217238554149	7.72172662741362	7.72172662741362	0.615748446037208	0.622378842399786	5.86279971278078	8.05953187867211	6.04143015341745	8.06581694405976
1.02963548991829	1.06014924209928	1	1	0	1	5.11988841462331	4.81410362643311	4.81410362643311	0.284492487175074	0.246151044877169	4.479011147895	5.67211447411943	4.02200379708088	5.18957207493789
1.29042319953442	1.66519203389664	4	16	0	0	6.49748781406969	8.49938622817271	6.49748781406969	0.124582752786332	0.113267740422265	6.45621729658075	7.70329622646393	6.23121018113002	7.41562215295508
2.98554843338206	8.9134994480701	2	4	0	0	9.47797972990376	10.586789143615	9.47797972990376	0.554199159731868	0.569841761959928	8.97481073922612	11.859864959228	9.09853165893904	12.0243325711395
3.03200604673475	9.19306066743609	4	16	0	0	10.5858111693488	12.1806002663817	10.5858111693488	0.43226067221209	0.445644715319894	10.1822048358126	12.9588621171817	10.2670136673018	13.109343528597
1.39386138389818	1.94284955752256	4	16	0	1	5.89052686359492	8.59643693803175	8.59643693803175	0.133265974893477	0.124713233464063	6.60640067720931	7.97232989069319	6.47090947865678	7.75379050498974
1.78818853967823	3.19761825343656	2	4	0	0	6.17648098112843	7.83543310731278	6.17648098112843	0.267690608024431	0.272202421947603	6.18635719094079	8.10911314684729	6.32386650822263	8.10982822695785
1.9525175828021	3.81232491115136	0	0	0	0	4.38293820943779	7.15001232954272	4.38293820943779	0.674758144939349	0.686052509362609	5.35351373051902	7.7248185817106	5.60746935665078	7.78388424282212
3.03023546887562	9.18232699683183	2	4	1	0	10.2031649524088	14.2410098781129	10.2031649524088	0.738277526133987	0.748248420883584	9.24264431732728	12.2498381609983	9.33905535574951	12.3908972409071
1.18887212383561	1.41341692683339	2	4	1	0	6.03528667364562	7.60126332101065	6.03528667364562	0.329344532603885	0.29825872972499	5.3830307988992	6.74156992340125	5.07202859950435	6.37096551338026
1.19334266986698	1.42406672772525	2	4	1	0	5.31273693053022	5.95900046578327	5.31273693053022	0.330044072238995	0.299247967451767	5.38895489328067	6.75285384451571	5.082388281955	6.38558097858223
2.98357197432779	8.90170172599421	4	16	1	1	10.2853297385488	13.4694001866687	13.4694001866687	0.607391373771789	0.620447007360541	10.1846373261079	13.0277074533065	10.2917460266487	13.1714692545447
1.31419930816628	1.72711982158473	5	25	0	0	7.2690956152524	9.14687883937864	7.2690956152524	0.140279270352239	0.128330527093019	7.00141472807108	8.26512362978804	6.80307878740211	7.98614683173016
3.21107253828086	10.3109868461015	3	9	0	1	11.0881823728681	12.4296735846513	12.4296735846513	0.521745376756545	0.528654998224685	10.1808382324835	13.106987273469	10.1561023456561	13.2194546476899
1.22561077517457	1.50212177222402	2	4	0	1	7.07117652052941	6.08017383825207	6.08017383825207	0.189787556968368	0.171123424798181	5.29174147750601	6.59873318149213	5.02019421558582	6.2706041852394
3.67243005381897	13.4867425001928	1	1	1	1	10.0126302561863	13.5329306768358	13.5329306768358	0.925592850005334	0.919311464263531	10.694619588115	14.1383946679726	10.2831721261295	14.0500768374712
3.66961279208772	13.4660580438538	5	25	0	1	13.059361024038	15.594400485022	15.594400485022	0.659238752072912	0.639235519499137	12.6944519383325	15.7693918087092	12.261323834468	15.6866522216618
2.31574798747897	5.36268874151291	4	16	0	0	8.94528804510035	10.7281020143339	8.94528804510035	0.25752736052617	0.273921994884648	8.34160520116991	10.6105658231655	8.60721506674142	10.7676956253599
1.28574069822207	1.65312914306458	4	16	0	1	6.13290268270627	8.77268134879852	8.77268134879852	0.124208630571207	0.112771944776228	6.44963118415351	7.69124625871744	6.22035933062311	7.40031374666454
2.63678474305198	6.95263378119167	1	1	0	1	6.89192662734234	9.08850423795251	9.08850423795251	0.619360544999523	0.640668318265604	7.47490779068412	10.2537609314095	7.74628172564574	10.4437924361021
2.2027527061291	4.85211948435909	4	16	1	0	9.94040368789931	11.1661107917187	9.94040368789931	0.400310025981153	0.417443840536745	8.23103256005126	10.4998126082757	8.48233849273083	10.6187527041936
1.03899482428096	1.07951024488263	3	9	1	1	6.49436777255717	6.01461347181261	6.01461347181261	0.228366864417733	0.194885549300494	5.74027439393995	6.8281772197928	5.25967437897827	6.33879541464395
3.77816679282114	14.2745443143764	5	25	0	0	14.018984306237	15.9753034235582	14.018984306237	0.691899236452105	0.665233575744036	13.069082841174	16.1832927649387	12.5128781118325	16.0415456080896
3.84717478859238	14.8007538539808	0	0	0	1	12.1298127387453	15.1163702506591	15.1163702506591	0.948924565223539	0.941745540187301	10.581663680764	14.1544240577158	9.99799500320326	13.9780485052135
3.35542571800761	11.2588817490669	1	1	1	1	10.2999269602496	13.8082491635365	13.8082491635365	0.891188125685453	0.890728132747386	9.65647341652484	12.9635705164482	9.54857187116274	13.0137010108019
2.31012429762632	5.33667427048348	4	16	1	0	7.90921291112237	12.5253865850012	7.90921291112237	0.426024242180403	0.445253637455572	8.46932821912071	10.8290299506248	8.73115275039124	10.9697804641575
3.71786748268642	13.822538618817	6	36	0	1	13.1163142435708	17.651781051788	17.651781051788	0.751440178025436	0.731188230115635	13.3538982845022	16.4738339632595	12.8808233495002	16.3546908417899
2.53382675652392	6.42027803207654	3	9	0	0	9.22317299033784	10.8806407545937	9.22317299033784	0.333653882508875	0.354211281222476	8.32760846430576	10.8181641286626	8.58670764737713	11.0053487897047
1.59219768713228	2.53509347490939	5	25	0	0	9.46069798606437	10.4117602715847	9.46069798606437	0.168402976540438	0.164905537463118	7.43095905766128	9.00388294381892	7.44728978705951	8.89500127713138
1.18656736449338	1.40794211048078	2	4	1	1	5.94840176319255	7.90746007371175	7.90746007371175	0.328984637602089	0.297749470228425	5.37998322631037	6.73575654820655	5.06668773627577	6.36343061054539
1.39846264082007	1.95569775776945	3	9	1	0	3.74407808410229	6.61070570070029	3.74407808410229	0.276793414975362	0.261363693033771	6.22495334792684	7.74054746342659	6.0926760759617	7.51399623507821
2.59344617556781	6.72596306556728	1	1	0	1	7.25533387128046	10.0829883012504	10.0829883012504	0.608242826820436	0.630063839297513	7.36567637607425	10.1129686118376	7.64585242822846	10.3021065390051
3.93567808810622	15.4895620131994	1	1	0	1	12.4709872047821	15.2317347391147	15.2317347391147	0.892986491318118	0.87546744722116	11.4803581465855	14.916991329583	10.7562322993793	14.6902380274232
2.79657810018398	7.82084907042863	3	9	0	0	7.75849387549232	11.9131379418061	7.75849387549232	0.400379166818099	0.419931636361249	9.00089891256252	11.6784508456092	9.19558639836175	11.8643564127304
1.93273721821606	3.73547315467756	2	4	1	1	5.00551363246676	8.96331314063049	8.96331314063049	0.471981999373043	0.482528651580307	6.59958853567609	8.7590646048802	6.79580151445246	8.8028685349772
2.78925505350344	7.77994375349447	2	4	0	1	7.48560596344985	12.011560158736	12.011560158736	0.49779241871082	0.518460460285976	8.43520578411425	11.1949774310593	8.64365722784316	11.3825946172382
3.37546437652782	11.3937597572083	3	9	0	0	9.96964549724962	13.7574626977498	9.96964549724962	0.573034628042841	0.571599642429842	10.6887510653266	13.6977683523796	10.5370507196951	13.7568975404655
3.36420628195629	11.3178839075541	4	16	0	0	11.1530655709816	15.1295026245908	11.1530655709816	0.534390481694873	0.533100203396379	11.1820512474005	14.1366163399115	11.0368276727449	14.195399000098
2.95526100741699	8.7335676219593	2	4	1	0	7.81153964424475	11.1743468005775	7.81153964424475	0.72080427191917	0.733040161855822	9.02991198136943	11.9918646501362	9.16531559170958	12.1457847591665
2.90080709545873	8.41468180506372	2	4	0	1	9.02938119537058	11.8003275161382	11.8003275161382	0.529624196050775	0.547778667030001	8.73789184444192	11.5704228972429	8.90215892389308	11.7472894388474
1.49601669213735	2.23806594315357	4	16	1	0	7.28103230264538	9.29478733827388	7.28103230264538	0.263698942541806	0.253553621088488	6.90400661301082	8.47923930243291	6.84460551111803	8.30823502984376
2.80622036359273	7.87487272904251	3	9	1	1	8.88186394163315	12.6530827812972	12.6530827812972	0.592287670384768	0.610167755267414	9.16717983305009	11.9465581559492	9.35490016962702	12.1163499219905
3.87080462602898	14.9831284528874	3	9	1	1	12.0808618138984	16.8139115105072	16.8139115105072	0.84914833708773	0.828133862251277	12.4967995195633	15.7969034891702	11.821881791874	15.5967735957476
3.4897823696956	12.1785809878383	1	1	0	0	9.42719925285979	12.5748055638085	9.42719925285979	0.81912664489033	0.814455373278054	9.94570339694154	13.2193864355033	9.72294956021855	13.2324802254886
2.58079804154113	6.66051853122253	3	9	1	1	7.25232272071996	12.4142851383945	12.4142851383945	0.531165731457824	0.552288258343232	8.58418754460271	11.2052452283015	8.83252467961845	11.3793813099746
3.6163254447747	13.0778097225249	2	4	1	1	9.98360352226444	11.8351039515784	11.8351039515784	0.855745167606304	0.846620285895963	11.0682201903204	14.365042044775	10.697212948853	14.3069892770629
3.74131212825887	13.9974164410569	3	9	1	0	11.2501432039014	14.6978417638927	11.2501432039014	0.824519095264156	0.807785648638624	12.0409765657407	15.2977527812958	11.5218063319131	15.1734264068819
1.48746087006293	2.21253983996838	5	25	0	0	8.88342931746955	7.95072965406798	8.88342931746955	0.156996816899853	0.150230063065425	7.26151075473261	8.72093591739613	7.20458114294388	8.55258733160871
2.4833960630931	6.16725600618629	3	9	0	1	7.46112063303962	12.0851367363533	12.0851367363533	0.321939677774827	0.342123594703531	8.20501027276251	10.6570649499421	8.46984362986262	10.840476749516
1.54450701759197	2.38550192739084	1	1	1	0	5.65576554202415	7.13283182840603	5.65576554202415	0.555190370132251	0.546232815176977	5.34323099907509	7.23269101969341	5.35209507646997	7.09330134065048
1.25570129277185	1.57678573666889	2	4	0	1	5.85491643333194	6.05402900120152	6.05402900120152	0.193146426654516	0.175678674726312	5.33286705875886	6.67544208019497	5.0899235517555	6.36897850232867
1.56093041598797	2.43650376355637	5	25	0	0	7.45965480759682	7.90652732767652	7.45965480759682	0.164888722112425	0.160407750927302	7.3794092430006	8.91882979729478	7.37483353722324	8.7927798236079
3.99037932348438	15.9231271452916	5	25	1	1	14.5720681744193	17.5595225584839	17.5595225584839	0.867134977016355	0.841807217537837	13.9704890804295	17.2456166002537	13.1416118662439	16.9557979714665
2.2046464337036	4.86046589764201	3	9	0	1	6.70171470131889	12.608783412176	12.608783412176	0.263726220655233	0.279233354772593	7.56587364165474	9.7899541189923	7.82389174312483	9.92916625638695
3.83656544075347	14.7192343811839	2	4	0	0	9.89870115278518	14.6917052527128	9.89870115278518	0.788624140279812	0.764960711433615	11.6882926044857	14.9692033400741	11.0706097663126	14.8065451622285
2.87751493626274	8.28009220841517	5	25	1	1	12.2465019281245	12.5399065289693	12.5399065289693	0.606355508949282	0.621589517763527	10.4007204371758	13.166611150647	10.5627497806386	13.3175330678471
3.07626950973645	9.46343409653413	5	25	0	0	10.7183037055917	11.3367662833034	10.7183037055917	0.474922358257097	0.486339169588633	10.8215501945883	13.6130170724376	10.8863580145765	13.7468470982663
1.75872137583792	3.09310087782923	2	4	1	1	5.51147141572171	8.52481070206599	8.52481070206599	0.434052452647419	0.436909593981303	6.27337593556871	8.26187328438285	6.39255125021853	8.23396208126385
2.24544955091551	5.04204368570666	3	9	1	1	8.12219483776156	8.73937550986969	8.73937550986969	0.445145432528057	0.463991635932504	7.79582580770739	10.1502797003592	8.0554151612714	10.2830333111218
1.46952198864892	2.15949487512268	3	9	1	0	7.54947984840498	9.0734632488102	7.54947984840498	0.287906335953999	0.276110414555931	6.333603889614	7.92868775212373	6.25734327175648	7.746309115469
1.7908997926861	3.20732206744313	6	36	0	0	7.93892549051882	10.9217315932293	7.93892549051882	0.259289959256497	0.262182887363571	8.27186936196985	10.0772120484332	8.41542399537516	10.05489457062
2.90057227364741	8.41331951465212	2	4	1	0	9.92111147747219	13.2956595415422	9.92111147747219	0.707810282132342	0.721585247222249	8.8777143796172	11.8054947922918	9.03858433528018	11.966991994314
2.52142498828471	6.35758397154653	0	0	1	1	6.46358500332046	9.14846192105384	9.14846192105384	0.886488246934849	0.89506077231096	6.74729564305578	9.69940706065865	7.06277901677335	9.86427190467524
2.95341751677915	8.72267502841795	1	1	0	1	7.70932762191878	10.2273079253579	10.2273079253579	0.699408850366941	0.713552706519334	8.32079117001545	11.3113923848984	8.48002095263607	11.4789535224077
3.19932556780986	10.2356840888419	3	9	0	1	8.42751999130876	12.8436003647331	12.8436003647331	0.518117527695627	0.52556226254707	10.1454126123215	13.065298174729	10.1288808646597	13.1810505160821
3.88495031208731	15.0928389273873	1	1	0	1	9.18906572869798	13.5067055853599	13.5067055853599	0.885892204621834	0.869507457140782	11.2973535155128	14.7187614252955	10.6386798466597	14.5243947411725
1.80825568479486	3.26978862159292	2	4	0	1	6.67700918285004	10.5106396052516	10.5106396052516	0.271117308927474	0.276421626993933	6.22317514207765	8.16596311514644	6.37036849022675	8.17543333628832
2.7526142525021	7.57688522307769	1	1	1	1	7.71249320778825	12.1459709841773	12.1459709841773	0.799155082215356	0.811761254233587	7.91505507687753	10.8706112745465	8.15166524802831	11.0429417488189
1.12387121911161	1.26308651714741	3	9	0	0	5.04573161885067	8.17007501386029	5.04573161885067	0.127159182280079	0.110091149564231	5.70446315540876	6.80180461994905	5.31939051550295	6.39580983209816
3.78439531172626	14.3216478754157	4	16	0	1	12.8341968606894	16.5267117835725	16.5267117835725	0.667840563380227	0.640240763848302	12.5794066669698	15.7067533972011	12.0105398070386	15.5691144477768
1.3898212807253	1.93160319235691	2	4	0	0	6.37020737565398	7.40878919109496	6.37020737565398	0.209144594298113	0.197143707741829	5.52541592564515	7.02295374322709	5.40072238387423	6.80745425071986
2.5659784511663	6.58424541184981	0	0	1	1	7.60287877740433	10.705419714498	10.705419714498	0.89116951615663	0.899399377911811	6.85691842997092	9.84252715003766	7.16602361470196	10.009929634582
2.92371341539547	8.54810013536344	5	25	0	1	11.407243014906	11.3048780464063	11.3048780464063	0.430226622003062	0.446260715787155	10.3877604299702	13.0875369721587	10.5328368379251	13.2480985622837
3.68205140857026	13.5575025753542	5	25	1	1	14.0577921200838	13.7196256989932	13.7196256989932	0.808956052130311	0.793486815424386	12.8773477861179	16.0523831834149	12.4271176485874	15.9477877911436
2.73761573154479	7.49453989360153	8	64	1	1	11.8325301834563	15.221317878595	15.221317878595	0.90014861678087	0.905832191392198	11.4559161879992	14.3241820360166	11.7343112880289	14.4434649026436
1.47738865134306	2.18267722711727	4	16	1	1	9.29565783624485	8.04175841485767	8.04175841485767	0.260866917297507	0.249847857488818	6.87469995137423	8.42941913635618	6.8014383932867	8.24733475500054
2.51376719982363	6.31902553490915	4	16	1	1	8.93379268484909	10.0992286762119	10.0992286762119	0.477871637684202	0.498806501437078	8.94786546680115	11.4695436575943	9.20305837115643	11.6355460618737
3.63755016773939	13.2317712228209	5	25	0	0	13.7615028759618	13.2192993551066	13.7615028759618	0.649411825052551	0.631389461563632	12.5856927438093	15.6482886631323	12.1870244973284	15.5818305360873
2.50724420999177	6.28627352853724	3	9	1	1	5.70094851907489	10.038289160684	10.038289160684	0.511646786456708	0.533009681716178	8.40319028705941	10.9689546487541	8.66207696863795	11.1389132646983
1.01880948944017	1.03797277577335	5	25	0	0	6.28148139751147	8.34504239395918	6.28148139751147	0.11709674212025	0.097281712480409	6.6160823549304	7.52324038757715	6.11856626931496	7.02043490609222
1.70223375991918	2.89759977340859	1	1	0	0	4.76186654005972	8.16610929887424	4.76186654005972	0.397678096155663	0.399192470158549	5.46899851055764	7.42962662380066	5.58062872682588	7.38848391727722
2.04131771903485	4.16697803004565	5	25	0	0	6.40822464617666	9.34336846310893	6.40822464617666	0.230560450997937	0.240891183872771	8.26196416727671	10.2804703153076	8.48804428999673	10.3633002615773
3.08435313799419	9.51323427985458	1	1	0	1	9.85143192021077	11.7170761398721	11.7170761398721	0.731074518673228	0.740966755264022	8.69518013527059	11.7636595022656	8.78344059035998	11.9070186853963
2.3052536023315	5.31419417106238	2	4	0	1	6.95377642136589	8.68560689955692	8.68560689955692	0.371915530943992	0.392375106720485	7.242887885362	9.63933375395083	7.52207133998719	9.80025851832138
3.76770117506385	14.1955721445775	4	16	0	0	11.4387805598906	16.0991040252062	11.4387805598906	0.66268320282086	0.636169398794468	12.5210626219546	15.6426579562428	11.9718541625118	15.5145366463731
3.28234829078428	10.7738103020145	0	0	0	1	8.09820416954277	12.9103891877378	12.9103891877378	0.897504379555818	0.899015213091098	8.70783317003285	12.0465561025613	8.68911167755465	12.1314727254458
1.36137285199948	1.85333604216119	0	0	0	1	4.74050605752465	5.99366892872381	5.99366892872381	0.559432760749598	0.539255553987063	4.33901887040002	6.0926094452972	4.23759828262148	5.85126679928235
1.3676823603455	1.87055503880023	6	36	0	0	7.94877138862709	6.74025242034303	7.94877138862709	0.199009961878631	0.185175776881144	7.57314927927793	8.92538985909394	7.43469408545751	8.67127842801975
1.68611249001697	2.84297532899122	7	49	0	0	8.01915614121805	10.2347792734891	8.01915614121805	0.378210502724999	0.375916000877961	8.5616644031462	10.3254537035252	8.67118256996086	10.2400827265518
1.48138849623501	2.19451187677743	2	4	0	0	6.49936116923996	7.72198798776633	6.49936116923996	0.221082074540348	0.212900939794832	5.6655471692512	7.26546682543251	5.61291285656245	7.10681308575533
1.63746292865835	2.68128484273038	3	9	1	0	5.62967296352565	9.39521513543677	5.62967296352565	0.316334066290134	0.312930471366053	6.6072329322014	8.38354863169333	6.64651604768877	8.29535501444202
2.06477903481573	4.26331246261457	2	4	0	1	6.4285943746848	10.1181500196154	10.1181500196154	0.319280045198034	0.333736179071814	6.7236060027818	8.91074235917789	6.96481499155912	9.01407990639726
2.51182233775035	6.30925145642161	2	4	0	0	8.83311789059539	10.4892581064068	8.83311789059539	0.422708869868807	0.445429192029398	7.72770962994658	10.2886918241104	8.00075705044743	10.4755894830724
2.39303337805904	5.72660874850468	1	1	0	0	6.00159610403875	8.66992188933137	6.00159610403875	0.557113272076656	0.579521521966263	6.88105404217905	9.47432416342885	7.18143199129115	9.64690105684141
3.42377237044275	11.7222172446072	1	1	0	0	10.1665291689598	13.2614975733333	10.1665291689598	0.806027818842625	0.803687500226479	9.73269616887018	12.9766717399376	9.56998331716262	13.0166750776851
2.93285692133941	8.60164972104847	3	9	0	0	9.43282540223803	12.2792578478347	9.43282540223803	0.438448756083	0.455341125625587	9.37293070337035	12.1384832281723	9.51138793625276	12.3098899905945
1.78391980193555	3.18236985973778	1	1	0	0	5.21170984805476	7.53391735047903	5.21170984805476	0.414483072016342	0.420053923023401	5.61508991825084	7.65874999321739	5.76992136580152	7.65553843281053
3.0684748867061	9.41553813034601	3	9	1	1	10.0335621310494	12.4518632861104	12.4518632861104	0.66361823338449	0.673710934474331	9.89910473341537	12.8415352896233	9.96262762878677	12.9737332997091
1.45151649136096	2.10690012469284	3	9	0	0	6.26046403464912	7.99917807066057	6.26046403464912	0.15630172893289	0.148838132723846	6.16520169631366	7.64490358039388	6.07864921749196	7.46697385580975
2.29026117711328	5.24529625939231	1	1	1	1	7.94761246351333	8.59727892474052	8.59727892474052	0.709307639488508	0.72574609716405	6.78608622030877	9.39062209283375	7.08024555846483	9.53138024448568
3.06497751246206	9.39408715189815	1	1	0	1	9.45855753807358	10.2562292743744	10.2562292743744	0.726467272968699	0.737019469925805	8.63887153026652	11.6961838528919	8.73854108001225	11.8436743469768
3.16731145163067	10.0318618316308	2	4	0	1	9.89475580178176	12.311003896009	12.311003896009	0.607400259609559	0.616138126158734	9.50331178639366	12.4930181928561	9.51973460307922	12.6185667093356
2.60450652707368	6.78345424956941	2	4	0	1	9.32110020384106	11.3226763398975	11.3226763398975	0.447013938073827	0.469721902242818	7.95688213701276	10.5871054185113	8.21553590807424	10.7786000178756
3.76042277179658	14.1407794226463	3	9	0	1	11.4660595496195	14.994697916442	14.994697916442	0.691522571084827	0.667074652458816	11.9668914187214	15.1350124124744	11.4291222258852	15.0154341914196
1.47931285970844	2.18836653689877	3	9	0	0	5.41884607502695	5.34420683587931	5.41884607502695	0.159182715197229	0.152595991707882	6.20843579221047	7.71894307858216	6.14306227740468	7.55784795742351
3.14437785488553	9.88711209429455	3	9	0	0	11.3249154287738	12.330886540035	11.3249154287738	0.501249097464204	0.511073457849132	9.98124352215198	12.8712253399661	10.0015494708453	13.001411075947
3.03247833275236	9.19592483861254	4	16	1	1	10.6688837915022	14.258385493886	14.258385493886	0.621127852206566	0.632533758034698	10.3240312281603	13.1963655332118	10.4050776732845	13.331357817305
2.58868633024395	6.70129691639186	6	36	0	1	10.4148344644707	12.4423417815458	12.4423417815458	0.431575880152737	0.452144223611446	9.99781198644718	12.4962899676529	10.2641501094803	12.6630818695443
1.57933675334789	2.49430458047545	3	9	0	0	5.78768815187055	8.48211808639589	5.78768815187055	0.170143633360512	0.166764192845423	6.36937736562543	7.9886234744926	6.37484957325425	7.88485403824553
1.649890455883	2.7221385164138	4	16	0	0	7.24230694961367	9.21942483466136	7.24230694961367	0.158577680019326	0.15734589076885	7.01675865707018	8.66165473073062	7.06421057997314	8.59082114196983
3.34654388111085	11.1993559482005	1	1	0	0	9.21020478719807	11.6307405548776	9.21020478719807	0.790044969764311	0.790498358365732	9.48813071035385	12.6955218048538	9.39102025090453	12.7641935484691
2.96597161982208	8.79698764959004	5	25	0	0	12.3532610614395	12.8928015226582	12.3532610614395	0.442374326222573	0.45731504867891	10.5059645000953	13.2319096670112	10.6307625892142	13.386252450413
3.7779161403887	14.2726503638094	1	1	1	1	12.9358938544232	13.9626761677743	13.9626761677743	0.934978993157311	0.927199478735457	11.058776434306	14.5406669871237	10.5276170668942	14.3949403545301
2.64343057945371	6.98772522839096	1	1	0	0	5.3874797383001	9.07659853144154	5.3874797383001	0.621064990886429	0.642282694739145	7.49179750888555	10.2754355182843	7.76168225038204	10.4655195338628
3.23378605558537	10.4573722532984	2	4	0	1	9.43031745874665	13.2350685039054	13.2350685039054	0.626812230600875	0.632603125048736	9.70352136707732	12.7287741740836	9.67377748356208	12.83589077984
1.76816219487227	3.12639754737554	1	1	1	0	5.00194995162803	4.94506433005086	5.00194995162803	0.600456264496903	0.603887921356473	5.72694289321889	7.85015561893174	5.87037552785318	7.82449266221233
1.50240663392469	2.25722569366093	4	16	0	0	8.38921121759097	8.4086328619284	8.38921121759097	0.143293792104861	0.137775955924377	6.77365604216993	8.26050081895215	6.72244347783953	8.10865528290934
3.72327493131161	13.8627762141335	2	4	0	1	11.1133653295334	13.6320628679288	13.6320628679288	0.761217880862523	0.742769159923556	11.2919873958101	14.534012735704	10.8080794860617	14.4361668042288
2.44748951820657	5.99020494173101	2	4	0	0	6.22272985765483	10.2069752151551	6.22272985765483	0.406368839574231	0.42871246613855	7.57287862955022	10.0841306383732	7.85167736824488	10.2652675047751
1.33885065512732	1.79252107673485	1	1	1	1	3.63207371827817	4.43364188597064	4.43364188597064	0.515621768602948	0.492061029684977	5.0274532345002	6.68738055672764	4.87552362543479	6.42095317823943
2.63787744008005	6.95839738888326	6	36	0	1	10.2837701701656	12.2686269841644	12.2686269841644	0.444674631290463	0.465043636225481	10.1217185606745	12.6560493183302	10.3781416160482	12.823901364302
1.10221866494976	1.21488598536363	1	1	1	0	5.6958414607165	6.52342012513441	5.6958414607165	0.473307639570371	0.430038177774513	4.7080380285845	6.0865641743939	4.32717175550591	5.64733702624268
3.55245731445029	12.6199529709914	1	1	0	1	9.25818228978244	14.8874456078772	14.8874456078772	0.831064784599365	0.824251703157505	10.1513336883065	13.4518903490236	9.86818741723076	13.4373821474619
1.6993221368175	2.88769572467799	3	9	0	0	7.10551255496675	8.54158778445117	7.10551255496675	0.184594892690819	0.185124884960667	6.57351651321325	8.31883948205259	6.652894014077	8.27711981171921
3.08091839542612	9.49205815927508	4	16	1	0	10.4816625443859	11.9996222373506	10.4816625443859	0.63468827185799	0.64434331517297	10.4640751150362	13.3646152749795	10.517328763793	13.4897219288524
2.41408156836405	5.82778981871505	3	9	0	0	7.36561762307208	11.5664543622828	7.36561762307208	0.306431244478784	0.325840927611572	8.0399885728096	10.4377538287884	8.30921981577339	10.6138682818712
3.09400978614576	9.57289655676574	3	9	1	1	11.1546893946642	12.5383068746502	12.5383068746502	0.670450427062611	0.679611734885162	9.97345412188335	12.9305460784803	10.0218001432286	13.0572140270246
2.40245323604904	5.77178155140251	2	4	1	0	5.28608861487962	10.5790107451008	5.28608861487962	0.5844144120511	0.60496885590371	7.60702685132306	10.1780493454975	7.88428349240055	10.3385015572686
2.30468038003892	5.31155165413633	4	16	1	1	8.63654656440671	10.5198552732668	10.5198552732668	0.424691748710212	0.443833820325512	8.45701335478044	10.8121969098861	8.71853745528026	10.9519827751274
1.20941632147878	1.46268783865927	1	1	0	1	3.63642774095124	5.01912514488983	5.01912514488983	0.310373874287686	0.28305508211623	4.70644377445303	6.11934352400181	4.43861338181874	5.77732589051558
1.94341734354384	3.77687097118701	3	9	0	0	6.13940745710801	9.45918789881719	6.13940745710801	0.218870200215261	0.227200888605272	7.02610991040218	9.01323321569644	7.21854053950508	9.07513530576458
2.24158639390953	5.02470956136033	3	9	1	0	6.52918381311604	10.2887413718276	6.52918381311604	0.444206159057075	0.462976985400497	7.78729398835029	10.1384600823785	8.0464629931116	10.2704035705053
2.75582080613822	7.59454831554429	1	1	0	1	7.54231969071944	10.5952679854042	10.5952679854042	0.649809201947365	0.669072916190595	7.78304066251407	10.6453863716097	8.02212628805395	10.8329546157571
3.30502917175181	10.9232178261305	2	4	0	1	11.4883131037507	15.1356269476805	15.1356269476805	0.647465414281234	0.649911315510635	9.92221060629274	12.9839382174153	9.83887052926615	13.0688044503187
2.56506859627552	6.57957690359888	3	9	0	1	9.98000426456614	12.8855799700032	12.8855799700032	0.341091743756712	0.361795328124108	8.40462898422245	10.9186143374159	8.65910496455709	11.1074871008933
1.26968737132847	1.61210602091101	2	4	0	0	3.84572051155769	8.18048433601489	3.84572051155769	0.194735651690361	0.177828217749687	5.35224095817335	6.71125323315765	5.12233376105875	6.4147029044536
2.08849327382632	4.36180415481776	0	0	0	1	6.15910583946756	8.29918836981346	8.29918836981346	0.701761168090821	0.716130842570196	5.6283638002055	8.12541596175996	5.92256844524844	8.22842680351443
1.66759294248186	2.78086622181531	3	9	0	1	6.89207824140143	7.64692142618533	7.64692142618533	0.180628902048891	0.180122551604179	6.51835826071255	8.23080398510499	6.5793673407298	8.17338820210262
2.4954891083762	6.22746589002427	5	25	1	1	8.94858745452215	12.1539787325333	12.1539787325333	0.50285158773851	0.523182072341828	9.41496358547559	11.911661665235	9.67747396934394	12.0685837997824
3.96677988092415	15.7353426237046	2	4	0	1	11.961160660982	16.2034652866422	16.2034652866422	0.817812638090399	0.788783407306786	12.1571074115562	15.477472226177	11.3723581973077	15.2322525826988
1.81567734736018	3.2966842297169	4	16	0	0	6.34737875993611	8.61919227066873	6.34737875993611	0.178306264818505	0.181978265637363	7.31182789914031	9.12580651864031	7.4483917377405	9.13282485389332
3.20878489478491	10.2963005009998	2	4	0	0	8.78070934366855	13.6086716754749	8.78070934366855	0.619523364636991	0.62644452691406	9.62778718716969	12.6398423210164	9.61584181195219	12.7541549934005
3.52367528737523	12.4162875308589	2	4	0	1	11.0817046712574	13.4703215054225	13.4703215054225	0.708986069358693	0.700480940133228	10.6199721527347	13.7831663856149	10.3455433855643	13.7836197484984
3.27254512626678	10.7095516034524	2	4	1	1	10.2550103507894	14.1568677745139	14.1568677745139	0.791405674733586	0.793348036847096	9.96243921820318	13.1031420396304	9.90056419330172	13.183075274832
1.9201668263413	3.68704064098162	6	36	0	1	7.17645267331381	9.58127560796301	9.58127560796301	0.281797073776168	0.289437302695788	8.51525897600855	10.4471936869796	8.71497698299868	10.4775046542411
2.52153517329134	6.35813963014539	4	16	1	0	6.04731289507345	11.4860187786132	6.04731289507345	0.479919955889072	0.50085768204268	8.96680853319319	11.4943939229999	9.22105924573547	11.6609417395181
2.55917567899451	6.54938015595699	6	36	0	0	9.50333480593719	13.507581654573	9.50333480593719	0.423836703194643	0.444435252857018	9.92445289941046	12.4010383046269	10.1957645087705	12.5666032977106
1.68357123807073	2.834412113659	5	25	0	0	7.94840530218868	9.80923420856219	7.94840530218868	0.179231427314669	0.178629431453455	7.58630815757101	9.25528813279892	7.65903147710547	9.19372696852347
3.77622684533708	14.2598891874444	3	9	0	1	12.8175771046126	17.0419102944592	17.0419102944592	0.696173082287284	0.670771466249487	12.0220223417812	15.1956284357869	11.4657453099911	15.0671021275642
1.28861100343056	1.66051831816232	2	4	0	1	4.05813820546526	5.77075735833347	5.77075735833347	0.19691461778392	0.180769357534171	5.37871586248678	6.75986536861102	5.16618585832269	6.4765695499466
1.03131001885049	1.0636003549814	3	9	1	1	5.03527532354502	6.79270807408747	6.79270807408747	0.227464781614986	0.193615120476571	5.7310969407432	6.80939016378735	5.24186623129428	6.31367163657192
1.53737642429769	2.36352626998635	2	4	1	1	5.5995135322464	7.3016426063915	7.3016426063915	0.389684689527072	0.380481696823178	5.89516697778026	7.65171995447906	5.87962432945296	7.51032353372016
2.71475678123534	7.36990438126325	3	9	1	0	7.83377346493086	10.6530413953865	7.83377346493086	0.567326277983129	0.586959753601725	8.92549247804508	11.6426581648177	9.14294984803932	11.8173298927119
3.61436713463627	13.0636497839388	7	49	1	1	14.2905096329705	16.3498534008637	16.3498534008637	0.914815241562706	0.908098901662908	13.618997648068	16.8600320368459	13.2765337773144	16.7645566659165
3.85294567234814	14.8451903540663	2	4	0	1	10.5085311615801	15.5320909795156	15.5320909795156	0.792436010082056	0.768057127742503	11.7464842596652	15.0326662521297	11.108567992578	14.8600967201796
3.37983168056235	11.4232621889329	5	25	0	1	13.6732606975718	15.0476495028521	15.0476495028521	0.568817020675451	0.566104091696147	11.742832556441	14.6938657757548	11.5898084816378	14.7392767283848
2.04060041112825	4.16405003789679	2	4	1	1	6.20383238300932	10.2058511715216	10.2058511715216	0.49668319048221	0.511001734357365	6.81455081507404	9.07498272704	7.04575496954329	9.15550347744715
1.36043829214759	1.85079234674146	1	1	0	0	3.95463559181723	6.50541177304229	3.95463559181723	0.334541171495215	0.316512814034532	4.91846190192397	6.50774164685238	4.78857950412725	6.27105894718346
2.73240442224778	7.46603392671924	5	25	0	0	10.8047465291658	13.6320143332461	10.8047465291658	0.377852184718014	0.397029870715455	9.87138672188023	12.4453094715884	10.089512822233	12.6226559625311
2.39426056412049	5.73248364890255	1	1	0	1	7.0293559631402	9.48095296820205	9.48095296820205	0.557423325332017	0.579837339144389	6.88391893828596	9.47817257908314	7.18427577319502	9.65091307126906
3.48147896374576	12.1206957750042	4	16	0	0	11.152307707083	15.6663501436899	11.152307707083	0.571895303951601	0.563766174377561	11.5571372790681	14.565795739805	11.3085859176997	14.5787961931497
3.51597524574026	12.3620819286583	5	25	1	1	12.0222778772373	14.8401156194747	14.8401156194747	0.772163583405123	0.763264061733214	12.3216099209746	15.4297113905111	12.0422661567409	15.4048383702706
2.52088558138348	6.35486411442713	0	0	0	1	6.67484242079923	10.7770266008401	10.7770266008401	0.783873238021443	0.799320587897076	6.60550798004494	9.46181162585915	6.92455947027393	9.64203817902782
3.23351574758999	10.4556240899125	2	4	0	1	9.7079126194995	12.2265551159498	12.2265551159498	0.6267335197692	0.632536766185246	9.70269973732266	12.7278109582837	9.67315109363648	12.8350070674092
1.75871868035756	3.09309139663864	1	1	1	1	5.1435369025103	8.65654969483769	8.65654969483769	0.598509805534701	0.601499496647232	5.70989222277284	7.82356939829711	5.84849188972395	7.79361917230627
2.24636339978315	5.04614852388531	1	1	1	1	7.91275258013703	10.1552781739451	10.1552781739451	0.700255760348468	0.716421545762712	6.68822396503023	9.25575972079998	6.97852039329745	9.38786613401455
1.75915884063579	3.09463982658706	2	4	1	1	7.58697916796726	9.00869877086635	9.00869877086635	0.434144579878544	0.437023273517017	6.27416414450792	8.2631038723428	6.39356499582308	8.23539227602875
2.09768264903687	4.40027249607034	6	36	0	1	9.53544468171345	10.4936438699882	10.4936438699882	0.316105904799237	0.329461487646007	8.87234929162409	10.9691261993415	9.12633781905486	11.0578535224107
2.26740780705586	5.14113816349787	2	4	0	0	7.69719783885672	10.1530860112498	7.69719783885672	0.363154983738209	0.382886783259906	7.15794505329512	9.52271723522348	7.4343705494357	9.67653002967354
1.17684195400216	1.38495698469961	4	16	0	0	6.0556337214564	7.80737467828099	6.0556337214564	0.115943135995063	0.101765854824949	6.30165212102177	7.41415271925503	5.96800617253536	7.0442932973691
1.58606708841398	2.51560880895001	1	1	0	1	5.81996372673601	7.22765243470808	7.22765243470808	0.374905009737971	0.370160297103089	5.27088630966601	7.10963525495399	5.3114334608118	7.00870258114981
3.09508022712544	9.57952161234284	0	0	1	1	6.54072396166816	11.0538202216109	11.0538202216109	0.937339288711323	0.939880570931886	8.28614628314882	11.6193958073053	8.39212135411656	11.7397113079095
3.19781265873462	10.2260058003634	3	9	0	0	10.9697851901251	14.7607472065973	10.9697851901251	0.51765080297726	0.525163797076584	10.1408585155745	13.0599340802523	10.125374971311	13.1761043932175
2.79555101739243	7.81510549084383	7	49	0	1	10.3546536709282	14.9940407527991	14.9940407527991	0.644378460194593	0.660359900201394	11.0093685371335	13.7183474458264	11.24210584454	13.8671475362639
1.71435514860786	2.93901357555829	4	16	0	0	8.89697158649883	8.34939866574252	8.89697158649883	0.165911227686301	0.166585728883647	7.12875230504606	8.8404740225749	7.21359585443898	8.8015742505755
2.99340103962459	8.96044978402556	3	9	0	1	9.93287272366597	13.3726817879743	13.3726817879743	0.456014034610766	0.471240641724762	9.54321318861616	12.3458920467866	9.65168798803343	12.5078256449356
2.99802867998369	8.98817596600475	4	16	0	0	10.4970710760941	12.3450712464266	10.4970710760941	0.422388533527982	0.436797010568109	10.0851624339591	12.8415671493006	10.1882772607018	12.9982620146343
3.81587742571719	14.560920528098	3	9	1	1	11.3043146621223	14.508324533214	14.508324533214	0.838994392064997	0.819718781246284	12.3017328979266	15.5841352836503	11.6945979323319	15.4172012170795
3.9171140298713	15.3437823230146	1	1	1	1	12.0750550238636	14.105592068921	14.105592068921	0.94591202847988	0.936521429763216	11.5536068580953	15.0801651636208	10.8501830180602	14.8500171830975
2.89644571533427	8.38939778187823	2	4	0	0	9.23533582996527	12.6461201014874	9.23533582996527	0.528367188369394	0.546637283116157	8.72586144192339	11.5556250622812	8.89205221370176	11.7330308675242
3.07245640875772	9.43998838371636	4	16	0	0	11.0445463185194	14.3788703036714	11.0445463185194	0.444181099548286	0.456222621579487	10.2989982200905	13.0992688106771	10.360750070558	13.2415870743306
2.17197308363393	4.71746707603028	5	25	1	1	7.19569628323702	10.1763561449509	10.1763561449509	0.421944417032023	0.438091510758498	8.67597774978707	10.9069892749657	8.92778405215958	11.0109194409499
3.71890602563508	13.8302620275049	4	16	0	1	13.186375263915	16.3340319033343	16.3340319033343	0.647484571657873	0.624158727180889	12.3518704530612	15.456126964975	11.8587802226246	15.3550116569206
2.69830567995086	7.28085354245509	3	9	0	1	7.52001037940724	11.1856047539909	11.1856047539909	0.374336527563083	0.394878315430581	8.74229577915059	11.3525799871413	8.96785782558159	11.5430763882878
3.62231642263941	13.1211762657232	2	4	1	1	11.283890807632	14.7495173719467	14.7495173719467	0.856737850374801	0.847440180754029	11.0883698194061	14.3875660135097	10.7110959572846	14.3265754591295
1.45060010277666	2.10424065817566	3	9	0	0	8.1411786856889	7.04119890908491	8.1411786856889	0.156207931790482	0.148715553960306	6.16378740076716	7.6424693461804	6.07652565256989	7.46397792525197
2.15273614996113	4.63427293134946	5	25	0	0	9.24897129443915	11.3602426266529	9.24897129443915	0.249789428890037	0.263061462844861	8.49433267430365	10.6130580426065	8.74623636663489	10.7275582713672
2.16869226843119	4.70322615515321	3	9	0	1	6.15056873236345	11.9862004764893	11.9862004764893	0.257012617705129	0.271654730101404	7.48818416536246	9.68098971477463	7.74057446322508	9.81162203522974
3.79114178195596	14.3727560108922	3	9	0	1	14.0288216268558	15.5217674786309	15.5217674786309	0.700538114355256	0.674241027234096	12.0742438898832	15.252950772369	11.500307979978	15.1158632264576
3.49705330957659	12.2293818500206	2	4	0	1	11.33147024634	15.8595698741197	15.8595698741197	0.701696701721161	0.694548350416288	10.5328684205622	13.6845530992342	10.2838517634969	13.6965850580169
2.17680394463241	4.73847541336723	3	9	0	0	6.91845875245382	9.89424154590311	6.91845875245382	0.258511786870208	0.273353246823272	7.50561702472266	9.70551588531378	7.75937180677047	9.83814137322934
1.63252123305574	2.66512557637784	1	1	0	1	4.0383143632157	8.01293867439919	8.01293867439919	0.383851069753615	0.381670662196569	5.3487506949347	7.2367733698683	5.41908254520289	7.16057417127205
2.7763487289194	7.70811226457238	4	16	0	1	10.997437129105	14.0860960851795	14.0860960851795	0.361528417601924	0.380290439878128	9.47581015282532	12.0907139230614	9.6745740390848	12.2735282599611
1.71525725442916	2.94210744887187	4	16	0	0	8.10173570227351	7.41457450629779	8.10173570227351	0.166016825938499	0.166718056651716	7.13034426955348	8.84299138622614	7.21568632163917	8.80452348678672
3.32965139858425	11.086578436094	5	25	1	1	11.2383414076644	14.4542920029322	14.4542920029322	0.726984187091109	0.725887938973073	11.7256745849326	14.7478302404976	11.6104943159019	14.7956936069024
1.45207698293962	2.10852756438302	2	4	1	1	6.23010013173923	7.46205851424002	7.46205851424002	0.373825497693932	0.359485100365544	5.7603946812525	7.42324074298316	5.68195829056493	7.23145580522162
1.35879072640091	1.84631223815312	4	16	0	0	8.30874596191856	9.62298521125205	8.30874596191856	0.130230294173763	0.120725566733676	6.55447480119618	7.88050415025873	6.38963956834654	7.63913471782978
3.16773783764802	10.0345630080669	2	4	1	0	10.1998602270574	13.0226445001002	10.1998602270574	0.769116556010708	0.774609712817492	9.64505483808672	12.7303921044887	9.65769224410691	12.8404309381064
1.33799835946411	1.79023960992865	2	4	0	0	6.38064919439713	8.49373270972849	6.38064919439713	0.202759477875987	0.188623457211072	5.44922661778321	6.88759285232384	5.28063212998494	6.6380306284056
3.46414519706741	12.0003019463652	4	16	1	1	11.2224798738664	15.4387451361048	15.4387451361048	0.73756115434777	0.730869762333022	11.6414404368814	14.7377879933363	11.4053876147082	14.7425975159837
2.92474763956852	8.55414875516164	5	25	0	1	10.4348632216312	11.3614525425484	11.3614525425484	0.430521611420742	0.446530670520383	10.3906354542685	13.0910594915204	10.5352334655273	13.2514797303348
2.78051265864633	7.73125064489248	0	0	0	1	9.10355193224256	10.1893008783786	10.1893008783786	0.828038635466714	0.839737773297178	7.26763197425766	10.3099529941049	7.52619829854236	10.4908317014739
2.23730171727948	5.00551897414171	4	16	0	0	8.70262471882116	12.5998528386096	8.70262471882116	0.242912301166847	0.257754769330497	8.16618248536492	10.3692360478189	8.42543001341638	10.5112328299251
3.6225477065891	13.122851886514	3	9	0	1	11.7660214070055	14.5563092519636	14.5563092519636	0.649999257618792	0.633986272555171	11.4948206967158	14.611587826813	11.1096216808982	14.5646820453464
1.75641824328341	3.08500504533877	3	9	0	0	6.89833248190762	6.27576408453012	6.89833248190762	0.192003988272013	0.19439555536204	6.67490126940259	8.47854808202767	6.78520392163745	8.46378295115782
2.77186023583636	7.68320916701078	4	16	1	1	10.3180207058844	12.4910718122769	12.4910718122769	0.548008424675914	0.566560230541205	9.60436893741135	12.3116380803847	9.80114233608021	12.4793243744658
3.89303842047229	15.1557481432734	4	16	0	1	12.3724310723599	16.6941586733217	16.6941586733217	0.700765271233005	0.666225135282127	12.9648164792674	16.1273420632957	12.2623005761175	15.9242991532175
1.85136222443543	3.42754208606652	3	9	0	0	6.02518411952831	9.43653092479207	6.02518411952831	0.205131206448294	0.210582881387592	6.84955030225982	8.74779701784363	7.00521943840736	8.77418137741866
1.96722325193696	3.86996732296142	1	1	0	0	5.52565467362727	9.2480799346728	5.52565467362727	0.454450314055826	0.467809042502747	5.96330475527037	8.18526099314346	6.19469398212133	8.25480867320114
2.47765504266135	6.13877451042524	1	1	1	1	7.31396537273554	8.32843584678871	8.32843584678871	0.74714579887277	0.763339480105396	7.2220378148495	9.97735929280665	7.51449697353928	10.1440231972171
2.02765798289329	4.11139689559088	4	16	0	0	5.34296027129617	11.445543672208	5.34296027129617	0.207991176419098	0.217703086718803	7.72272170978334	9.73966052171397	7.93961854860437	9.82584883360079
3.8934417499695	15.1588886604055	3	9	0	1	11.4275475233151	15.8503486595998	15.8503486595998	0.729791241085161	0.69751277220577	12.4374584756594	15.6491694110792	11.7373696668268	15.4503104309317
2.25221603503451	5.07247706846656	4	16	0	0	8.40750240597533	10.9477922413477	8.40750240597533	0.245623978472447	0.260780050780171	8.19913643396517	10.4148769365375	8.45999124929809	10.5599919055794
3.54899206873961	12.5953447039766	5	25	1	1	12.0386376856782	15.3365047107714	15.3365047107714	0.779758538423832	0.769507423304272	12.4302497821831	15.5523841165904	12.1187766767987	15.512779598085
1.74562864960171	3.0472193823103	2	4	1	0	6.04081272360217	9.11571677589848	6.04081272360217	0.431303055159687	0.433510439087213	6.24986026108483	8.22508853132435	6.36221122345923	8.19115829770777
2.57954079587944	6.65403071760633	3	9	0	1	9.17673891480168	12.4658816489881	12.4658816489881	0.344583795820088	0.365332240289254	8.4405849627596	10.9653143454285	8.69264167152911	11.1548007686696
3.20539628411643	10.2745653382274	3	9	0	1	9.94687315431687	12.2683505238107	12.2683505238107	0.519991496307466	0.527160817202653	10.1637057548262	13.086833914906	10.1429486525188	13.2008973854146
3.43163846386597	11.7761425466844	6	36	1	1	10.8799451504878	14.7300602605366	14.7300602605366	0.816193776366962	0.811413970361032	12.5423942730819	15.640073622397	12.3545088980265	15.6393983865752
3.28239193186164	10.7740967943504	5	25	1	0	11.3397117122743	14.2854393398958	11.3397117122743	0.714970518397348	0.715844628123496	11.5791535898994	14.5776854456276	11.5009790431371	14.6411891936828
3.85865994053893	14.8892565367199	3	9	1	1	11.186747918919	16.6843258205294	16.6843258205294	0.846940731412735	0.826300451230016	12.4534512276087	15.7497271550706	11.7937386782013	15.5570692225182
2.61551779625006	6.84093334250077	4	16	1	1	10.2192431127721	12.1811073759778	12.1811073759778	0.505049398161701	0.525651861818953	9.20000900047894	11.7974836026655	9.43884698864193	11.9681972169932
2.23661001608707	5.002424364061	1	1	1	1	6.75643514583744	9.25475808233935	9.25475808233935	0.698237304358809	0.714323961099955	6.66670015296157	9.2259285945592	6.95591868934413	9.35597959509711
1.58230024715886	2.50367407215897	1	1	1	0	5.45066564600081	7.96387260465681	5.45066564600081	0.562698645356144	0.556107502959018	5.40512256404291	7.33524297301863	5.4396740554918	7.21685797729596
1.96845272905193	3.874806146512	2	4	1	0	4.85873115457021	7.65974747901243	4.85873115457021	0.480067285777713	0.491953142408931	6.66968509597962	8.86301537898314	6.87856575582836	8.91963252803965
3.29351375973783	10.8472328855824	4	16	0	0	11.1812980946964	13.8567497840796	11.1812980946964	0.512001270993215	0.514477818086592	10.9615243482579	13.8812856984463	10.8730105290045	13.9642853752134
2.0030296666082	4.01212784531255	5	25	0	0	7.61279049984924	11.5148662386192	7.61279049984924	0.22432795172965	0.233573740768898	8.18451823462884	10.1676375515225	8.39931864842842	10.2381259106219
3.98560842382722	15.8850745080825	4	16	0	1	15.2951399484484	17.3196115979406	17.3196115979406	0.727770283484594	0.687602776797522	13.3010244457097	16.4904460923269	12.4768148283997	16.226936382157
2.68848053948022	7.22792761116388	2	4	0	0	7.69477340713537	11.0406331282437	7.69477340713537	0.469744468320094	0.491859411487668	8.17074367476065	10.8612493113426	8.41013050491639	11.0531345484644
1.628633037908	2.65244557216545	2	4	0	1	5.40974802462561	6.55131994314275	6.55131994314275	0.242130520333262	0.240123303112059	5.90564287010448	7.6643861512262	5.95412546988079	7.58819667064641
2.22055354388431	4.93085804125716	0	0	0	1	6.34202674992853	9.12984097072298	9.12984097072298	0.727631094526562	0.743613426139445	5.91015525773709	8.52348394206461	6.22859425340428	8.66016875808809
2.85243628267199	8.13639274670359	2	4	0	1	7.36812127669086	10.7850400560737	10.7850400560737	0.515735497501243	0.535094466388996	8.60535953225945	11.4068459746934	8.79006830748197	11.589151724547
2.9676579372026	8.80699363224161	3	9	0	1	10.1551340407108	12.8465462872611	12.8465462872611	0.448500267514626	0.46447120871779	9.47043380405706	12.2574747619004	9.59203300080928	12.4236642438452
1.0252200961113	1.05107624547046	5	25	1	0	5.63966740375284	8.64905655050371	5.63966740375284	0.222777673313213	0.188445698168014	6.76413809731637	7.77473842701509	6.27039126015913	7.26186322571734
1.54900249629281	2.39940873352137	4	16	0	0	5.35262541229753	10.3475226299	5.35262541229753	0.147907410208893	0.143727375371883	6.84848864885288	8.3860448709812	6.83042096744834	8.26099018791161
1.04620185005479	1.09453831105806	2	4	1	0	4.93050979903262	6.39088741685046	4.93050979903262	0.308015911826359	0.267705455884875	5.20278324793453	6.38680277809249	4.74141602530305	5.90453648946078
2.41813506581821	5.84737719653962	1	1	1	1	7.95775979681601	9.25679190765176	9.25679190765176	0.735293378952305	0.751795176721567	7.08037673941106	9.78906358933567	7.37657018445394	9.94943574765977
3.99676348664798	15.9741183682025	3	9	0	1	12.4722614671487	16.4022137304261	16.4022137304261	0.757953530413671	0.720030492427794	12.8132172142342	16.0547507449648	11.9767991178889	15.7880980829176
3.34236514125951	11.1714047375067	1	1	1	1	8.67889280912961	12.5112300803467	12.5112300803467	0.889562697942599	0.889378197340565	9.61551101267242	12.9162645470505	9.51830634503165	12.9710023329133
2.81787663209252	7.94042871369309	4	16	0	0	9.28865604447034	13.5438969550138	9.28865604447034	0.372429764351708	0.39068047072889	9.58682192294891	12.2294698551039	9.77080744920876	12.4092945890579
3.19083385332488	10.1814206795241	6	36	1	1	11.9177764011613	16.1863295786564	16.1863295786564	0.766044958024365	0.769391771540735	11.7947611659595	14.7724834831707	11.796487734537	14.852140771702
3.94429725501686	15.5574808359336	2	4	1	1	11.0941687909873	16.527424741285	16.527424741285	0.903414756155474	0.886426496763032	12.2156167106963	15.6249679349808	11.457228343624	15.379220844792
1.0094875334762	1.01906508024387	2	4	0	0	4.26496248023059	5.74501154750905	4.26496248023059	0.167947929246693	0.141126966195369	5.01869230683588	6.06131487867257	4.51936766364131	5.56403686746339
2.8982288967818	8.39973073814106	2	4	0	1	10.0765183621942	11.5569201214453	11.5569201214453	0.528881018827207	0.547104006038749	8.73077822853236	11.5616740932233	8.89618441442595	11.7388605863578
3.86829408397898	14.9636991201468	2	4	1	1	13.0115895213492	14.4902395805756	14.4902395805756	0.893567882300648	0.878090581278857	11.9416853736931	15.3281242969198	11.2811047310563	15.1307452237496
3.63086465490051	13.1831781422058	1	1	0	1	10.1121462860759	13.702882138394	13.702882138394	0.845295369114449	0.835928252898775	10.4132229675487	13.745570801522	10.0498822578977	13.6937176706592
3.95605348679237	15.6503591903621	1	1	1	1	12.8948955327443	14.3574028293267	14.3574028293267	0.948690237941363	0.938923045015604	11.6949427757962	15.2328501380622	10.9404181718138	14.9773211575158
2.35148228565231	5.52946893973661	5	25	0	0	9.01678226476029	12.8635792275838	9.01678226476029	0.288310936390572	0.30572206236885	8.9346986433182	11.2220055635887	9.20679461603144	11.3773149699533
1.55534518859349	2.41909865568093	5	25	1	1	9.49556962069965	7.93397446548279	7.93397446548279	0.297260238383389	0.289007436851114	7.51075803147687	9.13955811905304	7.49886035066843	8.99499040693769
1.22478246712126	1.50009209176764	2	4	1	1	5.19778828166807	6.08356809252041	6.08356809252041	0.335017876873807	0.306257625999794	5.43109082610002	6.83249698959441	5.15524432986988	6.48836646820755
2.06976977572776	4.28394692451616	5	25	1	0	7.10683502836021	10.3162334405644	7.10683502836021	0.398401023432009	0.411719648187876	8.46078227221673	10.6006689435041	8.69094635763987	10.6767882453986
1.52261265041307	2.3183492831979	2	4	0	0	5.30752378167868	8.46662187790314	5.30752378167868	0.226739378674683	0.220288641423648	5.73093263143968	7.37604055589835	5.70844238328794	7.24158637444135
3.43262993823737	11.7829482928835	5	25	0	0	12.1765904486621	15.8669453567077	12.1765904486621	0.585439219636575	0.579748292118801	11.9109667951681	14.8866437165405	11.7121589013903	14.9118889981968
2.39628077531233	5.74216155413148	5	25	1	1	11.4585990671292	13.5042077533976	13.5042077533976	0.477128580504514	0.497002137714589	9.1790092567938	11.5979104826723	9.44757658772922	11.7442440145602
2.10067744296975	4.41284571940195	6	36	1	0	8.69613599009366	10.91997115813	8.69613599009366	0.499379530320989	0.513353962872524	9.0190711639204	11.213937914431	9.27024728122966	11.2881145949341
3.33643360855058	11.1317892242658	0	0	1	1	8.13820190839426	12.8702651185533	12.8702651185533	0.952781841409108	0.952769963749689	9.01614033960767	12.4772371096884	8.95141419494855	12.528763008271
2.67663021036424	7.1643492830345	1	1	0	0	8.06365253595483	10.6140275867298	8.06365253595483	0.629574767399169	0.650298561973848	7.57672618666475	10.3840486407367	7.83861639473454	10.5740584118625
2.52143583097495	6.35763864972434	5	25	1	1	10.5154473098595	13.7286891658224	13.7286891658224	0.509688792610678	0.53001397648778	9.47803742928708	11.9945456441706	9.73760080952675	12.1534108921747
3.11639072699472	9.7118911632987	1	1	1	1	11.0225613212127	12.0753847859782	12.0753847859782	0.858786519598557	0.863624426331903	8.92944835709903	12.1115184107264	8.99465148110054	12.2322287770553
3.88605127925985	15.1013945450371	4	16	0	0	12.7274894733843	14.9100408614267	12.7274894733843	0.698684835814472	0.664582042451365	12.9397316009632	16.1001121204939	12.2461091391676	15.9014562345818
1.47226861608215	2.16757487790044	3	9	0	0	5.26188375727098	8.41696822415404	5.26188375727098	0.158445997858063	0.151636366355682	6.19741791938019	7.70014256225793	6.12673851593095	7.53481835502776
3.25488704140298	10.594289652293	5	25	0	0	10.4459624864501	14.2964408104443	10.4459624864501	0.529652536438701	0.533450843921111	11.3542711102424	14.2433159225684	11.3002718620573	14.3307977611642
1.93430441967212	3.74153358796308	3	9	1	1	6.18139038239487	9.70373438350788	9.70373438350788	0.374233653426349	0.383924692299257	7.14878498376383	9.22263313811541	7.33439255393688	9.26581286276055
1.08997398754582	1.18804329352653	4	16	1	0	5.48737553962033	8.19161870010988	5.48737553962033	0.209953949979483	0.181143208326373	6.3312178328511	7.43331219661475	5.90367492871168	6.98076787531091
2.36289093107916	5.58325355217616	2	4	1	0	7.42622916141338	10.7379677434201	7.42622916141338	0.574570142507522	0.594940068390473	7.51503212654322	10.054204178547	7.79260500086333	10.2091613183941
1.58842646703124	2.52309864116535	4	16	0	0	5.4023401850441	8.32847933027003	5.4023401850441	0.151963602128806	0.148928487918879	6.91322651943362	8.49312838128401	6.92177889440578	8.38987817349719
3.25893764640205	10.6206745831365	3	9	0	1	10.0993849990161	12.6000626094869	12.6000626094869	0.536593184895294	0.541231679392835	10.3263837007138	13.2775828336506	10.2670210829025	13.3759390720141
2.8714245329611	8.24507884849087	1	1	0	1	8.701661508214	11.3351617428237	11.3351617428237	0.67903538384499	0.695529376017234	8.09367286864228	11.0326208158055	8.29001703150968	11.2108955282859
3.80796573963016	14.5006030741971	3	9	1	0	11.5938736764907	15.6916777814629	11.5938736764907	0.837496061078162	0.818480553373109	12.2738442539712	15.5536147487868	11.6762640297313	15.3913357026921
2.27151502203196	5.15978049531687	1	1	0	1	7.0251764070974	9.65625621000364	9.65625621000364	0.526717891164243	0.547966699843303	6.60362646056699	9.09704148317268	6.89983516362583	9.24962356736882
2.58087636413984	6.66092280697568	6	36	0	0	10.4084596925638	13.860534952033	10.4084596925638	0.42951884284262	0.4501016612472	9.97832644343804	12.471038584488	10.2460519245559	12.637548906228
1.26342046260834	1.59623126533747	0	0	0	0	4.66167072642701	8.68584396492794	4.66167072642701	0.54149996205264	0.513468288817745	4.19924605395012	5.83932645892336	4.01061132347732	5.53103304516145
3.17231887811795	10.0636070644635	5	25	1	0	11.7061133320868	13.2384253443537	11.7061133320868	0.686286314086844	0.691614897499504	11.2451565551143	14.1858036211271	11.245904634965	14.2813295981487
1.98111920128576	3.92483328970315	4	16	0	0	7.7407535607742	10.7063315248102	7.7407535607742	0.201013076525862	0.209447712557909	7.62928162967534	9.60293448846397	7.83177333334185	9.67370054156802
2.50770596344955	6.28858919912045	2	4	1	0	6.57426352649544	11.0522252546152	6.57426352649544	0.61073548167067	0.631203433901014	7.85816931791222	10.511408662644	8.1281876654664	10.6826021579424
3.37574350857176	11.3956442356644	2	4	0	1	10.7373366026454	13.1162078174467	13.1162078174467	0.667727266780731	0.666709452748655	10.1434897137945	13.2397623989432	10.0027382244028	13.2999893932362
3.80095935706049	14.4472920340257	3	9	0	1	11.221853439005	15.7290701514704	15.7290701514704	0.703398313034614	0.676514473792823	12.1087199930672	15.2907442786499	11.5230584359189	15.1479596250409
1.7880810291972	3.19723376697492	5	25	0	0	9.07881998022016	9.28006314806211	9.07881998022016	0.192693063678461	0.195403387124986	7.77258265055585	9.54804486224781	7.90121402962966	9.53539870274917
1.42508954647928	2.03088021548453	1	1	0	0	4.86154976285353	6.91614380546753	4.86154976285353	0.345582468666503	0.331466922787355	5.01507706074514	6.67755923093539	4.93839710139898	6.48242197785534
2.43990613240749	5.95314193495966	2	4	0	1	6.83352556775292	8.39825430843344	8.39825430843344	0.404472826236846	0.426751858919757	7.55485643827278	10.0601562512501	7.83410424222672	10.240475295841
1.71966379415244	2.95724356491876	5	25	0	0	6.07788316216527	7.98699510717393	6.07788316216527	0.183746775046027	0.184291392534976	7.6496018706946	9.35576368716398	7.74266945269394	9.31172362793841
3.3263799669221	11.0648036843407	5	25	0	1	11.0736014186953	14.2921313290522	14.2921313290522	0.55201435786939	0.552188285530547	11.5750009266418	14.5001468579457	11.4659437957873	14.5645281282781
2.79015746456571	7.78497867707175	2	4	0	1	8.77249516820084	10.1642064726499	10.1642064726499	0.498046921905893	0.518698418744952	8.43761248577893	11.197989229012	8.64574840238413	11.3855448513675
2.81819117558189	7.94220150212762	3	9	1	0	9.68392690064461	11.999796240897	9.68392690064461	0.595561726898628	0.613171044318709	9.19933168473541	11.9866478062068	9.38264036288616	12.1554858541203
2.69885361054912	7.28381081117403	4	16	1	1	9.61985503622773	13.7757168324966	13.7757168324966	0.527798636595416	0.547535764279535	9.41299312204621	12.0699974196743	9.63196267671372	12.2406452994912
3.82907327101566	14.6618021148066	3	9	0	1	12.3869128801202	15.6789903419772	15.6789903419772	0.711529422955211	0.682978571407982	12.2078943939862	15.3992422586854	11.5882073503863	15.2398718720505
1.75780355883762	3.08987335146221	1	1	0	0	5.11515263987094	7.82230285412886	5.11515263987094	0.409040491335786	0.413349274514648	5.5677732372186	7.58512660437413	5.70940169249986	7.57015713049856
1.74592045787722	3.0482382452342	1	1	1	1	5.06329954497654	7.65223695122952	7.65223695122952	0.595875939059314	0.598254903275524	5.68690394973142	7.78761112875666	5.81883432219221	7.75177820388855
2.05497896741144	4.2229385565034	5	25	1	0	8.33434935430972	9.34970448178096	8.33434935430972	0.395084056294749	0.407941079722938	8.43036554321675	10.5567786922209	8.65667133256009	10.6284329566399
1.13862059498206	1.2964568593173	4	16	0	0	5.58496552580826	8.94343691231961	5.58496552580826	0.113231539538527	0.098134489194885	6.25207429085391	7.31832888753312	5.87943508088301	6.91933698581111
1.7449733146932	3.04493186899137	3	9	1	0	7.01826559671794	8.8445402931744	7.01826559671794	0.336167853086178	0.337847963867963	6.79483006599181	8.68227039840912	6.89565193660535	8.64683653256454
2.38871323829517	5.70595093480659	3	9	0	1	8.0846141663541	10.1514086471103	10.1514086471103	0.300927083957429	0.319982663945399	7.98060054618396	10.3580995219163	8.25043329574366	10.5309321164113
2.2751937743742	5.17650671095113	5	25	0	0	10.7507483324717	9.97191801920851	10.7507483324717	0.272868991927708	0.28889149222486	8.76174381085349	10.9858847961515	9.03000977902757	11.1279064918678
1.65217453427613	2.72968069171054	5	25	1	0	5.76711641261636	11.0151171082868	5.76711641261636	0.314035781443776	0.310467226063623	7.672609295278	9.40429301733766	7.72324485898965	9.31155261710697
1.14286534930579	1.30614120664385	2	4	0	0	6.10368056946639	7.06357867330766	6.10368056946639	0.180963960911052	0.159080704440792	5.18256940390875	6.39016809172956	4.82844664599829	6.00008624762705
3.47052026935853	12.0445109400284	4	16	1	1	10.8719823083709	14.0406545308819	14.0406545308819	0.739169779422595	0.732192178553053	11.6620685980902	14.7612629818487	11.4201606925543	14.7634394101454
1.53253585915081	2.34866615958312	2	4	0	0	5.33641677505236	6.24338358071356	5.33641677505236	0.228128087024048	0.222094176841489	5.74688480375868	7.40278627264393	5.73143762608226	7.27402811891299
2.06079802196473	4.24688848733374	6	36	0	1	8.6801735821966	11.0049786141345	11.0049786141345	0.308647462198788	0.320912786068504	8.79597530031757	10.8593581891916	9.04086436209977	10.9372673614188
2.88490110216662	8.3226543692822	2	4	1	1	11.4027192659755	13.9197457839275	13.9197457839275	0.704052219341021	0.718247726063923	8.83456459590853	11.7523706512594	9.00226922767778	11.9157585521697
1.88962046452798	3.57066549996294	1	1	0	0	6.53444690787253	11.2343972515294	6.53444690787253	0.437162100553863	0.447467521553466	5.81244301751442	7.9602719568804	6.01486354771778	8.00110345889555
1.03753308253363	1.07647489735173	4	16	0	0	6.63283930841636	6.20908656203008	6.63283930841636	0.106501272549228	0.0890818220599015	6.12686150986878	7.06847775518217	5.64518304067508	6.58885363765265
1.41187297273427	1.99338529113751	2	4	0	0	5.54447872936427	7.14212189979668	5.54447872936427	0.21194181945504	0.200856272751507	5.55851970267405	7.08096698744591	5.45182319462742	6.87954739883646
2.27341456944123	5.16841380454765	1	1	1	1	6.80583694265245	9.66054862821045	9.66054862821045	0.705840469991409	0.722190248044838	6.74833845602508	9.33875014437285	7.04120658992979	9.47630397271165
1.68193001463078	2.82888857411589	3	9	0	0	6.57328410761155	8.76025325610537	6.57328410761155	0.182407794835839	0.182369715757919	6.54317727643752	8.27052003729518	6.61259091424691	8.22026010043904
3.00458012497984	9.02750172742386	3	9	1	1	7.40176478660518	11.7667280869866	11.7667280869866	0.646396099196433	0.658705351259491	9.71546194317617	12.6202616335931	9.81456306640463	12.7648434549239
1.05175758711994	1.10619402206435	7	49	0	0	7.07327835455192	8.98580388668342	7.07327835455192	0.273695814084387	0.235602596666964	7.626369270479	8.66690370147092	7.20117973162473	8.16619914635107
3.2945640750695	10.8541524447386	2	4	1	1	10.2133508878679	15.3276880111722	15.3276880111722	0.79594115106376	0.797134941568735	10.0302904746912	13.182163520235	9.95158912759223	13.2550613762505
1.85962895536795	3.4582198516429	3	9	0	0	7.20960698458821	10.7984880353322	7.20960698458821	0.206323483751291	0.212038060099265	6.86511500240541	8.77145748299751	7.02437609326896	8.8012076326972
3.19616204127669	10.215451794098	5	25	0	0	10.7246380064806	14.4858392452987	10.7246380064806	0.511441815471943	0.517986404089496	11.1761708269521	14.0342980265458	11.1641872878344	14.1388093128161
1.47118294518441	2.16437925820147	1	1	0	0	5.43661951478306	8.79987317614898	5.43661951478306	0.353711493251793	0.342342448750175	5.08610161147377	6.79993016087603	5.04521022228077	6.63311418862512
3.31154613778926	10.966337822707	4	16	0	0	10.9076355349194	14.1455924984593	10.9076355349194	0.517689365737937	0.519233936818186	11.01737822194	13.9461743087116	10.9147973060855	14.0232382619682
1.12093542469665	1.25649622633987	6	36	1	0	8.49741940383669	10.3591286207787	8.49741940383669	0.309118222069905	0.272614012321542	7.37562721567528	8.53177516458522	6.99987222600224	8.08506394418633
3.49407840659842	12.2085839114573	3	9	1	1	11.35788623976	13.4819289579378	13.4819289579378	0.771106363727537	0.763966629013429	11.2097856033175	14.3684454971878	10.9488868653598	14.3651502298051
2.03956488217227	4.15982490859039	4	16	0	0	7.99364980632296	9.37535558119963	7.99364980632296	0.209820107380513	0.219852552636243	7.74692032250302	9.77481879138923	7.96721063570885	9.86477581720731
3.89339801040478	15.1585480674239	4	16	1	1	13.9310355380559	16.1922600336767	16.1922600336767	0.834500257313803	0.810371794621599	13.106579242268	16.3646129859625	12.4001034292908	16.1459450069068
3.14941211952828	9.9187966986316	2	4	0	0	10.3510377435211	12.9230098569753	10.3510377435211	0.60215939872838	0.611656987723968	9.45003603969245	12.4299214286564	9.47825613593935	12.5600487869956
1.60362002090551	2.57159717144899	2	4	0	0	6.78979710546909	5.7157641213742	6.78979710546909	0.238387861579671	0.23533585963163	5.86357370766233	7.59584226661675	5.89616232366549	7.50642212296679
1.41980782081373	2.01585424804383	0	0	1	1	3.83594156696673	5.18090660669655	5.18090660669655	0.740718702346576	0.727099013986358	4.56670844158848	6.48190313562274	4.50998033019173	6.2627773077994
1.08895106078126	1.18581441277662	2	4	0	0	5.26034089132199	5.31726156137215	5.26034089132199	0.175528788958471	0.151609908517431	5.11452858482977	6.25614828076229	4.70351002645614	5.82382536086065
3.92430026992224	15.4001326085118	5	25	0	1	13.1616907346158	17.2425734414169	17.2425734414169	0.733925728421849	0.6986873937366	13.5890244878366	16.7499481447615	12.851516033812	16.5192968121767
2.5188717355486	6.34471482014562	2	4	0	1	6.35753245002671	10.2319738097751	10.2319738097751	0.424526527105785	0.447269197051801	7.74488673581462	10.3112350528695	8.01709275578315	10.4986359358977
1.68030208628625	2.82341510117791	5	25	1	1	7.37671226050697	8.5292092137737	8.5292092137737	0.319104349446663	0.316862801986149	7.72109988751467	9.48208898213153	7.78842537718458	9.40350945073217
1.93387510138564	3.73987290775931	3	9	1	0	6.59912917190192	8.5226059369449	6.59912917190192	0.37414284193513	0.383817443315388	7.14794833591022	9.22138720355392	7.33339768640012	9.26440930121962
2.85408367868513	8.14579364493684	3	9	0	1	9.41130854862663	10.3108471015052	10.3108471015052	0.416180250229017	0.434794677119491	9.15598402865723	11.8714182113507	9.3288451833586	12.0523582307645
1.90058047836646	3.6122061547477	2	4	0	0	6.28396284977688	9.13834002256033	6.28396284977688	0.287512110593611	0.296344618687264	6.39692186871804	8.43015812924476	6.58431451315374	8.47726890587114
2.32786373165436	5.41894955315177	2	4	1	1	7.74961649572796	10.3389529261543	10.3389529261543	0.565888780933555	0.585993980558465	7.43467944547544	9.94522035144822	7.71143579678171	10.0946476078264
1.95584627543576	3.82533465313594	2	4	0	1	6.41132901797326	9.77394110287796	9.77394110287796	0.297828013143756	0.30865975907911	6.50435027366086	8.59038102664799	6.71238300948562	8.65794825203098
1.80411982396618	3.25484833922774	2	4	1	1	7.32328176321568	6.74612565134422	6.74612565134422	0.44370241499561	0.448740007323987	6.35602994124776	8.39009838421593	6.4977539487392	8.38238230424912
2.29177003563382	5.25220989622903	6	36	0	0	8.81295933243462	11.8371521442337	8.81295933243462	0.358215967712472	0.376220496764648	9.29304437005322	11.5581323840268	9.57610025941715	11.6923794673498
3.04300793027505	9.25989726371686	3	9	0	1	8.88738066950595	12.4015074148052	12.4015074148052	0.470669049848208	0.484313033651148	9.68502761863722	12.5172229265171	9.76664299149314	12.6700044434519
1.81011309078895	3.27650940144551	5	25	0	0	5.8794076715571	9.86604656358496	5.8794076715571	0.195684878927701	0.199087999780835	7.81302188898193	9.61047122306336	7.9522693504388	9.60742767354206
1.44071272597648	2.07565315879059	4	16	0	0	6.70666010980495	9.69192772147019	6.70666010980495	0.137474378034729	0.130216147233741	6.6773799548199	8.09597759458445	6.5794789963202	7.9069606446116
1.88295082841069	3.54550382221249	3	9	0	0	5.48817306970666	10.3385587415394	5.48817306970666	0.209730749560025	0.216182909918555	6.90933489198829	8.83839516915902	7.07842031900374	8.87745335782987
3.75857514399104	14.1268871130273	7	49	1	1	15.0331220306518	18.7077249971552	18.7077249971552	0.928943050203484	0.920044848836028	14.1121448185143	17.4071308798582	13.6107097757881	17.2360129774678
1.33238424663432	1.7752477806793	2	4	0	0	5.65373821673979	8.2412020200605	5.65373821673979	0.202083392834892	0.187717612623085	5.44110816259444	6.87301089328367	5.26762243815968	6.61967652353162
1.8801357599441	3.53491047582056	3	9	0	0	8.0578469875137	9.96106870995077	8.0578469875137	0.209316036178862	0.215679507606902	6.90397309899604	8.83030076326272	7.07189690660936	8.86825011175526
2.74893690133467	7.55665408751947	3	9	1	1	9.20160443493982	11.2661691930286	11.2661691930286	0.576638802974853	0.595683896754164	9.01498978374898	11.7557280375127	9.22215609887971	11.9290742640718
3.64227360207587	13.2661569923788	2	4	0	1	10.5702312297046	14.8608989574407	14.8608989574407	0.740578953384284	0.726086286074338	11.0152390421784	14.2268608652854	10.6203735452047	14.171350806261
2.79744942765683	7.82572330029752	1	1	0	1	7.84930809195882	9.92718097991717	9.92718097991717	0.660387125410122	0.678734950144948	7.89360614097911	10.784045062754	8.11859309474042	10.9690502212921
2.28331553190947	5.21352981825901	3	9	0	0	5.24772949610091	11.3561988482118	5.24772949610091	0.279041037107387	0.296259220508636	7.73964567476736	10.0306666471494	8.00619316008217	10.1863575388903
2.73188285063952	7.46318390961832	3	9	1	1	8.33885435519781	11.7612047638739	11.7612047638739	0.571989332344816	0.591338207422815	8.97021283972766	11.6992379130651	9.18263641863052	11.873319803042
1.89453989150934	3.58928140052022	4	16	0	0	8.55878903660587	10.3372372845532	8.55878903660587	0.188732681039574	0.194707837045774	7.46028562738062	9.35150590588351	7.63114143070929	9.39064856528403
1.45050814491697	2.10397387847046	5	25	0	0	7.19469992886187	8.76150869915377	7.19469992886187	0.153214564012863	0.145315121307695	7.20392425852183	8.6224400631345	7.1189498810103	8.43177853896929
1.43758871522732	2.06666131414894	0	0	1	1	5.03911041688138	8.3965250293007	8.3965250293007	0.743341153311054	0.730809647091658	4.59381661592919	6.52893282308082	4.55118433939346	6.3209080242126
3.17375195096247	10.0727014462381	5	25	0	1	9.70650473391441	12.7335855769341	12.7335855769341	0.504541472978405	0.512074291117411	11.1089689450669	13.9549971583744	11.1122559537833	14.0655444604105
1.79812501138076	3.23325355655306	3	9	0	0	7.29195197891195	8.83689980732433	7.29195197891195	0.197643793698218	0.201387318752733	6.75068882680037	8.59625820966103	6.88185181889646	8.60013403971304
3.32184880017303	11.034679451211	3	9	1	1	9.74361310384729	13.6561973831305	13.6561973831305	0.729540442224043	0.729608570677323	10.6610758324215	13.7394458246746	10.5497758801138	13.8020834809571
1.99516406003386	3.98067962645079	3	9	0	0	7.43270361703242	9.44452362813785	7.43270361703242	0.227050458425305	0.236940254622066	7.12848194826155	9.16433544417597	7.33845420260992	9.24430979337056
1.31966759753413	1.74152256798152	6	36	1	0	8.37170005404555	9.62113357324856	8.37170005404555	0.340288936141748	0.31615595260226	7.64384485940438	9.0363390909225	7.46039811900889	8.73477499429888
3.54920187336393	12.59683393789	2	4	1	1	12.5033967331444	12.7024689569245	12.7024689569245	0.844313500294456	0.837186023525922	10.8445212544527	14.1139296717595	10.5416662035808	14.0875435504555
1.29048134479672	1.66534210126834	3	9	0	1	6.39164764482288	7.83586057648889	7.83586057648889	0.140923508532874	0.128550907617995	5.9274919281207	7.22370068138306	5.70547936976125	6.94050492687167
3.08741327584721	9.53212073587761	6	36	1	1	12.7026757707331	14.25939201465	14.25939201465	0.742680037570571	0.749443129098903	11.4886092008854	14.4089290121232	11.5568292377867	14.5140299815019
3.94896919862367	15.5943577316785	2	4	0	1	11.98077373109	16.3252584298993	16.3252584298993	0.81397336902147	0.785632206450026	12.0921428854365	15.407442045763	11.3310851600618	15.1740244813529
1.78571149520576	3.18876554410999	1	1	1	1	4.6408492281581	6.23691954665525	6.23691954665525	0.604079885014193	0.608313225645037	5.75882771646361	7.89968248928929	5.91104285963105	7.88186623281045
3.12186216237023	9.74602336083896	6	36	1	1	12.4816045473894	15.0122867919323	15.0122867919323	0.75057071262545	0.756213392522291	11.5895897364284	14.5294227114509	11.6366583062389	14.6266530254637
3.92111389292404	15.3751341612819	1	1	0	0	12.3198679942791	14.0897477434153	12.3198679942791	0.890983663267369	0.873780609605295	11.4275955650734	14.8599445412406	10.7224824092814	14.6426236003742
2.6851691310294	7.21013326223317	5	25	0	0	8.8671971925416	13.168921169095	8.8671971925416	0.365642299417095	0.385149571044507	9.74862001784378	12.2896065764874	9.98005357182984	12.4682305857957
1.33291378454305	1.77665915702488	1	1	0	0	3.06912365048826	6.4559813383662	3.06912365048826	0.329967759545742	0.310257385017316	4.87839392999718	6.43608931303319	4.72479643235197	6.18107363436649
1.73937198147178	3.02541488992906	2	4	1	0	6.2142501739036	6.76130100229556	6.2142501739036	0.429994572151077	0.431888259082243	6.23867354995016	8.20754087041847	6.3477125258571	8.17070349986168
1.62453757575713	2.63912233504686	3	9	0	0	6.33543198363975	7.2219871996072	6.33543198363975	0.175415046815153	0.173504116912868	6.44486185871961	8.11216221888939	6.47959430988869	8.03262816748768
2.98262669751421	8.8960620167245	3	9	0	0	10.0513545630365	10.9304024106704	10.0513545630365	0.452861386508049	0.468405977754336	9.51268491565091	12.3088454477257	9.62672039747626	12.4726013074422
1.38659141771495	1.92263575968076	5	25	1	0	6.53653599454687	9.85642045137688	6.53653599454687	0.270462790889917	0.253799138462095	7.24749403376027	8.68958205939418	7.10780398610268	8.44328713653864
3.59175897925161	12.9007325650346	4	16	0	1	13.1387001787006	14.8500998216593	14.8500998216593	0.607220106230676	0.592169627879593	11.9203897992386	14.9757689187164	11.5641399223508	14.9393324045628
2.29964665952139	5.28837475864787	5	25	0	0	8.05051663813742	11.2152385609999	8.05051663813742	0.27772862477331	0.294226164345617	8.8166493459976	11.0612464942403	9.08667492090274	11.2078498118669
1.61899104411714	2.6211320009315	3	9	0	0	5.94713403276716	9.8080051987665	5.94713403276716	0.174757175257544	0.172665627367427	6.43550695087471	8.09694698817103	6.46674122525661	8.01449500442279
3.23128651338629	10.4412125315922	2	4	0	1	9.71825081108659	14.168936724358	14.168936724358	0.626084306070545	0.631989312313415	9.69592608260914	12.7198687204019	9.66798524626652	12.8277190773734
1.8058230036404	3.26099672047683	1	1	1	1	5.52442473916614	9.98608209576826	9.98608209576826	0.608242238847003	0.613362782306916	5.7956856217133	7.95663301602205	5.95764764560673	7.94761637823407
1.91733322688378	3.67616670291258	0	0	0	0	5.7023473348163	5.83068835909168	5.7023473348163	0.667743269682152	0.677993462190158	5.28492240337279	7.62269428502847	5.52593597079886	7.66885674372705
3.0636185077019	9.38575836073364	2	4	0	0	8.57656104197884	11.6091935490878	8.57656104197884	0.577017759726454	0.589927387748697	9.19841273227062	12.129754589736	9.27944494630415	12.2795654770373
3.33967447490431	11.1534255983274	3	9	1	1	9.69865772305264	13.2458867808764	13.2458867808764	0.733985045169927	0.733306847677139	10.7167118750815	13.8038467001071	10.5910836596085	13.860360596752
1.71327643748373	2.93531615123693	3	9	1	1	7.29162486445778	6.85844634049734	6.85844634049734	0.330186191873477	0.330399603182884	6.73851298351669	8.59358800602635	6.82220015235725	8.54321057667116
1.17906032456085	1.39018324895354	4	16	0	1	7.04854174689248	5.9097146600798	5.9097146600798	0.116103446475493	0.101980236562712	6.30456727246899	7.41973716608404	5.97314684537145	7.05154577111127
1.21455364231952	1.4751405500716	3	9	1	0	5.8889589732317	7.52658253150243	5.8889589732317	0.250449161054711	0.225631938727145	5.96343405709776	7.2655509538496	5.66650021043795	6.91274628729719
3.50892346818	12.3125439055444	2	4	0	1	9.36114188969105	14.0378304739825	14.0378304739825	0.704955053030645	0.697201700763616	10.5716325825275	13.7284780591907	10.311358710726	13.7353919260801
2.00373230059631	4.01494313245299	5	25	1	0	8.57693493920964	8.36294149369696	8.57693493920964	0.383772927368798	0.394935772473602	8.32639905436645	10.4055703301829	8.53791644420111	10.4608932712642
3.68412811867893	13.5727999948407	3	9	0	1	10.0635826817916	13.8032058420815	13.8032058420815	0.668737645530897	0.648943685179379	11.7036941901032	14.8441744304906	11.2523231562782	14.766005633943
3.73908781842329	13.9807777138814	2	4	0	0	13.0307790870478	14.2436725321733	13.0307790870478	0.765148943801844	0.745947332294397	11.346656059476	14.5943636944521	10.8447229940259	14.4878635544024
3.78736368170939	14.3441236575313	8	64	1	1	13.824504537422	18.8679765254132	18.8679765254132	0.971070467675151	0.96683544631593	14.6721470645552	18.0802595741303	14.1669124380038	17.8753845224864
2.37825962901115	5.65611886298427	4	16	1	0	8.9607368718319	10.392480436291	8.9607368718319	0.442948939087216	0.463092101553791	8.6255634320743	11.0409855101611	8.8890440665445	11.1925339170673
2.90500419447199	8.43904936989983	2	4	1	0	9.92288867689171	11.5599957665122	9.92288867689171	0.708870408348184	0.722524705858293	8.88995484339014	11.8205413521778	9.04885451079494	11.9814811829131
3.80967808212154	14.5136470893972	6	36	1	1	13.3289066903731	15.5062473954257	15.5062473954257	0.880775035866962	0.865124268798067	13.814290214664	17.0616268231914	13.2305473889427	16.8753156205795
2.20802163472399	4.87535953940921	2	4	1	0	7.44939653180128	8.76277180383049	7.44939653180128	0.536517642910184	0.554988847665783	7.16755007146238	9.57706503625746	7.43372339661698	9.70285027812079
3.21381759969518	10.3286235641105	3	9	1	1	11.0031505170386	13.0094436876967	13.0094436876967	0.702001463972286	0.706517961501309	10.329603948613	13.3526082819376	10.2994330978541	13.4488992747703
3.07306744670495	9.4437435319977	5	25	0	1	11.6619757022422	13.4114461202606	13.4114461202606	0.473961852077178	0.485494315104453	10.812244489008	13.6018658772637	10.8789378122208	13.7363786587328
3.80402591265738	14.4706131441688	4	16	0	1	13.2885513710626	14.524005955003	14.524005955003	0.673874522034469	0.645002542057135	12.6483125798644	15.7823045176846	12.0560301767909	15.6332923720816
3.31797566171736	11.0089624917487	2	4	0	1	9.18618924601332	12.5216882333418	12.5216882333418	0.651195204784969	0.653016196115775	9.96240884522346	13.0305846225236	9.86887167989796	13.1111301466098
3.59561693528667	12.9284611453203	4	16	0	0	13.8714422220526	14.2974857136522	13.8714422220526	0.60845184064419	0.593153358305098	11.9332823674431	14.9902231555732	11.5730800382005	14.951945141751
3.85336223477498	14.84840051239	5	25	0	1	14.3949533222088	15.3413402757377	15.3413402757377	0.713841945461926	0.682682826376849	13.3343888595226	16.4735176844537	12.6871299582315	16.2873805368681
1.84798861318268	3.41506191445284	1	1	1	1	6.03781054876304	8.56387616224123	8.56387616224123	0.616998985795653	0.623869757920312	5.8740636617171	8.07670308750974	6.05535882498637	8.08546754779158
2.58161040581763	6.66471228742586	3	9	1	0	9.27108263293164	10.7387999233845	9.27108263293164	0.531382863227318	0.552500412926294	8.58621192076286	11.2078703066897	8.83440718700787	11.3820371559789
2.59486384596676	6.73331837910539	2	4	0	0	8.82880920499833	8.80219332634985	8.82880920499833	0.444445403129174	0.467185830919179	7.93270341616699	10.5558553261668	8.19319073736362	10.747075396681
3.47494129999541	12.0752170384138	5	25	0	1	11.801371575067	15.568832274473	15.568832274473	0.598749782608296	0.590596192873854	12.0473947945778	15.0421555714041	11.8102078351876	15.0502166725084
3.09257432166487	9.56401593502093	3	9	0	0	10.0485906163742	12.4280335961205	10.0485906163742	0.485524115058362	0.497396233857033	9.82878932096977	12.6896645910469	9.88150414523587	12.8320508385593
1.40882691927254	1.98479328846696	2	4	0	1	5.28794453926768	8.97205308416477	8.97205308416477	0.211552541042486	0.200340347865594	5.55392270129508	7.0729387488115	5.44476451625351	6.86958899821586
1.57461574627087	2.47941474840415	3	9	1	0	7.50441734654101	8.50168070058263	7.50441734654101	0.305334557023581	0.298838429990632	6.50206296146628	8.21164928792333	6.50087906109165	8.08988999947949
1.23119343351573	1.51583727073225	1	1	0	0	3.77466550878008	6.14439013883713	3.77466550878008	0.313719858817038	0.287746101114767	4.73583518009882	6.17463377927448	4.48907790311253	5.84852135991505
1.32703991094604	1.76103492524368	2	4	0	0	7.19549961650191	6.94017661822053	7.19549961650191	0.20144259910064	0.186858408083943	5.43340440604379	6.85914454725122	5.25523790610213	6.60220439557867
1.4428499401547	2.08181594980443	2	4	0	0	5.95916521452347	7.68927010029192	5.95916521452347	0.215953771854719	0.206159479034611	5.60571142252193	7.16287863887354	5.52360671805117	6.98081976830071
2.39695262606256	5.74538189158819	2	4	1	1	7.92304200100408	10.7132470746257	10.7132470746257	0.583043551544987	0.603579556848223	7.59415758080388	10.1607826606839	7.8715368229009	10.3205185249314
1.52063702326268	2.31233695651718	4	16	1	1	4.9548908028384	7.94941626663088	7.94941626663088	0.267499531363977	0.258506831184341	6.94318755699056	8.54535658625786	6.90165867878447	8.38872577757307
2.25697428220883	5.09393291055206	1	1	1	1	7.50327913203536	11.262030932332	11.262030932332	0.70244881210694	0.718692945284676	6.71173079687857	9.28826851882363	7.00310919557795	9.42255607608572
1.00036979280412	1.00073972235496	3	9	0	0	4.33496663584398	5.39006505455075	4.33496663584398	0.118201431871716	0.0979462018968572	5.55417796582671	6.49818572304805	5.03319828086985	5.99204913129683
3.98131726589054	15.8508871716781	4	16	1	1	13.0128590708719	16.503254735195	16.503254735195	0.851138811238023	0.824232478441138	13.4257509382525	16.7093866031957	12.6038404139318	16.4333776404416
3.43274112138897	11.7837116064748	3	9	1	1	11.6845844462889	13.9543467873828	13.9543467873828	0.7566710435472	0.752085275472455	11.011515255068	14.1427050773154	10.8067487925839	14.1646214909729
3.76505806902424	14.1756622631245	3	9	1	0	11.0182529842821	15.6815540359356	11.0182529842821	0.829214472144273	0.81164990424719	12.1235101327439	15.3886466508069	11.5768332579519	15.251058527994
3.6605351686012	13.3995177205662	2	4	0	1	12.7751389809611	14.9775564684775	14.9775564684775	0.745302972909658	0.729905673247769	11.0771504837688	14.2958160602328	10.6626914251519	14.2310529742314
2.62407967005856	6.88579411481466	5	25	1	1	11.0011093927513	11.1470835262074	11.1470835262074	0.537107484471272	0.556906240600797	9.73309365303641	12.3257883505379	9.97545935543149	12.4889823073433
3.19713205937296	10.2216534050704	7	49	0	0	11.6240921122626	14.5548168919236	11.6240921122626	0.744455568081744	0.748204439442466	12.1500247332318	15.100849174382	12.1726973302169	15.1800282679803
3.86986475484446	14.9758532207873	1	1	0	0	11.5152051769186	13.531424294738	11.5152051769186	0.883718194982972	0.867688876916059	11.2433478053468	14.6600639031432	10.6037217942137	14.4750758357439
1.65607680962421	2.7425903993751	3	9	0	1	7.14924261112118	8.68438051255619	8.68438051255619	0.179215592062778	0.178333228888392	6.49854754828779	8.1989781488101	6.55268078418221	8.13573874320852
2.54750978108495	6.48980608472351	3	9	0	0	11.0653715709067	10.7897343229864	11.0653715709067	0.336894485099598	0.357524119320362	8.3612403966133	10.8620972951434	8.61841558381757	11.0500824235664
2.22137888544239	4.93452415268928	0	0	0	1	6.61027206315014	7.63569732672454	7.63569732672454	0.727791146337444	0.74377959161073	5.91196240922741	8.52599966520971	6.23050683329834	8.66286703045511
3.59320315322839	12.9111089003704	3	9	1	1	11.6991649062273	15.2802420623773	15.2802420623773	0.793480095102084	0.78232191883201	11.5368779010084	14.7373024089453	11.1785905505208	14.6892167475992
1.21989405876957	1.48814151462129	6	36	0	0	7.32615327695011	10.0856367434104	7.32615327695011	0.182258007070384	0.162769446067806	7.36457166748424	8.54464172809247	7.09222140683969	8.18811713993898
3.79496212978847	14.4017375665287	0	0	1	0	12.3266346461994	14.3106541114181	12.3266346461994	0.973798350038581	0.970363186916973	10.5376841853265	14.1886316266635	10.013971171492	14.0278209755164
1.86315417359583	3.47134347458756	4	16	1	1	8.82857068090553	9.23810383352368	9.23810383352368	0.327447595045038	0.333595349393323	7.54104771213911	9.49717181562583	7.69538027038738	9.50851012978511
2.14629622618668	4.60658749054318	5	25	1	1	7.65534348083854	10.5523824680593	10.5523824680593	0.415928869052787	0.431426912448982	8.62108884334558	10.8295315260514	8.86828257569169	10.9269746132079
1.32712538889609	1.76126179785261	2	4	0	0	5.72758185776174	7.17098862866859	5.72758185776174	0.201452826565485	0.18687212643821	5.43352743219872	6.85936621289577	5.25543598580266	6.60248384690201
3.0509108286351	9.30805688428289	5	25	0	1	10.1672230978731	13.3434337436545	13.3434337436545	0.467339683422918	0.479650891130618	10.7480896327932	13.524848332096	10.8275938542851	13.6639424779797
2.81598787708208	7.92978772387324	3	9	1	0	9.02902409537881	9.73606427503419	9.02902409537881	0.594959065192549	0.612618909712437	9.19340491491154	11.9792635944131	9.37753461682252	12.1482826551537
2.04726667632349	4.19130084398462	2	4	0	0	6.8200452491554	8.47648787916263	6.8200452491554	0.315730628254203	0.329635978891825	6.68768587449657	8.85883277774374	6.9242332658217	8.95682710900926
3.19516259152442	10.2090639862771	6	36	1	1	13.1671104618054	13.7196415441881	13.7196415441881	0.767001005124187	0.770201995591968	11.8077711143102	14.7878189692397	11.8065188029669	14.866292627444
2.08649049350061	4.3534425794684	3	9	0	0	5.90133636962523	10.3671592693273	5.90133636962523	0.242322989816871	0.254820269539851	7.31463950461661	9.43433622505019	7.55008670643093	9.54288144457088
2.7343131841626	7.47646858908543	4	16	1	0	8.4390098492405	11.5518959597589	8.4390098492405	0.5375866422172	0.55679689222098	9.50538625064153	12.187024394838	9.71413382983314	12.3565725621987
3.47387169720605	12.0677845686492	4	16	0	0	11.2358429837531	14.5314810423757	11.2358429837531	0.569455754672688	0.561789095310498	11.5324559998867	14.5377433953259	11.2909574523812	14.5539259113959
1.7427787669003	3.03727783035853	3	9	1	0	6.28790203763286	9.03530356044991	6.28790203763286	0.335750088194511	0.337329620568922	6.79090375455299	8.67611395993978	6.89056646872342	8.639661942106
1.24266310897656	1.54421160241128	2	4	0	0	3.85284002092285	6.45768948182436	3.85284002092285	0.191680984867549	0.173693278063511	5.31495408551122	6.64214764357737	5.0597099172454	6.32635303326521
2.87905251607299	8.28894339030621	5	25	0	0	9.17189896782297	10.9738796920689	9.17189896782297	0.417603231526648	0.434635569765532	10.2644647600034	12.9359432530664	10.4293432754621	13.1020895926061
2.480809309287	6.15441482904503	5	25	0	1	9.52950379962918	10.3204610957587	10.3204610957587	0.316392647252464	0.335458869886997	9.23905811214028	11.6290515072275	9.50648661959024	11.8001211775941
2.37607233226299	5.6457197281457	4	16	0	0	7.62185564816799	9.18187351642404	7.62185564816799	0.269365992172311	0.286775216820817	8.4800167196932	10.7982756875493	8.74700583315357	10.9649127786641
3.78469539922662	14.3239192649272	2	4	0	1	11.0078619748258	14.9927982064286	14.9927982064286	0.776297885739129	0.754967770145167	11.5055072480479	14.7691408284576	10.9504103197238	14.6369674905882
3.40838733478449	11.6171042239193	2	4	0	0	9.00736474749861	13.3040277415876	9.00736474749861	0.67697768352368	0.674326480227868	10.2470547185027	13.3587168226323	10.0783843918206	13.4067111902434
3.28196185780689	10.7712736360993	1	1	1	1	8.51052894536127	13.3256024056494	13.3256024056494	0.881827092466557	0.882943640814825	9.4279281571301	12.6986102563628	9.37833265252189	12.7735271070256
3.41993021918461	11.6959227040921	3	9	1	1	11.6164341132781	14.3115537218712	14.3115537218712	0.75360250162144	0.749553744701264	10.9705031853777	14.0957986231688	10.7770618420834	14.1227390689914
1.64190787426196	2.69586146756343	4	16	1	1	7.26549956240523	9.1309633782182	9.1309633782182	0.287195011642276	0.28380717075914	7.14360401075901	8.87552777489529	7.1826819582803	8.78519410389293
1.82875622389838	3.34434932644707	4	16	0	0	7.13593621182637	9.10245666538911	7.13593621182637	0.179987005194959	0.184043725902087	7.33608762581747	9.16301849854622	7.47869967032777	9.17558335891343
1.78217898472212	3.17616193358518	8	64	0	1	9.84148500853465	11.1979757343732	11.1979757343732	0.619548692442808	0.620985102481375	9.19221845710762	11.1571197440688	9.38328973811851	11.0994047278012
2.7506284811534	7.56595704133225	5	25	0	1	12.0347172086781	13.3735903737722	13.3735903737722	0.382642667376382	0.401646968976596	9.91925255485192	12.50568541248	10.1317437850503	12.6822355076033
3.93477267841808	15.4824360308254	3	9	0	0	14.4788591497498	15.5028856175973	14.4788591497498	0.741235827941724	0.706643264840957	12.5866947933278	15.8107588450431	11.8331466236266	15.5854327945684
3.65517057245597	13.3602719137481	5	25	0	0	10.4917101844515	16.4049682410374	10.4917101844515	0.654821100729431	0.635710265714187	12.6453558788301	15.7147776228512	12.2278566006631	15.6394365667987
2.58340670145117	6.6739901851028	3	9	0	0	8.24604500428778	11.3599215921129	8.24604500428778	0.345521587694077	0.366279525528995	8.45021950454672	10.9778071841391	8.70160020899328	11.1674394951163
3.60448580607772	12.9923179262157	2	4	1	1	11.118484904414	14.591650899958	14.591650899958	0.853770031235139	0.844989365505704	11.028488190913	14.3205828801278	10.669776725991	14.2682821871089
3.99270703038201	15.9417094304619	2	4	1	0	10.708327498505	16.4565304624668	10.708327498505	0.909320235097726	0.891473336048465	12.3926233793216	15.8155730971982	11.5694092487687	15.5374859386575
2.20001417701133	4.84006237905082	2	4	1	0	6.36035161464622	10.7237600536465	6.36035161464622	0.534577246018931	0.552899041240309	7.15013101547489	9.55272656594066	7.41516756058305	9.67667165950586
1.84313002205454	3.39712827819876	4	16	0	0	6.66610464316206	9.76529404323001	6.66610464316206	0.181856100980519	0.186334573165523	7.36291488376911	9.20401518083925	7.51200834972904	9.22257532483824
2.85918555106036	8.17494201539236	2	4	1	1	8.23023594873176	11.2539273801685	11.2539273801685	0.697854688048669	0.712718687626142	8.76420478513141	11.6654675662298	8.94267808564839	11.8316872240353
1.41088312375359	1.99059118889269	3	9	1	0	6.66787091965691	7.68627387885197	6.66787091965691	0.278697415851858	0.263904236964602	6.24363873665306	7.77324725367374	6.12145830036384	7.55460226727936
1.72966010635719	2.99172408352356	6	36	1	0	7.86980128022986	8.82801958391464	7.86980128022986	0.416836448451954	0.416186144923473	8.30193161424565	10.1407720057866	8.4104816588602	10.0751551634602
3.60750979068689	13.0141268899018	3	9	0	1	12.4714077103287	16.4371898506975	16.4371898506975	0.645384013663231	0.63029277528969	11.4442974174447	14.5550833981872	11.0747740286487	14.5155188927837
1.1859524610918	1.4064832399697	4	16	0	0	7.47302190244182	7.84352168616757	7.47302190244182	0.116603585095117	0.102648843451573	6.31365055282408	7.43710315994874	5.98911812614256	7.07407809287431
2.75752484006807	7.60394324359245	2	4	0	1	8.72822971083678	10.9946294487455	10.9946294487455	0.488879355482111	0.510088917353744	8.351016874906	11.0893412477549	8.57012819291652	11.2788596758996
1.93205377599224	3.73283179332589	2	4	0	0	6.16163495411061	9.11083187351881	6.16163495411061	0.29334039827845	0.303323182823369	6.45778695473716	8.52121288620961	6.65724819212494	8.58016391757955
3.29186848504469	10.8363981228304	1	1	0	1	7.63362207774266	11.5235112727036	11.5235112727036	0.778320981017116	0.780773976110576	9.31801264027316	12.498311171071	9.26431990219224	12.5854443882991
1.39874193281867	1.9564789946253	2	4	1	0	5.76874359968429	7.61210952018304	5.76874359968429	0.364267842072653	0.346619161123972	5.67922902984274	7.28226112615612	5.55836395133536	7.05708861078538
1.60540804150514	2.57733497972938	6	36	0	0	7.22722308306373	10.9382907982483	7.22722308306373	0.230460063306591	0.226080825989419	7.94712101610777	9.56116139344143	7.98558038657087	9.44847016169673
2.90435239253566	8.43526282002759	0	0	0	1	7.6926530808212	12.5550513360403	12.5550513360403	0.847252457667749	0.856569027280218	7.60338942546022	10.7265908188598	7.81317449985289	10.8956984243709
1.23917135759257	1.53554565347781	2	4	1	1	6.31836974793525	7.37432057284772	7.37432057284772	0.337325943057322	0.309496108333115	5.45065171510128	6.86911463156861	5.18858798298383	6.53540777513128
1.68021136615425	2.82311023495394	4	16	1	0	8.44032612252708	8.71285046112821	8.44032612252708	0.293759321331605	0.292101935045424	7.20947094964468	8.98136770104871	7.27144337801981	8.91041893077927
2.85702959005721	8.16261807846247	2	4	1	1	9.10942005412283	13.0491975501183	13.0491975501183	0.697333427132917	0.712252207145532	8.75833112195117	11.6581970039545	8.93768203567777	11.8246387845836
2.91392411384732	8.49095374126086	1	1	1	1	6.8505837356115	9.00160487166563	9.00160487166563	0.827047596987668	0.836426312429425	8.35116177846655	11.4125588553781	8.52547169761378	11.5703087972023
1.42374176299199	2.02704060768755	4	16	0	0	6.15986325570337	8.6531306110292	6.15986325570337	0.135929386641703	0.128199366246772	6.65145630515888	8.05105966538984	6.54015185682374	7.85147782054421
3.88097339798696	15.0619545158825	2	4	1	1	12.1198631768548	16.1233723650448	16.1233723650448	0.895260035071417	0.879516941460369	11.9870473055927	15.3774412913877	11.3104867496941	15.1721974471174
3.24724480137229	10.5445988000394	5	25	1	1	11.9722110195985	13.5863079875617	13.5863079875617	0.705911769359775	0.708233219854698	11.4714006731416	14.4518847082772	11.4195319204889	14.5262833949255
2.55478419386782	6.52692227723683	1	1	1	0	5.63766520925808	11.6275176407356	5.63766520925808	0.762224756366418	0.77773957637301	7.41003313929102	10.2240444089281	7.69322984164539	10.3961799623204
1.72853870410472	2.98784605158803	4	16	0	1	5.88034170761785	7.67500781841748	7.67500781841748	0.167581206955437	0.168676021962843	7.15386137446095	8.88010174938223	7.24646368086053	8.84794426004411
1.90679262951016	3.63585813195429	3	9	1	1	7.79175301962332	7.83265803518372	7.83265803518372	0.368455151263684	0.377075132653488	7.09548320069365	9.14298010121386	7.27063895253633	9.17586912681994
3.66117529873736	13.4042045680846	6	36	1	1	13.430131013035	16.3151180282933	16.3151180282933	0.857582741015815	0.845752306789775	13.3003539230694	16.4945350558608	12.886419027865	16.3898184916568
1.74890627199784	3.05867314823338	3	9	0	0	6.70646302292422	9.5754227907769	6.70646302292422	0.191008829749746	0.193156003051765	6.66140604368304	8.4574409124052	6.76779628584737	8.43922421623999
2.03076467383653	4.12400516050239	0	0	0	0	4.15268027470464	7.74278571362239	4.15268027470464	0.690326988617588	0.703573912184356	5.5097801837935	7.95419273419367	5.78879284825911	8.03969586586417
2.97876535798423	8.87304305792692	2	4	0	0	8.87554645680898	11.8762683331996	8.87554645680898	0.552223008667133	0.568084722609326	8.95562476179455	11.836562184724	9.08281310763294	12.0021568007204
3.97422050475143	15.7944286203867	7	49	1	1	16.0674680772858	18.2014586883942	18.2014586883942	0.946589163377453	0.935277039428249	14.8821540048499	18.2449934301419	14.1104289250279	17.9410179688141
3.48110780538991	12.1181115527466	1	1	0	1	10.3755689319235	11.4311719011198	11.4311719011198	0.817435692066979	0.813066795589536	9.91750276642065	13.1873640575577	9.70284782522373	13.2041206488592
2.12438574270345	4.5130147838017	4	16	1	1	9.64174936228046	8.9277933195419	8.9277933195419	0.38232598162962	0.39746262606199	8.06321736020866	10.2632311187907	8.30073721852078	10.3625491847813
2.49678682466038	6.23394444779764	1	1	1	1	5.81664962831748	11.5920741553683	11.5920741553683	0.750917124545135	0.76697056280704	7.26820411747237	10.0382668967949	7.55883142056972	10.2065703429341
3.28971329308115	10.8222135506748	6	36	0	1	12.4781024357465	15.4242429693502	15.4242429693502	0.632500301499338	0.633771721885487	11.9553946768852	14.8892949267273	11.8886533968587	14.9549350590862
1.818757802248	3.30787994323798	1	1	1	1	5.11631118771608	9.85220538346571	9.85220538346571	0.610924371107089	0.6165976663605	5.8195703287067	7.99336973203092	5.98762170362953	7.98990385220646
2.12973777088337	4.53578297272725	2	4	1	0	7.22186344710813	8.81670941246358	7.22186344710813	0.517689668730336	0.534485966307332	6.99956387087043	9.34052287521576	7.25231469067636	9.44691843449145
1.3424412724562	1.80214856999382	1	1	0	0	5.75821794456439	8.26199163412596	5.75821794456439	0.331542250252048	0.312414984252484	4.8921913206271	6.46084782988874	4.74687466365527	6.21222165679589
2.11760548013262	4.48425296948772	2	4	1	1	6.39530114379066	9.02248971225789	9.02248971225789	0.514801884224861	0.531296230370859	6.97399005542433	9.30414309275825	7.22420029957185	9.40725458313115
3.22217462467961	10.3824093119292	8	64	0	1	13.4277862716906	15.705773315548	15.705773315548	0.881145899007728	0.88233106399379	12.6851039166584	15.7524232128104	12.7202193783908	15.8071531815927
2.5072745392099	6.28642561497023	3	9	1	0	8.75268592063872	10.1808722974931	8.75268592063872	0.511654773136076	0.533017655428211	8.40326398367614	10.9690515135703	8.66214725111947	11.1390124193942
3.86452199635096	14.9345302602804	3	9	1	1	12.7210609991394	13.9515361445616	13.9515361445616	0.848008972452312	0.82718733258458	12.474359335043	15.7724890870811	11.8073229330763	15.5762339223405
3.70275575923733	13.7104002125652	1	1	0	1	9.07559131612912	12.8594809375323	12.8594809375323	0.857641755599033	0.846078865620718	10.6578820827191	14.0175932901223	10.2164768990736	13.9287497956822
1.39292791998014	1.9402481902602	4	16	1	0	6.37984447206492	7.22168097383694	6.37984447206492	0.248489056195937	0.233503423535989	6.74547588266045	8.20574656270861	6.60571591322951	7.97120900402837
1.44793712883256	2.09652192905189	5	25	1	0	6.01539862909448	10.1108091853833	6.01539862909448	0.27985237018796	0.266264833845613	7.34043095095703	8.85148186138044	7.24996158439789	8.643843422021
3.29627142334357	10.8654052963514	2	4	1	1	9.90829944974928	13.4975652474617	13.4975652474617	0.796290613157092	0.797426405801537	10.0355686592002	13.1883011486506	9.9555455986425	13.2606431752326
2.95053182658739	8.70563805970514	5	25	0	0	9.55225543796179	13.5027335297477	9.55225543796179	0.437913763227472	0.453270689273377	10.4626027411018	13.1790551631036	10.5949836588794	13.335775448462
2.40094852237962	5.76455380711689	2	4	1	1	7.30241207673811	11.4107690707645	11.4107690707645	0.584039344641807	0.604588975050093	7.60350388789444	10.1733244456444	7.88079659042371	10.3335822274775
3.9191382615827	15.3596447134015	5	25	1	0	13.6248369405275	16.9555230221441	13.6248369405275	0.854915001265338	0.831527234413132	13.7108233735408	16.9656153826343	12.9765235809272	16.7228910169538
2.25562032614835	5.08782305573357	3	9	0	0	6.06878578108332	10.8576492199755	6.06878578108332	0.273550860563813	0.290196960605494	7.67787729444473	9.94556538941661	7.94201452617989	10.0958141660623
1.89022683934309	3.57295750417295	3	9	1	0	7.40453674588201	8.96446339537387	7.40453674588201	0.365015955619214	0.37297414575314	7.06369482204031	9.09520405734153	7.23225072781595	9.12171092600261
1.18994679418392	1.4159733729886	4	16	1	0	6.02668969332576	7.81050854926676	6.02668969332576	0.221704593505369	0.197336145449934	6.45940368450059	7.68304754775938	6.13534383966877	7.30760693843865
1.94448158680461	3.78100864142219	6	36	0	1	10.259900662958	11.0983030725029	11.0983030725029	0.286261090741612	0.294747548252005	8.56260711576681	10.517736273236	8.77132204588272	10.5569964060208
1.12578891473822	1.26740068054747	1	1	1	0	3.78944131632719	6.16739830723564	3.78944131632719	0.477350626301413	0.43615053035674	4.73774643766333	6.14513211727105	4.38179154945895	5.72439476441778
1.0447802352719	1.09156574001481	0	0	0	1	4.86566686806242	6.20011343843135	6.20011343843135	0.503424765021503	0.455853436361878	3.91630899025996	5.29158286426046	3.50395211222001	4.81623699743862
3.30988848791458	10.9553618024294	5	25	1	1	13.9639795914292	14.8307027920709	14.8307027920709	0.721984605361267	0.721714998033322	11.6641745357902	14.6765410246445	11.5646973422433	14.7310831250607
1.70741701917723	2.91527287737605	2	4	1	0	5.41295252597268	7.35822178800185	5.41295252597268	0.423366477762395	0.423626701928105	6.18205161949199	8.11822957749698	6.27366267606894	8.06623379164953
3.22675005765632	10.4119159345851	1	1	0	1	9.3885346625692	10.3381276426913	10.3381276426913	0.763941479028869	0.768774215692312	9.11867582881072	12.2654178989517	9.11341971579544	12.3725540382561
2.30286865821108	5.30320405697091	2	4	1	0	6.5860676231598	10.3903481883452	6.5860676231598	0.559717283915293	0.579574899577182	7.3779701866045	9.86783223979811	7.65351423152188	10.0129317226599
2.24454456660897	5.03798031149383	4	16	0	0	7.93726437873079	11.4835966849037	7.93726437873079	0.244225282612978	0.259221072764237	8.18216261243422	10.3913865241471	8.44221400771258	10.5349117299063
3.9056805789005	15.2543407844006	3	9	1	1	10.7709717466012	17.5301025826236	17.5301025826236	0.855369175910222	0.833313593296746	12.6219712660747	15.9327972256181	11.9027005094037	15.7107928390352
2.13242801325396	4.54724923171022	4	16	1	0	8.57929351897017	9.56886529622436	8.57929351897017	0.38414012087718	0.399498690908435	8.08020173357353	10.2873659799403	8.31937372701455	10.3888416162988
3.2742549108807	10.7207452214264	2	4	1	1	10.354975916986	12.8774637588824	12.8774637588824	0.791759747517721	0.793643954844073	9.96769333565411	13.1092692704348	9.90452631012928	13.1886650388905
1.23250616318546	1.51907144229015	3	9	0	0	6.11177419940915	5.78824392209169	6.11177419940915	0.135900765235093	0.121845644786153	5.84724154115903	7.07529148046037	5.57113236442971	6.75096784494223
1.49224713863805	2.22680152277345	3	9	1	0	4.4395502832015	8.05914310526461	4.4395502832015	0.291573713963157	0.280933643980441	6.36924536909221	7.98939824196156	6.31000469966232	7.82060398606087
1.69554896093905	2.87488627894149	5	25	0	0	7.8452645375412	9.31396614181821	7.8452645375412	0.180714587098776	0.18049317748881	7.60719166863083	9.28855859379382	7.68678768507806	9.23288549424995
2.67792784003541	7.17129751643671	1	1	0	1	8.49889719626739	9.6247104137833	9.6247104137833	0.629907159004556	0.650610184091252	7.58006446781107	10.3883052461036	7.84162341697243	10.5783007261505
1.92732177185826	3.71456921227886	2	4	1	1	5.8105853949642	10.0965801282942	10.0965801282942	0.470764517783244	0.481100560497926	6.58905346635042	8.74335950094565	6.78325219627037	8.78516392635889
1.34593408484943	1.81153856075948	4	16	0	0	6.19196521930876	7.5658378371467	6.19196521930876	0.129141355133234	0.1192914966451	6.53569776802801	7.84699829020342	6.35984662517572	7.59710276113114
3.33533946564421	11.1244893510838	5	25	0	1	13.7601825545962	15.7597905551377	15.7597905551377	0.554827233365605	0.554527152370293	11.6029653211857	14.5325163216801	11.486705814795	14.593819235199
2.97793605178595	8.86810312852647	9	81	1	1	13.065913379253	15.5011448625106	15.5011448625106	0.974384715375852	0.975338964529482	12.552702135583	15.7179429650735	12.7716068445295	15.7918796126177
2.3314008731395	5.43543003127563	2	4	1	1	8.39469295220224	10.5417565257184	10.5417565257184	0.56676378488536	0.58690006578425	7.44274692988733	9.95619749462981	7.71963248289386	10.1062115125324
2.56549593992531	6.58176941777327	4	16	0	0	8.3748971443937	11.1674069594136	8.3748971443937	0.310020603867354	0.329372652919807	8.93449546222964	11.3997370422288	9.18596080873556	11.5841915260013
3.31858232570812	11.0129886525023	0	0	0	1	8.11652752391176	13.8537375597972	13.8537375597972	0.901636128025444	0.902437074291452	8.82000245112518	12.1769043974813	8.77307750478978	12.2499319187614
2.11693672370166	4.4814210921567	2	4	0	0	5.48567484250439	9.42681030392156	5.48567484250439	0.330080666765997	0.346095940967497	6.83211329499363	9.06627106921048	7.08568100891504	9.18459797769733
1.19818466692232	1.43564649604774	3	9	0	0	5.31265147031208	6.96885799076479	5.31265147031208	0.13304694442059	0.118019654453031	5.80106252552761	6.98823870304132	5.49159849988109	6.6387612753658
3.94442898500711	15.5585200177642	6	36	0	1	15.4062639753949	17.6309111427491	17.6309111427491	0.805948840703573	0.775556992102725	14.1561825109504	17.3500460350783	13.4058386838945	17.0953837526867
2.8241488088388	7.97581649446561	3	9	0	0	8.82476165942146	11.8271630202853	8.82476165942146	0.407905023084349	0.427041242956235	9.07490717171887	11.7707579227411	9.25947653272098	11.9544927697012
2.87310176366009	8.25471374434671	2	4	0	1	8.5779143856989	12.667574733478	12.667574733478	0.521654629128643	0.540520065857023	8.66174107252774	11.4765853376865	8.83795682472895	11.6567129611709
1.8295698412694	3.34732580408255	7	49	0	0	9.36714176720084	11.4492463695196	9.36714176720084	0.407523901366569	0.412074547417039	8.8200085667131	10.7289188427897	9.00361905395143	10.7090849268388
1.19279876258224	1.42276888801773	1	1	1	1	5.51956789658065	7.95447103345286	7.95447103345286	0.489058495447979	0.453628059465908	4.82475438757577	6.31318414315577	4.53707476091884	5.94346869688176
3.59644986246713	12.9344516132398	2	4	0	1	11.1533578830927	13.8577631957631	13.8577631957631	0.728553303900713	0.716355629074083	10.8611171644729	14.0545787769773	10.5141853105423	14.0215401864897
1.50604853313416	2.26818218415556	4	16	0	0	5.91551834910555	8.17008611057599	5.91551834910555	0.143647499614816	0.13823355307826	6.7794392514156	8.27027345159523	6.7308829210446	8.12056166991253
1.49942404404283	2.24827246385374	2	4	0	1	6.54409979623515	6.90840441988015	6.90840441988015	0.22353508998229	0.216110619178006	5.69397775570707	7.31373637500838	5.65470697898092	7.16577633533019
3.01687742397189	9.10154939127128	2	4	1	1	8.85295536917856	12.2253475970951	12.2253475970951	0.735195526278072	0.745581351500638	9.20439680089094	12.2036661439206	9.30810050093019	12.3472260564284
3.46352515975013	11.9960065322222	4	16	1	1	12.0057255811954	14.0820712181198	14.0820712181198	0.73740446982063	0.730740924684829	11.6394359693736	14.7355059275985	11.4039507902869	14.7405704405949
3.63878066604957	13.2407247356162	2	4	0	1	10.677356418963	14.9026581917292	14.9026581917292	0.73967084321979	0.725351922096565	11.0034289750853	14.2136909636117	10.612279297254	14.1599314215624
2.84052210301161	8.06856581769749	3	9	1	1	7.17199281826127	12.9871387173722	12.9871387173722	0.601670549449261	0.618750430074162	9.25963077014159	12.0616278503815	9.43438825125977	12.2284919009179
3.63095048558898	13.1838014287989	4	16	0	1	12.8697612137792	15.3947940433625	15.3947940433625	0.619709754559108	0.602127323644522	12.0519416655765	15.1229563264553	11.6549591550729	15.0674603990108
1.1316871244926	1.28071574774233	2	4	1	0	4.19177264155311	8.04023345182521	4.19177264155311	0.320564660225102	0.285772862577446	5.30873246124753	6.59812866121208	4.93951269876713	6.18401175826677
1.57977787964046	2.49569814900131	2	4	0	0	4.89224282962831	10.3602486752211	4.89224282962831	0.234885075659894	0.230834402084693	5.82396268916781	7.53080332169369	5.84091247035534	7.42847549551802
1.19459102791734	1.42704772398061	4	16	1	0	7.24958432699392	7.24948293493302	7.24958432699392	0.22227277269017	0.198114281661877	6.46556246710526	7.69477261174488	6.14610601197774	7.32279023731182
1.28121391520835	1.64150909652352	6	36	0	0	10.0139337187435	11.3636745247245	10.0139337187435	0.188965242402111	0.171789550255544	7.44888874316673	8.70127153020351	7.23431909158954	8.38858889924579
1.59563451330177	2.54604950003979	1	1	1	0	5.26138203420443	7.18070464200356	5.26138203420443	0.565363077475965	0.559581362627661	5.42724536455539	7.3715989656207	5.47057380733057	7.26045142235571
1.50056438799948	2.25169348253224	2	4	1	1	4.41956617502018	8.13279918082622	8.13279918082622	0.3827542145127	0.371360190069749	5.8362552029543	7.55266277943906	5.79431908849687	7.38997469226884
1.86302902270108	3.47087713942656	1	1	1	0	7.15106940914148	7.49565900014991	7.15106940914148	0.620131176384586	0.627590124924473	5.90238209214198	8.11975080795938	6.09021225574071	8.134638852683
3.62471779459156	13.1385790904287	5	25	0	1	11.5934759351256	17.4622341032493	17.4622341032493	0.645459767353789	0.628229394419612	12.5424060112461	15.5999663195676	12.1572877917969	15.5398779195871
2.21261502802372	4.89566526223641	3	9	0	1	8.16283197421542	10.1445134962424	10.1445134962424	0.265238275947859	0.280930447841331	7.58323900964787	9.81419316904887	7.84235752027045	9.95521781970317
3.92688486259431	15.4204247240723	2	4	1	1	11.7812623286376	17.4645032255552	17.4645032255552	0.901221356686253	0.884561748515961	12.1524306344429	15.5567012356523	11.4168782711858	15.3222948644422
3.30108193866909	10.8971419658072	3	9	0	1	9.54544371321376	12.3164241896192	12.3164241896192	0.549737126957172	0.552262409874683	10.456125682764	13.4287540161794	10.3646828633495	13.5137205494373
1.64079896593466	2.69222124661226	4	16	0	1	5.68143295623482	10.0578101120542	10.0578101120542	0.157576529469699	0.156076876081668	7.00124479423561	8.63660589275842	7.0431426951539	8.56109851881787
3.26174546801485	10.6389834981154	5	25	0	1	12.1909457404231	14.2234459025838	14.2234459025838	0.53178985297634	0.535253305449466	11.3752600175364	14.2678413266688	11.3161650261834	14.3532198757745
3.84314555535093	14.7697677596136	0	0	0	1	12.3578312722128	13.8433547791617	13.8433547791617	0.948649401647331	0.941511624929709	10.5673482441799	14.1388125285444	9.98865798338327	13.9648758149386
2.71940749697387	7.3951771345977	3	9	1	0	10.5606611483247	12.4170171283453	10.5606611483247	0.56859191259334	0.588150148232068	8.93761228579451	11.6580080687158	9.15372704122364	11.8325343830725
1.00772639852948	1.01551249429321	5	25	1	0	6.3269797424039	8.92313683729379	6.3269797424039	0.220778415596405	0.185636146440164	6.74352081695637	7.73213783168094	6.22985277770898	7.20467143606421
3.00779008166865	9.04680117538427	5	25	1	0	9.64095754510169	13.2251688583091	9.64095754510169	0.64203793517682	0.653373335036982	10.764884810264	13.6115434234419	10.8646388850449	13.7434389507081
3.22661447199062	10.4110409508593	1	1	0	1	9.42359060118564	11.4313760821304	11.4313760821304	0.763911086577083	0.768748757803744	9.11826449491718	12.2649352336282	9.11310552052003	12.3721107707972
3.52793291630223	12.4463106619288	4	16	1	1	12.3109853374289	15.5550587148613	15.5550587148613	0.75345608023185	0.743914379778573	11.8493787549129	14.9736058657676	11.5532041254626	14.9511374089291
2.6767190550454	7.16482489964312	2	4	0	0	7.32682254329568	9.19173069358354	7.32682254329568	0.466523272961999	0.48875489246343	8.14043356002514	10.8226363539924	8.38287539043192	11.0146829666499
1.53678743075579	2.36171560732899	3	9	1	0	6.44550769254463	8.42958325959853	6.44550769254463	0.298923153715282	0.29053429521667	6.4403584958639	8.10915038416525	6.41321877672611	7.96621865705732
1.5147273093462	2.29439882167918	2	4	0	0	5.19827687263055	9.14395224423268	5.19827687263055	0.225643352151999	0.218861423828844	5.71831539303302	7.35482316848526	5.69016953051009	7.21580698929247
2.89653256861493	8.389900921047	5	25	0	1	10.1711386006516	14.1137336464095	14.1137336464095	0.422516836432628	0.43917776059778	10.3125226645003	12.9951553938703	10.4698501379985	13.159236772808
1.06566054094583	1.13563238852895	3	9	0	0	5.46786762617867	5.89925350474177	5.46786762617867	0.122813115177621	0.104210364322285	5.63203324458746	6.6577311124002	5.18449778946839	6.20550284607341
2.88291023671627	8.31117143296346	3	9	1	1	10.0882249402624	13.2842200065656	13.2842200065656	0.613263638978111	0.629254339556538	9.37524066743521	12.2046514824369	9.53261509016818	12.3670705641929
1.1238836760167	1.26311451721682	3	9	0	0	6.12224022467717	8.25674460329327	6.12224022467717	0.127160136808008	0.110092438606427	5.70447895957788	6.80183563576239	5.31941938212913	6.3958505572046
3.8466751461383	14.7969096799181	1	1	0	1	11.2219728844021	15.596348857537	15.596348857537	0.880318479224143	0.864851495766494	11.1607024153966	14.5700595442594	10.5499840671743	14.3992625197163
3.95193831040524	15.6178164092486	4	16	0	1	13.1055433321537	15.2731056419317	15.2731056419317	0.718073050251255	0.679913113465353	13.1779045666921	16.3578711663692	12.3987904258589	16.116859365253
1.27918691886589	1.63631917339761	3	9	0	1	6.65980690807174	5.8969173953132	5.8969173953132	0.139924646568649	0.127220413892545	5.91163668782423	7.19465422582337	5.67930657894672	6.90358028992355
1.9514971608296	3.808341168726	0	0	1	0	5.02667463947169	6.62557473757514	5.02667463947169	0.816867581542927	0.823688147530718	5.4919804763132	7.95771676225134	5.74207428164853	8.0010184516622
3.34823533589952	11.2106798645662	3	9	0	1	10.9914318856849	14.9975794242779	14.9975794242779	0.564496618337265	0.564543031724524	10.6030554678592	13.5989641098679	10.4739523392366	13.6678781918237
1.72815146995708	2.98650750311483	5	25	0	1	9.06159301687601	9.00192998794193	9.00192998794193	0.184828827428004	0.185642885238064	7.66464508695019	9.37948820640934	7.76233810736457	9.339472213793
2.2681533836294	5.14451977166948	0	0	1	1	7.21503575093112	7.66611294214538	7.66611294214538	0.85765189685724	0.867150793490211	6.15578401532144	8.90500832497556	6.47586784762662	9.03625619954398
3.00623867940158	9.03747099753013	1	1	1	1	11.1315005047775	12.8338014926733	12.8338014926733	0.841991472208799	0.849333083563038	8.61056362852959	11.7286620244184	8.73939401895912	11.872110928536
1.85155546711758	3.42825764781299	4	16	1	0	7.9566827692815	10.5805655669037	7.9566827692815	0.325195794496043	0.330877442904371	7.51919142755731	9.46396382754515	7.66850236439785	9.47059071463286
3.42295325314626	11.7166089732246	2	4	0	0	10.3923920368162	13.6882288597873	10.3923920368162	0.681081181665269	0.677696058826957	10.293554795537	13.4119701275377	10.1121382750759	13.4543312508484
2.04651446756907	4.18822146596951	2	4	1	0	8.45624758583969	8.15639031438165	8.45624758583969	0.498061209170386	0.512562510859532	6.82661943518799	9.09247547405632	7.05945972647726	9.1748381818673
3.15219209715724	9.93631501738056	7	49	0	0	9.64637742604273	13.4529874025973	9.64637742604273	0.73380479505373	0.739157069090655	12.0156501175648	14.9420589958515	12.0685570899348	15.0331069636625
2.992534579942	8.95526321214866	2	4	0	1	9.20608694012155	12.4635432419444	12.4635432419444	0.55623580212562	0.571649565776982	8.99461147639756	11.8838898442753	9.11472079096157	12.047172237978
3.22133084014058	10.3769723816408	4	16	0	0	11.4357528137468	14.0742649067394	11.4357528137468	0.489429486079464	0.495421626789159	10.740676445954	13.6231958804931	10.7057396587034	13.7282992244955
2.82409097230993	7.97548981988246	4	16	0	1	9.13782984997463	11.1942358279286	11.1942358279286	0.374081727101955	0.392244082104	9.60355852048439	12.2503091269325	9.78520805952368	12.4296110051206
3.3666701298207	11.334467763027	6	36	0	1	12.3411301065521	15.2414097233721	15.2414097233721	0.654903601779187	0.652425014471696	12.1954200747865	15.1672251492533	12.0669869573308	15.206528480008
1.65390131389722	2.73538955611096	4	16	1	0	5.65384031193133	9.22447099700139	5.65384031193133	0.289232447017602	0.286389068912304	7.16409557705857	8.90858767595335	7.21047458701972	8.82440401212586
3.40177796734497	11.5720933391137	1	1	0	1	8.88756299430225	13.1979623091256	13.1979623091256	0.801546804379649	0.799996370630225	9.66253492786227	12.8962921397031	9.5190152631071	12.9447692230405
1.59704103507102	2.5505400677007	4	16	0	0	6.78297405542639	7.64572837701045	6.78297405542639	0.152869028469076	0.150085454116712	6.92754613148173	8.51663258583981	6.94174159889767	8.4180416055549
1.96856952877715	3.8752659896299	3	9	0	0	6.24448550325358	8.06235352487714	6.24448550325358	0.222804370857656	0.231899206184061	7.07558847718784	9.08650829283879	7.27682618294295	9.15736483331029
1.13266802649014	1.28293685823306	6	36	0	0	7.2265300840342	9.64937907195687	7.2265300840342	0.173281810084174	0.150600995222357	7.25007058150628	8.32513615592848	6.89009084169078	7.90295084693133
2.6771601443179	7.16718643832421	3	9	1	1	8.01947939452157	12.0956490113255	12.0956490113255	0.557115413534426	0.577300322336423	8.82818191525411	11.5189728293857	9.05582643695172	11.6944159724162
1.55761392880231	2.42616115119897	2	4	1	0	4.18048446413873	7.087290025871	4.18048446413873	0.393550204652754	0.385532914011548	5.92803841422028	7.70647061427204	5.92652108854913	7.5764855955324
1.90038911532611	3.61147878964994	2	4	1	0	7.28152380009613	7.09310971511748	7.28152380009613	0.464743534919632	0.47400327334755	6.53702501446491	8.66547491673548	6.72084063238808	8.69711354021363
2.80215738061816	7.8520859857528	2	4	1	0	9.70444862369926	12.927381235534	9.70444862369926	0.683986700873101	0.70022935075932	8.6101515330341	11.4739472285	8.81052560754455	11.6452461864571
2.58216820680536	6.66759264823643	6	36	1	1	10.5191123212476	12.7213594750162	12.7213594750162	0.618687480391607	0.636913227761279	10.1220166764212	12.7110821353995	10.3860151049488	12.8622425548138
1.54820204968564	2.39692958665082	1	1	1	0	6.29614359971477	7.47566335070137	6.29614359971477	0.555921534447344	0.54719999448841	5.34922923949975	7.24268543589222	5.36065764553129	7.10538143391119
1.33982766582631	1.79513817411357	2	4	1	0	6.35376622980411	8.55651193377353	6.35376622980411	0.354032409574703	0.332664090056959	5.59234832819422	7.12821658647462	5.42184078535722	6.86448139612206
1.6369352878537	2.67955713662069	5	25	1	0	7.61994197574568	9.40842869030456	7.61994197574568	0.311326608331713	0.307031973004958	7.64661490588066	9.36231202894566	7.68793065964673	9.26173125876992
2.13141558691859	4.54293240415953	2	4	0	0	7.04789273758709	9.64181858923117	7.04789273758709	0.333139756153052	0.349565040165063	6.86263961311815	9.10969098077317	7.1192331576059	9.23193343068815
2.83042286662385	8.01129360390716	4	16	1	1	9.00381622760015	13.0035028105793	13.0035028105793	0.56435822875116	0.581682953622582	9.7611157308162	12.5074316927361	9.93685064870598	12.6707819920374
3.72560871229507	13.8801602771289	2	4	1	1	14.0278200747899	14.9168040563971	14.9168040563971	0.873136805358195	0.861017101075213	11.4405132656618	14.7787806403673	10.9504571701933	14.6642668405627
3.91428088513203	15.32159484771	5	25	1	0	15.4992138624938	16.7225381340624	15.4992138624938	0.854054790817123	0.830807283100495	13.6932739127634	16.9466183122204	12.965267488893	16.7070108949308
3.86789403739385	14.9606042845069	1	1	1	1	13.1173303019502	13.2843420711398	13.2843420711398	0.942228289738808	0.933359789768415	11.3767774931303	14.8882733176322	10.7361245811911	14.689103262908
1.64378706621937	2.7020359190701	4	16	0	0	6.37712281724689	8.43125654963317	6.37712281724689	0.157904690928293	0.15649304030393	7.00633608191815	8.64483405505615	7.05006707751415	8.57086745429571
2.78108179057017	7.73441592584098	2	4	0	0	10.3678903141926	12.1230476412417	10.3678903141926	0.495489852267804	0.516304869087415	8.41343908290461	11.1677180292649	8.62471716817702	11.3558739349883
2.50343891256489	6.26720638894407	4	16	0	0	8.66751901161794	11.7414081600401	8.66751901161794	0.296114649392199	0.315059587013064	8.78228655927615	11.2006814558198	9.04215486360624	11.3813097487957
1.17142968019471	1.37224749564107	5	25	0	0	4.56540034124101	8.21618925963843	4.56540034124101	0.12830816098784	0.112385948148407	6.80602868061037	7.90100827960411	6.47223597782036	7.51939299117588
3.99889706447721	15.9911777322844	2	4	1	1	12.461368888946	15.740760878901	15.740760878901	0.910055109838097	0.892104268663175	12.4153986134047	15.8400312802434	11.5837535340383	15.5577228912092
2.96181658259593	8.77235746894023	2	4	1	0	9.27009222928365	12.75638883663	9.27009222928365	0.722348482198209	0.734392979846507	9.04832451164256	12.0143070788619	9.18050695237528	12.1672167677476
2.81979155610316	7.95122441987065	5	25	0	0	9.91591781988609	13.5050627655644	9.91591781988609	0.401215348116506	0.419322409194416	10.1034472561178	12.7363590161369	10.2920167111677	12.9083489416439
1.14184400392696	1.30380772930396	4	16	1	1	7.22416264256746	7.49217366796442	7.49217366796442	0.21593726719034	0.1894120832873	6.39667877748808	7.56225038917329	6.0238743170298	7.15034546474283
3.8845171793364	15.0894737165596	5	25	0	1	12.4874839976176	17.0871065231831	17.0871065231831	0.722741067411759	0.68976806473263	13.4457009130561	16.5946065454149	12.7593259115131	16.389234763379
1.87565585481934	3.51808488571808	5	25	0	0	8.64415361510263	9.87083424041849	8.64415361510263	0.204915260914071	0.210356780937824	7.93573278828099	9.79764258978185	8.10415286031169	9.82170529873711
2.9197819060646	8.52512637898223	2	4	0	0	9.61769194855889	11.0680736708518	9.61769194855889	0.535102883207998	0.552738422200683	8.79041767668281	11.6349156621726	8.94612961808987	11.8093234011817
1.99008153378963	3.9604245111305	3	9	1	1	6.57359185409492	8.36650858469501	8.36650858469501	0.386202824151512	0.397951095626381	7.25879817271039	9.38530282135766	7.46364593511593	9.44816384734509
2.6530421350617	7.03863257041272	2	4	1	0	7.42638047014925	11.7862241185884	7.42638047014925	0.647111715958894	0.666165073564798	8.22023941084832	10.9809873718038	8.46497797607497	11.157746747413
1.47779373056255	2.18387431008999	1	1	1	1	5.55576141026462	6.47065986647447	6.47065986647447	0.542104417642057	0.528717541189006	5.23690495987717	7.05343830543266	5.19749909109947	6.87519694842513
2.81401713239029	7.91869242138607	4	16	0	0	9.32725048296574	13.3441439303209	9.32725048296574	0.371406478041343	0.389710495749638	9.57644375110824	12.2165372366019	9.7618637561894	12.3966768051901
3.75295937154442	14.0847040444631	3	9	1	1	13.887678486936	14.8111803659622	14.8111803659622	0.826832079987507	0.809688545006445	12.0813996503425	15.3422998334118	11.5487967131813	15.211504502431
3.25287476717494	10.5811942509234	1	1	1	1	8.23025819383479	13.8608408651126	13.8608408651126	0.877973913508482	0.879730791915141	9.33869043339219	12.5944614990729	9.31092857699157	12.6784332733027
2.66133739100769	7.08271670877563	2	4	0	0	7.10378413004555	11.9249010691075	7.10378413004555	0.462328480727237	0.484696149627744	8.1009692287426	10.7722445693413	8.3472311640052	10.9643960053002
3.62418668786995	13.1347291485338	3	9	0	1	10.5529058325843	14.7888865501779	14.7888865501779	0.650501414239994	0.634387885043188	11.5003386963979	14.6177531942697	11.1134197237979	14.5700403335083
1.71220483561046	2.93164539908786	8	64	1	1	9.14907079680875	10.9682945625543	10.9682945625543	0.767504137249213	0.765075461757642	9.20730215667606	11.1965697275553	9.35810686271383	11.0911099191395
1.66503350250423	2.7723365644615	2	4	0	1	5.4922511035524	7.65634833561281	7.65634833561281	0.247702827573682	0.24720843970601	5.96780268207631	7.76470414211086	6.03847696780228	7.70719996910448
2.06885258038528	4.28015099936684	3	9	0	0	6.43191293511042	10.3748293476127	6.43191293511042	0.239288669566044	0.251298934504331	7.27814134123867	9.38186018163698	7.50921403054644	9.48521817400763
2.93845439539291	8.63451423380391	3	9	0	0	10.510067823045	13.1429205766309	10.510067823045	0.440056987209342	0.456807766501922	9.3885447175304	12.1575805058043	9.52435907072115	12.3281896986556
2.14923156937584	4.61919633880175	2	4	0	0	7.56819941180771	7.56788884055349	7.56819941180771	0.336940158714623	0.353855627754801	6.9004431763088	9.163264792298	7.16051847700723	9.29017885972873
2.06456432747655	4.26242586228868	4	16	0	0	6.9661793050448	11.0487779553858	6.9661793050448	0.213718803321082	0.224414964901471	7.79811438113386	9.84887100723247	8.02514233196639	9.94650599521001
1.26014060992748	1.58795435678839	1	1	1	0	3.72402689532414	5.70629348926195	3.72402689532414	0.501133632737655	0.471308020939316	4.91599055182646	6.48437067550446	4.6931273212194	6.16362802856165
2.5601407091599	6.55432045069773	3	9	0	0	8.68152579574312	11.8206171344714	8.68152579574312	0.339909395011398	0.360594371769549	8.39242584014609	10.9027369750888	8.64768547680048	11.0913764597876
2.80526047782041	7.8694863484212	4	16	0	1	10.9921365373296	11.5627063498435	11.5627063498435	0.369092452330555	0.387513004461704	9.55294352412603	12.1872230765599	9.74157179184379	12.3680488525298
1.5108597476501	2.28269717706933	3	9	0	1	5.41289674926646	7.69267093703175	7.69267093703175	0.162537893837316	0.156954751413265	6.25828909371879	7.80344891306213	6.2161664886327	7.66098355645467
3.45875063771382	11.9629559738858	6	36	1	1	12.9383653957811	15.5311116187964	15.5311116187964	0.821424052078033	0.815756951501	12.6296187722151	15.7396036172837	12.4173364608431	15.728035665029
2.534571290249	6.42405162535451	4	16	0	0	9.31766537128898	11.4537116247944	9.31766537128898	0.303019100226768	0.322198373528233	8.85824170163746	11.3002974573996	9.11429852222825	11.4830901978737
3.0536485419143	9.32476941753533	2	4	1	0	10.8917739302673	12.3237870932021	10.8917739302673	0.743644848368715	0.752878125086311	9.31004328497982	12.3309843733417	9.39331092099201	12.4674411243314
1.2335142546799	1.52155741649852	4	16	0	0	5.90608595377052	6.68915110541973	5.90608595377052	0.120142140187123	0.107369421002961	6.3774201269321	7.55760270379696	6.09933398677762	7.22957089716541
2.22851171740331	4.96626447460384	1	1	1	0	6.59281279725523	8.45093830154239	6.59281279725523	0.696559532157594	0.712575266821279	6.6488894638589	9.20119639564629	6.93715234577768	9.32950399194324
2.11842432501726	4.48772162082483	1	1	0	1	5.90997334547945	7.86887485712275	7.86887485712275	0.489549869148887	0.507689470548115	6.27176269187581	8.63243093865366	6.54507514189868	8.74912726573966
3.25241062766872	10.5781748909725	4	16	1	0	11.9979419592829	13.2975333526203	11.9979419592829	0.681968755134336	0.684687932880952	10.9757014197	13.969865424156	10.9147310176385	14.0503779952841
3.86385018401779	14.9293382445343	3	9	0	1	12.5784424415799	15.3972037200721	15.3972037200721	0.721459616080925	0.690877820675138	12.3314910557558	15.5340107276669	11.6687965609185	15.3535673263077
2.79016076703556	7.78499710590446	6	36	0	0	11.1848732456098	13.6522485439038	11.1848732456098	0.486641744184867	0.505197727200843	10.5181787760558	13.1584301800856	10.7310307035819	13.3217581474199
2.57521295873448	6.63172178283401	4	16	1	1	9.1079270195707	11.5284728604898	11.5284728604898	0.494197194640305	0.515027122936214	9.09909202634947	11.6669518981077	9.34544781213049	11.8364294315714
3.60870146332309	13.0227262513902	0	0	0	0	9.86875051283388	12.341116480478	9.86875051283388	0.930487692858366	0.926288898511046	9.75785761619769	13.2446679552459	9.44537617199005	13.1984125138572
3.35873029800132	11.281069214712	2	4	0	0	10.917976657921	15.4816921879607	10.917976657921	0.662878607125048	0.662704531637063	10.0898685822087	13.1779810358594	9.96331318376146	13.2443684499955
2.99734665220603	8.98408695349072	3	9	1	1	10.611916702856	11.9516440844622	11.9516440844622	0.644436701835952	0.656985665314258	9.69488782763935	12.5953423291961	9.79780080058157	12.7411952095254
1.9380316787865	3.75596678798002	2	4	1	1	6.86499752275355	8.98752531910999	8.98752531910999	0.473174460895526	0.483925113997289	6.60991204009184	8.77443326974015	6.80807046993852	8.82017760722195
3.72126142773777	13.847786613569	1	1	0	1	10.4482826802954	13.8819871201154	13.8819871201154	0.860710218099607	0.848607168296324	10.721562474089	14.0880408905672	10.2593604412307	13.9892500012744
1.90787272294983	3.63997832697601	0	0	0	1	5.15359262969021	6.7912798782747	6.7912798782747	0.66585650171235	0.675808062980459	5.26665656662478	7.59534217333458	5.50401296276111	7.63792771065827
1.03612861363217	1.07356250398733	4	16	0	0	5.29290371176966	7.70684091584818	5.29290371176966	0.106412093561944	0.0889615201083583	6.12518226718903	7.0650430483306	5.64192843783042	6.58426203604238
3.81167484214529	14.5288651022434	4	16	1	1	12.4008937016505	16.7902251685112	16.7902251685112	0.817998540547014	0.796750886459314	12.8157195427151	16.0476644575834	12.2107247569567	15.8787691153021
2.71302849357016	7.36052360692359	1	1	1	1	8.11307062657835	10.0092652757703	10.0092652757703	0.791988925747882	0.805288824080725	7.81137125273598	10.739639596603	8.05993240617293	10.9135248323833
2.3337775520049	5.446517662242	4	16	0	0	8.65885567918055	10.2808504260678	8.65885567918055	0.261010469158033	0.277725752647131	8.38265319610018	10.6664739885794	8.64899532398551	10.826639313913
1.87276556226425	3.50725085120293	1	1	1	1	5.81537555462294	9.20589156754254	9.20589156754254	0.622160973923647	0.629990534984116	5.92081552027015	8.14767950076724	6.1127749264603	8.16647032341934
1.10914228740148	1.23019661370219	2	4	0	0	6.94605618947092	7.73090571820713	6.94605618947092	0.177536032571459	0.154373443329855	5.13972451187509	6.30616626974218	4.75029954491918	5.88983612732681
3.20050938031636	10.243260293493	1	1	0	0	9.54300086261208	12.8229504055277	9.54300086261208	0.758025679184264	0.763810735994814	9.0393554971011	12.1721791739166	9.05261168862731	12.2867659256078
3.63225046987645	13.1932434759177	1	1	0	1	9.08549458816065	12.574830044425	12.574830044425	0.84553974436619	0.836128908506932	10.4178981530592	13.7507896070844	10.0530936336414	13.6982482873703
1.97221242752858	3.88962185929815	2	4	0	0	5.01730817189918	8.09328260504067	5.01730817189918	0.300955910985699	0.312360624067777	6.53665563223954	8.63812694938417	6.75030860905016	8.71145378015309
2.52423451351933	6.37175987924218	5	25	0	0	8.67235940438571	11.4899562859578	8.67235940438571	0.326361536277773	0.345759722352936	9.34440383279843	11.7676373245371	9.60711668201323	11.9420903144495
2.63302700454369	6.93283120665633	6	36	0	1	9.09541200088938	12.9155194124499	12.9155194124499	0.443372341279015	0.463769338525721	10.1094106253402	12.6402417031726	10.3669016083285	12.808043934069
1.21821089228615	1.48403777808462	3	9	0	0	6.84499201177654	7.35648216417396	6.84499201177654	0.134701516137483	0.120239261392646	5.82788733764719	7.0389602295708	5.53800565775368	6.70423260658085
3.10536993877031	9.64332245661831	3	9	0	1	10.727858887529	12.0890233772826	12.0890233772826	0.489390381191938	0.500774975283675	9.86623645399595	12.7343836116145	9.91115567528215	12.8738832892778
2.79324363940395	7.80221002907065	1	1	1	0	9.05526049572216	11.5951481624579	9.05526049572216	0.806383147725014	0.81823114309697	8.02284019842502	11.0058650432238	8.24581650908553	11.1757705769474
2.24104262283072	5.02227203734399	4	16	0	0	8.01571859881616	11.1403458960068	8.01571859881616	0.243589535020993	0.258511433228426	8.17443066523675	10.3806733558777	8.43409888592475	10.5234628963475
3.17556941579096	10.0842411145069	4	16	0	0	9.48915871263433	13.3109134758846	9.48915871263433	0.475313107409252	0.483344063320197	10.6029318566493	13.4609492419547	10.5996958283917	13.5786923307333
3.66892092954367	13.4609807872436	8	64	1	1	14.0678233208233	17.7166428061989	17.7166428061989	0.966128103498862	0.962581170756363	14.2629662966684	17.6283979202172	13.8924427664228	17.4881620421549
3.60773404641077	13.0157449496314	3	9	1	1	14.0254418229301	14.091187497177	14.091187497177	0.796655382370462	0.784924253118111	11.5855201338473	14.7917940601475	11.212263269253	14.7367223010977
2.02301806164905	4.0926020777583	5	25	0	0	9.37687776364366	11.2140522254505	9.37687776364366	0.227558164838224	0.237374432566217	8.22479560672871	10.2264491782119	8.44563814136471	10.3034735639315
2.50436727330089	6.27185543958052	2	4	1	0	8.03455379545678	11.4182212647391	8.03455379545678	0.609898894287971	0.630382156847214	7.8500600999763	10.5007477018881	8.12045085445974	10.6716870461539
1.90211763768457	3.61805150759072	4	16	1	0	8.47211567207892	8.91032461732877	8.47211567207892	0.335127668433573	0.342806100827489	7.61529621611728	9.60922844192343	7.78567105641311	9.63589259034835
1.23392376722768	1.52256786332935	0	0	0	0	4.9998138632013	5.66424735166169	4.9998138632013	0.536199337051819	0.5056825095073	4.15873359744481	5.76401105845146	3.94225806297113	5.43460009896562
3.1985862175934	10.2309537913785	3	9	0	1	11.0192917421463	12.0283690732874	12.0283690732874	0.517889427069363	0.525367538732384	10.1431868106396	13.0626766262005	10.1271675541583	13.178633373459
1.01291471347213	1.02599621676832	4	16	0	0	6.79796017608061	10.1675752332341	6.79796017608061	0.104954648229525	0.0869942351859399	6.09766658953996	7.00841756381487	5.58813441973696	6.50836930445872
2.17761848401278	4.74202226191413	1	1	1	0	6.72374818888314	11.441442616821	6.72374818888314	0.68598162656752	0.701441113463757	6.53821936238311	9.04653234205553	6.819216475503	9.16311977927314
1.4357499065809	2.06137779424705	2	4	0	0	6.52881494862459	8.55783964767601	6.52881494862459	0.215025621424078	0.204934874649189	5.59482376006458	7.14406105884649	5.50715367345718	6.95760777296443
3.49280757526867	12.1997047578542	4	16	1	1	10.9953742764315	14.6324367673738	14.6324367673738	0.74475913468493	0.7367828418427	11.7344529222386	14.8434942650951	11.4718074959401	14.8363028459963
1.08319061598741	1.17330191056317	3	9	1	0	5.30715023448552	6.44071529201185	5.30715023448552	0.233657530709346	0.202314459657737	5.7940168024329	6.93680611051074	5.3620901386016	6.48328381745345
3.48919646558352	12.1744919754405	4	16	0	0	12.1063980309785	15.3328393470575	12.1063980309785	0.574370435924203	0.565769833448825	11.5822258456632	14.5942846753008	11.3264698333983	14.604026864921
1.53949578292668	2.37004726564903	4	16	0	0	7.38805576803229	10.5707680059055	7.38805576803229	0.146950448765678	0.142496017601286	6.83307295754716	8.36034105715255	6.80839087740308	8.22991008328616
1.81760849733837	3.30370064959665	4	16	1	0	8.33241243791811	9.59138261191488	8.33241243791811	0.318695882218727	0.32298777345387	7.45587158545324	9.36716441783918	7.5898363972863	9.35960857687188
1.81863467977382	3.30743209847603	3	9	0	0	4.76240669363246	9.77304479940085	4.76240669363246	0.200489534997817	0.204893910238686	6.7884935613198	8.65446784979961	6.92937926861498	8.66718588138949
3.8165755236987	14.566248728096	5	25	0	1	14.2826386679392	17.1690618517719	17.1690618517719	0.703185488428427	0.674206669380886	13.2040042793829	16.331175922028	12.6018834039002	16.1671144906497
2.80127312266268	7.84713110775231	2	4	1	0	10.2228391001546	10.5214130203781	10.2228391001546	0.683770438297118	0.700033264841436	8.60778433173009	11.470990613091	8.80847649954769	11.6423552999105
1.35313873924315	1.83098444764054	4	16	1	0	5.65791302909295	9.76907296493894	5.65791302909295	0.24291534804445	0.22606595624157	6.68667369712551	8.1016329473884	6.51351167810604	7.84112704482347
1.01864782418124	1.03764338970918	2	4	1	0	4.67102934752078	8.04658456769747	4.67102934752078	0.304116294922426	0.262038781323982	5.16994038746153	6.31947965028036	4.6775645502743	5.81445467316742
3.85081774392165	14.8287972969018	4	16	0	1	11.7570305377085	15.0236628964754	15.0236628964754	0.688112105224854	0.656236286258544	12.8138622807777	15.9631801971861	12.1644617888984	15.7862679542097
2.65774909756146	7.06363026558877	4	16	0	0	7.44623529846419	12.3174452277723	7.44623529846419	0.331753007148792	0.351242154246587	9.16674173644448	11.6992723212391	9.39974082832914	11.8857928976776
2.51851151697338	6.34290026112754	6	36	0	1	9.92432981514695	11.8301504676243	11.8301504676243	0.413325078313603	0.433857096001422	9.82456546964767	12.2705124272205	10.1015326626594	12.433660779992
3.39476307993755	11.5244163689071	2	4	0	0	10.9864181136713	13.8127648927853	10.9864181136713	0.673125729930217	0.671158331444492	10.2037219877589	13.3090039758798	10.046812643571	13.3621696910125
1.07326771458611	1.15190358717289	3	9	0	0	5.48515588778772	8.12344927279435	5.48515588778772	0.123368262178091	0.104962815044067	5.64133707773539	6.67646119861482	5.20212603950928	6.23037282411293
1.38856256194413	1.92810598843284	5	25	0	0	4.70945114189326	9.68784217429759	4.70945114189326	0.147142972636254	0.137376057057342	7.10996046681326	8.45888553016824	6.97540218810748	8.22926110463302
1.69451491348445	2.87138079202123	0	0	0	1	5.20552220244485	6.7467388008308	6.7467388008308	0.623452939031765	0.624623447005086	4.87466871651926	6.99057957004393	5.00959480021056	6.94040136422806
1.841394711053	3.39073448189396	7	49	1	1	7.62914331801487	11.9275260777257	11.9275260777257	0.599305635650525	0.60299999634649	8.98254460321714	10.9985116199424	9.16799062102049	10.9682139867223
2.24467430729419	5.03856274582665	5	25	0	0	7.71494427743066	11.6458973759394	7.71494427743066	0.266921930960484	0.282314586770287	8.69392073794365	10.8922532652337	8.95928642995715	11.0281298189602
2.70265072514303	7.30432094211615	1	1	1	1	7.44664512711823	9.64543846788845	9.64543846788845	0.790090654503297	0.803564357743733	7.78440720382088	10.7054360955723	8.03588380345258	10.8795970051657
3.99459710484371	15.9568060300257	2	4	0	1	13.5374095192867	14.0435163819607	14.0435163819607	0.823709464322556	0.793636918743164	12.2591035203427	15.587170254047	11.4368195862394	15.3231948670101
1.03061031224206	1.06215761569968	3	9	1	0	5.08410358981557	5.87575258726471	5.08410358981557	0.227382906800391	0.193499760252165	5.73026378976015	6.8076810825598	5.24024478768961	6.31138409999018
2.99211387266405	8.95274542698865	5	25	1	1	9.53287712070848	14.3702208169271	14.3702208169271	0.637763365306667	0.649613960610207	10.7203103881041	13.5575469714142	10.8283121038915	13.6921890394897
3.93045560782775	15.4484812851046	4	16	0	1	13.2267694741173	14.9840097987548	14.9840097987548	0.711809369419414	0.674954903802653	13.0998470658243	16.2735852049523	12.3490081452777	16.0466264027105
1.18524863058701	1.40481431630839	1	1	0	1	5.39470859360047	5.89079334842577	5.89079334842577	0.306714701693926	0.277903663458891	4.67429194655346	6.0582662968917	4.38260912608636	5.6983149502944
3.13413822301663	9.82282240097387	3	9	0	1	10.6711330137967	12.5894507905919	12.5894507905919	0.498126084835976	0.508370645567517	9.95093037724432	12.8352292500012	9.97782097463277	12.9679348557693
3.72153897769749	13.8498523625217	2	4	0	0	9.63056386707505	14.9805747734689	9.63056386707505	0.760784313830596	0.742418678444721	11.2859986039153	14.5273951014634	10.8040567273058	14.4304914863903
2.84209607285447	8.07751008733482	7	49	0	1	11.1475790716855	14.4415061241416	14.4415061241416	0.65639811472684	0.671297772715417	11.1346403036962	13.8743812446418	11.3499655983265	14.0193163392816
3.20877541205846	10.2962396450309	6	36	0	1	11.5028572540558	16.3560111102212	16.3560111102212	0.608706140745259	0.613712174292032	11.7083160428196	14.6002385785823	11.7010944857683	14.6903264910707
3.97552342829295	15.8047865289061	3	9	0	1	12.2202444802796	16.1170379841794	16.1170379841794	0.752288157109409	0.715485795504172	12.7352400360475	15.970931002979	11.9275791214394	15.7186583921958
2.55243119248189	6.51490499235452	2	4	1	1	6.09192356866865	10.7267296216699	10.7267296216699	0.62194429467842	0.642130457647528	7.96770292443584	10.6547702531392	8.23183030040548	10.8288214394318
1.45062537421472	2.10431397631561	3	9	1	0	6.09133874073634	7.91091309689166	6.09133874073634	0.28489887793862	0.272139000181694	6.30429706644842	7.87840534417612	6.21355378305488	7.68453079828804
2.78734247223474	7.76927805752368	1	1	0	1	9.2042437684902	11.0101764750784	11.0101764750784	0.65782369134592	0.676402748103964	7.86662839346206	10.7502992546738	8.09517205221429	10.9360077575231
1.48713080678135	2.21155803647815	4	16	1	1	6.11349284961268	9.42397007366632	9.42397007366632	0.262343360201564	0.251781393870858	6.88999051634341	8.4554522295495	6.82401407778191	8.27918458560319
1.1562384837307	1.33688743125988	2	4	0	0	5.23918143953737	6.0524952415699	5.23918143953737	0.182349875582713	0.16097938101856	5.19982419907456	6.42363988948515	4.85943646805577	6.04380676397047
3.68911647703499	13.609580381131	2	4	0	0	11.1314171847389	15.4923459469292	11.1314171847389	0.752614797797606	0.73581563374417	11.174610416768	14.4040789592539	10.7289234418497	14.3244932645023
3.9860304100439	15.8884384297947	4	16	1	1	15.2141429842644	16.2886198519514	16.2886198519514	0.851997785381937	0.824952515050621	13.4430442129716	16.727980183278	12.6147622736846	16.4487862267489
3.38501682505012	11.4583389058724	2	4	0	0	11.5997472591557	13.301192831827	11.5997472591557	0.670362371463774	0.668882351411863	10.1728190549261	13.2734993161601	10.0242274593433	13.3303064581641
2.88265171507373	8.30968091041754	2	4	0	0	8.30155984619977	10.7038403893017	8.30155984619977	0.524397487101613	0.543024186222868	8.68791726648203	11.5088867727907	8.86008711113475	11.6879344230655
3.60974913765676	13.0302888368137	1	1	0	1	12.6110759684962	13.353402640394	13.353402640394	0.841541005000756	0.832846418843305	10.3421870627216	13.6661732928289	10.0009508629649	13.6246851396592
3.36965016461909	11.3545422319174	2	4	1	1	10.2936490148765	13.0538050283596	13.0538050283596	0.811000606620631	0.809658207480621	10.2647278555791	13.4534871218609	10.125587569558	13.5005388014382
2.38006695103832	5.66471869142483	2	4	1	1	6.64710838850087	10.3530150672247	10.3530150672247	0.578839474757456	0.599304348233739	7.5548103679869	10.1078738717498	7.83240732283792	10.2653145310575
1.65253496239893	2.73087180195084	1	1	1	1	6.27127530295364	7.10324355303882	7.10324355303882	0.576816822636446	0.574335671115246	5.52332579680026	7.52775530977251	5.60243031430076	7.44647490313867
3.96571971615776	15.7269328671224	2	4	0	1	11.2576512455498	15.8698902501045	15.8698902501045	0.817585495434637	0.788596788074378	12.1532330038844	15.4732992248506	11.3699014570688	15.2287866075936
3.08468325785361	9.51527080128237	4	16	1	1	9.00054136475016	11.5587692727544	11.5587692727544	0.635739615140168	0.645254076228238	10.4750421047659	13.3777420003832	10.5260531520322	13.502030317003
1.33263176353648	1.77590741718636	1	1	1	0	5.37813682665446	7.9264547233507	5.37813682665446	0.514462899951439	0.490419396583175	5.01845735044566	6.67122602000002	4.86111246813454	6.40062188246418
1.40951704746112	1.98673830708352	1	1	0	0	5.52792029594183	6.00045102502348	5.52792029594183	0.342884518833403	0.327832242265535	4.99148468049395	6.63646094661949	4.90231064939532	6.43151112358596
3.07592024561018	9.46128535735457	4	16	0	0	10.7664577136291	13.3480988422007	10.7664577136291	0.445209997458786	0.457130402974129	10.3090632860967	13.111330787758	10.3687768864325	13.2529113256921
3.69616233697161	13.6616160212474	4	16	0	1	13.5816526913278	15.447025848688	15.447025848688	0.640344018960783	0.618506839119923	12.2736919069143	15.3695978012617	11.8060758346915	15.2806561782178
1.45566021092236	2.11894664966253	1	1	1	1	4.3189665609666	6.22771869314327	6.22771869314327	0.537813330114627	0.522888673927994	5.20245440203106	6.99446781359468	5.14620865959991	6.80283628289829
3.39727953751571	11.541508256023	4	16	1	1	11.6033013678292	14.1146568783741	14.1146568783741	0.720438047955769	0.716753535731599	11.4271349979709	14.4928139335614	11.2504385335561	14.5239949753707
3.52965297712944	12.4584501389588	4	16	1	1	12.4848659913031	14.687943196547	14.687943196547	0.753878346809477	0.7442603320928	11.8550331825578	14.9799934548127	11.5571900555572	14.9567607688026
2.447887374321	5.99215259736015	5	25	0	1	9.51268697385316	13.529592850084	13.529592850084	0.309015696385397	0.32775192890134	9.160247284571	11.5246249822098	9.43019598540026	11.692490165297
1.57717986125499	2.48749631474831	0	0	0	1	4.86051056370905	6.72103003735861	6.72103003735861	0.600473423359826	0.595147626905576	4.67538169718176	6.66786553093952	4.73769202303343	6.55680026476563
3.49839371978305	12.2387586186175	2	4	0	0	10.2800021735892	13.0604095771521	10.2800021735892	0.702065290661408	0.694848625865759	10.5372398503267	13.6895096327656	10.2869579218935	13.7009672338387
3.10021338425577	9.6113230279186	4	16	0	1	9.49871292834472	11.7734879176464	11.7734879176464	0.452460695247479	0.463504669274633	10.3799362266508	13.1960973474509	10.4250718446618	13.3323323897031
2.01317094732076	4.05285726313636	5	25	1	1	9.96141025217792	11.219137982816	11.219137982816	0.385834905890786	0.397320539873231	8.3453820605347	10.4333195930772	8.55978880210616	10.4917508470025
1.27686109091155	1.63037424548384	2	4	1	0	7.59348912624016	7.91268737828394	7.59348912624016	0.343466416551748	0.318067464646407	5.5027125704986	6.9655289333857	5.27592712815637	6.65862605359878
1.94773322669789	3.79366472238298	4	16	0	0	8.73007451038906	10.7235998902153	8.73007451038906	0.196171289402272	0.203668675133571	7.56336950262183	9.50552891045299	7.75440737119565	9.56455245397449
1.87110037216917	3.50101660273159	4	16	0	0	9.14816223237045	7.21901110065288	9.14816223237045	0.185559935535871	0.190855269643783	7.4156158190887	9.28409303244543	7.5768245809428	9.31401822150426
1.37315919576213	1.88556617690609	1	1	1	0	6.79784880326856	5.61773672558305	6.79784880326856	0.522057271325988	0.501119752948901	5.07766550981126	6.77685607919283	4.95502746765626	6.53311739224367
3.47869261237793	12.1013022914128	5	25	1	1	10.6427508005002	14.8798723728769	14.8798723728769	0.763429880780306	0.756075010971247	12.2000336524556	15.2918560424356	11.9558703921413	15.2829510154103
1.74154878547415	3.03299217218649	2	4	0	1	5.97478732156245	8.83610024723844	8.83610024723844	0.259911886665963	0.262553419838535	6.10209120183035	7.97777487390606	6.21578730721671	7.95734982726912
2.81296974862926	7.91279880670335	3	9	0	0	9.41605760395421	11.2778483485385	9.41605760395421	0.404842299952057	0.424154711576122	9.04482223170273	11.733283668065	9.23357108111509	11.917945295559
3.25724695296958	10.6096577126296	3	9	0	1	10.4367036293306	12.1092854613692	12.1092854613692	0.536067127514219	0.540788244181786	10.3212099735649	13.2715371878227	10.2631032064376	13.3704117223669
3.61001063068397	13.0321767536513	1	1	0	0	10.4737277326584	13.0415704795673	10.4737277326584	0.841587852188044	0.832884865414361	10.3430644775502	13.6671551583744	10.0015568257949	13.6255400334938
3.42664319882169	11.741883612031	1	1	0	1	10.088097340776	12.6934038095297	12.6934038095297	0.806608463670265	0.804165468582119	9.74188395230555	12.9871814815585	9.57663594307622	13.026060618507
2.9546944948379	8.73021955782536	5	25	1	1	10.0508883277408	12.7537657981887	12.7537657981887	0.627533445105825	0.640565506911129	10.6147443235248	13.4291620106221	10.7415994587114	13.5698546287355
1.22327403258532	1.49639935879756	1	1	1	1	4.37485884997766	6.73354734093177	6.73354734093177	0.494485412523833	0.461617269920514	4.86557140151894	6.39036803929241	4.60769569125137	6.04310087718484
3.28397463844158	10.7844894259275	7	49	1	1	12.0446861838591	15.2867935939235	15.2867935939235	0.874782494003868	0.87453562737642	12.5549657599094	15.6464780042066	12.5109088803473	15.6844111988436
1.97950926539488	3.91845693178418	3	9	1	1	6.49496517450283	10.5190344710315	10.5190344710315	0.383908190799295	0.395278782492195	7.23774515515615	9.35434801643281	7.43914661387326	9.41360014533976
1.71268818434328	2.93330081678908	5	25	1	0	7.88479334558058	9.78472873670553	7.88479334558058	0.325050173690373	0.324313230543707	7.777754522521	9.57216197138254	7.86347430618166	9.50938866232258
3.47731638909318	12.091729269856	1	1	1	1	9.60888612112276	12.5754759533859	12.5754759533859	0.905553638179977	0.902643164905744	10.0456675461546	13.409248845823	9.83103147168634	13.4121957023217
3.58218967332505	12.8320828556766	1	1	0	1	10.2263521931993	12.6383266810392	12.6383266810392	0.836554161101582	0.828754702142252	10.2500357061209	13.5628868756291	9.93708678529225	13.5345855435251
3.35303367231973	11.2428348077099	1	1	0	1	9.42067143280679	12.6971198922956	12.6971198922956	0.791414514699056	0.791631307228922	9.50848976582842	12.7190310571928	9.40605916910898	12.7854104908551
1.67683870345354	2.81178803739975	1	1	0	0	7.63638513269967	7.38841312102605	7.63638513269967	0.392585675736686	0.392777051334424	5.42472199368424	7.35908721070301	5.52178027320203	7.30546037575205
3.87091733538546	14.9840010173876	7	49	0	1	12.1960320610698	16.9019132570454	16.9019132570454	0.876657603734646	0.858237559170065	14.3679460258797	17.6048006018636	13.7340729318622	17.3828207649277
3.4751652169507	12.076773285104	6	36	0	0	12.4255779900943	15.4271204893408	12.4255779900943	0.685907559927272	0.677937856410985	12.5422564642592	15.5641751715058	12.318404713067	15.5612292613904
2.03151958575472	4.12707182730504	2	4	0	1	7.41594020494971	9.1415374344592	9.1415374344592	0.312572014650163	0.325971066498704	6.65560634849146	8.81228899955211	6.88774222945403	8.90534546613497
3.87607174692675	15.0239321873238	3	9	0	1	12.3746935903166	14.6124287474549	14.6124287474549	0.724914148010959	0.693627868110726	12.3751673864861	15.581518210705	11.6971178241152	15.393523033319
3.01749477349222	9.10527470805285	2	4	0	1	8.39194902381022	11.7521771759345	11.7521771759345	0.563522222971601	0.578092581139959	9.06569045740564	11.9699291340253	9.17256152837318	12.1287740910196
1.59020351222716	2.5287472102996	2	4	0	0	5.6171185891486	6.34827493970323	5.6171185891486	0.236409045580057	0.232795342416059	5.84122499312794	7.55920780309048	5.86507198961485	7.46255980405891
1.19825101527385	1.43580549560482	6	36	0	0	7.42522828599755	9.60186760979291	7.42522828599755	0.179970078124966	0.159678160198284	7.33556526159158	8.48981556332112	7.04206756515953	8.11735997809417
3.52705697179772	12.4401308823069	6	36	1	1	12.8238782973344	15.4792529233452	15.4792529233452	0.834201959087429	0.826354439982047	12.8521073320621	15.9920174581093	12.5756240448456	15.9513481735843
3.44916178518906	11.8967170204086	3	9	1	1	9.92076725603382	14.625489423333	14.625489423333	0.760577624429769	0.755304946012591	11.0642848550018	14.2029506101015	10.8448007131779	14.2183052331108
1.42525496892631	2.03135172644914	2	4	0	0	7.52527203258478	6.6699942738734	7.52527203258478	0.213663060233055	0.203134625360406	5.57880762551404	7.11629277327085	5.4828335522286	6.92329688677489
3.75460317451507	14.0970449980786	1	1	0	1	10.6320813296675	12.3621197497225	12.3621197497225	0.866124988151667	0.853076201682685	10.8370212334876	14.215406469182	10.3366239134193	14.0982534957865
3.51740495464765	12.3721376149798	0	0	0	1	8.7724831512921	14.1068965645021	14.1068965645021	0.922202723637718	0.919428183109562	9.45510935488593	12.9040391781613	9.23381301346448	12.8999386951684
2.35388499451801	5.54077456741706	4	16	0	0	7.6189279986373	11.9808134595561	7.6189279986373	0.264950382757291	0.282006016544569	8.42875373918008	10.7290205806729	8.69559068792289	10.8923761667021
3.25476068421267	10.5934671114965	7	49	1	1	12.8000965270352	14.2265024125322	14.2265024125322	0.870713701300539	0.871110643416651	12.4652910239893	15.5418460232947	12.4432108213595	15.5889026125437
2.26780947763473	5.1429598268499	2	4	1	0	6.10636702094759	9.05563542264622	6.10636702094759	0.551098533566615	0.57052614863151	7.29931094169436	9.75981997462962	7.5722709169016	9.89831345676406
3.87734338291921	15.0337917090674	5	25	1	1	12.5097910214011	18.3336288466382	18.3336288466382	0.847400686279898	0.825252180461773	13.560468460442	16.8025494998025	12.8796715033557	16.586251870317
3.06864279019646	9.41656857382474	1	1	0	1	6.93028135398115	10.2829449363065	10.2829449363065	0.727341087681483	0.7377691352114	8.64949923503513	11.708933538515	8.74703469872356	11.855657164916
3.25648713624105	10.6047084685034	4	16	0	0	9.26963636085677	11.6733098410127	9.26963636085677	0.500380508343979	0.504704607698831	10.8476928911935	13.7485659264743	10.7872080209988	13.8432349881989
2.7882330941502	7.7742437873144	0	0	0	1	8.57367579545038	8.36110216039732	8.36110216039732	0.829273728100416	0.840832156888045	7.28818756845879	10.335699004126	7.54408901248191	10.5160719642202
3.46792909130454	12.0265321823163	5	25	0	0	11.3082718559937	15.1830620401408	11.3082718559937	0.596545494478081	0.588804169408301	12.0246808704907	15.0163198113813	11.793958308887	15.0272918012754
1.30324614234269	1.69845050753109	7	49	0	0	8.7829879994091	9.45705574580257	8.7829879994091	0.310285959144151	0.286731310993409	7.95675448694985	9.29993451671334	7.78395900596811	8.98838556424266
2.21177067351528	4.89192951222221	5	25	0	0	8.87952059675911	11.2567610650663	8.87952059675911	0.260656218185633	0.27532660915179	8.6216751864706	10.7918382261504	8.8830382054606	10.9205586383617
1.56170753645711	2.43893042942692	3	9	0	0	7.42982878928547	8.30812118065504	7.42982878928547	0.168142440093851	0.164192840274565	6.34040178316024	7.94072272569487	6.33399704929843	7.82721919807228
3.56459935056046	12.706368530016	2	4	0	1	10.4020539980103	13.2608282992094	13.2608282992094	0.720057133464591	0.709470574396823	10.7550306223363	13.9354608330014	10.4403775056504	13.9174119558059
1.82406421052292	3.3272102441106	7	49	0	0	8.81630189768755	9.44621433048715	8.81630189768755	0.406361126529165	0.410666430462062	8.80977503157879	10.7132413511848	8.9908607497479	10.6910854802331
2.58106898376718	6.66191709896495	1	1	0	1	6.14011458372632	8.84470452971765	8.84470452971765	0.60506804657211	0.627011567814457	7.33477006755732	10.0729347615952	7.61717052320266	10.2616420376241
1.75651214504614	3.08533491569461	2	4	0	1	8.09936408045738	8.88200746756816	8.88200746756816	0.262379418903845	0.265624972557027	6.12892720113348	8.01979133408567	6.25046218864573	8.00626923433806
2.95212909183465	8.71506617485647	0	0	0	0	7.20547739243977	11.5040405315028	7.20547739243977	0.854314523942456	0.862657981797637	7.73636397727206	10.889413523809	7.9238883656323	11.051893815531
3.053891640855	9.32625415408404	4	16	1	0	11.6697962388435	15.6552717278547	11.6697962388435	0.627129352256174	0.637774869643758	10.3856958346621	13.2705944027766	10.454699144712	13.4013639099024
3.70257616997696	13.7090702944813	3	9	1	0	10.139242408972	16.2125157744176	10.139242408972	0.816690192804036	0.801352917637779	11.9073580928854	15.1500964349195	11.4320427494768	15.0467877264251
2.70967345591635	7.34233023769763	3	9	0	1	9.24767313911804	11.292122388059	11.292122388059	0.37728472654993	0.397750958112548	8.77179537972794	11.3900241277137	8.99420059184463	11.5802408270121
3.8023134493269	14.4575875669322	1	1	0	1	10.7970834790035	15.3951383282387	15.3951383282387	0.873618818840396	0.859280592894686	11.0038595509253	14.3986437299449	10.4471838524549	14.254231726722
3.94163568294607	15.5364918570737	3	9	1	0	12.9320326954254	17.8326044224323	12.9320326954254	0.861597729520434	0.83852208065452	12.7520849850015	16.0735438118844	11.9860199647406	15.8283401293044
2.22153818979859	4.93523192873361	6	36	1	1	7.74876220484371	11.6485953538852	11.6485953538852	0.528444339687834	0.545147896850023	9.27763294683047	11.5786522200764	9.55032021843002	11.6832421760317
3.40897684940137	11.6211231597545	1	1	1	1	9.00176923762779	11.6864676082595	11.6864676082595	0.89767781920187	0.896112965041972	9.82592503665744	13.1584425745804	9.67266693968895	13.1887746353479
2.14339724578895	4.59415175325564	2	4	1	0	8.18605067170212	9.01132422158743	8.18605067170212	0.520951089134995	0.538073833421793	7.02850471524541	9.38157169282688	7.2839680550465	9.49157507794368
1.37166185257956	1.881456237822	1	1	0	1	4.86415406961803	6.29630455932965	6.29630455932965	0.336427831406611	0.319082912348945	4.93498278074754	6.53706968435306	4.81458807695594	6.3077519049977
3.7957350788638	14.4076047889172	3	9	0	0	12.5949745698698	16.2837154462522	12.5949745698698	0.701877606747561	0.675305721893963	12.0903639706868	15.2706269148277	11.5109521153997	15.130879998603
2.22623778251	4.95613466427503	7	49	0	1	9.879514383886	11.1454783659802	11.1454783659802	0.498468522971797	0.515888417007924	9.62426381858903	11.8990338188696	9.92282531662498	12.0059033582468
3.08651230786927	9.52655822662849	4	16	0	0	10.287767349355	12.4944170779026	10.287767349355	0.448363979657458	0.45990804822043	10.3399037222322	13.1482529707895	10.3933220763784	13.2875397393755
3.79477314511314	14.4003032228719	7	49	0	0	14.5915413502273	16.319529226979	14.5915413502273	0.864640616566588	0.84816783029529	14.0982009213327	17.3102520803617	13.5576225327056	17.1338841125706
2.01175827463157	4.04717135554861	0	0	0	1	6.46566140085243	8.47981067853577	8.47981067853577	0.686551199643842	0.699370067501319	5.47135015123114	7.89819075383581	5.74474895319306	7.97755863156539
3.86310216411948	14.9235583304246	2	4	0	1	12.0510813896368	15.0273999145918	15.0273999145918	0.794779714111517	0.76996269322259	11.7826788584763	15.0720847285658	11.1321038266407	14.8933011321276
3.52470969385467	12.4235784259531	2	4	0	1	10.9853332477736	12.9471118964219	12.9471118964219	0.709267948255305	0.700710118529565	10.623368605881	13.7870053186999	10.3479404356286	13.7870015125601
2.18096923502162	4.75662680411079	5	25	1	1	9.33992451615317	11.0310290722209	11.0310290722209	0.424067623064331	0.440431944140961	8.69533955430484	10.9342067555519	8.94863100709539	11.0403303756849
2.91236567567103	8.48187382882675	1	1	0	1	6.94070207453848	12.1319016858431	12.1319016858431	0.689252791027261	0.704608708071267	8.2063733280271	11.1713908041753	8.38489073030741	11.3447435733361
3.76482255710289	14.1738888864707	0	0	0	1	10.6322281702585	14.4193538138832	14.4193538138832	0.943059891890789	0.936786167305633	10.2917819992997	13.8369859715342	9.80715859052636	13.7088160299871
3.65106114605442	13.3302474922282	2	4	0	0	11.0193608359296	13.9163083284433	11.0193608359296	0.742857169309949	0.727928384527762	11.0449961523274	14.2600212186277	10.6407370901721	14.2000797450367
3.14675470208749	9.90206515510974	2	4	1	1	9.70662539819065	13.0124386063715	13.0124386063715	0.764521661059361	0.770716763820269	9.5826200760313	12.6564365648396	9.60906761979913	12.7718311998505
2.51309908810072	6.31566702661265	2	4	1	1	9.67059857170021	11.2743594059718	11.2743594059718	0.61208694697082	0.632528470460282	7.87128823783566	10.5286417359116	8.14068525712764	10.7002337906593
2.15018274704926	4.62328584570829	1	1	0	1	6.33114608648715	8.833009034715	8.833009034715	0.4971378576712	0.516070556578672	6.33899010629976	8.72783328276623	6.61866954514978	8.85295442886942
3.78770471550524	14.3467070118606	1	1	0	1	11.4296923596613	14.2214385145252	14.2214385145252	0.87135603071284	0.857404458072009	10.9525712410122	14.3424140337316	10.4133307521095	14.2064716904049
1.31311137485318	1.72426148276881	1	1	0	1	5.33454946964219	7.02017954140916	7.02017954140916	0.326724243878812	0.305799302155265	4.84996049651694	6.38477773720227	4.67890792685281	6.11633401918155
2.52499037259258	6.37557638168523	1	1	1	1	5.52965881702965	10.8088976656958	10.8088976656958	0.756440080519303	0.772252314213894	7.3368215089874	10.1283948765057	7.62418804557909	10.2987756284815
3.16143337520771	9.9946609858772	1	1	1	1	9.47559499210885	11.3867273833154	11.3867273833154	0.86531960451212	0.869131398665146	9.06277838250049	12.2698520342421	9.09902967762251	12.3794857906152
3.36447598785162	11.3196986728301	10	100	0	1	13.798426760455	17.1674365026979	17.1674365026979	0.99161282075547	0.991385603994032	13.9916925540786	17.4512807206004	14.0016765845879	17.4153434958815
1.95752331195399	3.83189751684332	7	49	0	0	7.25536309622786	9.65853127017497	7.25536309622786	0.435364955175952	0.445159481744073	9.065007624449	11.0976158632989	9.30012809679528	11.1274006057602
2.50513262976892	6.27568949273296	1	1	0	1	6.94251595142337	9.65568397347328	9.65568397347328	0.585618782083003	0.608071164071087	7.14796868922091	9.8290259255682	7.44120174704825	10.0133848601701
3.5593677375	12.6690986907558	2	4	1	1	11.5767286097941	15.2029849164602	15.2029849164602	0.846081215842848	0.838644304072765	10.8781574455212	14.151813320422	10.5652237564048	14.1207786032848
3.54439285141416	12.5627206851558	4	16	0	0	12.0517341667655	14.8625733759729	12.0517341667655	0.59206755989352	0.580033877141808	11.7631193366965	14.7989240580162	11.4543774817295	14.7844792863302
3.72668785788119	13.8882023900791	4	16	0	0	12.4854415824931	16.7445741527306	12.4854415824931	0.649919974247753	0.626084889055002	12.3787192096178	15.48579365645	11.8768132124178	15.3804526427873
3.29582621855661	10.8624704629252	0	0	0	1	8.52281214834244	11.5455773687863	11.5455773687863	0.899055263807403	0.900300309503401	8.74942791365603	12.0949635586175	8.72034433925511	12.1755358405483
3.31220346689224	10.970691806093	4	16	0	0	10.4392192645432	14.6304245453481	10.4392192645432	0.517897037613933	0.5194072496566	11.0194194031739	13.9485428002692	10.9163205474803	14.0253872546334
1.99947919650003	3.99791705723642	4	16	0	0	8.27716482338975	9.26250794322906	8.27716482338975	0.203733847346406	0.212676770647477	7.6659275050825	9.65674258933679	7.87431930398629	9.733724500449
1.47266271780245	2.1687354804053	3	9	0	1	6.14244595127003	5.9677735578888	5.9677735578888	0.158487095594501	0.15168992302196	6.19803323234435	7.70119372106321	6.1276517754404	7.53610678376526
3.56151887681335	12.6844167098978	3	9	1	1	12.6010037732538	11.4359357227552	11.4359357227552	0.786462082800417	0.776569073940743	11.4314291861071	14.6188571750525	11.1051679663364	14.5856319872268
3.92069993237965	15.3718879597618	1	1	0	1	13.3078692924557	14.9775609483662	14.9775609483662	0.890926337718532	0.873732379831644	11.4260984876613	14.8583246683969	10.7215231305363	14.6412702475871
3.09442031290382	9.57543707291178	3	9	0	1	9.76389052595657	10.5405650957264	10.5405650957264	0.486081132035878	0.497883668903087	9.83418324076977	12.6961109481268	9.88578189629984	12.8380859001663
2.9321138788946	8.59729179880632	2	4	1	1	8.60635336039535	10.7262664007051	10.7262664007051	0.71532833500399	0.728228585799313	8.96518759295187	11.9127974381978	9.11167630481851	12.0701103227395
3.31074843066745	10.961055171167	7	49	0	1	13.4163772282698	15.2694558270632	15.2694558270632	0.770527098468699	0.770133172365227	12.4973086525701	15.5068828684428	12.4359827364171	15.5514719595062
3.7443874401506	14.0204373019576	3	9	0	0	12.4025087059919	15.883212081132	12.4025087059919	0.686778417301744	0.663302612086858	11.9111680495905	15.0736393033382	11.3919632429159	14.9630102078549
2.14072739798576	4.58271379248687	4	16	1	0	9.15736792813296	10.7253828747727	9.15736792813296	0.386019867391134	0.40160349670536	8.09778602388686	10.3123069473443	8.33860605115436	10.4159746259791
2.3713450205978	5.62327720671398	4	16	0	0	8.92232415175043	10.6689878712714	8.92232415175043	0.268419172639713	0.285755038556052	8.46905980931722	10.7834989527575	8.73605114275267	10.9494578747986
3.64848355087452	13.3114322210019	2	4	0	1	11.7507397303544	16.1882393525422	16.1882393525422	0.742189869944027	0.727388858090362	11.0362609679222	14.2502904275977	10.6347639792003	14.1916528655477
3.62809265754186	13.1630563317091	5	25	0	1	12.2306111863191	15.1589252263844	15.1589252263844	0.646500136450664	0.629061555374813	12.5537768536854	15.6126667825306	12.1651084267337	15.5509112903801
2.62342123733833	6.8823389885178	3	9	0	1	8.05044992639266	10.8469115311034	10.8469115311034	0.355350764541413	0.376144169186956	8.55067993983081	11.1075625941704	8.79432666394808	11.2982582033295
2.67948079784401	7.17961734601476	5	25	0	0	8.95347268688525	12.621963212482	8.95347268688525	0.364192309845267	0.383727766624682	9.73396212337191	12.2709325722304	9.96687188774458	12.4496338338229
3.23150566662662	10.4426288734399	4	16	0	0	10.5231425517858	14.5012900635105	10.5231425517858	0.492589971344622	0.498108236694501	10.7715421370628	13.6594154215448	10.7293179801537	13.7615635777533
3.6520479475148	13.3374542109471	3	9	0	1	12.0658793237245	16.6432115734404	16.6432115734404	0.659010150379242	0.641185987000518	11.5944848514561	14.7227682056257	11.1779831575643	14.6611265829205
1.74289968842641	3.03769932391686	2	4	1	1	7.9827988732462	8.30502749336138	8.30502749336138	0.430731906975703	0.432802718025148	6.24497693040736	8.21743234611943	6.35588734914993	8.18223656044898
1.98926143092103	3.95716104055	4	16	0	0	8.1506893884154	10.3250032704119	8.1506893884154	0.202214542876248	0.21087525903762	7.64549830445374	9.62677595927497	7.85064147894862	9.70031976728803
3.79187830607407	14.3783410880751	3	9	0	1	12.4936864484091	15.4084084131995	15.4084084131995	0.700753052362275	0.674411869949962	12.0768275139199	15.2557843766064	11.5020147415072	15.1182711297748
1.20440701954067	1.45059626871883	2	4	0	0	3.48673487761655	5.38959714454641	3.48673487761655	0.18746942482046	0.167970135313323	5.26321815811252	6.54495577070012	4.9710583441314	6.20128317826535
1.87918714713305	3.53134433395006	2	4	1	0	6.67869988321897	8.85635549736021	6.67869988321897	0.460044124784907	0.468423372535783	6.4964954081321	8.6044221436011	6.67170890300479	8.6277983768836
2.44072929397225	5.9571594864543	4	16	0	1	7.89830397491532	10.3623933093731	10.3623933093731	0.282645020001574	0.300944224771337	8.63176070587397	11.0015232295587	8.89683665624131	11.1762944683494
2.2394329844974	5.01506009205492	5	25	0	0	7.75910834377189	11.6966072255142	7.75910834377189	0.265913740575729	0.281194269588976	8.68235166843494	10.8762209512786	8.94714061165775	11.0109944689579
1.27686030440964	1.63037223697707	4	16	1	0	8.25104351415055	9.60308845963735	8.25104351415055	0.232677337518338	0.212281575651779	6.57766180143055	7.90429293558769	6.33675019144137	7.59175150945331
1.70168698043562	2.89573857938411	4	16	1	0	8.77175087035834	8.77664373411461	8.77175087035834	0.297513067515478	0.296814330637226	7.24693935257885	9.04103558711439	7.32120923275578	8.98062871969942
1.79340043989941	3.21628513783141	2	4	0	0	5.31591752115542	7.65985711258593	5.31591752115542	0.268575956438028	0.273294363406858	6.19588716762393	8.12385869575083	6.3359441450207	8.1268673863322
3.13895801431499	9.85305741563233	7	49	1	1	11.4023296374729	15.2683575913956	15.2683575913956	0.853741736168214	0.856743382055477	12.1168727772425	15.1313626389164	12.1748590632836	15.2103112994674
2.80724284402095	7.88061238530682	2	4	0	1	9.19299825447475	10.3050704148197	10.3050704148197	0.502875576122264	0.52320197255898	8.48330763291424	11.2550898940215	8.68534068137268	11.4414017348753
2.49192084069364	6.20966947628329	2	4	0	0	6.51233960918481	11.1815272209365	6.51233960918481	0.417605927019058	0.440242811517648	7.67944121453166	10.225185404304	7.95463892788403	10.4105259235746
1.17876307293773	1.38948238212159	3	9	1	0	5.89577174291814	7.46838219943968	5.89577174291814	0.245712373620722	0.219095503200422	5.91583982088079	7.17511235805193	5.58356203444747	6.7957369068574
1.33607401140034	1.7850937639394	2	4	0	0	5.50995957722623	6.28154851890355	5.50995957722623	0.202527395900939	0.188312583733664	5.44644087695175	6.88259279132962	5.27617280114115	6.63173939642519
2.40727004758082	5.79494908197978	3	9	0	0	8.95350490273635	12.1353120447958	8.95350490273635	0.304944313431014	0.324262505253424	8.0239895482444	10.4163340983851	8.29343534742766	10.5915995155323
3.40359474765137	11.58445720624	2	4	1	1	10.2283470910306	14.4155614216409	14.4155614216409	0.817595796476765	0.815122351038306	10.3722645266807	13.5770875020167	10.2042480058149	13.611513136256
2.92216744879261	8.53906259878309	1	1	1	0	7.42634503100575	11.0294278372449	7.42634503100575	0.828413272034769	0.837614070202732	8.37403450791921	11.4406093277307	8.54457413650342	11.5972585644557
1.50915578077547	2.27755117064803	4	16	1	0	8.46198066952783	5.84795712072337	8.46198066952783	0.265719009332297	0.256189171905705	6.92485292679807	8.51448561597603	6.87505297436453	8.35119038505733
1.56372690107673	2.44524182115105	3	9	0	1	5.84076130750333	8.32183242357411	8.32183242357411	0.1683701339412	0.164485756123417	6.3437076045035	7.94620156759768	6.33867656183775	7.83382106574597
1.8390028225258	3.38193138125786	2	4	0	0	6.80779594163269	9.89787861193386	6.80779594163269	0.276461925813454	0.282964154225897	6.28024379993774	8.25346687717104	6.44161942488301	8.27595432822385
3.91051030484959	15.2920908443349	5	25	1	1	13.4606870650133	16.8778871377083	16.8778871377083	0.853384668028027	0.830246727184431	13.6796646462667	16.9318799497926	12.9565298505583	16.6946838135133
2.30305312923156	5.30405371606327	2	4	0	0	8.81675503565427	9.97278829539371	8.81675503565427	0.371401384008027	0.39182111781304	7.23791612401526	9.63253334810826	7.51697214127708	9.79306455637703
3.09510935703292	9.57970193199277	2	4	0	1	9.01510178013064	13.4340309077151	13.4340309077151	0.586245365470171	0.597949034110119	9.29005427380186	12.2394968175135	9.35241929818006	12.3825178701787
1.04059311910532	1.08283403952935	1	1	0	1	4.51774021967397	4.50861398931111	4.50861398931111	0.285982714930261	0.248304978928693	4.49209676674914	5.69890239501392	4.04739612231209	5.22539562914254
3.52878455817699	12.4523204580284	3	9	1	1	10.8000605862225	15.5066907152386	15.5066907152386	0.779078380736948	0.770512700145668	11.3233708147255	14.4970230741218	11.0293120990818	14.4786143451798
3.83741090586409	14.7257224604447	5	25	1	1	15.1246811425406	18.0215332339009	18.0215332339009	0.839983602877918	0.819086013085143	13.4181831282737	16.6475802482863	12.7871352049134	16.4557014353741
1.60837520309724	2.58687079393809	4	16	1	0	5.78556704708476	9.40507069289691	5.78556704708476	0.281584830578329	0.27666351588438	7.08695197874891	8.78348341563715	7.10497605333022	8.67556642416476
2.11070683435537	4.45508334059446	1	1	1	1	5.99042367476957	9.7569625742164	9.7569625742164	0.672004481520991	0.68643308079024	6.3960245524968	8.84519397167399	6.66416082059287	8.94436688414311
1.65378299355507	2.73499818977197	3	9	1	0	6.76555742267183	8.60683614965193	6.76555742267183	0.31926189961539	0.316648555052679	6.63508556179752	8.42851592213466	6.68433484850586	8.34870987063142
2.22859368892387	4.96662983031128	6	36	0	0	10.1488393198947	10.6837199776552	10.1488393198947	0.343982690563423	0.360694742171927	9.1526351343611	11.3643039274091	9.42970049399371	11.4858383221636
3.87449254607782	15.0116924896126	2	4	0	1	11.720839703504	16.0025353878405	16.0025353878405	0.797389938734531	0.772086669167979	11.823373663816	15.1163545127609	11.1584989782065	14.9305394761646
3.61710471240804	13.0834465005244	4	16	0	1	11.7766880775891	15.3772059597304	15.3772059597304	0.615303573206462	0.598618610621532	12.005319076151	15.0708679309368	11.6228740781199	15.0221946943965
2.34263931075111	5.48795894027644	3	9	0	0	10.8455014204682	9.61879820831986	10.8455014204682	0.291165465714809	0.309487590382376	7.87412155037105	10.2142689419996	8.14366529575856	10.3803035623123
2.96520236087963	8.79242504096613	5	25	0	1	12.1461907981169	11.3149090604292	11.3149090604292	0.442151494938215	0.457113408276003	10.5037993448343	13.2292734185102	10.6289799706459	13.3837375278004
3.25049711600877	10.5657315011814	4	16	1	1	12.404622253245	12.18385678327	12.18385678327	0.681449984385938	0.684251433945847	10.9698565041054	13.9630294801787	10.910296800202	14.0441221905382
3.79278771323152	14.38523863764	5	25	0	0	13.928850365056	15.4723098504108	13.928850365056	0.69621395406072	0.668663876487207	13.1202969565022	16.239498452877	12.5467594523947	16.0893454857732
1.98043200536631	3.92211092787923	4	16	0	0	9.0886845665321	9.31775479008189	9.0886845665321	0.200912046854548	0.209327554745859	7.62791550526203	9.60092383624527	7.83018088099778	9.67145390592727
2.37191848177463	5.62599728418406	4	16	1	0	9.85499515239853	11.903477507599	9.85499515239853	0.441354885932273	0.461427221865039	8.6108586443329	11.021159758607	8.87434960388104	11.1718029333965
2.90918868640438	8.46337881310323	2	4	0	0	8.01344081329129	11.1530046591038	8.01344081329129	0.532042307352612	0.54997072960068	8.76105639577692	11.5988881794163	8.92158174607607	11.7746912036304
1.63778467080556	2.68233862792567	4	16	1	0	7.61470842049725	10.193545799883	7.61470842049725	0.286498332884573	0.282922797663862	7.13658714059748	8.86417907682939	7.17312717947073	8.77171419870578
2.90778115391731	8.4551912390767	5	25	0	0	11.649864077797	13.6950638458385	11.649864077797	0.425697362105228	0.442106152024269	10.3435840228355	13.0333412060164	10.4959167014415	13.196011543922
2.82219686266035	7.96479513160991	6	36	1	1	9.37003967492559	13.7745788403769	13.7745788403769	0.679013595722794	0.693283696893759	10.7445316529522	13.5014880871504	10.9422381336941	13.6469633568159
1.38380728824995	1.91492261101369	3	9	0	0	6.87004023403097	7.78842912193078	6.87004023403097	0.149569769414267	0.140003707272102	6.06260168111341	7.46619594506154	5.92174537659769	7.24561353539745
2.69048263598233	7.23869681452245	2	4	0	1	7.31849855550756	11.7181824776666	11.7181824776666	0.470293956233863	0.492387946802632	8.17591477337158	10.8678292057307	8.41477000171429	11.0596799618327
2.01482379436493	4.05951492233909	2	4	0	0	7.39750743504064	8.28506804685033	7.39750743504064	0.309257218874326	0.322108469250053	6.62182148478172	8.76307895110721	6.84905275039558	8.85076225496466
2.94104938302189	8.64977147337345	2	4	0	0	8.70675410055808	11.7266442351755	8.70675410055808	0.541261348309108	0.558284955188925	8.84964923091884	11.7074186327764	8.99541315219466	11.8788527309821
1.48541127541102	2.20644665711821	0	0	1	1	2.25184798041612	6.71068781394795	6.71068781394795	0.750384919984697	0.74063002491674	4.66804204006634	6.65621961092333	4.6620044794846	6.47725334743027
3.29505069134757	10.8573590585501	3	9	0	0	9.41297603606669	14.2211209183062	9.41297603606669	0.54785283308979	0.55068670041977	10.437466965378	13.4070645732475	10.3507065377298	13.4940027152547
2.20213909214363	4.84941658114715	4	16	1	0	8.24987133841385	9.8097765884801	8.24987133841385	0.400166587523987	0.41728623746755	8.22969854201935	10.4979480345303	8.48091655322003	10.6167466284728
2.68248444446363	7.19572279478933	3	9	1	1	7.10304260269556	10.6980051044349	10.6980051044349	0.558559016227075	0.57867203506381	8.84189057205956	11.5364449835905	9.06816454026051	11.7118225985775
1.68531122617424	2.8402739290689	1	1	0	0	4.8651702385474	8.54470144033206	4.8651702385474	0.394277619127262	0.39491342815735	5.43943374216797	7.38258471348502	5.54141381333928	7.33315942193753
1.87128762179054	3.50171736346651	3	9	0	1	6.21160015381049	9.72741053917068	9.72741053917068	0.208018697991586	0.214102784079348	6.88716357466991	8.80488521465507	7.05139294559272	8.83932307367578
3.00093830330297	9.00563070023093	3	9	1	1	9.68103935045449	12.3793529197723	12.3793529197723	0.645409821972062	0.657840062952331	9.70509804589567	12.6077122347043	9.80612380286736	12.7529373213964
3.09841284318827	9.60016214683403	3	9	0	1	9.5051410709707	11.9600263707154	11.9600263707154	0.487286736125575	0.498937911346516	9.8458590533716	12.7100591313056	9.89503386365042	12.8511385982105
2.93774730572477	8.63035923229315	0	0	0	1	7.01454142241817	10.3766310435316	10.3766310435316	0.852209711234444	0.860848299134706	7.69613428727815	10.8402782887665	7.89056117559197	11.0048757347516
1.26279975264333	1.59466321527606	0	0	0	1	3.76951270411957	5.691956588233	5.691956588233	0.541387926769717	0.513304503814536	4.19838601286773	5.83773700866528	4.00917294031645	5.52900377069914
2.60079499171115	6.76413458890982	2	4	0	0	9.0860357758145	10.633077135975	9.0860357758145	0.446024233867096	0.468745558340282	7.94756633945029	10.5750714387305	8.20693509567004	10.7664659708137
2.67862564744428	7.17503535914628	1	1	0	1	8.62302059221828	8.61412556796074	8.61412556796074	0.630085896161893	0.650777707409288	7.58186023103072	10.3905946130434	7.84324045952537	10.5805820537178
1.35560511145741	1.83766521820945	2	4	0	0	4.34134743784986	6.75221930376669	4.34134743784986	0.204899470805091	0.191486077529396	5.47485897369841	6.93342821787627	5.32143259560099	6.69559202454649
2.24357697088271	5.03363762427525	1	1	0	0	6.36833940112418	9.7225498819489	6.36833940112418	0.519830261617327	0.540647541892777	6.54159604069158	9.01136349965412	6.83509377942683	9.1582862650533
3.15424920478836	9.94928804590798	4	16	1	0	11.085924409221	12.1861219771555	11.085924409221	0.655075974649939	0.661888118658047	10.679827672724	13.621591412338	10.6872596611624	13.7294608522289
3.09099442372099	9.55424652747423	5	25	1	1	12.848480145034	14.6421178428338	14.6421178428338	0.66457799647736	0.672999516890201	11.0049246012994	13.9002326697758	11.0574499099463	14.0154572136643
3.78255469538271	14.3077200235618	0	0	1	1	9.56522820970239	13.8051765348928	13.8051765348928	0.973354485718861	0.969983973496185	10.4941892902671	14.1409142978465	9.98521918469463	13.9872576026017
3.48704764805734	12.1595012998222	5	25	1	0	14.6919953570327	16.4454249889165	14.6919953570327	0.765401314114048	0.757698850750029	12.2271774510675	15.3226879249486	11.9752316772942	15.3102659636016
3.18940110108815	10.1722793836223	3	9	1	0	10.3894830375364	13.7920230030693	10.3894830375364	0.695648104162171	0.701142200460972	10.2560440988595	13.2660005973559	10.2428522752095	13.3690749125468
2.38962442800403	5.71030490691357	1	1	0	1	6.57093874520893	8.66443879038048	8.66443879038048	0.556252267520329	0.578643885429172	6.87310239717304	9.46363782771081	7.17353236564983	9.63575624577029
2.52852983027697	6.39346310260046	2	4	0	0	8.27098571158273	8.29225316223684	8.27098571158273	0.427025321605092	0.449792450314332	7.76848811575513	10.3421616729972	8.0394736447757	10.5302109485313
2.83690803311765	8.04804718836746	5	25	0	1	11.6206462328648	11.3233079830837	11.3233079830837	0.405904923341787	0.423730762544249	10.1496515565735	12.7938218501575	10.3316810531294	12.9643074917696
2.93136228621006	8.59288485301467	1	1	1	1	10.8715896454584	12.7255290176129	12.7255290176129	0.829929453069883	0.838930713623245	8.39961465873117	11.4719383732848	8.565881510404	11.6273190593862
1.26112607587129	1.59043897924252	3	9	0	1	6.84276984481686	7.31755299369627	7.31755299369627	0.138348001971088	0.125117285980913	5.88650518746546	7.14834111828758	5.63745383950456	6.84453434330907
3.19112673797645	10.1832898578282	1	1	1	0	9.63302168705266	12.6509903042205	9.63302168705266	0.869518530378842	0.872657566286016	9.15160459155301	12.3747945569817	9.16783867925622	12.4765616975023
2.84690079907887	8.10484415979589	4	16	0	1	9.06921400612354	12.0954864264551	12.0954864264551	0.380190724780376	0.398002090237853	9.66526829628122	12.3269684169356	9.83806571056281	12.5041827077862
3.89119303971529	15.1413832723287	3	9	0	1	11.5766947570988	16.0661242601744	16.0661242601744	0.729162050482359	0.697011408254598	12.4293800374719	15.6404026756823	11.7321586872298	15.4429587682401
3.92542167357169	15.4089353153464	6	36	1	1	15.7728338815089	17.1089135115668	17.1089135115668	0.896890732663932	0.878763294710705	14.227690087885	17.5114016393215	13.4987622433939	17.2537137896891
2.07413427741267	4.30203300073817	4	16	0	1	7.74516140605985	9.52744412223815	9.52744412223815	0.215232484030469	0.226179196020192	7.81785064376474	9.87730284640701	8.04731896133362	9.97779283786737
2.5983628728427	6.75148961896737	4	16	0	1	9.85180019501247	12.5209957246965	12.5209957246965	0.317618153052885	0.33708561208317	9.01641842424977	11.5059555580411	9.26212398561858	11.6916427212197
3.87961920234375	15.0514451551943	2	4	0	1	11.1117785456328	15.0229167192974	15.0229167192974	0.79855844629976	0.773038120008157	11.8417253812611	15.1363012854181	11.1703790775447	14.94729994921
1.4298609518446	2.04450234160995	4	16	0	0	7.58174044722583	9.78485625131832	7.58174044722583	0.136483739305267	0.128923463832998	6.66077567868486	8.0672387455996	6.55433197104777	7.8714831601855
3.14843450952321	9.91263986075667	0	0	0	1	9.42297162218812	12.4362489626136	12.4362489626136	0.881189970864466	0.885429944944911	8.30284050893541	11.5706118234143	8.37879069217708	11.6936711243995
2.88871172489598	8.34465542955153	4	16	1	0	8.7607163325803	12.6286244939207	8.7607163325803	0.580711768498298	0.596584085163265	9.9199883156973	12.7040429102228	10.0719245430073	12.8613445706936
2.95785594475456	8.74891178991987	2	4	1	1	7.09235102126068	11.4954631681904	11.4954631681904	0.721415884536395	0.733576180398784	9.03719602344942	12.0007455725133	9.1713288899975	12.1542683350188
3.84931393968873	14.817217806282	4	16	1	1	13.9898773932086	16.2458643132524	16.2458643132524	0.82572125888135	0.803112937187808	12.9489839050729	16.1932187292837	12.297946562871	16.0018218512586
2.47072111396119	6.10446282297362	4	16	0	0	9.59868958649372	10.6372562481948	9.59868958649372	0.289014187179744	0.307650295686395	8.70334013647243	11.0965239949055	8.96633727854163	11.2743461153554
3.58503335202113	12.8524641351038	0	0	1	1	10.5514243553037	13.1496131456209	13.1496131456209	0.965406829392458	0.963276405034372	9.81917071890133	13.3918234770496	9.52749917016102	13.3415050926644
1.65870804898441	2.75131239176566	2	4	0	0	7.42222525761035	8.30826537807709	7.42222525761035	0.246723715057287	0.245967210359337	5.95692108343129	7.7472230847638	6.02381887249091	7.68652029258244
1.85503961960785	3.44117199031484	3	9	0	0	7.54627026153444	8.27329144726613	7.54627026153444	0.205660587885825	0.211229301200965	6.85646706298344	8.75831790994685	7.01374113709125	8.78620381065147
3.32762749865651	11.073104769815	2	4	1	1	9.9471405480183	13.7655007204638	13.7655007204638	0.802651010214031	0.802723718044774	10.1329395558316	13.3012847094577	10.0282076360897	13.3631549544181
2.48363036732189	6.16841980148348	6	36	0	0	9.74651867450552	12.6660610215906	9.74651867450552	0.404453880045996	0.424830700645433	9.73998935503889	12.1592195877841	10.0207019025314	12.3196245469774
1.53548882808536	2.35772594117496	5	25	1	0	8.77197631225402	8.63166644882123	8.77197631225402	0.293947845325826	0.2847170432595	7.47854031761733	9.08585960589725	7.45284682389868	8.93007441144007
1.73435517773032	3.00798788251998	2	4	1	1	9.00833015320755	9.84619324223775	9.84619324223775	0.428947912468882	0.430588594271319	6.22972741071028	8.1934849640659	6.33608698989035	8.15430216543992
1.97350696707144	3.89472974907953	3	9	0	0	7.3720142029759	9.78840612005835	7.3720142029759	0.223585942313314	0.232829419659082	7.08536359780558	9.10093017650059	7.28826780382989	9.17350669989006
3.45826309244148	11.9595836165429	8	64	1	1	12.7255956078709	17.1060229219098	17.1060229219098	0.955647687637683	0.953688292797144	13.5643087814187	16.8423723058635	13.4042813018487	16.7994626604497
3.69172922032885	13.6288646362299	2	4	1	1	11.0206490217139	15.8473664035371	15.8473664035371	0.867907371904176	0.856679326151403	11.3240245368594	14.6498653580934	10.8719475707179	14.5535053066431
1.77349659800529	3.14529018313635	2	4	1	1	7.23764565912502	8.38688709225726	8.38688709225726	0.43717334908837	0.440752674954231	6.30008632818989	8.30348986488043	6.42679015721506	8.28226641454289
3.14895344991237	9.91590782971501	3	9	0	0	10.3166839148253	11.7055195974003	10.3166839148253	0.502646829961932	0.512281013768641	9.99481744701022	12.8873274943313	10.0121525853571	13.016369975693
1.45006738882512	2.1026954321341	3	9	0	0	6.1764253060492	8.50538407128689	6.1764253060492	0.156153440193695	0.14864433491691	6.16296556809852	7.64105447636794	6.0752911842664	7.46223633436648
3.69141148054041	13.6265187186655	5	25	0	1	11.2322997950176	15.0558427614814	15.0558427614814	0.665877469324356	0.6445280417425	12.7688877342935	15.8520259519854	12.3118383552058	15.7579182303984
1.27446242491715	1.62425447252569	1	1	0	0	6.2177164467677	4.46412786246307	6.2177164467677	0.320506115282249	0.297202699447849	4.79541423466185	6.28520617781713	4.58934597053276	5.98997979334001
2.13961645006202	4.57795855337601	4	16	0	0	7.68684975848589	11.4104722828906	7.68684975848589	0.225910917447183	0.238513093059411	7.95495818269462	10.0730974664724	8.19906206163184	10.1918723728929
3.11283469758928	9.68973985451573	0	0	1	1	7.85086510356691	11.0979211971229	11.0979211971229	0.938589996630126	0.94093149576453	8.3381800898988	11.6814904156042	8.43326413059044	11.7977556370413
1.86308311391622	3.47107868935975	2	4	0	0	6.75311236585612	9.30443094332036	6.75311236585612	0.280727862150821	0.288153006558921	6.32549246285856	8.32233326184863	6.49742114806702	8.35467953503311
1.43928942363709	2.07155404499359	3	9	0	0	7.81914317252721	7.99080794391034	7.81914317252721	0.155056379577666	0.14720945789962	6.14638926331895	7.61245958974928	6.0503151978816	7.42700015201912
1.82422770932317	3.32780673546245	6	36	0	1	6.95530347160983	9.41805697530693	9.41805697530693	0.264897781344561	0.269049204644726	8.33327868269113	10.171788037822	8.49265541871338	10.1638528505359
3.66239207237959	13.4131156918289	6	36	0	1	12.0164805004412	16.1108192999176	16.1108192999176	0.737032040548377	0.719516581557025	13.1640190288656	16.2632671131523	12.7522691123745	16.1733262113365
2.11108567053452	4.45668270833619	2	4	0	0	5.32070024506399	9.28269169091853	5.32070024506399	0.328851958010364	0.344698649056875	6.81982722772598	9.04875491353152	7.07212225068102	9.16546924859823
3.41480142134242	11.6608687472022	2	4	0	1	9.37677449283586	11.8830379896084	11.8830379896084	0.678786564412337	0.675812518627303	10.2675090335441	13.3821535555104	10.0932478781789	13.427680632954
1.15415216446854	1.33206721874742	5	25	1	1	4.80173451136424	6.9158528271192	6.9158528271192	0.238359037662976	0.2101602043745	6.92401490160108	8.09351663558009	6.56916802624407	7.68337821410361
1.7449271925725	3.04477090737896	1	1	0	1	3.32214613329798	7.54101842897836	7.54101842897836	0.406381086943584	0.410055235503016	5.54465491472456	7.54895503168513	5.67956304087009	7.52806068819485
3.4389897568617	11.8266505477997	4	16	0	1	12.9509303625677	14.4872577131775	14.4872577131775	0.558276118423759	0.552699291594513	11.41990584773	14.4094908050642	11.2101248599654	14.4398870933852
3.8412236708682	14.7549992896382	2	4	0	1	12.0145874197795	14.1379161942523	14.1379161942523	0.789712161418994	0.765844179137993	11.7048183013002	14.9872371074389	11.0814043727056	14.8217742191864
2.28589315502904	5.22530751620863	4	16	1	0	6.29483166270991	11.5572477885436	6.29483166270991	0.42011633486032	0.438941144737862	8.41470521514256	10.7542210883415	8.6750014567992	10.8905620825663
1.23838741355576	1.53360338605332	0	0	1	1	3.65690489443057	7.58712058953151	7.58712058953151	0.713955510123718	0.687473214250106	4.30528800311548	6.01124875721396	4.08957132510108	5.66966326074565
2.87644053064287	8.27391012632502	3	9	1	0	9.01388279707818	12.1625760264444	9.01388279707818	0.611494854216066	0.627658733284755	9.35749758647894	12.1827626444783	9.51762271563514	12.3459192857318
2.83219939423725	8.02135340871785	1	1	1	1	6.97777608721205	12.0271802355656	12.0271802355656	0.813188104343618	0.824270820208389	8.12748652745128	11.1363361399823	8.33608943030509	11.3031278337987
2.29171965550631	5.25197897943397	3	9	1	0	7.92100169977021	9.99863948811438	7.92100169977021	0.456499582843407	0.476165189644222	7.89898731915801	10.2924367271848	8.16263776610659	10.4343032228492
3.22388454410248	10.3934315537028	2	4	0	1	10.8545334434428	12.8534430929725	12.8534430929725	0.623927601350185	0.630169106771822	9.67346469821439	12.693515380184	9.65083252023445	12.8035199697623
2.51624535908923	6.33149070713807	1	1	1	1	8.48587603642608	8.27191382092645	8.27191382092645	0.754732371743268	0.770623689952957	7.31547404537042	10.1004057934873	7.60392305730121	10.2701857337231
3.89601097372361	15.1789015073748	2	4	0	1	11.718642952726	15.1789357298055	15.1789357298055	0.802268087126817	0.776061394429924	11.9005504838977	15.2001680622013	11.2083640451767	15.0008892339461
1.35681312391534	1.84094185322892	5	25	1	0	7.87817084390252	7.35810194431777	7.87817084390252	0.266046675045345	0.247888737861191	7.20351964343033	8.61168341307288	7.0387981721548	8.34593356635992
1.08845629030839	1.18473709591189	4	16	1	0	4.74397322327538	6.49959765058992	4.74397322327538	0.209782491923956	0.180905551687037	6.32933647604657	7.42956012844799	5.90015793966253	6.97580609860507
3.3275409701746	11.0725289081905	5	25	0	0	10.3618152956063	15.5498799384387	10.3618152956063	0.552378757682609	0.552491496595451	11.5786208510186	14.5043391029589	11.4686342109928	14.5683237725947
2.11417573876679	4.4697390543901	1	1	1	0	6.11911984411298	9.64599933314999	6.11911984411298	0.67273055576027	0.687221179382217	6.40330400214665	8.85557597539723	6.67219937961939	8.95570770277204
1.26464754249901	1.59933340674877	6	36	0	0	6.69575984951801	11.4024493292196	6.69575984951801	0.187119916446807	0.169314274031953	7.42579820779672	8.6587672809125	7.19592951693273	8.33442879393486
1.2758840250317	1.62788004533109	2	4	0	0	5.88553897210033	8.08540727633636	5.88553897210033	0.195445517957377	0.178787160033853	5.36087722135055	6.72715149541068	5.13669338607359	6.43496149835526
3.46660097804852	12.0173223410069	1	1	0	0	8.38764056673293	13.1489246582515	8.38764056673293	0.814587126912419	0.810726764083164	9.87048283957187	13.133897289832	9.6692308747285	13.1566937733251
2.28919496899471	5.24041360607068	2	4	0	1	6.07057410216224	7.48404864327068	7.48404864327068	0.368176915101705	0.388338653384366	7.20669831747079	9.58976230827723	7.4848583595608	9.74775835501287
1.99874659720808	3.99498795985089	4	16	0	0	6.62174134665537	9.57604084250916	6.62174134665537	0.20362448522345	0.212547231848075	7.66445984404124	9.65459225654224	7.87262163753237	9.73132942848612
1.16274248994887	1.3519700979325	3	9	0	0	4.87332164004196	8.49257820187217	4.87332164004196	0.130190131802912	0.114178389353973	5.75441336585993	6.89897252137292	5.40946766033079	6.52289088713971
1.39696745737456	1.95151807696354	4	16	1	0	6.72134529887351	8.70549047248883	6.72134529887351	0.249064029961527	0.234267937387668	6.75151999211643	8.21636158776441	6.61507681106169	7.984415381461
1.31725920573808	1.73517181510172	3	9	0	0	6.44189659268084	6.45510042033762	6.44189659268084	0.143331973894301	0.131752804850132	5.96551085688457	7.29282606578039	5.76753222283862	7.02804924294077
3.48304070089944	12.131572524122	3	9	1	0	9.41767999774875	15.307390718552	9.41767999774875	0.768540803294567	0.761857918071482	11.173873648169	14.3276820294057	10.9233089772846	14.3290648830889
3.07020754483528	9.4261743683635	1	1	1	1	9.98346229767886	11.2035824602997	11.2035824602997	0.851885056064725	0.857776700813451	8.79451044757351	11.9502475012677	8.88763030329025	12.0812430390647
1.72139575518668	2.96320334597471	5	25	1	1	5.70795360108768	9.92781711537312	9.92781711537312	0.326668921898384	0.326331890453794	7.79313729116397	9.59647071469917	7.88365252786223	9.53785614655434
1.59615762229078	2.54771915519694	2	4	0	0	5.83598752138845	6.86313821834806	5.83598752138845	0.237284765411156	0.233920434763012	5.85112447767518	7.57545450078472	5.87886956358063	7.48202545497332
