# Supplementary material for: Model misspecification and bias for inverse probability weighting estimators of average causal effects
Source: Biom J. 2022 Aug 31;65(2):2100118. doi: 10.1002/bimj.202100118 (PMC10087564; doi:10.1002/bimj.202100118)
Supplement: Supplementary file 1 — Supporting Information. [file BIMJ-65-0-s001.zip › Code_and_Data/figures/sim2.csv]

x1	x2	x3	x4	x12	x22	x32	treatment	y0	y1	y	ps	psf1	mu0	mu1	mu0f	mu1f
-0.560475646552213	-0.995798724851333	0.304464184911922	-0.678807618879959	0.314132950378121	0.991615100415541	0.0926984398940808	1	-1.85803566369069	2.32760980295745	2.32760980295745	0.113143434196166	0.121580929776078	-1.26750182763822	2.23084205171654	-0.886251321013425	2.31331755593654
-0.23017748948328	-1.03995504376619	0.83281878195703	0.574312736347461	0.0529816766648255	1.08150649305475	0.693587123580392	0	3.59893819325055	3.33615268770893	3.59893819325055	0.255712740144992	0.264510062794987	2.60581480599311	2.69116318451119	2.94828326241646	3.12439061894327
1.55870831414912	-0.0179802405766626	0.593647508416325	-0.704514526288929	2.4295716085976	0.000323289051194665	0.352417364248911	1	1.16358038995091	8.58755469042688	8.58755469042688	0.835324220220792	0.837734125179043	2.29637513592697	7.94708744331243	1.00967973624577	7.59190728265504
0.070508391424576	-0.132175132856735	0.807196641340852	-0.533984057229936	0.00497143326128122	0.0174702657456954	0.651566417791952	1	1.94480764981416	2.62828620752222	2.62828620752222	0.487320138176733	0.576231540639184	0.527567649502362	3.97119323692745	0.810902909830234	4.66774183045553
0.129287735160946	-2.54934277475043	0.294050777796656	0.774384606617658	0.016715318463047	6.49914858317223	0.0864658599228183	0	2.98312245780566	-0.313953979163056	2.98312245780566	0.220596101952797	0.0418895839193391	2.27942524157383	1.70836494090835	2.53607961657964	2.55824403453239
1.71506498688328	1.04057345571938	0.14108522166498	-0.475621395338803	2.94144790923295	1.08279311674777	0.0199050397722566	1	2.73066742936414	9.5958562385153	9.5958562385153	0.95322181671527	0.92102289493973	2.42570580748305	7.5179293211365	0.693882368146506	6.74692908564599
0.460916205989202	0.24972573598519	0.888621102552861	-0.0244273788868501	0.212443748943481	0.0623629432133449	0.789647463902262	1	2.7712272176168	4.72660670672021	4.72660670672021	0.728911442330052	0.776767385861938	2.27861141516947	4.54036907306502	2.27486336985931	5.26403692710707
-1.26506123460653	2.41620737314833	0.00828500417992473	1.01900809628437	1.60037992730421	5.83805807005635	0.0000686412942613702	1	1.78511822897512	0.619783330698853	0.619783330698853	0.961623029097405	0.720343311620402	1.77106056628236	0.410067538202523	1.57005692613375	-1.3178869588331
-0.686852851893526	0.685198238051097	0.569120652973652	-1.20558039559856	0.47176684015427	0.469496625428328	0.323898317641156	0	-2.41615244442028	1.93360730948306	-2.41615244442028	0.533413135872225	0.552201657693977	-1.94495347117655	3.21942397541783	-1.53369720445519	3.06571507295974
-0.445661970099958	-0.446959308961992	0.967550189932808	1.59529386747203	0.198614591593376	0.199772623867782	0.936153370039013	0	4.4044106930572	3.17613665299778	4.4044106930572	0.33783133274145	0.40919671483222	4.92957678274385	2.04065632102926	5.17568564638095	2.08022977574944
1.22408179743946	2.7973911469581	0.269188763340935	2.041955459993	1.49837624682262	7.82539722907953	0.072462590309022	1	5.79499639801593	5.45793630806228	5.45793630806228	0.999364550650064	0.985160210540053	6.64649071180676	3.53525113862025	5.81155826275119	3.81317552369443
0.359813827057364	2.83222602391551	0.983960070647299	0.614481250043309	0.129465990141667	8.02150425054424	0.968177420628238	1	4.84431933196257	5.54771634577319	5.54771634577319	0.999379385081664	0.986599414048772	3.72277284422548	4.06536263090585	3.71237479893697	4.70839087378883
0.400771450594052	-1.21871181629018	0.035389487631619	0.421931174136824	0.160617755611261	1.48525849116531	0.00125241583482851	1	1.9610766334461	-0.0441788645288355	-0.0441788645288355	0.175309199033163	0.163492567726271	1.57055451232805	2.1139278885933	1.47875475510758	2.88402407736655
0.11068271594512	0.469031955955424	0.257976430468261	-0.496421667693228	0.0122506636089881	0.219990975707371	0.0665518386771456	0	-0.660240776087702	1.57625260309444	-0.660240776087702	0.526074190210879	0.585703950999532	-0.423267145788666	2.70331751521369	-0.164613444743773	3.52046419351429
-0.555841134754075	-0.21124691863215	0.259891121415421	0.490961412826035	0.308959367084698	0.0446252606315782	0.0675433949905653	0	-0.230861073906561	1.19612380060188	-0.230861073906561	0.185908965545469	0.247894455502374	1.09029382207311	1.14163364433186	1.43876622098875	1.2299899021506
1.78691313680308	0.187051146554012	0.948188487673178	-0.501982169603514	3.19305855847942	0.0349881314271706	0.899061408155949	1	4.54658331122324	10.4085504815133	10.4085504815133	0.937083068334973	0.928509609462849	4.1537999126865	9.80696204436845	2.27212742258421	8.69390122283104
0.497850478229239	0.227542728568814	0.979622738668695	0.288169818251616	0.247855098673082	0.0517756933245409	0.959660710116754	1	2.13085297882527	4.03853069632233	4.03853069632233	0.754073876189211	0.798108769401638	3.22822785125812	4.64393501496775	3.12162964038451	5.2778233861979
-1.96661715662964	-1.26190046286905	0.734384863637388	-0.686626008241128	3.86758304075004	1.59239277818913	0.539321127939705	1	-0.983983703989758	3.40614868483012	3.40614868483012	0.0694815739809781	0.0418721378984969	-0.231695263151747	4.39932749924829	-0.97382985927164	0.193915786403305
0.701355901563686	0.285589580242562	0.28747975663282	0.788403786030499	0.49190010065821	0.0815614083431225	0.0826446104736653	0	4.93302393575966	3.20182420790447	4.93302393575966	0.62690081308702	0.680116148300419	3.09143531159626	2.96124932956623	2.92476859758616	3.77996840523089
-0.472791407727934	1.7492473631418	0.408959118416533	0.691368840963686	0.223531715221362	3.05986633745853	0.167247560536028	0	0.201936587178304	0.381070468776325	0.201936587178304	0.922090015713588	0.812149755084299	1.78207186981336	1.31054229652022	2.1985661987263	1.56707162651124
-1.06782370598685	-0.164090004134803	0.201577648054808	1.24299900805133	1.14024746706748	0.0269255294569596	0.0406335481953082	0	1.34751424249718	2.3930009724315	1.34751424249718	0.127520008444134	0.162888344969856	2.43588647318413	0.389250196307374	2.53972209916626	-0.654899571322978
-0.217974914658295	-0.162926710698454	0.766586359124631	1.98220971242917	0.047513063420291	0.0265451130590177	0.587654645995957	1	4.54363591713054	-0.427229208104708	-0.427229208104708	0.393926818612881	0.483293758142546	5.36490508962907	1.30100970246437	5.72618955006239	1.80741811507062
-1.02600444830724	1.39857200633747	0.743104939814657	-0.646441834619146	1.05268512794624	1.95600365691081	0.552204951576945	1	-1.09299134894595	3.64144747804628	3.64144747804628	0.828956179111755	0.717902934097675	-0.479136380082722	3.21879123828186	-0.261082565502754	2.23089232882926
-0.72889122929114	0.898396240682948	0.49846138083376	0.96618929222735	0.53128242413755	0.807115805273254	0.248463748182699	1	1.09052831425595	-0.788153041784362	-0.788153041784362	0.600360566836285	0.581070026208043	2.39622546891627	1.17388671928188	2.77364994196042	0.970435821908773
-0.625039267849257	-1.64849481838129	0.670499595580623	-1.42726744709521	0.390674086353535	2.71753516622995	0.449569707673778	0	-2.35189330440186	3.0823658906633	-2.35189330440186	0.142570313385462	0.0881390625583939	-2.16369455978639	3.68514391646365	-1.75088859380676	3.61133869161148
-1.68669331074241	0.228556973262187	0.752462793607265	-0.457483758648024	2.8449343245032	0.052238290026772	0.566200255763249	1	-0.898572659567441	5.11213090653513	5.11213090653513	0.250091954899249	0.253278772954529	0.0956609258083251	3.73580379989194	-0.283928862501185	0.649140578906745
0.837787044494525	1.65354723467773	0.773862918838859	0.945466684608465	0.701887131922871	2.73421845731038	0.598863817153798	1	5.79485126223918	5.54104557664627	5.54104557664627	0.983865032454051	0.957698776691923	4.59769736424547	4.36940051819905	4.29279471455283	5.00922377407081
0.153373117836515	1.41527634991914	0.6051693004556	-0.738389150369058	0.0235233132748936	2.00300714664045	0.36622988221392	1	-0.216731418308242	2.29891188469427	2.29891188469427	0.925098218902471	0.87490556741966	-0.266983742487983	3.74029192999168	0.0469166995885197	4.58003421293611
-1.13813693701195	0.41995160381423	0.390515743521973	0.345640699877904	1.29535568739094	0.176359349546144	0.15250254593852	0	1.60198838605346	0.0480366223564073	1.60198838605346	0.285308173704872	0.314650657000705	0.860884396369086	1.56082722846681	1.01668036374307	0.36944035292129
1.25381492106993	0.721220807112894	0.671057573053986	-0.900444693895271	1.57205185629759	0.520159452612574	0.450318266353106	1	-0.0451006225574557	7.09627309977892	7.09627309977892	0.9210562730057	0.909376674338125	1.35672247122611	7.08369938406298	0.559530143047121	7.26308035949872
0.426464221476814	-1.19693521218868	0.869207811541855	-0.370350704115059	0.181871732199825	1.43265390217717	0.755522219645381	1	1.38697161313307	3.68730932668271	3.68730932668271	0.402016409118875	0.375354124658328	1.46304551274352	4.70056696898907	1.50171809321571	5.44083479512484
-0.295071482992271	0.300131566881373	0.436402873136103	-0.0407969264500623	0.0870671800752582	0.0900789574386683	0.190447467681446	0	0.83929427582791	2.52314562691282	0.83929427582791	0.418399722525018	0.493856396091784	0.430201559024373	2.13868820001168	0.860110002437769	2.63818774340551
0.895125661045022	-0.954448935187822	0.120476344367489	-0.612318766406044	0.801249949061288	0.910972769881168	0.0145145495521539	1	0.304216085700889	3.31648848350817	3.31648848350817	0.324309268195737	0.32669912668464	0.311363259026133	4.44475994335575	-0.162404972064992	5.02934007765265
0.878133487533042	-0.458018068096944	0.61895335954614	-1.94585208981637	0.771118421926944	0.209780550703257	0.383103261293453	0	-1.6083582311174	4.84891349052668	-1.6083582311174	0.568445913190022	0.618537915534996	-1.66528587955908	6.56554924812049	-1.94101206369347	7.21929621547892
0.821581081637487	0.935603683779603	0.480508751003072	0.243096329527575	0.674995473704623	0.875354253101963	0.230888659790532	1	1.32238876826879	3.76859468319386	3.76859468319386	0.887066843514835	0.868093451662241	2.48844184174307	4.17719448068361	2.25908533021341	4.9292593756676
0.688640254100091	-1.13689311169114	0.923893089639023	0.474900095404527	0.474225399567038	1.29252594741077	0.85357844108274	1	3.02430754578493	3.54485008735127	3.54485008735127	0.50072181041679	0.472838617633981	3.75558510372287	4.79394806138639	3.52108232328571	5.41303442538774
0.553917653537589	0.266918250873058	0.240672685205936	0.136714574061142	0.306824766900588	0.0712453526491329	0.0579233414042358	1	0.874453804450547	4.08880378556367	4.08880378556367	0.563376270578763	0.628575093750527	1.4430639805755	3.04944292566776	1.39434998281577	3.91056492974645
-0.0619117105767217	0.428332039471543	0.776481575565413	-0.48874772568831	0.00383305990653575	0.183468336037852	0.602923637192546	0	-0.460456635501914	3.26090739422815	-0.460456635501914	0.635037082438889	0.688723463307183	0.412168666348452	3.64743287110126	0.757461174655282	4.27306399535434
-0.305962663739917	0.0549119698396297	0.751987888244912	0.900203657260438	0.0936131516028254	0.0030153244316684	0.565485784067042	0	3.62253205505048	2.09747430124091	3.62253205505048	0.434109255664606	0.520673572927432	3.02379746499256	2.10358623267241	3.41138927547455	2.50458439092106
-0.380471001012383	1.82218882183542	0.676482424838468	1.07753566006142	0.144758182611364	3.32037210242194	0.457628471115334	1	4.74070324223997	3.11415490279806	3.11415490279806	0.957206871292765	0.87922223846857	3.16518167706997	1.68200372289317	3.57977817969194	2.02569446656375
-0.694706978920513	-1.02234732857525	0.551719463896006	-2.37367085604992	0.482617786560866	1.04519406024495	0.304394366841697	0	-3.02944588525627	5.87425014130955	-3.02944588525627	0.134899747904198	0.138980797155924	-4.39992435679497	4.18126663659207	-3.9791169574515	4.00484859081045
-0.207917278019599	0.6061302614356	0.59786053118296	1.12457483752911	0.0432295944990791	0.367393893827988	0.357437214746371	1	3.44098516899084	1.61311657844843	1.61311657844843	0.615164290768116	0.652121565882797	3.21933811093869	1.60201288748284	3.63462712386701	2.18989780866672
-1.26539635156826	-0.0889305674506674	0.866437581600621	-1.77954774715351	1.60122792656227	0.00790864582709771	0.750714082809933	0	-2.52503390843844	4.83314580138166	-2.52503390843844	0.251475360181462	0.291189391862479	-2.50508227026851	4.69638040798239	-2.50879049192263	2.94335692359913
2.16895596533851	-0.260832243833924	0.495340712601319	-0.344550362435428	4.70436997957752	0.0680334594234396	0.245362421560382	1	5.14874909272625	11.6609312954391	11.6609312954391	0.892037010194795	0.862344043971961	4.50602731043688	10.3724527864037	1.95561021322605	8.40149958401528
1.20796199830499	0.464091233852381	0.980228964006528	-1.10917311375928	1.45917218934899	0.215380673338626	0.960848821877312	1	0.871665443954075	7.68287167079632	7.68287167079632	0.913930471417856	0.913449490733232	1.60830608546678	7.99994734149188	0.707137860698988	8.01790623653051
-1.12310858320335	-1.02040059068393	0.0693746872711927	-0.630105782923093	1.26137288966503	1.04121736546811	0.00481284723397578	0	-1.41352905721648	0.551706000560751	-1.41352905721648	0.0549384111038164	0.0538477961359788	-1.59496064336567	1.81818711187149	-1.61439149900343	0.529479043527022
-0.402884835299076	-1.31345091651841	0.555928963935003	1.31688376872424	0.162316190513964	1.72515331010304	0.309057012941846	1	3.34349297230433	2.21793140274285	2.21793140274285	0.154072363842952	0.133462252027473	3.390912661632	1.15369586280865	3.82134670431805	1.50899494954082
-0.466655353623219	-0.494480875483423	0.189373525325209	0.534513388284073	0.217767219065211	0.244511336218852	0.0358623320940975	0	-1.40853232445572	-0.563145800045172	-1.40853232445572	0.144777144039506	0.190858720923181	1.13292423715469	1.02764940113521	1.44803767334504	1.23303309202662
0.779965118336318	1.75175714975545	0.296457481570542	0.493898085741881	0.608345585821386	3.06865311171933	0.0878870383791482	1	4.35291562228731	3.20515688549315	3.20515688549315	0.974825272250673	0.928493260992161	2.62775421425881	3.45400126190181	2.38698052101404	4.22183908221918
-0.0833690664718293	0.0557647746125201	0.841004121815786	-2.07799243134481	0.00695040124438429	0.00310971008758516	0.707287932911141	1	-4.01914810865097	4.60636404546061	4.60636404546061	0.518036225715212	0.60319247604769	-2.73564785664051	5.1741079687578	-2.40338701942356	5.720479952318
0.253318513994755	0.331434398227886	0.205107101239264	0.196325342741564	0.0641702695325108	0.109848760328681	0.0420689229787737	1	-1.70064728109679	1.68496817468048	1.68496817468048	0.491848941940002	0.564188678003081	1.10530773230823	2.2701607841699	1.25141353202535	3.12611890652679
-0.028546755348703	-0.18984663767754	0.582719089696184	0.628803153873898	0.000814917240938704	0.036041745837467	0.339561537496349	0	2.15140516606494	-0.497475190363488	2.15140516606494	0.372998610138121	0.463282647369971	2.32263893305506	2.21779472593976	2.70051927334668	2.970101773093
-0.0428704572913161	0.470492731953825	0.396262198220938	0.860947143393616	0.00183787610836656	0.221363410821374	0.15702372973889	0	2.34064099019756	1.01702433397577	2.34064099019756	0.533275917939345	0.592326660913181	2.44087665378179	1.57127825555923	2.80303734006131	2.33283772584914
1.36860228401446	-0.951679543017146	0.305571276228875	-0.973247350475229	1.87307221180959	0.905693952597323	0.0933738048561434	1	0.749583338823492	7.93207130215666	7.93207130215666	0.53273279418587	0.496824416759019	0.777991763515218	6.75476938350122	-0.233724910057962	6.77496375087886
-0.225770985659268	1.15791046656864	0.472255289321765	0.937543052030658	0.0509725379655572	1.34075664858921	0.223025058292384	1	2.5106463488471	1.02203431098278	1.02203431098278	0.796747329994097	0.749602877229946	2.5721289748626	1.44546004657741	2.99095439649377	2.03505435366851
1.51647060442954	0.584705260241351	0.743249097838998	-1.39520577829527	2.29968309409889	0.341880241353907	0.552419221438484	1	-0.0133584238154054	8.04900801301498	8.04900801301498	0.935104149112406	0.924072067896105	1.09692957755604	8.75486290813538	-0.146647961048944	8.41540675046612
-1.54875280423022	-0.806452822691705	0.976803606608883	1.73874301887633	2.39863524861097	0.650366155227418	0.954145285884121	0	5.65149685447778	1.61377394713642	5.65149685447778	0.14126211616575	0.133512065236081	5.15767492772876	2.31767844580285	4.77065204049108	-0.428174686894001
0.584613749636069	0.0545532458119923	0.156263851327822	-0.798634290243535	0.341773236263545	0.00297605662862365	0.0244183912318035	0	0.71960161118346	2.77097973473361	0.71960161118346	0.469936703083219	0.549551413816528	-0.555016431264271	3.7861576566831	-0.678187049644743	4.58890553163332
0.123854243844614	0.716331619499123	0.129425811348483	0.765024386769347	0.0153398737183211	0.513130989094236	0.0167510406432131	0	0.969021222683573	1.49914148549318	0.969021222683573	0.592930894026371	0.618717953988218	2.03627057036361	1.41862299926163	2.18981643087541	2.19378313340284
0.215941568743973	0.557730982054603	0.580559302819893	0.317911345135436	0.0466307611116079	0.311063848343592	0.33704910409072	1	2.09856228277404	3.50026991737176	3.50026991737176	0.689196810937328	0.724996695481058	1.94130784385848	2.88309327984572	2.21517162011522	3.76341721109179
0.379639482759882	1.48193401587688	0.137149174930528	-1.06360051761289	0.144126136870191	2.19612842741298	0.0188098961841245	0	-1.79043973056332	4.78058121985462	-1.79043973056332	0.908394488016291	0.838305919958776	-1.42278519823056	3.50056047255561	-1.39508553214405	4.32542007935974
-0.502323453109302	-0.61298775489485	0.20199644449167	1.1442586560686	0.252328851543653	0.375753987651029	0.0408025635872761	0	2.09437138832779	-1.08757351221887	2.09437138832779	0.130967968283842	0.167621247843309	2.39108722758997	0.503106388725453	2.70559498061472	0.663796494284874
-0.33320738366942	1.11613661549039	0.341649064561352	0.0333768426273916	0.11102716053182	1.24576094443835	0.116724083315647	1	1.22314148458853	2.19875298800522	2.19875298800522	0.730805586510441	0.684187993851472	0.398163506729019	1.84188338683459	0.801886612313673	2.28430776138081
-1.01857538310709	1.03654800994122	0.265900946687907	0.818407774847846	1.03749581107175	1.0744317769131	0.0707033134495252	1	1.75136054170226	0.658006194218073	0.658006194218073	0.535406681403133	0.475803526049756	1.64725656920605	0.849612836432362	1.82358383652207	-0.045121256953785
-1.07179122647558	-0.162483131902855	0.721585981547832	0.218192085822206	1.14873643315002	0.0264007681529604	0.520686328766349	1	3.11307453793842	2.68835479463841	2.68835479463841	0.226375983971083	0.274820909527348	1.25786537489697	2.43475679466354	1.44784018283167	1.34781620446172
0.303528641404258	-0.975926692821885	0.695491484366357	0.868497252409914	0.0921296361527147	0.952432909762262	0.483708404826119	0	2.93349724701808	1.89616089495278	2.93349724701808	0.338708252283548	0.35543458280027	3.43764739090409	2.87550116317962	3.6321824555991	3.73752783283393
0.448209778629426	-1.08914519088452	0.794208727078512	0.0216805208980772	0.200892005659039	1.18623724682687	0.630767502167671	0	3.498936345666	4.22200892895435	3.498936345666	0.394097756931557	0.387520070018709	2.11439857673636	4.19156935086049	2.17606692142269	4.99027508065776
0.0530042267305041	0.457786957944971	0.274469998665154	1.11522864969301	0.00280944805129869	0.209568898864511	0.0753337801672496	0	2.17901446485266	0.115311645846992	2.17901446485266	0.511960238482512	0.573731438116815	2.8731105763693	1.25247551496553	3.15000186238714	2.05877625101957
0.922267467879738	-0.0711267337208945	0.181956361979246	-0.352180864911126	0.850577282309303	0.00505901224980302	0.0331081176647225	0	0.626936457193617	4.96752469523912	0.626936457193617	0.540402951222274	0.603258042730463	0.973601552577351	4.40633509639667	0.511920105581426	5.00176013856657
2.05008468562714	1.77910266685145	0.462603667052463	0.527288318248801	4.20284721824295	3.16520629919794	0.214002152770386	1	5.55557312385438	8.00047724874242	8.00047724874242	0.996638849428087	0.983178582026889	5.89964760958485	8.91582731264882	3.60971641301707	7.32827472391388
-0.491031166056535	0.535137960496205	0.550545076839626	0.378571522243943	0.241111606038841	0.286372636764038	0.30309988163235	1	1.52821466990186	1.9634738634551	1.9634738634551	0.5045649301974	0.550748868346922	1.38630570459197	1.89003746395846	1.82053771019128	2.10367291103438
-2.30916887564081	-0.371944875163495	0.622717714169994	0.843859777098379	5.33226089622825	0.138342990160388	0.387777351541102	0	3.52171041918834	1.43350736349278	3.52171041918834	0.0880201899249917	0.0711366071566005	3.01548295734481	3.6114269069773	1.73619251695002	-2.10087889416448
1.00573852446226	-1.02554224849711	0.482893423875794	-0.621042494956867	1.01150997958752	1.05173690345252	0.233186058822487	0	1.13064909384219	5.8018288966613	1.13064909384219	0.463327859166673	0.442521254790466	1.04430575093658	5.50481176807205	0.603741980374031	6.07188056522263
-0.709200762582393	-0.582401674605252	0.129830974154174	0.177691497867866	0.502965721647447	0.339191710583002	0.0168560818498219	0	0.643677484096955	2.12084208606469	0.643677484096955	0.104815847165757	0.13417936071546	0.209712414820592	1.1374668317579	0.438020123251102	0.877227850964844
-0.688008616467358	0.342888392897331	0.883996807038784	-0.580165079131849	0.473355856333328	0.117572449983714	0.781450354854765	1	-0.728146027069777	4.20487604209881	4.20487604209881	0.494969987536279	0.552733861987937	0.0834341268335994	3.54432916379595	0.372467803945339	3.22045247022253
1.0255713696967	-0.450934647056651	0.991317927837372	0.908637825733444	1.05179663434156	0.203342055916106	0.982711234051781	1	5.10389598403621	6.68745709647246	6.68745709647246	0.724191362376231	0.753349972024508	5.44486747752091	5.6585256853616	4.76651841674727	5.92654288024142
-0.284773007051009	0.51423012023069	0.861965436022729	-0.636686379475083	0.081095665544874	0.26443261655247	0.742984412897853	1	0.739487262934814	2.32035753073705	2.32035753073705	0.643559583386074	0.686540943802755	0.132926123450066	3.76547073146205	0.475477256463348	4.10003146709822
-1.22071771225454	-0.334338052169782	0.852250717813149	1.73223869637675	1.49015173301195	0.111781933128684	0.726331286013028	0	5.6054961219493	1.45000159768567	5.6054961219493	0.205626624150323	0.240219060699173	4.71887981599055	1.59513186936044	4.72626803927132	0.0202133174766457
0.18130347974915	-0.105559908794475	0.37741360720247	0.790371602039116	0.0328709517691505	0.011142894344698	0.142441030901581	0	2.63667790058104	1.91134443333183	2.63667790058104	0.382956206011293	0.473952193059682	2.50267066083884	1.95213780326107	2.76668550242015	2.84070265999713
-0.138891362439045	-0.730509672807828	0.617076499853283	-0.0137079788538398	0.0192908105601741	0.533644382065799	0.380783406671179	0	1.55058781717365	3.42665307999887	1.55058781717365	0.252851135669341	0.300150909329018	0.962456463727379	2.71062721537172	1.37263967398012	3.35158350102399
0.00576418589988693	1.9050435849087	0.518342392519116	1.20619647520582	0.0000332258390884553	3.62919106040181	0.268678835882442	1	4.04525613609719	1.520093444793	1.520093444793	0.970659809062532	0.90565439770024	3.42357679620772	1.61585785703584	3.78574665214834	2.41242470672253
0.38528040112633	0.332621731470394	0.0369292099494487	-0.0845909401382518	0.148440987492066	0.110637216246363	0.00136376654749046	1	0.937920986161481	2.1503152530457	2.1503152530457	0.472456860299388	0.543414184163729	0.502753135462634	2.51826723570831	0.428317438588724	3.28479694425241
-0.370660031792409	0.230633640499451	0.743032434489578	0.563262281636034	0.13738885916835	0.0531918761300299	0.552097198703509	1	1.89597092677931	4.00208209882706	4.00208209882706	0.47659844011872	0.553113745991225	2.26050901719423	2.31298524451232	2.65758650599283	2.63065687887526
0.644376548518833	-1.69186241488407	0.842428504256532	0.528194400015101	0.415221136281044	2.86239843089735	0.709685784783897	1	3.29614628742539	5.47737477587433	5.47737477587433	0.434935308028334	0.287322522240991	3.5791940209332	4.38100794605887	3.44196711517159	5.09266733379959
-0.220486561818751	0.659791899549327	0.0491153171751648	0.423038432410325	0.0486143239426537	0.43532535071091	0.00241231438121704	0	1.32341892891581	-0.782656766676963	1.32341892891581	0.454631578572875	0.493321423134567	0.911450238748352	1.11268888935714	1.10323264242927	1.5577788875098
0.331781963915697	-1.02362358887971	0.893289207713678	-0.596764229709111	0.110079271579757	1.04780525171098	0.797965608617731	0	0.429164132998223	4.29530953994217	0.429164132998223	0.401887457183156	0.408816826490617	0.929972601989621	4.76353222811138	1.02096034227272	5.47975976864528
1.09683901314935	-0.891521574354298	0.37817745283246	-1.2508442776012	1.20305582076644	0.794810717539166	0.143018185830848	0	-0.414109750234159	5.0500881730942	-0.414109750234159	0.475499863960391	0.470514451597532	-0.262865804918419	6.12830103918231	-0.839950300248434	6.57741517980684
0.435181490833803	0.918341171021649	0.695564301451668	-1.68160070977383	0.189382929964331	0.843350506393413	0.483809697453947	1	-1.7457614730303	8.22473495620689	8.22473495620689	0.865203003192268	0.852904758817266	-1.66230681740299	5.35436329984986	-1.53476752308412	6.19577651042778
-0.325931585531227	-0.45270064650823	0.717311362503096	-0.456296359001271	0.106231398446899	0.204937875348969	0.514535590776049	0	-1.54037065782209	2.61785039747669	-1.54037065782209	0.28868694785556	0.359591695023213	0.121070665229256	3.15787438558938	0.536035982374745	3.53984071632422
1.14880761845109	-1.74837228000318	0.682524946751073	0.682793192202467	1.31975894421127	3.05680562948352	0.465840302937555	0	4.65682762265723	6.56418572182113	4.65682762265723	0.538565129019064	0.336160998312924	4.43713724873356	5.36624817957187	3.77490816942872	5.71131601594082
0.993503855962119	1.76990410988936	0.300406356109306	-0.23903748350282	0.9870499118116	3.13256055820323	0.0902439787908713	1	1.96961102233866	4.80301224415673	4.80301224415673	0.981560479654398	0.942770240169629	1.50549263721149	4.75259599908656	1.02411488481038	5.32029412370495
0.54839695950807	-2.37740692539252	0.302623182768002	-1.20335093346794	0.300739225197696	5.65206368890432	0.0915807907486356	0	-1.37483468835046	4.30665038069464	-1.37483468835046	0.290185273579667	0.0757269708703695	-1.24909750530455	4.30528638303085	-1.24789164776461	5.17499216754925
0.238731735111441	0.572811529859585	0.476110398303717	2.15647760195008	0.0569928413493193	0.328113048740078	0.226681111372924	0	7.07704206930728	1.72233926851581	7.07704206930728	0.669777729715056	0.705859133560014	5.57049551949755	1.09648789806915	5.81201388467235	2.01921440333815
-0.627906076039371	1.01724924908461	0.0484824839513749	0.702009423048609	0.394266040327161	1.0347960347632	0.00235055125009532	0	0.848296456253662	0.306634474530242	0.848296456253662	0.532917186072239	0.497019487651695	1.2382684878323	0.58389929021267	1.41118573615305	0.430062211558756
1.36065244853001	-0.630967866660535	0.491619820008054	1.94661810026563	1.8513750856907	0.398120448758146	0.241690047424752	0	7.49168529612372	5.56277442474971	7.49168529612372	0.641806224148246	0.644485377045551	7.116460271985	4.60216841979741	6.14117121152006	4.6794710058729
-0.600259587147127	0.444287051411554	0.588624723721296	1.21303635372129	0.360311571962039	0.197390984051973	0.346479065375972	0	3.47367082361197	1.82912679814488	3.47367082361197	0.455471438593872	0.509458249905113	3.13542020048642	1.21149886627218	3.54307639461133	1.2384098612633
2.18733299301658	0.439130388388555	0.234639328438789	-0.611379118364512	4.78442562233885	0.192835498006283	0.0550556144502057	1	4.43116156819617	8.38229080127159	8.38229080127159	0.939094104640596	0.912059665179071	3.58596065372099	10.1684026702933	0.905745337784019	8.09773034991994
1.53261062618519	1.04062315291451	0.96463824948296	-0.411921203246786	2.34889533149576	1.08289654638174	0.930526952365548	1	4.1960931741044	7.9883336675495	7.9883336675495	0.979291419486949	0.965594381470393	3.74238453014959	8.63832736865294	2.32427389043508	8.09846452722925
-0.235700359100477	0.484099387952522	0.15999466041103	-1.44068097826971	0.0555546592800938	0.234352217416006	0.0255982913600408	0	-3.09497261469293	2.15586895137262	-3.09497261469293	0.413160818290934	0.473691057258737	-2.83396928806626	2.87268529901479	-2.52785155871396	3.35400773062655
-1.02642090030678	-0.244883779092525	0.575237983837724	0.74047345310968	1.05353986458658	0.0599680652626365	0.330898738049689	0	2.45078590925378	1.09290690174157	2.45078590925378	0.185079869824408	0.229668493787543	2.02137888628189	1.58611518474732	2.26569888458868	0.681642684821366
-0.710406563699301	0.915992057940211	0.420792212244123	1.62365925222734	0.504677485747049	0.839041450209543	0.177066085885303	0	3.64063132257153	1.56736823390374	3.64063132257153	0.587493333211821	0.566174174981763	3.6225469915495	0.437754105698593	3.98739739943342	0.280948810306011
0.25688370915653	0.800622356509766	0.12242970848456	-0.920484878072598	0.0659892400300165	0.640996157743252	0.0149890335196144	1	-1.17015054480144	4.41898584697119	4.41898584697119	0.660688616154671	0.669478570318238	-1.30286734433752	3.10140663468561	-1.20918512126593	3.90353775519431
-0.246691878462374	-0.936569034135793	0.364285207353532	-1.20219764681918	0.0608568828992945	0.877161555702051	0.132703712296606	0	-1.40407956108582	2.00634244470979	-1.40407956108582	0.160093278118272	0.17943370275157	-2.05869324563505	3.03377191404098	-1.64239425487241	3.57446400452715
-0.347542599397733	-1.40078743399573	0.998726159567013	0.882678068364482	0.120785858396133	1.96220543524034	0.997453941803475	0	4.2471195481349	3.31912028032634	4.2471195481349	0.253602958249103	0.206043305287065	3.60604047390783	2.82933691643759	3.83297017831903	2.96921747861788
-0.951618567265016	0.160277539993178	0.797886293148622	-1.51647903560073	0.905577897563521	0.0256888898262647	0.636622536794449	0	-2.10580172401787	2.78142916037542	-2.10580172401787	0.349536517643043	0.407464142633453	-2.14002484033896	4.09893018462827	-1.897150744881	3.25381540960358
-0.0450277248089203	-0.273962374775183	0.34985151165165	1.92161155776854	0.00202749600146785	0.0750553827924577	0.122396080204945	0	3.88238757560374	0.0885749916707648	3.88238757560374	0.280897340983878	0.363183517791924	4.55758685281595	0.559270034285235	4.89527810815243	1.3235473954482
-0.784904469457076	-0.985539112562296	0.936977054690942	0.572135777806248	0.616075026173694	0.971287342390078	0.877926001017313	0	3.81054100907821	2.94299225054265	3.81054100907821	0.197731271352402	0.201876260794955	2.57908047615428	2.70285208845493	2.78701787036768	2.1441611099371
-1.66794193658814	0.0839306795150329	0.713197379140183	-1.71489505383856	2.78203030382938	0.00704435896385516	0.508650501612426	0	-2.43185645933573	4.31476258144591	-2.43185645933573	0.207233297023495	0.217078268752802	-2.60854739703767	4.68078682755451	-2.93896063387582	1.67446689277463
-0.380226520287762	-1.31999652648691	0.49524376844056	0.354918895732423	0.14457220673014	1.7423908299375	0.245266390179207	0	0.766142375196251	1.18398397886958	0.766142375196251	0.146182255463108	0.126314815672132	1.29722920348452	1.85631842704313	1.73535762997278	2.24441931821462
0.918996609060766	0.161226351326199	0.81224536173977	0.105181865810994	0.844554767465186	0.025993936361959	0.659742527667769	1	2.07738726694468	4.18538790447087	4.18538790447087	0.786854283572857	0.817401788277275	3.10056910898803	5.45283580595727	2.69023912467065	5.98578761991639
-0.575346962608392	-0.62492838754192	0.654932544799522	-2.46841353318467	0.331024127382702	0.390535489555744	0.428936638237577	0	-3.99280329893982	4.07930530548684	-3.99280329893982	0.204014434150939	0.248513528785106	-4.33010823368425	4.559984640799	-3.89372249378055	4.57196923912376
0.607964322225033	0.957164274192481	0.360745880985633	-0.0418580303239525	0.369620617098544	0.916163447790419	0.1301375906481	1	1.58709262908463	3.60413630698507	3.60413630698507	0.843993500815328	0.824018946447883	1.33642477974821	3.5711576930679	1.29763733338832	4.44348673918487
-1.61788270828916	2.42448914116153	0.471931552048773	-0.587260767867037	2.61754445778108	5.87814759561019	0.222719389819163	1	-1.92703367443607	3.49395923635307	3.49395923635307	0.974197976176028	0.768953910961697	-0.799971856691034	3.03467793020791	-1.05758600374776	0.295296065352352
-0.0555619655245394	-0.915979243686792	0.598357705632225	-0.887296992757254	0.00308713201295011	0.839017974865027	0.35803194388946	0	-2.22057722504546	2.59338443018835	-2.22057722504546	0.241501794140399	0.267831310615399	-0.808419831878138	3.5241362477036	-0.409325115946424	4.23605571102606
0.519407203943462	1.05766417094298	0.726199831115082	0.238716819750682	0.269783843508365	1.11865349849649	0.527366194711574	1	2.56949591056428	4.58104491217787	4.58104491217787	0.907283764752095	0.885326791808663	2.50349969758755	3.98161441133931	2.53590234075603	4.81188357032681
0.301153362166714	0.825149727768283	0.355999730993062	0.850890302293807	0.0906933475443163	0.680872073236072	0.126735808467133	1	1.71211652465568	0.951496028706315	0.951496028706315	0.745322677196998	0.7462672097259	2.73994664134493	2.08579978055642	2.92736002861379	3.00375155353776
0.105676194148943	-0.0701942243053587	0.586478449869901	1.72700883321405	0.0111674580098052	0.00492722912583101	0.343956972161802	0	5.84432831159672	1.05138560338564	5.84432831159672	0.441600604200706	0.5327231261791	4.74236574290163	1.48925399307995	5.05751660292695	2.33627314184271
-0.640706008305376	-0.453646374057015	0.516603587893769	-2.63250764609541	0.410504189078609	0.205795032695077	0.266879267024715	0	-6.02418575511142	4.60473692705502	-6.02418575511142	0.189118941705048	0.240808206460722	-4.98319277834382	4.33502009708619	-4.54609648160552	4.2660907709539
-0.849704346033582	1.57530770683748	0.593514689477161	0.743611327809965	0.721997475668358	2.48159437122157	0.35225968662517	1	0.395388309019744	0.915769926222397	0.915769926222397	0.875153842894185	0.754689274569733	2.09021528333337	1.58815624575319	2.42320787898303	1.10453583957772
-1.02412879060491	-2.00545781823625	0.888269584625959	-0.952351111335292	1.04883977974588	4.02186106072489	0.789022854971574	0	-0.796966623915418	2.98219570720738	-0.796966623915418	0.143945541581693	0.0536154530000868	-0.747969362071944	3.90451345108024	-0.604785596954234	2.81335298529612
0.117646597100126	-0.643194791593663	0.867127555888146	1.15633016538051	0.0138407218092393	0.413699539933216	0.75191019818055	0	4.52427013325597	2.75154894410205	4.52427013325597	0.396056863277825	0.457998481200254	4.22959801733542	2.7706528715525	4.44118948273466	3.46290135885293
-0.947474614184802	-1.43684344365778	0.831201369641349	0.345861674157838	0.89770814452464	2.06451908158234	0.690895716893654	0	1.87208103867794	2.58423166110064	1.87208103867794	0.138414917116102	0.0996460049454484	1.79778190812574	2.59140233792676	2.00718305140908	1.75043625616037
-0.490557443700668	1.39531343894608	0.161718111252412	1.44495717206043	0.240646605570134	1.94689959290353	0.0261527475070476	1	2.58669142467993	1.09315932205897	1.09315932205897	0.775788014036356	0.671132244232954	2.96886163263576	0.182684389444976	3.25352494408353	0.345263662758394
-0.256092192198247	-0.190703432644857	0.331397745292634	-1.48276130575666	0.065583210904904	0.0363677992225315	0.109824465585041	0	-2.36880016205469	2.83443490268594	-2.36880016205469	0.253263046082317	0.33252526119638	-2.69880718782177	3.19950209290876	-2.29105813795719	3.72076361593287
1.84386200523221	-0.524671199469671	0.926172455074266	0.49463129762884	3.39982709433894	0.275279867552944	0.857795416538292	1	5.54862037532821	7.42460734841438	7.42460734841438	0.87407257050427	0.85285766254227	6.30792847327754	9.1517455190184	4.31886992167518	7.92151666947776
-0.651949901695459	3.18404447406633	0.925039121182635	0.295159338034633	0.425038674320718	10.1381392128323	0.855697375718342	1	2.15861654187795	2.20500157775677	2.20500157775677	0.999487062410419	0.9742518838825	2.01881414366108	2.92662176266631	2.27965214788875	2.64386053142869
0.235386572284857	-0.0500372678876282	0.636497538071126	1.04786224591943	0.0554068384120142	0.00250372817765827	0.405129115970604	0	2.56675387059915	1.86923247044547	2.56675387059915	0.498807406876421	0.586031059392737	3.59291106749608	2.43203699497384	3.84134742882374	3.30696108758107
0.0779608495637108	-0.443749311866524	0.792909839423373	-0.231168508634999	0.00607789406469554	0.196913451782013	0.6287060134544	1	0.235883777477851	2.71232068083632	2.71232068083632	0.403392210449517	0.482711007869232	1.12678573304641	3.68127521306319	1.41144938851141	4.39492494132187
-0.961856634130129	0.299865250136145	0.571746357949451	1.14401684592874	0.92516818462014	0.0899191682392127	0.326893897828461	0	2.7941168744072	1.57080691546025	2.7941168744072	0.325610672378794	0.374812796231953	2.85507497721253	1.20876590243792	3.13215135631338	0.471319663307917
-0.0713080861235987	-1.56842462075497	0.0393756863195449	-0.444960875475881	0.00508484314661056	2.45995579099037	0.0015504446731352	0	-0.506296375994297	4.33471957659537	-0.506296375994297	0.107559133388258	0.0754789501154652	-0.7647219051785	2.02696881406822	-0.606673649065971	2.60081903281176
1.44455085842335	0.490302642672068	0.287657243898138	-0.429237403893111	2.08672718257163	0.240396681411213	0.0827466899670731	1	1.1307220107439	7.29085131026717	7.29085131026717	0.858014717716287	0.849562740768621	2.05156548046528	6.55857669576212	0.90115158751489	6.43831057143162
0.451504053079215	-0.0961632010799668	0.480841588461772	0.0253793014557843	0.203855909946958	0.00924736124194614	0.23120863319444	0	-0.234736719859026	3.2397500279015	-0.234736719859026	0.49251527015862	0.576272291461419	1.4503863076549	3.39009088014793	1.57015302392348	4.30795073283839
0.0412329219929399	0.468525122530146	0.43491375236772	-1.06925217238229	0.00170015385607587	0.219515790441888	0.18914997199857	1	-2.49870759915294	3.86793593698027	3.86793593698027	0.566551420746848	0.623475632721092	-1.4024154569487	3.44026405869083	-1.04218584543886	4.2441359618138
-0.422496832339625	-0.982370635937854	0.932469887193292	-0.456571640834288	0.178503573337017	0.965052066352943	0.869500090522271	1	-1.44462133747967	5.04767333152372	5.04767333152372	0.252025897589065	0.265504565229107	0.600361049842465	3.71199406150611	0.895280085590212	3.80066167825092
-2.05324722154052	-1.02298384214794	0.645680585643277	1.11000382848242	4.21582415276385	1.04649594129577	0.416903418676645	0	3.46627370145925	2.47522320397776	3.46627370145925	0.0651000058073948	0.0452181816699854	3.35880588666922	2.80401570644955	2.49627172122617	-1.71881823160049
1.13133721341418	-0.693414663276185	0.000828963704407215	1.65182870430573	1.27992389045575	0.480823895246425	0.000000687180823224533	1	5.66055498840181	3.69361303089391	3.69361303089391	0.395122190031864	0.416613889180086	5.33115933473719	3.10472518439833	4.42026948667314	3.35516617025703
-1.46064007092482	-0.767989573092782	0.0195224108174443	1.11425467962836	2.13346941679127	0.589807984379234	0.000381124524125067	0	3.65643667724257	0.938855012926127	3.65643667724257	0.047357737833123	0.0488594904592462	2.02764788803348	0.539287748016909	1.66090469743274	-1.80104027912703
0.739947510877334	1.29904996668359	0.296974569326267	-0.424865175188582	0.547522318853563	1.68753081594063	0.0881938948265216	1	-0.345581597307469	3.94917536422316	3.94917536422316	0.923827338928887	0.880133004305011	0.659162295928899	4.13161778204069	0.469391133198872	4.91779993178909
1.90910356921748	1.57914556180809	0.273746197810397	0.318479885539619	3.64467643799893	2.49370070537819	0.0749369808156488	1	4.24454692513067	8.02309343417789	8.02309343417789	0.991087085307352	0.969261360651604	4.76152866459869	7.99185387277751	2.71669198367067	6.78480861747969
-1.4438931609718	-0.156891953039067	0.829471339238808	0.098489648944743	2.08482746030113	0.0246150849284128	0.688022702618621	0	1.20448510810578	3.71775601619503	1.20448510810578	0.206865158194852	0.232587125240704	1.32950071704217	3.14537334379897	1.17079663541432	0.874221640700954
0.701784335374711	-0.35893656058468	0.721059422940016	-1.2590274729358	0.492501253377325	0.12883545452436	0.519926691410589	1	-0.0914508347513806	5.62700048889805	5.62700048889805	0.572693820991975	0.635553723734001	-0.322295014456407	5.72916840766169	-0.440530275597704	6.47351974263136
-0.262197489402468	-0.329038830421669	0.680555888451636	0.257408211140715	0.0687475234489573	0.10826655192526	0.463156317306195	0	0.632356585980561	2.16951527579027	0.632356585980561	0.316596358168893	0.397434458962443	1.56091072149536	2.50458694784683	1.9754849455424	2.99081268812726
-1.57214415914549	0.0692364778530165	0.384194892598316	-0.824293327671809	2.47163725713527	0.00479368986549125	0.147605715498632	0	-0.523779398161042	2.25913404615599	-0.523779398161042	0.149136155882631	0.16408803431203	-1.4649812202307	2.98338573040406	-1.68842009828161	0.404696481374619
-1.51466765378175	0.0969042337010548	0.185273467097431	-1.06062421894714	2.29421810141272	0.00939043050918864	0.034326257610303	0	-2.64889647639764	2.8165336990324	-2.64889647639764	0.126397980743454	0.142523999997744	-2.2695338049467	2.73389102475405	-2.52860830455257	0.295581609841739
-1.60153617357459	0.290034387765571	0.211702605476603	0.725505461365908	2.56491811526795	0.0841199460865493	0.0448179931655822	0	2.37362497992202	1.21202808479906	2.37362497992202	0.157428260034991	0.165202857340613	1.49817993376079	1.35946686504548	1.14591408893181	-1.3565592615622
-0.530906522170303	-0.746678941046256	0.703692154726014	-0.707931887106341	0.281861735282966	0.557529441001958	0.49518264862294	0	-2.23618293262019	2.75738037989208	-2.23618293262019	0.206202040378415	0.24183395539172	-0.55588410126228	3.19444367944195	-0.142606367581349	3.27704216071964
-1.4617555849959	-0.846896388820319	0.262487774714828	-0.144048750509615	2.13672939026671	0.717233493396897	0.0688998318747421	0	-0.512335449621817	2.07478602599277	-0.512335449621817	0.0612802268076298	0.0600879844070303	-0.288251444089662	2.01679144034715	-0.454403748370053	-0.200131910700547
0.687916772975828	1.19707766374608	0.226348639465868	-0.973715576881434	0.473229486541476	1.43299493303978	0.0512337065880497	0	-0.399542560540176	3.4368779984332	-0.399542560540176	0.891856153964013	0.849628299492874	-0.663299887640578	4.32917944660155	-0.833829190426267	5.11682649406512
2.10010894052567	-0.548627361103323	0.593186295358464	0.0559444258531401	4.41045756207586	0.300991981351196	0.351869981001099	0	4.87009192525409	9.09952065074257	4.87009192525409	0.865044845562822	0.825614457657336	5.3237324744051	9.89266060393193	2.9279604606804	8.12467250078615
-1.28703047603518	0.303045695225451	0.147370707243681	0.492346553150489	1.65644744624334	0.0918366933946767	0.0217181253535027	0	0.216288416163374	2.34337454233774	0.216288416163374	0.177458643888852	0.201683710791752	0.832338474714693	1.08999585628571	0.744153833772292	-0.612838203003725
0.787738847475178	-0.056970533803332	0.0510420987848192	0.502545254666909	0.620532491821522	0.00324564172183659	0.00260529584835925	1	1.51900873724286	2.05982156334695	2.05982156334695	0.459689080549173	0.533454775796684	2.35282154008765	3.05694409525711	1.92768446535917	3.69390836239411
0.76904224100091	-0.957849392150669	0.0138850293587893	-1.07525797722939	0.591425968443702	0.917475458043406	0.000192794040294441	0	-0.968262198995656	4.38968835174528	-0.968262198995656	0.262464967616164	0.271081050828101	-0.980379037562943	4.30905708967407	-1.40756921667834	4.91490022231594
0.332202578950118	0.591061909411507	0.808185500325635	1.25804225002658	0.110358553461109	0.349354180757177	0.653163802936597	1	5.62711401825774	2.00044270970657	2.00044270970657	0.783297037957395	0.804771035294295	4.5494204741875	2.9136279451508	4.67468876768147	3.71530081541572
-1.00837660827701	0.173104873492955	0.802564529934898	1.49297171304439	1.01682338412024	0.0299652972270119	0.644109824709624	0	2.90835375314986	1.34036210611541	2.90835375314986	0.344982534349782	0.398998367254036	4.09332127562188	1.53853129848496	4.27413704470636	0.578325215340705
-0.119452606630659	1.39978335621251	0.0150438237469643	0.372910426410749	0.0142689252308589	1.95939344432955	0.000226316632929728	1	0.549769390137085	1.45587523791377	1.45587523791377	0.80339219065927	0.710478834970591	0.860268613903511	1.22596949725939	0.998861480593067	1.74624656984234
-0.280395335170247	0.117459584626988	0.595294718630612	0.157479547884347	0.078621543985235	0.0137967540207446	0.354375802029499	0	0.540978188615839	1.34698572241825	0.540978188615839	0.409480205236807	0.494993930028151	1.15632173863764	2.35339319910364	1.59027395026955	2.84943347434493
0.56298953322048	-0.331545758200853	0.307362789753824	0.0773429033210805	0.316957214515814	0.109922589780979	0.0944718845252537	1	2.69119184287429	3.81542447468283	3.81542447468283	0.402229068590932	0.479703014489459	1.43031505841782	3.24805318916529	1.40899021472796	4.12696916445857
-0.372438756103829	0.278294913305364	0.606110869906843	0.257545945939747	0.138710627048167	0.0774480587716401	0.36737038661923	0	3.11321788822772	2.43822979647274	3.11321788822772	0.448171424105357	0.522822398232534	1.32123183972526	2.2129212251432	1.75767904486208	2.58713222117327
0.976973386685621	-1.18559164903534	0.215587522368878	0.376423588722638	0.954476998291971	1.40562755826233	0.0464779798011515	1	2.96985769328599	3.65651045352671	3.65651045352671	0.352334821927835	0.311973146501341	2.62763963882192	4.01242236539462	2.11446887820948	4.57451832439457
-0.374580857767014	-0.835894053393597	0.947869340656325	0.136823618948169	0.140310819005472	0.698718868498777	0.898456286956257	0	1.88185829235731	3.45553729379354	1.88185829235731	0.281211967704991	0.31465844326388	1.90118768598178	3.28570497919998	2.17907144315069	3.4337760415333
1.05271146557933	0.510273251139431	0.105905666947365	0.653823170914733	1.10820142976218	0.260378790828404	0.0112160102915662	1	4.39783000251701	3.84473252169777	3.84473252169777	0.744213994966489	0.756318741975957	3.2143367474834	3.84382284407925	2.51972740768817	4.26337079662585
-1.04917700666607	-0.333120901223949	0.119490867713466	-0.335768542377534	1.10077239131677	0.110969534832256	0.0142780674669171	0	-1.49817409222053	0.590587404732649	-1.49817409222053	0.0995370815180964	0.127609682648697	-0.930845681457054	1.60447256547503	-0.861461921909512	0.549974374315105
-1.26015524475811	-0.0659609463524635	0.140537559753284	1.12934492850217	1.58799124089138	0.00435084644371256	0.0197508057014078	0	1.89599821667626	-0.972605171557278	1.89599821667626	0.116123484317633	0.142967928875289	2.13784287821705	0.507899185498025	2.06037230160639	-1.11144183431309
3.2410399349424	-0.11522170942195	0.292855366365984	-0.0376828117706237	10.5043398598915	0.0132760423221162	0.0857642656093548	1	9.84669245246769	16.5717602334902	16.5717602334902	0.978449842323071	0.943093801638946	8.54509525297452	16.5411948870248	2.88838852182165	10.0356760496473
-0.416857588160432	-0.650512618774529	0.598736236337572	-1.75569401653616	0.173770248806932	0.423166667184896	0.358485080703681	1	-2.77842544439055	2.77180738977876	2.77180738977876	0.211852208276319	0.258885318722895	-2.88866931107371	3.89414137392388	-2.43276221222762	4.18792147940387
0.298227591540715	-2.01868865908242	0.209034521598369	-0.0997203693834034	0.0889396963561757	4.07510390230797	0.043695431219859	0	-0.0794261928678273	2.50749063585832	-0.0794261928678273	0.189645781094861	0.0794901261912479	0.554313990386834	2.62079619504233	0.678574021742273	3.48471715694782
0.636569674033849	0.348834970176592	0.452331074979156	0.447020452653874	0.40522094989956	0.121685836418104	0.204603401391799	0	2.57514188250775	1.80036434886858	2.57514188250775	0.681108640528918	0.726367527983376	2.54929490482391	3.41969820150091	2.50324002491124	4.29031435451353
-0.483780625708744	0.761639507646859	0.452829439658672	1.2300316728337	0.234043693811143	0.580094739608549	0.205054501421587	1	2.3035546824375	0.0595912375983922	0.0595912375983922	0.573832099321265	0.586849176002419	2.96743737005956	0.935445491807007	3.38717452351444	1.18062794942578
0.516862044313609	-1.28871623535013	0.381763428449631	0.0602104326151076	0.267146372852043	1.660789535255	0.145743315301616	0	3.16828126260787	3.56149145315869	3.16828126260787	0.273859621699387	0.239727494459741	1.44344299890768	3.29874739376511	1.48982251167838	4.20387833329148
0.368964527385086	1.48240271845861	0.987573211546987	-1.940069201671	0.1361348224685	2.19751781969347	0.975300848165231	1	-1.86345601210314	7.13861304958648	7.13861304958648	0.968341685381305	0.938724695452887	-1.54090243461352	6.29617800624113	-1.53660522027938	6.91092769697708
-0.215380507641693	0.385154823687235	0.0101497930008918	0.00483176592536138	0.0463887630719935	0.148344238209545	0.000103018297960952	0	0.768492799399557	1.40443305509818	0.768492799399557	0.333707554938837	0.402767484216364	0.0125472091390676	1.42365190742813	0.168551794774789	1.83958751751469
0.0652930335253153	1.34164029499387	0.865486940834671	-1.19921192196747	0.00426318022693794	1.79999868115124	0.749067644755358	1	-0.715304255308113	3.59731190705749	3.59731190705749	0.930643738812123	0.891494640040533	-0.706006212500608	4.7078081018698	-0.448253508001413	5.35033681199733
-0.034067253738464	-0.957170471242288	0.0926982760429382	-0.976105703649749	0.00116057777728089	0.916175311018184	0.00859297038133278	0	-0.554056088990364	2.00432454422609	-0.554056088990364	0.139225884901021	0.156716331733843	-1.77300478547482	2.61426408630742	-1.57173503637908	3.25101442422006
2.12845189901618	0.166781288354251	0.182092470349744	-1.02562705123497	4.53030748642559	0.0278159981451039	0.0331576677580724	1	3.48832602517825	11.0615403617653	11.0615403617653	0.896747366367348	0.86916854468871	2.48360364035136	10.1152156283286	-0.0891543423224705	8.20682459048704
-0.741336096272828	-0.100013958938808	0.447766182711348	-0.799226924512563	0.549579207637036	0.0100027919826137	0.200494554379892	1	-2.06549653194329	3.0164131268167	3.0164131268167	0.221506527246136	0.284626494684123	-1.35411703676547	2.57785862755254	-0.970587463242946	2.33512722392228
-1.09599626707466	0.768507431881776	0.729090062668547	1.13712909055669	1.2012078174416	0.590603672857523	0.531572319482026	0	3.32158580038223	2.48523875475937	3.32158580038223	0.542924175136216	0.526860985489181	3.1767847840052	1.6760518887617	3.3397036237893	0.529164890139687
0.0377883991710788	-0.575859567912693	0.189962323755026	-0.831528899543843	0.00142796311191279	0.331614241956594	0.0360856844464093	1	-1.54432383828871	3.61425076027088	3.61425076027088	0.204853668207859	0.261292265518325	-1.28641848302007	2.75349426434338	-1.03601252323785	3.49773730773668
0.310480749443137	-0.0100976719524611	0.139311429811642	-0.439062773952966	0.096398295774772	0.00010196297885952	0.0194076744761639	0	0.142056311865688	3.06758371615922	0.142056311865688	0.368758632053549	0.457492375640242	-0.21922765307157	2.82070700940169	-0.149430215244789	3.64761424677211
0.436523478910183	-1.77865914874394	0.21279262425378	0.184173461400253	0.190552747639849	3.16362836741053	0.0452807009368103	0	1.1118591901048	3.73202144863964	1.1118591901048	0.207747144870514	0.116517828896512	1.3322799498223	2.67970304460269	1.36084631222334	3.55298579801056
-0.458365332711106	-0.7776214428705	0.168728225631639	0.89037962557919	0.210098778231363	0.604695108411999	0.0284692141248014	0	2.09497540057781	-0.335132617944159	2.09497540057781	0.117195953132486	0.142468717192271	1.8481417521561	0.691632741261166	2.14591467431289	0.902955122015327
-1.06332613397119	0.12503388366511	0.853035336825997	-0.666705010074985	1.13066246718612	0.0156334720643803	0.727669285873841	0	-0.367679401908779	3.752754671378	-0.367679401908779	0.335598986352515	0.388032252226513	-0.250736450283364	3.56865019547552	-0.111155748075896	2.40749799831194
1.26318517608949	-0.706321492388223	0.740015596849844	-0.826223863869995	1.59563678909224	0.498890050609527	0.547623083581031	1	2.65183692592839	6.85142807121888	6.85142807121888	0.67409308482984	0.674649830170907	1.68860192687539	7.24144287078507	0.854003738145536	7.37137716840884
-0.349650387953555	-0.04356948581148	0.569691319949925	-0.518615722213841	0.122255393796071	0.00189830009387676	0.324548200026288	0	-0.118347672279054	2.97138766525907	-0.118347672279054	0.337045557291959	0.422996084846787	-0.344656589623146	2.80973940882483	0.102180319691025	3.21781680765963
-0.865512862653374	-0.46792597392522	0.855336192529649	-1.17171869923338	0.749112515418438	0.218954717073866	0.731600002251116	1	-2.56332323548503	5.14201728616849	5.14201728616849	0.23068948744141	0.278436265539713	-1.26686190358744	3.95565844860787	-1.0180155970727	3.27400871220043
-0.236279568941097	0.60693013616149	0.148278642212972	0.920033349469812	0.0558280346989904	0.368364190181005	0.0219865557365226	1	1.78123666585995	1.26894458698498	1.26894458698498	0.460539256733949	0.505781268633446	2.03649170671356	0.820222225456641	2.31151603414318	1.31743375154027
-0.197175894348552	1.16848830874956	0.377457110444084	-2.18195813409894	0.0388783333121514	1.36536492768441	0.142473870224797	1	-4.35838491995486	3.16706024092321	3.16706024092321	0.784172224845927	0.734065395148307	-4.02502381126489	3.95766111739251	-3.60243265720284	4.54539945533626
1.10992028971364	-0.822501412807523	0.319643474649638	-0.5276920773549	1.23192304951801	0.676508574070371	0.102171950886094	0	2.20874982394135	5.02576645775706	2.20874982394135	0.470822244873385	0.475167923928992	1.16681175911243	5.43320463085946	0.543168843577554	5.86213681484415
0.0847372921971965	-0.307036558594728	0.0299319385085255	-1.44114002209388	0.00718040868891305	0.0942714483136941	0.000895920942878151	0	-3.91479402505543	1.89536394237697	-3.91479402505543	0.219381134017966	0.292527213111007	-2.67778567043291	3.10385141584422	-2.5755583495897	3.76860642961954
0.754053785184521	1.43976125836974	0.387859046226367	-1.95678478418978	0.568597110951104	2.07291248110242	0.150434639739627	1	-4.38191850945536	5.45432360208419	5.45432360208419	0.950878917735693	0.908012470397722	-2.34352366798034	5.67276937533197	-2.49841008477624	6.45174307668981
-0.499292017172261	-2.19892325418371	0.709439024562016	0.0286581970792618	0.249292518411945	4.83526347778986	0.503303729571505	1	1.36308871997311	2.07310132602286	2.07310132602286	0.180010242175957	0.0569137286561089	0.99828393254149	2.59286321164882	1.40656206277557	2.731550470063
0.214445309581601	-0.319837791740735	0.248158788075671	1.53823566132278	0.0459867908015488	0.10229621302559	0.0615827840991856	1	4.56561366392546	1.94499093178995	1.94499093178995	0.298750530011216	0.380124318160075	3.89297032079711	1.11745798403685	4.07483119993307	1.99325380975443
-0.324685911490835	2.06470428414334	0.647900364128873	1.63464035479982	0.105420941120634	4.26300378095987	0.419774881838326	1	4.51789087075303	0.771120772631865	0.771120772631865	0.978041223890272	0.907888385413656	4.29282352737155	1.17412462551195	4.70753125932917	1.61053826461815
0.0945835281735714	2.19359006906425	0.167509521357715	-0.562776208352765	0.00894604380176078	4.81183739109732	0.0280594397454908	1	0.52185574498698	3.15670522798973	3.15670522798973	0.981076940250402	0.903532550917294	-0.698064371838439	2.57492857609472	-0.489526608849325	3.34368020768165
-0.895363357977542	0.156595323350149	0.7723926785402	-0.696955708518244	0.801675542808819	0.0245220952951379	0.596590449862505	1	0.382501812498085	3.94017918926902	3.94017918926902	0.35079892707177	0.411973908092408	-0.497924934941718	3.30914032596564	-0.222475265458596	2.62305544905996
-1.31080153332797	-0.863608950613638	0.479342405684292	-0.538226303471587	1.71820065977496	0.74582041957999	0.229769141887205	0	-1.74935239439295	2.12602158864159	-1.74935239439295	0.0873548912848056	0.0877714501229663	-0.790470122386801	2.64507576016407	-0.741947488280734	0.939728354466217
1.99721338474797	0.165457419490438	0.0603702547959983	0.710110231783851	3.98886130421643	0.0273761576644348	0.00364456766413376	1	6.40640431723084	9.06639714524363	9.06639714524363	0.857681535413008	0.832786658737781	5.55526020028301	7.74223784556579	3.16158156225548	6.17628917635029
0.600708823672418	-0.65277439594702	0.770712304394692	-2.56169696298002	0.3608510908379	0.426114412003996	0.593997456145377	1	-3.56632643716757	6.58113468422219	6.58113468422219	0.49465460200486	0.543660046338177	-3.06221527289569	6.71974671944236	-3.09215953730716	7.47070999075757
-1.25127136162494	1.45281728229148	0.87701166048646	0.24770047442229	1.56568002042274	2.11067805572481	0.769149452629217	0	2.77821826859209	2.24290927638378	2.77821826859209	0.848002458535399	0.720444667869022	1.71545633881878	2.97137998676476	1.69705452157745	1.27155979735989
-0.611165916680421	-0.806482655703046	0.589730586856604	-0.405540381007554	0.373523777711819	0.650414273949838	0.347782165074234	0	0.694909869723558	2.63682822066081	0.694909869723558	0.16633435251735	0.191719044489825	-0.2165251997161	2.60376536830235	0.204086255103076	2.59491400619018
-1.18548008459731	0.372911595208748	0.609767718473449	-0.743938496851104	1.40536303097685	0.139063057841133	0.371816670492316	0	-1.03887921399103	1.95905698513592	-1.03887921399103	0.324177561453174	0.354653496978894	-0.976631908931552	3.03495378563612	-0.827787221598872	1.67392429601895
2.19881034888372	0.619850074568692	0.420682803727686	-2.00612003132012	4.83476695035815	0.384214114942813	0.176974021352187	1	2.269547744849	12.3175502992698	12.3175502992698	0.964685178788054	0.94276491572263	1.02282993728289	11.7995865875412	-1.59423752849471	9.7175845652409
1.31241297643351	-0.757510160695849	0.0485146606806666	-0.205826417782953	1.72242782071107	0.573821643557451	0.00235367230096021	0	1.54494486201389	4.38626843968828	1.54494486201389	0.457979592434499	0.457322538066937	1.91791639087938	5.44061351570038	0.805408206086958	5.43605525961651
-0.265145056696353	0.851524681506183	0.650925466557965	-1.64905677245587	0.0703019010905122	0.725094283214207	0.423703963013704	0	-1.44247262240883	5.24912499723251	-1.44247262240883	0.718505238127172	0.716625001378323	-2.45201968700116	4.06534215036224	-2.01172029479302	4.54243485512602
0.54319405923209	-0.747929970916306	0.50189759535715	-0.0153078731923365	0.295059785985035	0.559399241394867	0.251901196225289	1	-0.892527552767984	1.62294027829675	1.62294027829675	0.373322469572639	0.416006440083515	1.53956914177406	3.69178195040622	1.58745104747464	4.58874114026449
-0.41433994791886	0.63023982965398	0.786378524964675	-0.894901677513419	0.171677592441403	0.397202242882278	0.618391184525618	1	-1.76492707637302	2.45657465477568	2.45657465477568	0.638320562618309	0.666968188568839	-0.680588648692179	3.65720480058439	-0.289337026795133	3.8716210883372
-0.476246894615578	1.09666163310355	0.547026558313519	0.0463197241835662	0.226811104630982	1.20266673752135	0.299238055500334	0	0.723620144432787	1.82810631926483	0.723620144432787	0.750188721716539	0.705280263901196	0.700044824445507	2.17650572904517	1.1388618681138	2.41106256599987
-0.788602837850243	-0.988442922383206	0.444126959890127	0.461004079383783	0.621894435865456	0.977019410809453	0.197248756501247	0	0.575068585513199	0.774453374406559	0.575068585513199	0.11263240397221	0.117595520135848	1.2330618977184	1.48067973841096	1.58737815152082	1.15121676534295
-0.594617267459511	1.1079950409796	0.837797397514805	-0.503738767197944	0.353569694761016	1.22765301083538	0.70190447928258	1	-2.5535663142697	4.6325795959212	4.6325795959212	0.803298564478994	0.758128291938266	0.160223866397967	3.36893082526077	0.499974640784985	3.2579488813258
1.65090746733669	-0.489532871212412	0.675734973978251	-1.022398456216	2.72549546570804	0.239642431997468	0.456617755057388	1	1.26598039241676	8.72091696316853	8.72091696316853	0.794698513125209	0.783330792050443	2.04395451375639	8.83680284995981	0.576230150361685	8.24345901606652
-0.0540281250854405	0.294353388436968	0.0516618920955807	-0.61174222903031	0.002919038300248	0.0866439172843246	0.00266895109489542	0	0.392236364988007	2.37017451032022	0.392236364988007	0.35064119254185	0.428690165194132	-1.08126415701506	2.21173956335702	-0.914824041677242	2.80740712783217
0.119245236427584	0.20183747228877	0.125985953724012	-0.667393503214493	0.0142194264106704	0.0407383652199198	0.0158724605357488	1	-2.27535253260869	3.19127058997605	3.19127058997605	0.383606999991491	0.467930350146856	-0.93698954115381	2.63866016228917	-0.770538923806125	3.39559451958573
0.243687429599092	-0.427196386338202	0.826372058596462	-1.49327582905547	0.0593835633446124	0.182496752500418	0.682890779228954	1	-1.03697156785406	5.19237539489474	5.19237539489474	0.461359128311772	0.539291851921519	-1.21056080066494	5.15846904388314	-1.01460676061098	5.90419109367757
1.23247587848534	0.268102869997785	0.401428744429722	-0.780618213906196	1.51899679104821	0.0718791489010492	0.161145036854423	1	0.49941298225746	7.16863104203334	7.16863104203334	0.788321275417266	0.80323450499473	1.03053347700417	6.25989370756583	0.262708343298465	6.52395587584005
-0.51606383094478	-1.23043092542384	0.505077991168946	-0.193405134857153	0.266321877609403	1.51396026223936	0.255103777163258	0	0.00878460823696485	2.67223177139234	0.00878460823696485	0.135935434991736	0.124462304539121	0.100839958188625	2.26112944050896	0.536700591211484	2.43639184568708
-0.992507150392037	-0.136136872184964	0.337133783381432	-0.220833309799399	0.985070443579322	0.0185332479683053	0.113659187897079	0	-0.668210524619585	2.49241436758387	-0.668210524619585	0.160936294181912	0.205027820204225	-0.394477505091298	1.87240583512526	-0.160180254771378	1.05246445993153
1.67569693240319	0.825790831665171	0.62384007149376	0.329541739887292	2.80796020926546	0.681930497662254	0.389176434801339	1	4.61586278496384	6.19441944758705	6.19441944758705	0.959824578921473	0.941919094918925	4.79112197549811	7.64970560945879	3.27524278558258	7.03298525418152
-0.441163216905286	-2.17412464922931	0.57756361970678	1.29187572312354	0.19462498395022	4.72681799038649	0.333579734808798	1	3.02853592066269	0.142154480964632	0.142154480964632	0.161102275139319	0.0526254965303366	3.35930177022864	1.20073900567007	3.78739982532984	1.49416008087835
-0.723065969939874	-1.48792618735825	0.222248051082715	0.333671031663867	0.52282439688509	2.21392433902647	0.0493941962100653	0	-1.69966305030175	-1.14314752838147	-1.69966305030175	0.0782172940899081	0.0561618581104816	0.643442648525592	1.15636162381436	0.931857818673285	0.91661477929668
-1.23627311888329	-1.16193755759697	0.63957369280979	1.47578697474206	1.52837122447342	1.35009888775442	0.409054508534352	0	3.5286742288068	1.0299911691969	3.5286742288068	0.0973292325787609	0.0823187588488902	3.68590029684985	1.23645279720671	3.77002488941186	-0.261231465552782
-1.2847157223178	-1.58908969414543	0.356744915712625	-0.647925964720306	1.65049448717054	2.52520605603922	0.127266934886808	0	-1.14295659272524	3.77286532833111	-1.14295659272524	0.0610969105611818	0.0347557930902351	-1.23422279361955	2.45298611027952	-1.19178866331777	0.821501322272019
-0.573973479297987	0.419583039296359	0.450808875961229	1.35066841000033	0.329445554937437	0.17604992686517	0.203228642645427	0	3.35846032436267	-0.140487570738944	3.35846032436267	0.406217575305706	0.464484361483008	3.1668312047455	0.780588072912203	3.57293696770661	0.876736656553933
0.617985817166529	-0.992928349756011	0.400691819144413	0.593408907817607	0.381906470218982	0.985906707749195	0.160553933929259	0	3.92424179391138	3.47663585680164	3.92424179391138	0.328560826244606	0.335675986879622	2.73278371391202	3.13315526563498	2.69121638093495	4.01204756074731
1.10984813892972	-2.16454708532897	0.221774423029274	-1.19170888523403	1.23176289148576	4.68526408460615	0.0491838947099673	1	-0.349969727857379	6.13090448704849	6.13090448704849	0.397681537619212	0.141883432425791	-0.348152917357396	5.82205702248093	-1.01695165735991	6.21288840672927
0.707588353835588	-0.63756876508045	0.247874999884516	0.402171012485224	0.500681278483757	0.40649393020621	0.0614420155677488	0	2.34235992949205	3.4491120766872	2.34235992949205	0.35845059116984	0.407710363361152	2.24576613701387	3.23732579430642	2.0554277719213	4.03561533164143
-0.363657297095253	-0.390635251474806	0.17625953280367	-1.23769284056948	0.132246629730625	0.152595899694785	0.0310674229041679	0	-3.99324901743573	2.14441371389702	-3.99324901743573	0.167774633850444	0.22488736587797	-2.48692853398349	2.60571964347851	-2.16113473685001	2.93767398523365
0.0597499373846007	0.85678547377811	0.432306950679049	0.947230675691712	0.0035700550174637	0.734081348077181	0.186889299605418	0	2.67476724748689	1.15627899361597	2.67476724748689	0.726946489558155	0.726077059417806	2.78520259352736	1.72741472015774	3.11844869102899	2.56221527366138
-0.70459646368007	-1.10375213599883	0.609693624079227	-0.539746145027583	0.49645617663046	1.21826877772198	0.371726315242862	0	-2.10989260445558	2.0530225931204	-2.10989260445558	0.138660988691614	0.135341204332631	-0.48983781409171	2.74294466495281	-0.0940114288283382	2.54905399444821
-0.71721816157401	1.1612892557387	0.409054721705616	-0.236110187036619	0.514401891291603	1.34859273549413	0.167325765349659	1	1.64263220207723	1.97851560614147	1.97851560614147	0.699093529834813	0.629992488182018	-0.248485318346421	2.01267137704189	0.129015977784006	1.82358021916506
0.88465049897692	0.398362715628605	0.912583474069834	-0.679536488943232	0.782606505340114	0.158692853202997	0.832808597145367	1	1.30525027612791	7.5328795925117	7.5328795925117	0.852229154249282	0.866691665245977	1.67462038117814	6.32283796636499	1.24858047259232	6.79864703567758
-1.01559257860354	0.362352157635545	0.281048858771101	-0.852178292364297	1.0314282857146	0.131299086143135	0.0789884610165381	0	-1.49203681066085	1.38682483993415	-1.49203681066085	0.256774214261327	0.296221643476181	-1.78765945626457	2.31525617529492	-1.58590079204509	1.41671508448719
1.95529396549246	-0.852525670314502	0.215601249365136	1.70213970919678	3.82317449149124	0.726800018545191	0.0464838987278076	1	7.97458157615455	6.83934789433174	6.83934789433174	0.712673545310828	0.63860798530787	7.67259672801099	6.92549357990816	5.48270673609942	5.58033222480742
-0.0903195939658516	1.95366787989804	0.552420159103349	0.991804522902772	0.0081576290541563	3.81681818494529	0.305168032183769	1	1.44746347589917	1.90459454455873	1.90459454455873	0.972933417970867	0.906135634100747	2.95396154996133	1.74680223716145	3.34847872235283	2.45995310073762
0.214538826629216	-0.164270832097155	0.350193289341405	0.675213077027448	0.0460269081314409	0.0269849062778918	0.122635339899753	1	2.52768792139066	2.86391620038965	2.86391620038965	0.366609944219067	0.456304942354919	2.25965347566795	2.05669822919927	2.49764754591121	2.95162341571816
-0.738527704739573	-1.82489758417833	0.938046422321349	0.0736199590039371	0.545423170667902	3.33025119273992	0.879931090429883	0	0.426501366387668	2.82093049307891	0.426501366387668	0.179124300429144	0.0901370858908461	1.56446188407744	3.13972666712948	1.79245731086449	2.67206186688777
-0.57438868976327	-0.203856471392496	0.629557105246931	0.736333814551808	0.329922366927966	0.0415574609285995	0.396342148766896	1	2.54764504431136	2.40164842137476	2.40164842137476	0.270785459161932	0.344284740020699	2.24700733894177	1.7355635383786	2.65840781934582	1.79031591063775
-1.31701613230524	-1.93444407073205	0.436979672638699	0.661712776915951	1.73453149275226	3.74207386279039	0.190951234299425	0	0.882800983958238	0.00979095440882261	0.882800983958238	0.0679178030704833	0.0251353016138889	1.61735652107919	1.52324915628344	1.64249054598567	-0.188110402896478
-0.182925388372727	-0.310510115786673	0.289577150018886	1.60352059838129	0.0334616977113131	0.0964165320058534	0.0838549258130603	0	2.73434134155284	1.30400689248216	2.73434134155284	0.232123705056731	0.306060115286427	3.6829482276295	0.5398187854404	4.03178492484456	1.16147258685359
0.418982404924464	-0.422227003189619	0.0366631511133164	0.85003977821244	0.175546255636287	0.178275642222486	0.00134418664955787	0	2.65904860902778	1.77666839954605	2.65904860902778	0.266494035534264	0.336619851098065	2.48283871909577	1.78760593973101	2.37497009474756	2.56209971348933
0.32430434416138	0.68182969040341	0.548381134169176	-0.206189006457514	0.105173307641943	0.46489172671561	0.300721868312672	1	1.18004327329609	2.36746943962074	2.36746943962074	0.748318350904216	0.765123638457883	0.927618425227762	3.46948964647734	1.14297405896797	4.37550791931218
-0.781536487054751	1.00949618573749	0.320374064147472	-0.214892943259896	0.610799280597882	1.01908254901854	0.102639540978369	1	-0.731815792645192	-0.599225715071591	-0.599225715071591	0.586333374314736	0.543972191523694	-0.368678029371727	1.8055133790151	-0.0434176218705056	1.47096261091826
-0.788621970854002	-0.726104964901155	0.48101906129159	-0.468072564336127	0.62192461291365	0.527228420054107	0.231379337325843	0	-1.43773581897472	1.9405104693924	-1.43773581897472	0.135515288867474	0.15973218432813	-0.622552041588114	2.36308869789924	-0.25392833675622	2.02289141034305
-0.502198718342861	0.806108868375026	0.809306873939931	-0.363738560815834	0.252203552705212	0.649811507672864	0.654977616206424	1	0.554716181959296	3.81414149506162	3.81414149506162	0.698762096389031	0.69914717368378	0.424142289104393	3.20930412202856	0.792594632049752	3.27799072394393
1.49606066984635	1.42432310966876	0.21880022669211	-0.236683939495527	2.23819752786111	2.0286963207365	0.0478735392005189	1	2.3597115387984	6.72362109642369	6.72362109642369	0.975023996574511	0.94210145938311	2.47473611649319	6.48047657244612	1.19606209975906	6.23595195621553
-1.13730362066574	-0.784144004842646	0.0893763161730021	1.22288074959827	1.29345952557941	0.614881820330664	0.00798812589265644	0	3.0120525632591	-0.2023649647381	3.0120525632591	0.0634820030324986	0.0706053374798884	2.26124051505563	0.260897707455243	2.23256822670278	-1.03510643217909
-0.179051594380198	-0.652404366499333	0.797137798042968	-2.32835963269809	0.0320594734500911	0.425631457427395	0.635428669068791	0	-4.01925859184704	5.0214762607343	-4.01925859184704	0.304906795205219	0.362802534030194	-3.44851687280974	5.14300258006091	-3.06763629173143	5.62878947425237
1.90236182167893	0.650778363153682	0.174407070269808	-0.701845828410341	3.61898050058157	0.423512477948986	0.0304178261600978	1	2.38991783756156	8.68907371867377	8.68907371867377	0.929580259681918	0.902691428292517	2.49778342825777	8.66058391273786	0.415387842818622	7.42111129214298
-0.100974885328808	0.183047969943935	0.801309483824298	-0.132880719366657	0.010195927467166	0.0335065593005959	0.642096888866763	0	3.35255122916473	2.57106577922094	3.35255122916473	0.543908560229985	0.622369794705754	1.17326327193769	3.36016570806533	1.51382977101519	3.93927655830833
-1.35984070382139	0.548774960444283	0.0369422144722193	-1.2832584037532	1.84916673976946	0.301153957210625	0.00136472721011145	0	-4.24738362539058	2.28008113182284	-4.24738362539058	0.2080323871079	0.213883505792575	-2.9464722633768	2.51836631330041	-3.17776040062857	0.497998022336866
-0.664769435274062	1.40468429454756	0.847115306183696	1.61910061010553	0.441918402074596	1.97313796734858	0.717604341970697	1	4.67636205648895	1.69883281699545	1.69883281699545	0.883538920795666	0.807363067779973	4.54717549478323	1.54544667209815	4.84534756062223	1.31816167881116
0.485459978904878	0.387083119576395	0.821639210684225	-0.233948301011858	0.235671391118325	0.149833341460994	0.675090992533796	1	2.04277978988944	3.81793621910702	3.81793621910702	0.757141089298569	0.793517741896737	1.70718123033115	4.57787446329052	1.72766789978055	5.34923627467781
-0.375602871669773	1.05170127017537	0.89760041795671	-1.11691813121359	0.14107751720658	1.10607556168849	0.80568651031606	1	-1.28450394710924	4.27277096680651	4.27277096680651	0.827210065793724	0.79743470597067	-0.830525014972503	4.20753811437293	-0.502903399020667	4.38873915807718
-0.561876363549783	0.622905462337194	0.374296884983778	-0.891613786810676	0.315705047915928	0.388011215009514	0.14009815810856	1	-2.38253243314957	2.76980437429688	2.76980437429688	0.467756313066149	0.502457641830131	-1.59870380045503	2.55296636714263	-1.18831506672492	2.64437447035971
-0.343917234128459	0.433620389808855	0.306301347445697	0.87239516251344	0.118279063930569	0.188026642457983	0.0938205154470493	1	0.402930424715906	1.56911367911003	1.56911367911003	0.415615136081552	0.479095463446951	2.07242156187214	1.04066052982672	2.45372869103129	1.46927450884581
0.0904966471392212	0.386084438184412	0.918964058393613	1.86900934050409	0.00818964314344071	0.149061193408173	0.844494940619259	0	4.17847269872796	3.03468079218926	4.17847269872796	0.69710338780027	0.746273558344508	5.81239768587511	2.27054539718362	5.99337085593008	2.91051073579671
1.59850877114583	1.29132330445808	0.321151257259771	-0.124268503812241	2.55523029143014	1.66751587663653	0.103138130039532	1	2.787855606015	7.39075360185039	7.39075360185039	0.974303827206033	0.946166459002196	3.10308065394233	7.0142340767086	1.69546289603948	6.58793731332897
-0.088565112138884	-1.00225987371065	0.925317452521995	0.107028807376313	0.00784377908817309	1.0045248544505	0.856212387941794	1	3.16373104166741	3.7831074744827	3.7831074744827	0.312844031344253	0.3275769036526	2.0036975232064	3.54255456948225	2.25973864766758	4.03373057442374
1.08079949615152	-1.10518272915749	0.6030377978459	-0.948535060055103	1.16812755088137	1.22142886482801	0.363654585630833	0	0.788193219057358	6.18744942154646	0.788193219057358	0.518354699869553	0.476143748279216	0.75100239665788	6.32724836010539	0.214104996708744	6.77757792813753
0.630754115650567	0.591946003397209	0.581164518138394	1.31664471072918	0.397850754410128	0.350400070937929	0.337752197143031	1	5.92760533671988	3.49707130422132	3.49707130422132	0.789807002267373	0.805552834223879	4.58711536640204	2.95701760441339	4.54388543675504	3.81950736380482
-0.113639895506141	-0.119689664133114	0.735679200384766	0.722656926345969	0.0129140258506466	0.0143256157002976	0.541223885878768	0	2.01279776761007	1.1816401519394	2.01279776761007	0.420905671770124	0.511879028511451	2.77366615975279	2.42197977093823	3.13892883825097	3.03958774870106
-1.5329020028906	0.0740052116849605	0.399678699439391	-2.32925346285753	2.34978855046601	0.00547677135653581	0.159743062785563	0	-3.87849029091639	4.69638427840402	-3.87849029091639	0.155889508388471	0.173112279236077	-4.56995896934641	4.25886232981021	-4.73245278501909	1.80537820302305
-0.52111731755252	0.741277377171399	0.367069035768509	-0.645232545817526	0.271563258653134	0.549492149906109	0.134739677020023	0	-1.04959346123662	1.73204156082765	-1.04959346123662	0.52780810932486	0.54482804501562	-1.08008036514379	2.34603397409468	-0.668446669863385	2.50772379566373
-0.489870453138474	0.753295047849076	0.43121137120761	-0.234117494341529	0.239973060858094	0.567453429113942	0.185943246658747	0	0.141685797396103	4.4427929342992	0.141685797396103	0.56156837199024	0.576234383953517	-0.104107038394605	2.14503621354992	0.324776945593059	2.36640576223935
0.0471544327615272	-0.262670503361778	0.336021848022938	-1.10816067338053	0.00222354052906139	0.0689957933363296	0.11291068234875	1	-1.51372107545438	2.58013128438336	2.58013128438336	0.299002371186976	0.383490469613108	-1.64124904656153	3.27662627979771	-1.31276929714403	4.07357576195228
1.30019867766682	-0.312543868997102	0.698086792370304	-0.273224175602157	1.69051660140655	0.0976836700476779	0.487325169681861	1	3.56214816283861	3.89381612181232	3.89381612181232	0.744395511504287	0.763869964222455	2.81652931143454	6.7918801957965	1.93484808510715	6.88952938238321
2.29307897383109	0.0735986090078693	0.268198177218437	-1.13344115426419	5.25821118022626	0.00541675524789322	0.0719302622632922	1	2.98769886345725	12.5160152065752	12.5160152065752	0.917338408828179	0.886770370619405	2.87673530894938	11.2664177930857	-0.0348035400220397	8.8463595796608
1.54758105898377	1.06301778929474	0.853492402005941	0.359307953730572	2.39500713412532	1.13000682035708	0.72844928028187	1	6.01414456491835	7.08914378064977	7.08914378064977	0.977588374370533	0.962047086517928	5.07541287617337	7.69446485754113	3.70428846049704	7.23114541766655
-0.133150964328944	0.426020486679004	0.930856707505882	0.335644763865137	0.0177291793017278	0.181493455070216	0.866494209908691	0	2.834538987899	3.84897602062087	2.834538987899	0.664943838621857	0.714909616777446	2.45169817481767	3.3061599746547	2.71249162910054	3.7539743567816
-1.75652739555764	1.43300751082319	0.46469203196466	0.81098435313938	3.0853884913445	2.05351052607569	0.215938684571444	1	2.07922895259582	2.23477267392327	2.23477267392327	0.687811917381652	0.473166710557241	2.15634356789691	2.03510487339461	1.71806132791663	-1.21334436591377
-0.388779864071743	-0.00763687041997194	0.00606797146610916	0.416456135933571	0.151149782707643	0.0000583217898114424	0.0000368202777135149	0	0.413002103355268	1.82816283276385	0.413002103355268	0.194445805291542	0.262729542809418	0.734753250997201	0.902728619216471	0.895449203188093	1.1019397969488
0.0892072230732945	1.12566760522075	0.940810883650556	1.59411403885386	0.00795792864844853	1.26712755744343	0.88512511879534	1	3.8306790563571	1.69808753020638	1.69808753020638	0.903778099800788	0.877963513683002	5.3018401687581	2.57358678148959	5.46920521015711	3.18956359509496
0.845013004067436	0.883002311017247	0.433457627659664	-0.386137877288101	0.714046977043073	0.779693081261798	0.187885514976344	1	0.402503281629625	3.47207995733234	3.47207995733234	0.872439001134134	0.856339938217372	1.14295991063378	4.68445907784644	0.885769230030139	5.41298416341804
0.962527968484271	0.61208346090007	0.833201250061393	-2.15330336743643	0.926460090114458	0.374646163107408	0.694224323103868	1	-1.61673071114573	8.50930995732178	8.50930995732178	0.890936356663376	0.890693631746087	-1.43875486209561	7.59760243005335	-1.89241132935987	8.04927952563285
0.684309429416465	0.414700706778464	0.515241026645526	0.025659213079887	0.468279395188287	0.171976676202558	0.265473315538736	0	2.68611620442388	3.10549214133085	2.68611620442388	0.731707810127805	0.765260524389901	1.87107220313784	4.05356481247808	1.78999541229626	4.89095622067832
-1.39527434979947	-0.279882397142518	0.480038195848465	0.649848845025497	1.94679051120833	0.0783341562302422	0.230436669473449	0	2.37961248022408	0.157877800981059	2.37961248022408	0.128422227050032	0.149417675349425	1.68972834906314	1.70676365708432	1.65166256648481	-0.254432294284257
0.849643045633355	-0.109037509169232	0.144661127123982	-0.401235599512803	0.721893304993124	0.0118891784058303	0.0209268417007808	0	-0.232568544847449	4.82081950849222	-0.232568544847449	0.494027461408757	0.563323246906202	0.694232544340837	4.16233916764564	0.29028175178951	4.80339187429965
-0.446557216427222	0.229395495708467	0.0579457553103566	1.40087647763291	0.199413347543229	0.0526222934513333	0.00335771055848772	1	2.03988315518785	-0.0590886747045175	-0.0590886747045175	0.25320302115728	0.32206305816952	2.78636123316128	0.0866270675346954	2.9875082752638	0.251491263517962
0.174802700161256	0.0488888906792862	0.65003904979676	1.09476867868607	0.0305559839836659	0.00239012363185119	0.422550766260675	1	5.18934726460961	4.66119212336503	4.66119212336503	0.518696563514728	0.603725255455883	3.64712391857789	2.31450022079462	3.92510144917512	3.1645172592907
0.0745511771737346	0.943224468386221	0.373553782701492	0.537493298921215	0.00555787801798956	0.889672397762468	0.139542428570594	1	0.25289583060103	2.33336837630572	2.33336837630572	0.747770945808512	0.734063072054457	1.85334330349864	1.97930758628178	2.16865299906315	2.81462504271659
0.428166764970505	-0.109317123186431	0.0245865508913994	0.0697747577746106	0.183326778625308	0.0119502334217574	0.000604498484735372	0	0.863922782385248	1.94774660281424	0.863922782385248	0.335765913829399	0.421228275419771	0.869337128847267	2.46311808930305	0.749982655850223	3.2199162224099
0.0246749828261399	-0.0703769215878276	0.0748334641102701	-0.551500633193785	0.000608854777470301	0.00495291109217924	0.00560004735074309	0	-0.71993238513709	1.50348334735995	-0.71993238513709	0.268306376715237	0.352677500710134	-0.85479961239801	2.30805784727876	-0.693930813211061	2.97857888388333
-1.66747509758566	-0.484319087565665	0.830203277524561	-0.176943367781943	2.78047320106832	0.234564978580438	0.689237482012523	0	0.386612303513997	5.26347814996634	0.386612303513997	0.138949719271227	0.142033691215726	0.85707867980161	3.68694556863317	0.459207488558026	0.622520761331133
0.736495964773442	-0.138336328543328	0.734294305322692	0.469177847669925	0.542426306127563	0.0191369397948477	0.539188126829334	1	1.84705678624989	3.18692132168466	3.18692132168466	0.643833518637719	0.703981224765552	3.34263379462304	4.37417579633621	3.1679659785077	5.10703510229107
0.386026568349676	-0.0687656423038444	0.0481201356742531	0.96779678824769	0.149016511471827	0.00472871356146028	0.00231554745730853	1	2.05304663258641	2.15304581789335	2.15304581789335	0.343216285083842	0.430046802974538	2.69258013717773	1.62973786738549	2.61857213808304	2.41505053703429
-0.265651625278222	-2.31373577389942	0.725076202768832	-0.296114656814332	0.0705707860129611	5.35337323142193	0.525735499821669	0	3.11674048725942	3.62405461565847	3.11674048725942	0.227084225791294	0.063525844577202	0.514658616746248	3.09781484610661	0.920519560626135	3.55199669858816
0.118144511046681	-1.36483169721432	0.0138067174702883	-0.728253258423636	0.0139581254904593	1.86276556172091	0.000190625447304364	0	-1.42715237766082	1.72726543973026	-1.42715237766082	0.127244636795162	0.10796349438739	-1.1812614467108	2.52319868106482	-1.11702022831307	3.19929811474862
0.134038645368463	-0.072486909951959	0.610956511693075	2.4756058618661	0.0179663584522127	0.00525435211438342	0.373267859180171	1	5.85533695299485	2.64368104804936	2.64368104804936	0.456389332786056	0.54685489509458	6.37401248003995	0.953911444157802	6.66610053179608	1.81449184448568
0.221019468561002	-0.265283774864499	0.222563603427261	0.5185571703497	0.0488496054829878	0.0703754812063581	0.0495345575705272	1	1.73402370128746	1.17793367691072	1.17793367691072	0.305139614174554	0.389023881377144	1.75580470039123	1.96171756308781	1.92842234064516	2.81957619481413
1.64084616597749	-1.20086932820744	0.62049130955711	-0.903603205337453	2.69237614040302	1.44208714342938	0.385009465235897	1	1.0165126600893	8.48280488695145	8.48280488695145	0.694231615489972	0.591381773278077	2.14406626091332	8.54634077396356	0.705839173423554	7.99938053924977
-0.219050378933476	-1.99153817604302	0.564378730254248	0.930979056343251	0.0479830685108994	3.96622430663675	0.318523351163397	1	3.30099787662601	2.11362115307531	2.11362115307531	0.179631370201711	0.0777627430270321	2.74118441088174	1.67410527827762	3.16280904927815	2.25708056494656
0.168065383884658	-0.354369219913427	0.507469573058188	0.061686497897853	0.0282459732602973	0.125577544022051	0.25752536757986	0	1.7899524099314	5.16924552005665	1.7899524099314	0.356329689174933	0.439777892120092	1.21026091852195	2.84143197343199	1.51258792983021	3.71700235697236
1.16838387306909	0.653495765694276	0.257340217474848	0.826789248521633	1.36512087484793	0.427056715780349	0.0662239875300021	1	3.47994183713673	4.97607546642593	4.97607546642593	0.841321118956856	0.83340702476694	3.99784751921564	4.35610309665543	3.24890616731134	4.70016763972954
1.05418102337692	1.77323863192756	0.358907588757575	0.0517969525608289	1.11129763004801	3.14437524576034	0.128814657267776	1	2.26047983548233	6.54089090961427	6.54089090961427	0.9843121801045	0.949836972681572	2.31628321762402	4.82063551584331	1.77766774539804	5.33322053533499
1.14526311038036	-0.0384567937093384	0.287982937181368	-0.0584290512452095	1.31162759199809	0.00147892498240261	0.082934172107608	0	1.55009743509374	4.32567965936859	1.55009743509374	0.652256749385737	0.693109982083189	2.16241660822407	5.09277521478952	1.47061236865913	5.47041865501796
-0.577468001059557	1.49318484062772	0.190012896200642	0.0906116207122605	0.33346929224772	2.22960096828042	0.0361049007225559	1	0.686499414839395	-0.489541489229413	-0.489541489229413	0.807851454515866	0.685331699792727	0.157193862306327	1.35243096563173	0.462715958900774	1.37056782057956
2.00248273029283	0.0830221576359683	0.630510222865269	0.412780797052548	4.00993708512102	0.00689267865853157	0.397543141137611	1	4.20228745763902	10.0918373217743	10.0918373217743	0.920790058373671	0.904401923345558	5.85857511532223	9.17105160139742	3.67272124842708	7.68966576251341
0.066700870930183	0.11553210425956	0.0107714908663183	-0.61008573154393	0.00444900618284493	0.0133476671146417	0.00011602501548318	0	-1.36260957141819	0.485244389247687	-1.36260957141819	0.30910459072493	0.394145666910923	-0.995559809242104	2.33263504174849	-0.913091158121844	2.97982356149499
1.86685184470686	0.324825313348747	0.144822453614324	-0.65536323027314	3.48513581008542	0.105511484192111	0.0209735430708731	1	3.08791094105416	6.91701454091811	6.91701454091811	0.875221368126604	0.854690630343672	2.46066116800578	8.39748319390305	0.429874457276096	7.23927226711278
-1.35090268603071	-0.870577245260919	0.509368165628985	-0.184779206139361	1.82493806712499	0.75790473996609	0.259455928156237	0	1.64816846738278	2.99720250103671	1.64816846738278	0.0879935095839106	0.0870291962135779	0.00615689274351694	2.44751148944365	0.0189724660511613	0.617121219691038
0.0209835863542375	-0.0517182128948834	0.465793010080233	0.171301431637089	0.000440310896285741	0.00267477354504048	0.216963128239604	0	0.138061241888279	2.35742515881601	0.138061241888279	0.386687723192467	0.478425034574112	1.19909232898379	2.40934811614939	1.56066884378724	3.21152433001803
1.24991457096922	0.908447698792251	0.521044447785243	-0.317376455269396	1.56228643472116	0.825277221440936	0.271487316567829	1	1.07021454578422	7.03253391577566	7.03253391577566	0.931407355492495	0.911245287933389	2.24331604268999	6.19321473980496	1.46329942534713	6.4296407590212
-0.715242187222796	-0.749725786852189	0.690734359901398	0.316984562457902	0.51157138638325	0.562088755471134	0.477113955948395	0	1.2341499366691	3.63945236039431	1.2341499366691	0.178310138836343	0.206597510413909	1.45621507130918	2.21368146460719	1.82302856447164	1.97400588574876
-0.752688968217742	-0.321606069887961	0.999941356480122	-1.101735412602	0.566540682876689	0.10343046418878	0.999882716399306	0	-0.730584614632541	5.07482217452457	-0.730584614632541	0.315292820660692	0.381582831936345	-0.698362127439907	4.34864244942333	-0.516241703924377	3.7773008832863
-0.938538703606894	-1.14777075045925	0.948869485873729	-1.43095845286738	0.880854898168109	1.3173776956098	0.900353301222275	0	-0.752763121246175	4.66993838857813	-0.752763121246175	0.170358952764544	0.154219252349086	-1.56553104486832	4.47890435167522	-1.41582756521555	3.54024422094674
-1.05251327933874	0.354352196449355	0.952449404634535	1.89201063250808	1.10778420318438	0.125565479128482	0.907159868388681	1	5.03062125327914	2.22440872810455	2.22440872810455	0.448712235392267	0.487996353471495	5.31072780508625	1.66708816737591	5.36183074220129	0.470627531121113
-0.437159533180399	0.424799782389022	0.684191405307502	0.397877113060311	0.191108457450504	0.180454855117761	0.468117879096654	0	1.03243992264007	2.39841323557839	1.03243992264007	0.515951573108652	0.574316773313277	1.74046981423221	2.24604832760172	2.15798172732869	2.49749041735911
0.331179172958982	0.648347351224082	0.736147050047293	-0.397028133394579	0.109679644601795	0.420354287839283	0.541912479293332	1	2.75996150307521	5.81055432383294	5.81055432383294	0.783854152832482	0.800583566802689	0.948681930021861	4.13263432182339	1.12325730204733	4.96422592927606
-2.01421049792072	-1.2198100315169	0.956805660156533	-0.279957848490363	4.05704392993403	1.48793651298927	0.915477071307579	0	0.997525461538219	4.68618160014003	0.997525461538219	0.0903622135033494	0.0550884231336836	1.22014005964591	4.81215126653884	0.269839845476661	0.231056342671831
0.211980433372292	0.107235034754764	0.207260221242905	0.78511853104356	0.0449357041327046	0.0114993526788555	0.0429567993096578	0	2.93578021125969	2.46916495308834	2.93578021125969	0.401488050882674	0.489243004721308	2.27620261061584	1.68837295301991	2.44154786334212	2.53941685443642
1.23667504641657	-0.944057691649846	0.674783249851316	-0.210320814229356	1.52936517042943	0.891244925163235	0.455332434279904	1	3.45524802496306	5.49128106761691	5.49128106761691	0.61105976370271	0.584250096834897	2.75627331758603	6.43517648668723	1.97724806165128	6.64635295630723
2.03757401824044	-0.000384648716023502	0.0976812455337495	0.192114963876683	4.15170787980847	0.000000147954634738529	0.00954162572902465	1	4.165138049573	8.37762752629331	8.37762752629331	0.843510895731006	0.817413695851606	4.63840432334768	8.45184580252847	2.19418087231454	6.78702687957304
1.30117599220059	1.34262392000608	0.498706974321976	-0.264725626098451	1.69305896267918	1.80263899057249	0.24870864623738	1	4.02810620027837	4.28656763454572	4.28656763454572	0.97289409149503	0.945851861537794	2.42126279258167	6.29059864226848	1.56126487690798	6.44772869159152
0.756774763795962	-0.503525286934276	0.758050633128732	-0.501391057936759	0.572708043118433	0.253537714582245	0.574640762386872	0	0.217239418248333	5.4363994037452	0.217239418248333	0.567497523918136	0.619765386856919	1.42483373505398	5.33341530771778	1.22860748218311	6.02954351167066
-1.72673039911433	0.716683320938825	0.0120185827836394	0.602189813520256	2.98159787122553	0.513634982511903	0.000144446332127194	0	0.0428724538744664	-0.352591187424302	0.0428724538744664	0.212573046031315	0.182378171833951	1.08416134984057	1.34798894400945	0.418008170254841	-1.96207617101753
-0.601506708006782	-0.749668584083695	0.159876244142652	0.141494558350148	0.361810319777156	0.562002985962052	0.0255604134411607	0	1.21494602521071	1.00727584834261	1.21494602521071	0.105300917040251	0.128378364763528	0.213726999159238	1.24818847733738	0.492656018739057	1.20879999211534
-0.352046456582617	-0.478528210450305	0.110351946204901	1.30181266697034	0.123936707592376	0.228989248196772	0.0121775520312093	0	0.87861848994837	0.0274812573215787	0.87861848994837	0.146580731675085	0.195641800350941	2.69766008651975	0.321922004447142	2.94799024447815	0.656796680116569
0.703523902756894	0.438721750586617	0.802990178111941	-1.12539685767474	0.494945881750292	0.192476774437785	0.644793226144246	1	0.785343731422913	6.73697155812373	6.73697155812373	0.809947926926542	0.831872474950349	0.153955428854999	5.84921780415828	-0.00316411032169039	6.54300816011579
-0.105671334003774	-0.679112270457868	0.37487742677331	-0.135307406049395	0.0111664308301373	0.46119347588644	0.140533085104178	0	0.342157096656581	1.62352534828452	0.342157096656581	0.208073151158403	0.256395404553157	0.284994924934192	2.30012874723681	0.667950882171464	2.99708969469853
-1.25864862806017	-1.70296483514544	0.630638615461066	-0.208988948819788	1.58419636891775	2.90008922974192	0.397705063310651	0	0.883288658293551	1.96117576209045	0.883288658293551	0.0872050433454983	0.0439559804051578	0.183539180676057	2.681847261971	0.267472845161847	1.104613083134
1.68443570809411	1.26516843521333	0.761851345654577	-1.07486233391367	2.83732365470252	1.60065116946015	0.58041747287569	1	3.07707757846849	7.22299068813883	7.22299068813883	0.986452821787716	0.970334411278405	2.22008900925182	9.26813805595511	0.659200881250505	8.5498869001237
0.911391291795963	0.360357237879846	0.248619792051613	0.997858726258268	0.830634086761514	0.129857338892392	0.0618118009997875	1	2.96730646175905	3.95871664002612	3.95871664002612	0.698011229579264	0.731096022329991	3.83580225472532	3.32700619584939	3.41671452003305	3.97477072292392
0.237430272491026	-0.58363944056009	0.373531832359731	-0.107399749074144	0.0563731342951627	0.340634996577294	0.139526029786018	0	-0.120547105766917	3.88434672374602	-0.120547105766917	0.287778188716848	0.35103062777836	0.705646707311091	2.82142036192819	0.946335460174482	3.71891178415897
1.21810861032581	-1.9940787873306	0.339475193526596	-1.38555799043147	1.48378858654988	3.97635021008188	0.11524340701992	0	0.45790113686397	6.26998954664231	0.45790113686397	0.457113790914832	0.207325113725781	-0.353130766983995	6.60001562247014	-1.11447095781942	6.87189405537846
-1.33877428723497	1.9022097713993	0.706658351700753	-0.59214062739422	1.79231659216151	3.61840201440699	0.499366026028425	1	0.467511158120273	4.6719370573345	4.6719370573345	0.930046253529795	0.762803586277377	-0.42526528653189	3.28266533656903	-0.424616565914058	1.42248444939937
0.6608202977898	3.39037082127154	0.571662957780063	-1.10533356064609	0.436683465971	11.4946143057295	0.32679853729785	1	-1.54671532892555	4.63280168961315	4.63280168961315	0.999902488414909	0.991180181364592	-0.396073286134076	5.09881342630792	-0.444152781541064	5.92609232391903
-0.522912376313422	0.207480407355457	0.143707086797804	1.03908851261442	0.27343735330175	0.0430481194363862	0.0206517267959115	0	0.62445044484447	-0.576192934260099	0.62445044484447	0.255840299623671	0.324009098663501	2.08987415193979	0.484635405091026	2.361021458685	0.580738692504542
0.683745521850712	0.849806647511189	0.296657427214086	2.54290445686211	0.467507938650903	0.722171338154206	0.0880056291212808	1	5.31331164024643	1.76971436742263	1.76971436742263	0.814536215742226	0.803854541335082	6.70675621168643	1.41988820327584	6.54536901460576	2.26806421113694
-0.0608219546600742	1.22456031207416	0.391992470948026	-0.673715819136411	0.00369931016867213	1.49954795790717	0.153658097279939	1	-0.87553242991003	3.48280182277334	3.48280182277334	0.827556052454672	0.774682158329346	-0.75917307074949	2.85883819574098	-0.378253072562176	3.59076290654203
0.632960713031451	-0.701804433538609	0.522202988388017	-0.0922300081017977	0.400639264241283	0.492529462934447	0.272695961081375	0	1.42265891453132	2.54376440241211	1.42265891453132	0.412691531647047	0.457599055947864	1.55787358436258	4.03399209996676	1.52738190212817	4.89453781921057
1.33551761505939	-0.35119622955654	0.585898180957884	0.279735034290658	1.78360730013393	0.12333879165473	0.343276678449757	0	6.04355807739345	4.55820859689007	6.04355807739345	0.716459083049195	0.734858679593858	3.79593526797352	6.1631518140688	2.87646401585617	6.25013028668335
0.00729009031689879	-1.7271210366452	0.309076183708385	2.70895941900681	0.0000531454168285416	2.98294707522238	0.0955280873357391	0	6.36741838985269	0.0465989143966637	6.36741838985269	0.157581350666081	0.0939000166064869	6.17511434233178	-0.123835553735127	6.47108666510129	0.678116762994407
1.01755863695209	-0.736578232271872	0.359653278021142	-2.32900346367574	1.0354255796358	0.542547492256756	0.129350480391353	1	-2.78466550482866	7.07290578336905	7.07290578336905	0.469078555769994	0.490328192086807	-2.68082296533295	6.74895300269405	-3.14886629760894	7.2817046785237
-1.18843403514798	0.622409782886114	0.929308573249727	-0.513955735696316	1.41237545589811	0.38739393783234	0.863614424315444	0	-0.245174980525816	1.25922798801274	-0.245174980525816	0.526403421495382	0.525477220243344	0.272012405718085	3.74182072499077	0.271831547081724	2.17158288422381
-0.721604440436015	-0.29071598924087	0.544918006518856	-1.20279475722774	0.520712968456975	0.0845157864002979	0.296935633828484	0	-2.56004030401646	1.35089358376607	-2.56004030401646	0.209896972375437	0.268769666890492	-1.99995519206189	3.15169597461352	-1.59815243981174	2.93451733874168
1.51921771138818	-0.214211534183077	0.589025523047894	-0.227624806236914	2.30802245459553	0.0458865813770675	0.346951066801845	0	2.53408466296711	7.66274803363933	2.53408466296711	0.79065250991631	0.796762328940426	3.17810620619174	7.35610639942779	1.95720001161428	7.08965851689863
0.377387973023929	-0.112559551502516	0.251190535491332	-0.275899217586007	0.14242168218311	0.0126696526344476	0.0630966851204223	1	-0.883059555029248	3.83133504981705	3.83133504981705	0.391725195092933	0.479889825689777	0.351055975067047	3.01347240734284	0.450069039078129	3.89972981890358
-2.05222282043373	-1.8636669824956	0.388767195399851	-0.72980880602493	4.21161850470897	3.47325462164427	0.151139932219066	1	-0.691359641525816	3.25302424266428	3.25302424266428	0.0412899461529645	0.0125481449181364	-0.943088207333026	3.78458864099238	-1.79759829251557	-0.713084919026398
-1.36403745208238	0.83762993423167	0.645926255965605	1.83415571752355	1.86059817068338	0.701623906720953	0.417220728145745	1	1.10853394598273	2.32032077524833	2.32032077524833	0.499751012035353	0.45414988981982	4.46589352158447	1.05763696135165	4.43745605536399	-0.831129494893124
-0.200781015589121	-1.44349288893542	0.365266053471714	0.257065337064977	0.0403130162209989	2.08367172040713	0.133419289818801	0	-0.337252731924932	1.19957132680596	-0.337252731924932	0.142591881784049	0.112233722128496	0.999208642820943	1.82848345802082	1.39533675836051	2.43451986165808
0.865779404334488	-0.208570162415648	0.467699150089175	2.39358537418796	0.749573976969781	0.0435015126500899	0.218742494994136	1	7.70574228612535	2.4146168719921	2.4146168719921	0.577580917882464	0.638591420583123	6.99363140222813	2.42980164055982	6.69244172590941	3.16694130265391
-0.101883255715222	-0.43856346205883	0.177018090616912	0.823616626218353	0.0103801977951334	0.192337910253027	0.0313354044056571	0	1.90809051897623	2.41393707760999	1.90809051897623	0.198843880820848	0.262454604935431	1.98617019723361	1.1081539020018	2.25693886543976	1.75566510174555
0.624187472020653	-0.218593816856198	0.481236948864534	-1.26531215025604	0.389610000227533	0.0477832567677611	0.231589000952447	0	-0.444174808137341	4.77273206397449	-0.444174808137341	0.507088434471057	0.583095378352072	-0.960987569726793	4.92639689538809	-0.975217271957322	5.78430183560165
0.959005377787825	1.45996594473579	0.931580249452963	-0.753491215068184	0.91969131462597	2.13150055978826	0.867841761170846	1	1.12159991310466	6.60519352735903	6.60519352735903	0.981862961676941	0.961414897178118	1.71088375954043	6.68030518396958	1.18201144641018	7.06542828972472
1.67105482886294	-0.582059917915369	0.025660429848358	0.273038419162952	2.79242424106615	0.338793748043647	0.000658457660002504	1	5.04922722843673	5.45304686061968	5.45304686061968	0.606590754656639	0.589214417933657	3.73864760910862	6.49896618349733	1.98057227476761	5.76077603769694
0.0560167332749619	-0.783097595711896	0.3831839018967	-0.577898941085042	0.00313787440679823	0.613241844409753	0.14682990267278	0	-0.865642084542382	2.94127870899925	-0.865642084542382	0.225259410816248	0.265832777725877	-0.458593718732148	2.93005769951863	-0.122064875603857	3.74480268598422
-0.051981906180899	-1.51965399494385	0.250261021545157	0.35428968907761	0.00270211857019978	2.30934826434879	0.0626305789048255	0	1.55819494475895	1.02233598613278	1.55819494475895	0.140605457646068	0.103595889564745	1.15865485093184	1.70764120395795	1.46660095038382	2.42448759505994
-1.75323735914227	-0.805698081611249	0.577646822901443	0.732572641958218	3.07384123749216	0.649149398712047	0.333675852008131	0	2.17382449514846	0.539867431126814	2.17382449514846	0.0783926790672654	0.0700934221410704	2.21006028062635	2.36217360329317	1.78061173080673	-0.892012774468816
0.0993275940878275	-1.16618470736774	0.0681589203886688	0.421122276651071	0.00986597094727622	1.35998677169838	0.00464563842854889	0	1.49840420855734	0.488657167772981	1.49840420855734	0.140296083731461	0.13854443780735	1.23005928013422	1.57944331122547	1.34507060293063	2.29884273863436
-0.571850057895563	0.407946196248296	0.650364690693095	-0.13461283417085	0.327012488715159	0.166420099033453	0.422974230900326	1	-0.04568441281436	2.27549640349411	2.27549640349411	0.467664891272531	0.525663523232728	0.490952797212654	2.54017665699243	0.906906411690499	2.58285566691241
-0.974009582804091	-0.863004246007877	0.0541679377201945	-0.643538933862576	0.9486946673942	0.744776328627624	0.00293416547685887	0	-0.485630208139133	1.68078326114698	-0.485630208139133	0.0651048516808754	0.0721987888195354	-1.63262276415746	1.74344578863392	-1.57479608855265	0.83288892588529
-0.17990623104754	0.304042035028136	0.291063724318519	-1.28932068916416	0.032366251969731	0.0924415590640503	0.084718091614167	0	-2.88421640188886	3.97477741315991	-2.88421640188886	0.399715699768181	0.476830715803241	-2.29855919488336	3.03690589223192	-1.92220312062658	3.63395786045193
1.01494317274366	-0.146427487847921	0.310694370884448	0.340894898598314	1.03010964389896	0.0214410091974529	0.0965309920992831	0	5.47894978871297	4.37533288517655	5.47894978871297	0.589278283868841	0.642927707782352	2.7623865712693	4.34399025227624	2.25288148776885	4.89591104880145
-1.99274848868858	-1.4335621799108	0.441692827036604	0.922335674092897	3.97104653917063	2.05510052367062	0.195092553455588	0	2.31250277451122	2.18096656407264	2.31250277451122	0.0456144238856053	0.0233395320959798	2.51586902411728	2.34463244913181	1.74833755478478	-1.87386239692769
-0.427279287205429	-0.790607785722698	0.436126099200919	-0.0796694097451784	0.182567589274779	0.625060670845347	0.19020597440421	0	0.257124255352482	3.14159540519189	0.257124255352482	0.162191207398074	0.192237326990568	0.260537522817937	2.06304689699931	0.693356169422899	2.38224239241729
0.116637283582706	0.885112455057677	0.992179237306118	0.75361765272448	0.0136042559215527	0.783424058098229	0.98441963894135	0	2.98712999048785	5.87748835677123	2.98712999048785	0.863255181253201	0.856228590559373	3.73674693469433	3.50754155984566	3.85668837637716	4.07742243426877
-0.893207570054953	0.903076085954568	0.61164162075147	2.227529683524	0.797819763203474	0.815546417023022	0.374105472235485	1	5.67953739658882	0.383690365747427	0.383690365747427	0.606389708504575	0.578191819691006	5.19003157971353	0.360543281532276	5.48715676397931	-0.213912393377232
0.333902942499225	2.00557327430063	0.315001497743651	1.93382128195771	0.111491175009641	4.02232415858894	0.0992259435807435	1	4.86039801533901	2.40181840914854	2.40181840914854	0.9793097474683	0.920073317455974	4.95913924423611	1.13906886400106	5.09884396033395	2.06351519411923
0.411429920615731	-0.00358030839978085	0.862421339377761	-0.494905476776135	0.169274579577866	0.0000128186082375413	0.743770566614131	0	1.7477794880826	5.17395015424562	1.7477794880826	0.634119496116384	0.704128342722195	1.16672957628079	4.75370698627728	1.22202262430909	5.49920300325855
-0.0330361592759917	-1.49582681398214	0.337695898953825	0.546711841395066	0.0010913878197087	2.23749785742796	0.114038520170232	0	2.22583834584319	1.6590197646098	2.22583834584319	0.158229969121453	0.119335244299163	1.70485047320625	1.73556214028987	2.0470944853356	2.49352085576176
-2.46589819376003	-0.768417027015159	0.671623393893242	-0.702210637746134	6.08065390198897	0.590464727406816	0.451077983224677	0	-0.476178882589109	3.43830266247232	-0.476178882589109	0.0645504031164579	0.0420108850292405	0.10967812172445	5.51831835717232	-1.45453926910793	-1.01953781287677
2.57145814586664	0.408488504840148	0.899515088181943	0.68981342390161	6.61239699594389	0.16686285858654	0.809127393866968	1	9.79179235066382	11.9116221644358	11.9116221644358	0.985123754595192	0.971768265244994	8.84808300090219	12.8977787908208	5.14259854224969	9.28433156345717
-0.205299257468199	1.90013633489472	0.84424779121764	-0.0583631400767486	0.0421477851169941	3.61051809118715	0.712754332975864	1	0.066163101328798	2.693528015789	2.693528015789	0.976119318684215	0.921711828092006	1.3457614714818	3.29662795605246	1.68371727913253	3.74228861014403
0.65119328158767	0.110009123439723	0.0895994319580495	0.277587578066646	0.424052689984919	0.0121020072399762	0.00802805820720515	1	1.66938530134931	1.70857018437014	1.70857018437014	0.485798048198164	0.560742386518857	1.70017114550857	2.9272711335428	1.45109141742903	3.67196939488933
0.273766491036548	1.14038682512847	0.299336316529661	-0.859014614409201	0.0749480916144643	1.30048211092659	0.0896022303935456	1	-0.105227977694324	2.13857829614552	2.13857829614552	0.833546156329226	0.793904087220988	-0.920957226239293	3.39132932746847	-0.723992436551497	4.2755165571888
1.02467323481835	0.768081304692261	0.530868537491187	1.20537791583264	1.0499552381531	0.589948890617766	0.281821404098032	1	3.18163220203946	3.77920738557073	3.77920738557073	0.886719461329413	0.875848486806786	4.95169188394044	4.10648828062112	4.47252421114893	4.6634577919457
0.817659446374088	-1.16809162211733	0.379101973725483	-0.0841799664768694	0.66856697024478	1.3644380376607	0.143718306482557	0	1.06500367015805	5.16312412048732	1.06500367015805	0.358514493867006	0.327832428653636	1.6267953221476	4.22708349148234	1.38314765919331	4.97720080537704
-0.209793171228509	-0.171112652264859	0.845250867307186	-0.445919957955063	0.0440131746941143	0.0292795397651144	0.71444902868355	0	0.0771124434514535	2.63775888633226	0.0771124434514535	0.418941055281771	0.508200163345402	0.542701966463941	3.62835715226939	0.884443601275749	4.06460415601153
0.378167772208507	1.30526153634768	0.861076566390693	-0.0766213726151868	0.143010863937145	1.70370767826871	0.741452853187186	1	-0.163342839638276	4.39416792596558	4.39416792596558	0.945015204299193	0.914338792872983	1.983338049413	4.31648290083903	2.05931982958346	5.06761083764022
-0.945408831123893	0.876096109595914	0.681338283931836	0.0763983799958751	0.893797857967045	0.767544393249095	0.46422185715118	0	0.597282122736066	2.17055863685218	0.597282122736066	0.606030212411785	0.579712070503208	0.88206624273484	2.40329306189223	1.15903046551259	1.65609157389422
0.856923010899318	0.463796141567798	0.500481596682221	1.63686401169385	0.734317046608753	0.215106860933177	0.250481828617585	0	6.65636167246168	4.03103437290824	6.65636167246168	0.781147591155499	0.800817707248539	5.47270129400735	3.12901973419667	5.1923325435282	3.86361078605433
-0.461038338884354	0.477114245376879	0.800949105760083	-1.11072398833375	0.212556349921244	0.227638003141549	0.641519470017876	1	-2.54113363380851	3.7852652382729	3.7852652382729	0.570362398231175	0.619476019943582	-1.11933698918624	3.8530500839841	-0.735701269603439	3.98538239624782
2.41677335378821	-0.491405300209402	0.0464548612944782	2.45899120349098	5.84079344358072	0.241479169073893	0.00215805413788921	1	9.20431369382541	8.34029111953827	8.34029111953827	0.842467387671016	0.774306983194236	10.4332633085578	8.5204434602796	7.0100657780903	5.57234026553732
-1.65104889568819	-1.3193853133442	0.261778255458921	-0.773312386463012	2.72596245595318	1.74077760506838	0.0685278550311162	0	-1.89746182320494	2.06222101994069	-1.89746182320494	0.0447810343990759	0.0295186662310351	-1.5102773071491	2.81344492397667	-1.87532970944594	-0.0789723547474536
-0.463987242966015	1.29542579083131	0.198621452786028	0.174643374960065	0.215284161635204	1.67812797955092	0.0394504815068325	1	0.171550477677151	2.16298194574723	2.16298194574723	0.747060454832459	0.661482930767477	0.401678746942743	1.35508110913336	0.726660339635214	1.56546274660952
0.825379862759242	-1.42021949166693	0.816147818928584	-2.05814136474925	0.681251917848466	2.01702340451067	0.666097262341885	1	-1.36310641928733	8.03577723084428	8.03577723084428	0.485440412748543	0.390747472439759	-1.53535262749266	7.04001377359199	-1.81925183387282	7.63170854246661
0.510132546878663	-0.93889591970583	0.843174822861329	-0.654460530329722	0.260235215384912	0.881525548040256	0.710943781907233	0	1.07444291677854	5.01314858038184	1.07444291677854	0.445331279442715	0.460790841924196	0.927784904307447	5.06219430677723	0.919854029438744	5.8082094223009
-0.589481038515	0.62896499251984	0.832806359510869	0.731773364128733	0.347487894768723	0.395596961815483	0.693566432441746	1	2.2959799775317	5.55792089915626	5.55792089915626	0.615453899282529	0.640871153603616	2.70654613113958	2.29245600237643	3.03850894713854	2.20644527124236
-0.996780742207522	-1.2621945493896	0.270686769625172	0.50523305857902	0.993571848035779	1.59313508050882	0.0732713272501109	0	3.21362631319842	1.06254596103463	3.21362631319842	0.0707333798713257	0.05919709728824	1.00771943140855	1.12042964005359	1.20208750559329	0.279511307132682
0.144475704710697	-0.551870413272792	0.0194939228240401	0.410572221752549	0.0208732292516524	0.304560953045882	0.00038001302706963	0	0.548296159842548	4.3700054869812	0.548296159842548	0.189634792270882	0.245161105494292	1.21028661807478	1.59567861401443	1.25714118917932	2.29973105199139
-0.0143074131669134	-1.18279950678248	0.630600472679362	-0.466765303532686	0.000204702071528767	1.39901467324487	0.397656956143434	0	-1.25483494016258	3.13851956069096	-1.25483494016258	0.234264733937491	0.225075275618292	0.170001087271865	3.30187553776367	0.547142112653215	4.03868558347628
-1.79028123726406	0.62066355772895	0.7480582697317	-1.84357246605783	3.20510690849973	0.385223251892758	0.559591174913985	0	-4.13200475649838	3.32327828186214	-4.13200475649838	0.369271710413622	0.325299946418364	-2.72133294892341	5.09145660423829	-3.21523551652582	1.59346245402244
0.034551067133851	0.446313016638096	0.505673847161233	-1.07282462705942	0.00119377624008788	0.199195308820597	0.255706039702842	1	-1.548600969108	2.10002423099722	2.10002423099722	0.579138575098494	0.637061452943334	-1.2872565754435	3.59221157915168	-0.914874190682854	4.38758429727875
0.190230315692457	0.421884693273688	0.364629667019472	-0.229828765324043	0.0361875730084519	0.177986694418634	0.132954794070731	0	-0.293432683928468	1.91274861008496	-0.293432683928468	0.563352801065579	0.624077142351601	0.381125917845186	2.82043508711359	0.645905024131398	3.7006622691679
0.174726396981842	0.442464772145637	0.309821068542078	0.6216371749907	0.0305293138022561	0.19577507458989	0.0959890945125551	1	2.88864428727365	3.428701995234	3.428701995234	0.549373833938875	0.609496231734211	2.03894273564835	1.94996423455468	2.28202886522787	2.82194870496347
-1.05501704260268	0.557245746378939	0.359604371944442	0.837445481389698	1.11306096018211	0.310522821857421	0.129315304321557	1	1.47813264495177	2.72353108289181	2.72353108289181	0.33862563807224	0.360135184570747	1.82734296535098	1.03052554903795	2.02315722822716	0.0644062781287952
0.476133278302629	0.639356491970517	0.362874303711578	-0.302888049153909	0.226702898707209	0.408776723824846	0.131677760294163	0	0.55746275303378	3.83657127011572	0.55746275303378	0.718262490036664	0.739443789731304	0.601660978073252	3.47547878735645	0.678238960137669	4.38275156161617
1.37857013695924	-1.96866155667422	0.53864918788895	-0.151552534412389	1.90045562251582	3.87562832472697	0.290142947613425	0	1.23683201591855	6.90135814062438	1.23683201591855	0.575254180117778	0.289833820535308	2.90542842015043	6.58971478297433	1.92328689565905	6.60771722062801
0.456236403179813	-0.148816361359868	0.652367650764063	-0.162851522523741	0.208151655586452	0.0221463094083908	0.425583551763422	1	1.07262240513745	3.43998574241197	3.43998574241197	0.535541845423089	0.615611386787608	1.41392197151264	3.98075927463206	1.52250634097044	4.85420432370563
-1.13558847037434	0.112463812551901	0.403411977225915	0.0578455329557257	1.28956117404714	0.0126481091337091	0.162741223369322	0	-0.0808505404470759	1.10619077214799	-0.0808505404470759	0.204914987746412	0.245995565023021	0.286977598458307	1.83431709047944	0.450857769770161	0.648243319953697
-0.435645469691905	0.72467620264776	0.583001798251644	1.53714488558615	0.189786975263081	0.525155598683977	0.33989109676465	1	2.25339417510475	0.371681097779503	0.371681097779503	0.609890348736512	0.627772221949044	3.88128070469444	1.00669711158938	4.30690182181417	1.30931419084145
0.346103619553607	-1.18748607600528	0.695773461367935	-0.726712528090392	0.119787715468108	1.41012318070643	0.484100709543917	0	-0.780505058009767	3.42297160737649	-0.780505058009767	0.32839388046974	0.309839202693883	0.192730940465892	4.33782857985872	0.374551346980185	5.18901278033972
-0.647045631318269	-0.499600189815913	0.89152335235849	-0.204762719552353	0.418668049008057	0.249600349664096	0.794813887800521	1	-0.0340913604492178	2.63109278276059	2.63109278276059	0.268595917754293	0.32599293465905	0.8961521007704	3.25487293521553	1.1872240340515	3.00672881681524
-2.15764633501528	-1.07364299075116	0.947959124809131	0.078726292442996	4.65543770700486	1.15270927158909	0.898626502308894	0	3.00130390833395	4.02312248241024	3.00130390833395	0.0881131269280121	0.0560307527624227	2.06917990458324	4.80746016725272	0.897848182586729	-0.406590199692851
0.884250820028209	1.05724021270968	0.420810764655471	-1.33826589318506	0.78189951272056	1.11775686737041	0.177081699649922	1	-0.245411863162036	6.04169016477234	6.04169016477234	0.909529199994454	0.882076766118696	-0.778780469231406	5.59654239492235	-1.07477314579951	6.28142267654808
-0.829477611624518	1.27907258320933	0.63660392141901	-0.921029235202948	0.688033108186315	1.6360266731178	0.40526455276606	0	-0.591226103777081	3.81796910373175	-0.591226103777081	0.788438680954772	0.700924461713142	-1.25869662717428	3.12939016896563	-0.907897870771627	2.6601304039033
-0.573560270768283	0.787676725359233	0.177949398988858	0.200261948609106	0.328971384203786	0.620434623672644	0.0316659886004957	0	1.60688623687518	2.74727022859666	1.60688623687518	0.474682745627004	0.484775621386691	0.370652731664899	1.23920527724851	0.667425937725027	1.25932658080516
1.50390060900454	-1.22240338257699	0.0803165773395449	0.427069127739095	2.26171704176421	1.49427002973567	0.0064507525955391	1	3.25427012479407	3.1643330509914	3.1643330509914	0.474337364742738	0.380868951100728	3.70071922462901	5.71580350121789	2.29633301075709	5.38469227219566
-0.774144929605405	0.451952116736654	0.565883391769603	1.14009020938031	0.599300372033758	0.204260715822742	0.32022401308067	0	3.87484999017364	1.72105684358875	3.87484999017364	0.414570227188144	0.461395253615095	2.87353482041578	1.17886298389516	3.23484434828984	0.871341597067156
0.845731540189296	1.15044918638092	0.81698935572058	-0.465705956438507	0.715261838070959	1.32353333044451	0.667471607360728	1	1.49067683582747	5.3673966057948	5.3673966057948	0.952068777525046	0.930399204235625	1.79809637097544	5.73235277692651	1.47587064077665	6.32232998444972
-1.26068287881878	0.167940980736459	0.759698966285214	1.45390062123435	1.5893213209468	0.0282041730107237	0.577142519374822	1	4.93480037822532	1.36010871140653	1.36010871140653	0.290363249813903	0.327207143776201	3.91806840047033	1.59792470930194	3.94505081834056	-0.0327450721126001
-0.354542403073978	-0.56610933289597	0.571823949925601	-0.864556217319535	0.125700315577471	0.32047977679192	0.326982629708517	0	-2.37504412438525	1.40569849506075	-2.37504412438525	0.227298081280343	0.283817181637582	-1.0595208972279	3.10871542605546	-0.609409277182573	3.506310381822
-0.0735560191364783	-1.08611824061135	0.988754351856187	-1.59628307950226	0.00541048795120597	1.17965283258869	0.977635168314548	0	-1.90123037483837	5.00724659028549	-1.90123037483837	0.325949763078707	0.32715073622958	-1.33035986551212	5.23122631350804	-1.11444694964289	5.6554296773758
-1.16865142442436	-0.665302795560156	0.995171513874084	-1.94601344555199	1.36574615180908	0.442627809780159	0.990366342026436	0	-1.47885142295711	4.14348761550128	-1.47885142295711	0.194984330615261	0.213428776866631	-2.50884460549998	5.17218681725527	-2.53572921410227	3.57809427505803
-0.634748264908909	0.714848355949339	0.321437440579757	1.10405027494058	0.402905359804871	0.511008172003473	0.103322028206465	1	3.85702078153376	1.06721532719858	1.06721532719858	0.475394462317827	0.494377926449958	2.41393613460794	0.699801928441034	2.77116009121351	0.670730682044358
-0.0288415529283144	-0.431661100381928	0.172017919365317	0.304872111305456	0.000831835175316764	0.186331305582937	0.0295901645827726	0	0.744049087383838	0.456651353591831	0.744049087383838	0.210794056750108	0.277038552413922	0.975378705803441	1.64564466614135	1.22615797290773	2.34566580772379
0.67069596873393	0.227614939940088	0.372078432934359	-0.130421889948526	0.449833082475945	0.0518085608839297	0.138442360254888	0	0.813998071080014	7.26075702745853	0.813998071080014	0.624770707007044	0.682370944675778	1.27144170240572	3.83628980148291	1.1783444064481	4.68055996939059
-1.65054654342511	1.2949457956703	0.538948916830122	-0.293613387011894	2.72430389201258	1.6768846137242	0.290465934952362	1	0.57986032116169	2.12292973791637	2.12292973791637	0.652725978109621	0.482782551363183	-0.0487164011187685	2.98598192045472	-0.34232179607775	0.120843412595269
-0.349754239211268	0.578334940469455	0.811244924087077	1.58625545540677	0.122328027846253	0.334471303367808	0.658118326857048	1	4.23264035186767	1.41999336950424	1.41999336950424	0.638923664148648	0.674715060259081	4.55738250411684	1.64309731159878	4.91245843234542	1.95480825008212
0.756406438545484	1.36467278147354	0.698684629052877	1.20114550405925	0.572150700273062	1.86233180049473	0.488160210874757	1	4.64524333511264	2.55249603596068	2.55249603596068	0.960987761495841	0.931087431249804	4.80859292271093	3.70340800886763	4.61873313724589	4.44936184008276
-0.538809159977592	-1.70157980266041	0.899953408632427	-1.00373971119925	0.290315310875759	2.89537382482183	0.809916137709125	0	-0.439047896149801	3.5547620845659	-0.439047896149801	0.196147952072934	0.117288804401794	-0.6851574191451	4.01188149155199	-0.371481990881253	3.94148678147935
0.227291921672942	-0.280676279713792	0.723258683457971	-1.39101698281623	0.0516616176577788	0.0787791739939751	0.523103123197357	1	-0.193043288527489	6.79026014625757	6.79026014625757	0.459313462664646	0.545014713496176	-1.26929953872833	4.7467754384397	-1.0172381838696	5.55552267117612
0.492228570064431	0.0650680194921931	0.255050045670941	1.08529588092986	0.242288965187675	0.00423384716063642	0.0650505257967493	1	2.03849948581948	1.7373944377509	1.7373944377509	0.479731491979587	0.561355362012766	3.33442076116867	2.10904648109186	3.33635879547321	2.99995521416214
0.267835015331683	0.578589291608515	0.308671665610746	0.560611806017343	0.0717355954377229	0.334765568364043	0.0952781971509119	1	1.38762147901686	2.78348358197851	2.78348358197851	0.628278948049257	0.667228943805158	2.02331661296349	2.17533533755059	2.21472968212015	3.07451157430889
0.653257679471382	-1.16920662152897	0.746837363345549	-0.510980985089714	0.426745595788334	1.36704412382719	0.557766047288931	0	1.74959156423258	4.0497437139591	1.74959156423258	0.42838572518495	0.39905915833775	1.20722128280836	5.02465155785811	1.11937768796621	5.78730928133468
-0.12270866097738	0.806184855447289	0.205246212193742	0.396451965571097	0.0150574154788616	0.649934021152566	0.0421260076198787	1	-1.21866170256015	2.97803352545945	2.97803352545945	0.597005231544814	0.608896474375195	1.11966770563596	1.49778539935223	1.41892732279588	2.13569933085658
-0.41367651359212	0.307390076162333	0.285983316134661	-2.02323110391136	0.171128257897732	0.0944886589230851	0.0817864571073777	0	-2.71136166554094	3.72511835812724	-2.71136166554094	0.347390859039125	0.418968841440931	-3.99549552759367	3.43992486392988	-3.59625361433851	3.73759545618151
-2.64314895202898	0.263806013604717	0.8988708013203	-0.665141472933446	6.98623638261189	0.069593612814012	0.807968717466197	0	0.57792611118341	5.75929855658222	0.57792611118341	0.210733888149163	0.141922497772401	0.981517722373936	6.69701468767033	-1.04718849163865	-0.940057031071127
-0.092941018479472	0.508484791605046	0.167980035534129	0.435007205526097	0.00863803291600156	0.258556783293627	0.0282172923380471	0	-0.0667727361868609	1.59804287034981	-0.0667727361868609	0.460243372597178	0.518744361337291	1.17892761186701	1.43922535640694	1.44452303561375	2.08619674852771
0.430284696359987	-0.116358439876994	0.143596600042656	-0.0729116390239619	0.185144919921606	0.0135392865306081	0.0206199835438105	0	0.708826799097584	2.27896428587766	0.708826799097584	0.370729720413543	0.45738645285293	0.704590460811833	2.77011317965387	0.691268819568924	3.60666972061997
0.53539884086815	0.925546098499114	0.733476307941601	-1.28188764411534	0.286651918802959	0.856635580446931	0.537987494311642	1	1.62019072788373	5.77745118363284	5.77745118363284	0.884804889816763	0.871476899213967	-0.602292837267797	5.34985896209622	-0.571629233192787	6.15718231845638
-0.555278351313252	0.64822977373149	0.542835634667426	1.01526613067697	0.308334047437163	0.420201839551979	0.294670526264788	1	1.79464516172664	0.526513093678099	0.526513093678099	0.536660148385984	0.565321902604528	2.65502321813025	1.28955149562256	3.07503948307751	1.40461154076132
1.77950290977515	-0.150209374167699	0.542406288674101	1.16305933920202	3.16663060589822	0.0225628560878519	0.294204581993212	1	5.03093144275054	7.75448470843837	7.75448470843837	0.846992789460079	0.83743350261469	6.61806959810352	7.21071350687583	4.89981869023922	6.37152637635759
0.286424419628825	1.0403770193407	0.703151777619496	-0.940039838457001	0.0820389481597091	1.08238434237224	0.494422422369457	1	-0.48822168168062	5.94275443874338	5.94275443874338	0.875717861316848	0.853594396644188	-0.309148034806162	4.418845188937	-0.0892617496456634	5.2565774813618
0.126315858458886	0.292558684946182	0.651484300382435	-0.185466629123019	0.0159556960982052	0.0855905841374392	0.424431793644791	0	2.0095103261548	4.58771016366632	2.0095103261548	0.591284980510221	0.659413123573079	0.945682833217758	3.33563587829255	1.25923237251413	4.15175115966082
1.27226677946852	0.668751399439465	0.761207105359063	0.730613939460249	1.6186627581392	0.447228434252242	0.579436257249123	1	4.60635911216764	6.33988672636265	6.33988672636265	0.924603900738374	0.915188238057497	4.98035449832355	5.99444154779192	4.10843899056671	6.11228729958428
-0.718466221319259	-0.594177641624221	0.280787558527663	0.863724842718663	0.516193711176775	0.353047069806122	0.078841653023926	0	2.22644517592801	1.12268354698439	2.22644517592801	0.123409078146285	0.155330126266541	1.82384563441248	0.807817305195319	2.14171028505949	0.603639155893639
-0.450338623924712	1.58043183698592	0.984090994345024	-0.528747614634865	0.202804876198403	2.49776479135869	0.968435085150979	0	1.70270372949852	4.2070735760885	1.70270372949852	0.944131572584641	0.88368149461591	0.578164623535603	3.91969700029625	0.829888245507386	3.91442808587723
2.39745248004976	-0.0039889443499837	0.963671395322308	-0.878539839568099	5.74777839409676	0.0000159116770272669	0.928662558162444	1	3.69275911168994	14.1691987159684	14.1691987159684	0.967775421588376	0.950959986998547	5.20574264220877	13.4060012299705	1.92467411518513	10.3803540579699
0.011129187220888	0.847842768893476	0.0280902341473848	0.345075406845387	0.000123858808197576	0.718837360764955	0.000789061254454901	1	1.33029520106217	1.68316816794057	1.68316816794057	0.591740989650878	0.597818631882762	0.939585242855013	1.4481200345783	1.05223593864316	2.08340098073813
1.63356842140831	-0.100116525892691	0.747066851472482	-1.91601821802967	2.66854578742243	0.0100233187568219	0.558108880569008	1	-0.0760916430265683	10.2083257876972	10.2083257876972	0.862190663197449	0.860153055799174	0.315463115637446	9.72238738053812	-1.13565970959174	9.12259651857386
-1.43850664491452	-0.279629906980599	0.366776679176837	-0.950077589348363	2.06930136746324	0.0781928848779787	0.134525132387989	0	-1.86230178918242	3.38984827365547	-1.86230178918242	0.109549449841544	0.12704352759983	-1.80490074560232	2.88724772653503	-1.8946719117062	0.765174327698845
-0.190516802042901	0.784438245280006	0.354052475653589	0.773587127057442	0.0362966518606541	0.615343360657975	0.125353155516435	1	4.09922162181531	1.61406213918929	1.61406213918929	0.618694238316861	0.632116442591008	2.05842743340409	1.37241915902587	2.4439602103398	1.99264279535739
0.378423903636832	-1.58461664459117	0.019396701361984	-1.7037984055143	0.143204650843738	2.51100991031539	0.000376232023725993	0	-2.68552931972152	4.3189520852402	-2.68552931972152	0.158896822283164	0.108666426809331	-2.87406942552071	3.87300579274946	-2.94595253720513	4.6098500295111
0.300038545205798	0.47836614779403	0.758893884718418	-1.20077712678264	0.0900231286092114	0.2288341713553	0.575919928263012	1	0.0890885694139485	4.79769543244977	4.79769543244977	0.729656205346885	0.766548317017708	-0.70082380051071	4.82409479227285	-0.507958776044209	5.63033232286798
-1.00563625951084	0.393566372994815	0.157618344062939	-0.240785063614367	1.01130428644295	0.154894489952293	0.0248435423851431	1	-1.78875011036582	2.43080801076406	2.43080801076406	0.23666066010141	0.273372126479017	-0.68682027971992	1.56711795866492	-0.562530207421942	0.647616541557897
0.0192592746253708	-2.69532936912452	0.112275674939156	-0.302073501137212	0.000370919659095452	7.26480040806516	0.0126058271830429	0	-0.0296430407594227	1.5722238485598	-0.0296430407594227	0.18084382486504	0.0254823917393819	-0.303371676588843	2.14218684578278	-0.110108434806549	2.8364382879337
-1.07742065311198	0.368377328533257	0.713813694892451	-1.75404475768728	1.16083526375225	0.135701856177299	0.509529991016013	0	-2.9053169589106	4.15706689228741	-2.9053169589106	0.372366289408864	0.410210135114481	-2.84141435519599	4.11438948271032	-2.63364867968178	2.9974538188614
0.712703325244282	-2.16841774734701	0.44521895237267	0.50937884189092	0.507946029814257	4.70203552700946	0.198219915551818	0	2.39694355415371	3.62089332400877	2.39694355415371	0.352033459237299	0.128922098390852	2.78928397170889	3.55622018759619	2.66732045135331	4.38774861289413
1.08477508986065	0.65980437689272	0.0261408225633204	-1.02145633708376	1.17673699558217	0.43534181576679	0.000683342604287001	1	0.215002735647098	3.98179142850656	3.98179142850656	0.779287243764173	0.77508209747668	-0.271315521054887	5.27853948423812	-1.06695512798063	5.58476095936721
-2.22498769648741	-0.45391373338119	0.919744928833097	-0.158058937403218	4.95057024952036	0.20603767735205	0.845930734114199	0	0.195559846692288	6.12116697080969	0.195559846692288	0.121283669561968	0.0997348296803965	1.57009256921504	5.09159520203757	0.310793293476423	-0.413729834960609
1.23569346230014	-0.694936825234894	0.784930361201987	-0.196572207000955	1.52693833277132	0.482937191067554	0.616115671936681	1	4.39759201685155	5.53891623632312	5.53891623632312	0.681059325768341	0.684203344118208	3.0403164269318	6.7224985060155	2.22133729028781	6.8737607464993
-1.24104449680849	-0.00684630317266509	0.425109381787479	0.696628740831187	1.54019144305864	0.0000468718671320441	0.180717986483733	0	3.81077208092265	2.69493774020593	3.81077208092265	0.173433478190638	0.208060321654317	1.65562877169979	1.40289532450149	1.74058911940349	-0.0780899173411813
0.454769268982633	1.37305204498399	0.129138555610552	-0.0659814597136106	0.206815088010998	1.88527191823472	0.0166767665451797	0	0.130828634936735	1.6175539925764	0.130828634936735	0.891732853467014	0.829500887510031	0.736492167985511	2.79679050430095	0.693090568192485	3.62251964531993
0.659902638142608	-0.635323077217894	0.818718016380444	-0.13434798554826	0.435471491827574	0.403635412445614	0.670299190345929	0	2.61676419352517	3.91272893161346	2.61676419352517	0.531504287813585	0.578335768552498	2.17291632363684	4.92304980704823	2.0407474499774	5.63862183580238
-0.199889828101433	0.558103293948777	0.716806726297364	1.65474084400222	0.0399559433784205	0.311479286716475	0.513811882865144	1	6.41404959252272	2.41235962850215	2.41235962850215	0.634801394516468	0.675448898613413	4.5843187662335	1.46482932755581	4.96562629324609	2.0166124225918
-0.645113956859792	0.341157868421877	0.412187303416431	0.371894882020314	0.416172017335297	0.116388691186159	0.169898373097709	1	0.00678839506306284	1.41995700359985	1.41995700359985	0.35050583386196	0.412300141136645	1.04220518477304	1.51306766214884	1.43456008788036	1.47015969883049
0.16532102124205	-1.17951862914156	0.174911703215912	0.623540462610103	0.0273310400645144	1.39126419649198	0.0305941039218913	0	1.6786997530429	-0.209382693469962	1.6786997530429	0.167230854525531	0.162409022288911	1.84545545823419	1.68712890051618	2.01476210858056	2.50431961897807
0.438818700714454	-1.74102201733397	0.010780144482851	0.474898626830697	0.192561852096721	3.03115766484165	0.000116211515071143	0	3.80442787265176	3.47664197219966	3.80442787265176	0.166707113968625	0.0962893537723627	1.70961052023495	2.11939364752178	1.5642993439863	2.86803777112669
0.883302819948705	-1.99258577123914	0.340902734547853	0.571634626645242	0.780223871729334	3.97039805574469	0.116214674422204	0	1.94854094870284	1.30961192122401	1.94854094870284	0.354465699433613	0.158514779723332	3.03950164960652	3.78311563201299	2.70175817973968	4.47845696585129
-2.05233698390195	0.551274211467889	0.189372091088444	1.33573646703799	4.21208709549176	0.303903256229543	0.0358617888832099	1	3.90589219941536	0.84434661286911	0.84434661286911	0.17550951765623	0.143196998722811	3.03734626196234	1.62725259446362	2.06532534781607	-2.9084405298585
-1.63637926805902	-0.0347420615312984	0.56234253034927	-0.0571041609665933	2.67773710893339	0.00120701083944452	0.316229121439619	1	0.940353626516785	1.23191519072285	1.23191519072285	0.157358729392718	0.170132275916085	0.479990942592046	2.81717768481436	0.200048763930853	0.00165245309574857
1.43040234118818	1.85057170361062	0.588129386305809	0.242843946422432	2.04605085767664	3.42461563020432	0.345896175036448	1	3.51001176727552	6.03942386706554	6.03942386706554	0.994249204074619	0.975856452615665	3.94015436958238	6.57931900866207	2.86667745295469	6.49342724851973
1.04662884711155	0.573675108263045	0.281755875563249	1.96963413281427	1.09543194360605	0.329103129840616	0.0793863734144131	0	6.25660901200219	3.1640721432847	6.25660901200219	0.802663753234103	0.806443792823424	6.15156008274858	2.99242093166247	5.57166011079346	3.51512756465584
0.435288948907682	0.849695891082609	0.925988876959309	-0.530038313429479	0.189476469041155	0.721983107322668	0.857455400252362	1	0.921202741887047	4.60891203477148	4.60891203477148	0.884186122100534	0.877978976737827	1.29649476950545	5.0324405811955	1.29009103998753	5.72039404039517
0.71517840711106	1.33438358533495	0.70402242988348	1.29100897953624	0.511480153997914	1.78057955281136	0.49564758177904	0	5.51299111390967	3.02774230820399	5.51299111390967	0.956529322860466	0.926490476093441	4.93745225530024	3.52431910918454	4.78746603188864	4.29460835379666
0.917174917641003	-0.500719097964974	0.276456029852852	-0.607078196072321	0.841209829549781	0.250719615066857	0.0764279364420011	0	-0.0330620786488312	4.53820115846744	-0.0330620786488312	0.456928601718571	0.507886768554504	0.564922735609988	4.77855766507463	0.169212427630983	5.41462212538767
-2.66092279846568	0.510097928228489	0.715181472012773	1.71013967532023	7.08051013939443	0.260199896382997	0.511484537910357	0	3.76912531062762	4.41708535744798	3.76912531062762	0.234346950281239	0.146254638800884	5.46470505048867	4.17905763272961	3.47310226686222	-3.40321435050793
1.11027709663882	0.868793270244154	0.608717903960496	-0.666247379760654	1.23271523132073	0.754801746421532	0.37053748660206	1	2.18659306114655	5.31774847743022	5.31774847743022	0.921607727667491	0.905233030111939	1.40635077417254	6.20075050948528	0.825946278246053	6.61402044519519
-0.484987596562325	1.36935168800303	0.408214510185644	-0.814372276715255	0.2352129688193	1.87512404543674	0.166639086326105	1	-0.288944748187628	0.443936526717064	0.443936526717064	0.819795422265701	0.732104178434052	-1.34193297690847	2.59802894908738	-0.912473330954867	2.8206530348252
0.230616830631202	0.762651146326369	0.167317668907344	1.03640262444953	0.0531841225703804	0.581636770992924	0.0279952023285877	1	2.63686597553099	0.484656411158692	0.484656411158692	0.651673961602176	0.666627388017969	2.76778526510226	1.43892730259841	2.89282656313841	2.2786741726164
-0.295157800883577	0.421147173037333	0.0244630188681185	0.964931532612911	0.0871181274224294	0.177364941357337	0.000598439292141923	1	0.873199147250166	-1.4914679905566	-1.4914679905566	0.33365885923325	0.398342637417949	1.95145007758429	0.535876928397268	2.12237605290505	0.87956969763628
0.871964954078744	-0.868224047271223	0.154706085799262	0.551710837460081	0.760322881141546	0.753812996260023	0.0239339729833286	0	2.05159811563029	4.00519384883539	2.05159811563029	0.339072775396526	0.354129416956404	2.71832935234128	3.42617305361607	2.28750616793136	4.06285936681457
-0.348472448955611	0.729560360957693	0.586582407122478	0.273188529340283	0.121433047681121	0.53225832028072	0.3440789203456	0	-0.127901852459486	4.04898501631989	-0.127901852459486	0.632146726117875	0.65008006835645	1.32913386777233	2.17048113202144	1.76714758133814	2.58332905519387
0.518503765888248	0.500265872418287	0.218485995661467	0.241859803341899	0.268846155240295	0.25026594310643	0.0477361303001827	1	0.0154925614120178	1.63683385083684	1.63683385083684	0.634617301392477	0.676172296396268	1.5775148932987	2.8323964387987	1.54427144165727	3.69520026491328
-0.390684978638979	0.634250253706911	0.0443916502408683	2.05476070604651	0.15263475253414	0.40227338432728	0.00197061861110759	0	4.97390953202582	-1.38832865175928	4.97390953202582	0.402483983100082	0.4424029834817	4.16035615310324	-0.45593040820202	4.34419710574892	-0.212946647148544
-1.09278720910151	0.423645045572256	0.914510060800239	-1.43253449521809	1.19418388437586	0.179475124637919	0.836328651304858	0	-3.6684400721067	3.36962995989574	-3.6684400721067	0.455690599180365	0.486146762336805	-1.6734281981057	4.42948623002593	-1.58707877269047	3.1298131613099
1.21001051044026	-0.201838044710004	0.870143406791613	-0.986336317053269	1.46412543537591	0.0407385962923577	0.757149548382914	0	2.15538704827698	8.2533348004193	2.15538704827698	0.785590101717245	0.807795583102127	1.56706593142427	7.55770479440039	0.745212829740026	7.67668734466046
0.740900011274274	-0.0768658984340142	0.826470734085888	-1.27914012290609	0.54893282670622	0.00590836634206818	0.683053874300466	1	-0.41756424085594	6.08620936113803	6.08620936113803	0.688719387383637	0.742944522300178	-0.0429968821373551	6.15430665577846	-0.249370646160255	6.80685858146728
1.72426223915645	0.687364113281517	0.609670764533803	0.960755490376344	2.97308026938082	0.472469424227286	0.371698441127232	1	4.7880270050686	7.85052993033878	7.85052993033878	0.951034569180902	0.934232269010558	6.19200965575121	7.29227532253629	4.57926397743744	6.57055784630937
0.0651539325793032	0.17163150692454	0.723631950793788	-0.245641935333867	0.00424503493054839	0.0294573741691886	0.523643200209623	0	0.590760220801525	4.22625603893617	0.590760220801525	0.55608976674886	0.634361744023435	0.917196865011488	3.47890028996018	1.237180107824	4.22756767548758
1.12500274582817	-0.830108574326988	0.796883646398783	-0.130008455896796	1.26563117812093	0.689080245171185	0.63502354589782	1	2.74065731605406	6.52619026359437	6.52619026359437	0.630883825493292	0.627208467606134	2.97615302410463	6.2982469630195	2.30981611638322	6.60178872877228
1.97541905401908	-0.290159119805667	0.867673872271553	1.78330681833913	3.90228043898163	0.0841923148063997	0.752857948622711	0	10.3160064079328	9.03285808357126	10.3160064079328	0.907354299804252	0.889678211957437	9.18176015703415	8.51389198069401	6.94415382954293	6.98336471306795
-0.281482115038967	-1.31912572417651	0.700339771574363	-0.579026452784536	0.07923218108681	1.7400926761842	0.490475795648831	0	2.18972987010868	2.0466115488341	2.18972987010868	0.198232976275034	0.172023926719096	-0.1397184574994	3.25870261533648	0.278843854512631	3.70411993447651
-1.32295111275522	-0.967031902668912	0.335627943975851	2.02279460124328	1.75019964674026	0.935150700779456	0.112646116777457	0	5.86892096545404	0.127043384497635	5.86892096545404	0.0687422260722835	0.0654171568376251	4.26636907130814	0.14515003187994	4.24314683821502	-1.58172066150254
-0.239351567138116	-0.144611070135517	0.497640481218696	-1.40944081364363	0.0572891726914721	0.0209123616057395	0.247646048547575	0	-0.657310614084782	2.79832147291956	-0.657310614084782	0.312194645247275	0.398345371916131	-2.24808063487978	3.50976596167828	-1.80249968929214	4.05898742601168
-0.214041239985383	-1.79813255637493	0.77624624571763	1.31783561304849	0.0458136524144804	3.23328069029542	0.602558233990715	0	5.43922765141506	0.65458841816008	5.43922765141506	0.219842875058057	0.122511469036114	4.01665281720901	1.90464495855538	4.37920744805266	2.40273191768325
0.15168050450932	-1.68854247459158	0.419158653821796	0.323121002574827	0.0230069754482018	2.85117568849985	0.1756939770737	1	2.33301402498485	1.22934078805415	1.22934078805415	0.200984737355298	0.125974787626828	1.57200329763304	2.38984789311825	1.86692723872135	3.26527427514737
1.71230497731928	1.10256519943608	0.583021488506347	-0.388600519991625	2.93198833535239	1.21565001900753	0.339914056060156	1	2.86951723224399	9.25774553094336	9.25774553094336	0.976616633117625	0.956668204158156	3.31348630066913	8.33263705022837	1.73961758121633	7.63479312487924
-0.326143892505348	-0.57661892421144	0.300554023589939	-0.172836903387074	0.10636983861854	0.332489383758759	0.0903327210961015	0	-0.0565731106705467	0.581480687290737	-0.0565731106705467	0.172432362222639	0.22121530372846	-0.0867810932961506	1.94497132881192	0.300974965060944	2.38525545049439
0.373004655804915	-1.85169172955149	0.147065834607929	1.33897466777892	0.139132473252143	3.42876226128938	0.0216283597089267	0	1.7586191632005	1.0120014617489	1.7586191632005	0.184116634403697	0.0945791444132205	3.5517258747083	1.43360334422777	3.56906672473393	2.28738088726233
-0.227684064895531	-0.112863239428975	0.275553898885846	1.70380587237689	0.0518400334073524	0.0127381108144021	0.0759299511911911	0	2.77949887078592	1.40613006229526	2.77949887078592	0.261513345679775	0.343187429102169	3.83351581950285	0.377559461493477	4.18164595229553	0.947738346460914
0.0204507085250325	1.32106926722151	0.202969243284315	-1.67846782105134	0.000418231479175839	1.74522400879719	0.0411965137194074	1	-3.96514457562776	3.62550331316767	3.62550331316767	0.834362397228785	0.765961697702146	-3.04006329092166	3.47860131028753	-2.7663373697185	4.20939076890628
0.314057663506262	0.662254296934641	0.225195397622883	3.42109460835705	0.0986322160070126	0.438580753808396	0.0507129671105285	1	6.39130005057292	0.44600301852443	0.44600301852443	0.648169231790436	0.675309519109281	7.88191091731461	-0.349996404648443	7.97305921490137	0.557420380269036
1.32821469603699	0.441383198353637	0.519959895638749	2.57794265437777	1.76415427876862	0.194819127788886	0.270358293072659	1	9.56915122453996	4.4971492380664	4.4971492380664	0.866533363762345	0.864970396308369	8.40403190734121	3.99703066492506	7.47616355290647	4.13333670153076
0.121318377490778	1.18374591227984	0.920623168814927	-0.52532183465562	0.0147181487169949	1.40125438483923	0.847547018958838	1	1.34625193292099	4.14687117584631	4.14687117584631	0.914728223440681	0.885672731235957	0.896182923050701	4.38875921038042	1.08470192825399	5.01965340284781
0.712842320031113	-0.771501441100894	0.581460053566843	-0.0643819052069338	0.50814417322734	0.595214473620756	0.338095793893956	0	2.02221349842289	2.17653960684854	2.02221349842289	0.443209807084977	0.475913160535418	1.86304940267749	4.36843901355838	1.75321454399826	5.174894277645
0.778860029783535	0.729689191352037	0.261500597698614	-0.663547355536672	0.606622945994408	0.53244631597599	0.0683825625967324	0	0.0736333240203313	3.68660428603901	0.0736333240203313	0.789203187566399	0.788964859853187	0.179880644640413	4.38159780367738	-0.0666067118706968	5.12818270977465
0.914773270855634	-0.58708561577886	0.373969396576285	-0.0930010885901879	0.836810137071916	0.344669520254443	0.139853109575631	0	2.64693396001964	3.12526196743569	2.64693396001964	0.470160026115587	0.513305544769348	1.77495538800923	4.52056339964007	1.41816611391822	5.1853364711661
-0.574394552184383	0.000764186362514016	0.5635389033705	0.739859438245835	0.329929101579098	0.000000583980796652403	0.317576095612025	1	2.83604164267776	1.21948077166552	1.21948077166552	0.302972356857424	0.380105079520001	2.11712489110969	1.56795608741379	2.53595892772539	1.64270328478578
1.62688121419468	2.21446531934013	0.159505761228502	0.103362814930562	2.64674248509955	4.90385665056017	0.0254420878650838	1	2.43706407212	8.62299523665714	8.62299523665714	0.997245627281212	0.977462221212703	3.42186673594249	6.6511989729851	1.86525090295107	6.10200675773019
-0.380956739294013	0.969434395709261	0.67080233967863	0.192006998204335	0.145128037213527	0.93980304758418	0.449975778918324	1	-0.807424957116057	2.56539492017616	2.56539492017616	0.748041455837328	0.726492404196546	1.31975592279444	2.42907798374574	1.74422834567109	2.7660341313273
-0.105784167649752	0.768007713717215	0.0182688808999956	1.47880760269639	0.0111902901253508	0.589835848329143	0.000333752009338223	1	1.6975543786621	-0.51412608766855	-0.51412608766855	0.521921821525809	0.543450170252061	3.16405905732218	0.295610276162859	3.29210724188922	0.841692525254466
1.40405026771417	-1.10832791181816	0.0123882396146655	-2.20386847858085	1.97135715426824	1.2283907601152	0.000153468480750368	0	-2.50033752324684	8.05692193055446	-2.50033752324684	0.428433490214077	0.368576698481915	-2.04511016216608	7.47204197249833	-3.32157150651532	7.25775869346352
1.29408390614558	-0.786235919994713	0.66466749412939	-0.491443047401821	1.674653156145	0.618166921889933	0.441782877752242	0	2.25173182943007	7.3388892055047	2.25173182943007	0.648212337394768	0.638596094362517	2.27652337962191	6.86754833580595	1.41570206434169	6.98875861723098
-1.08999187241124	2.2841164802616	0.205563724739477	0.144417271262889	1.18808228192256	5.21718809540264	0.0422564449287675	1	1.54410980760766	1.16643238644782	1.16643238644782	0.96100023158404	0.771774542713418	0.167532733041807	1.35281919764609	0.270175204339576	0.240677934317273
-0.873071000417463	-1.09330076397331	0.383893168298528	-0.783100637317684	0.76225297176995	1.19530656050462	0.147373964666282	0	-0.892109321328007	2.10200635575976	-0.892109321328007	0.0941797050967104	0.0911587157249965	-1.46515624212088	2.42570853246987	-1.14869180746386	1.89410001991608
-1.35807905937061	0.214479375285073	0.159503631526604	1.06096624028704	1.84437873150097	0.0460014024226752	0.0254414084701748	0	2.5564324955582	0.457747520276119	2.5564324955582	0.154714882261956	0.177334590049219	2.03881751710135	0.686232441276909	1.89298353642018	-1.22532604103193
0.181847192619832	0.892571059637072	0.708552474388853	-0.445505642122027	0.0330684014637143	0.796683096501646	0.502046608962566	1	1.32844749202951	3.70544043073215	3.70544043073215	0.824497606184446	0.81652652526234	0.599108129405516	3.80857512569736	0.871889516904772	4.61926460515476
0.164840867918466	1.01875797234226	0.614750859327614	-0.429180153772765	0.0271725117361132	1.03786780621091	0.37791861904404	1	0.182310527602233	4.11526009638016	4.11526009638016	0.840004413743457	0.818104710321968	0.406218479307085	3.51845312621491	0.710143631927922	4.36281306027726
0.364114687355063	1.08911201091924	0.061065350426361	1.18901180052985	0.132579505547675	1.18616497232855	0.00372897702269426	0	1.79913920177856	1.4655631135103	1.79913920177856	0.782805344275704	0.744905981503316	3.13391948335237	1.41071564011411	3.08540363970326	2.20728241660491
0.552157714218558	-0.163128989885215	0.406255421694368	0.834294073061504	0.304878141371063	0.0266110673409705	0.165043467656069	1	2.04694056567163	2.18634322486577	2.18634322486577	0.476706810495648	0.55793088674992	3.13920538986219	2.77022754701623	3.15545013247955	3.67555692992719
-0.601892845985016	-0.820986697119997	0.105041741859168	-0.150307477864079	0.362274998047943	0.674019156848002	0.011033767532808	0	-1.96252542566091	2.09232269622624	-1.96252542566091	0.0943816899585595	0.112053995386905	-0.454258684676583	1.41154674967345	-0.216404246612962	1.33626224111208
-0.993698591098714	-0.307257232988639	0.402505600824952	-0.327757132786462	0.98743688995157	0.094407007223835	0.162010758695456	0	-1.88367585836033	1.33176257735397	-1.88367585836033	0.147492580125142	0.186481925956409	-0.509109497620065	2.09930921174377	-0.252768219350869	1.284070925709
1.0267850560749	-0.902098008539463	0.455676587298512	-1.44816529018399	1.05428755137874	0.813780817010866	0.207641152212019	1	-2.19629131542267	7.45121873017097	7.45121873017097	0.477364126886711	0.474956502130995	-0.676230626029495	6.22580006836428	-1.13978411492514	6.76230424184067
0.751061302606323	0.627068743114984	0.624645246425644	-0.697284584551622	0.564093080272707	0.393215208591805	0.390181683882153	1	1.51254163469103	4.117288933312	4.117288933312	0.830182403948557	0.837221977316769	0.707746323247041	5.12892861050444	0.55926538569914	5.89164517337488
-1.5091665373287	1.12035502842611	0.078855280065909	2.59849023212988	2.2775836373927	1.25519538971966	0.00621815519427295	0	3.69706164711111	0.11546620691155	3.69706164711111	0.430257781946312	0.326245950100782	5.17614789335483	-0.593875462395907	4.80319235874512	-3.04046483719655
-0.0951474508492868	2.12721355249353	0.341982724610716	-0.0374150136340493	0.00905303740311744	4.52503749791213	0.116952183932169	1	0.91253932979081	3.38390151177122	3.38390151177122	0.977939044280386	0.899850244981762	0.444181852698025	2.16253730519896	0.811824170351555	2.86466574008497
-0.895947822756499	0.366114382931719	0.0236862907186151	0.91349189044332	0.802722501102111	0.134039741389473	0.00056104036800675	0	3.70202447044707	1.41751535446473	3.70202447044707	0.213033515069876	0.254775859566466	1.570590194129	0.342119026021398	1.62345626661386	-0.389053676738979
-2.07075107054196	-0.874781377193686	0.341516438405961	-0.184526498264729	4.28800999615069	0.765242457884881	0.116633477701492	0	-0.0356770653737936	3.01822901452645	-0.0356770653737936	0.0474534371664468	0.0361043749155383	0.125116477488303	3.26043056928401	-0.779294206236479	-1.32119209535642
0.150120131188143	1.02447486299323	0.783361223293468	0.609824296161446	0.0225360537879454	1.04954874490499	0.613654806159839	1	2.59404510878198	3.7619877202473	3.7619877202473	0.867601959795413	0.847157882107436	2.92362700299155	3.05143706775406	3.1720387123762	3.81550939356802
-0.0792117092585882	0.90475889369531	0.741210231790319	-0.0527268089879745	0.00627449488366711	0.818588655720761	0.549392607710659	1	1.94781228746426	0.993546935507572	0.993546935507572	0.793218044535366	0.784244977562946	1.2136735652041	3.14973228439437	1.57503750335033	3.78688769571756
-0.097369267513081	-0.238248695902827	0.8161711092107	1.36392195568146	0.00948077425603393	0.0567624410993975	0.666135279510224	1	4.10301387371027	2.61437354528137	2.61437354528137	0.418122684220389	0.507014733256255	4.31099452964603	2.11918001106533	4.62859624098603	2.70548300078542
0.216152541801233	-1.55785490387231	0.055563315981999	-0.503633417134383	0.0467219213271336	2.42691190151902	0.00308728208291547	1	-1.47293596534441	2.27225994604304	2.27225994604304	0.142550510654081	0.100892889062482	-0.562317394856553	2.563377308313	-0.508437040627965	3.31335955762835
0.882465164396587	0.761309895393914	0.151513537624851	-1.7090601686817	0.778744766373496	0.579592756824693	0.0229563520835971	1	-3.39135124242252	5.80385044314197	5.80385044314197	0.795580803239384	0.788688509018219	-1.94478189311315	5.39977435809149	-2.36881853608961	6.00334290005384
0.205597504483387	1.12914439564163	0.653105947654694	0.898549683127699	0.0422703338497962	1.27496706620889	0.426547378861936	1	3.19679723367162	2.71318973123028	2.71318973123028	0.879319944786088	0.848484600984714	3.2840798398032	2.54757589773189	3.54700534988739	3.40545701658595
-0.616435842873528	-0.295107830705934	0.392788993660361	-0.237734026494317	0.379993148379197	0.0870886317439622	0.154283193540719	0	-0.781985637504361	3.24961545378022	-0.781985637504361	0.191040012509821	0.250223918799602	-0.240097423211922	2.00632914375424	0.159376499133125	2.00920753679071
-0.734799251921281	0.536242818358026	0.183773728553206	1.46340758053025	0.539929940624074	0.287556360240558	0.0337727833063473	0	3.07189485932084	-0.076582180973561	3.07189485932084	0.335584482362788	0.375620738712642	2.92711063007207	0.115071126100149	3.17573183057626	-0.15498447420104
-0.131802793041181	-0.275890474750511	0.128402956528589	0.124378266479307	0.0173719762534564	0.0761155540580623	0.0164873192452827	1	0.552543842054617	2.21556833533426	2.21556833533426	0.209971887787459	0.281998281821132	0.453755556255397	1.59267625455715	0.701590233772494	2.17916391144462
0.310016986578952	0.682315245137513	0.128896335605532	1.45374084383311	0.096110531967494	0.465554093747065	0.0166142653325339	0	4.70909293698689	1.04701457929755	4.70909293698689	0.625716494413428	0.652036988022875	3.68481458926783	1.17332151618448	3.72873350085794	2.01246852949772
-1.03968035270204	-0.117290714714849	0.624160754261538	0.350226959507424	1.08093523579464	0.0137571117583201	0.389576647160333	0	1.81519742483704	2.69305435489459	1.81519742483704	0.217260960930832	0.266836462429179	1.31508636499144	2.04969683746241	1.54932264984214	1.09208227316967
-0.184308868842384	-0.344675863920062	0.502002736320719	-0.349025479659772	0.033969759133959	0.118801451169041	0.252006747273489	0	1.02504582744968	1.40687194186635	1.02504582744968	0.279141986958719	0.357343292111521	-0.000993062971314851	2.66691735072083	0.426250397720399	3.28590638811359
0.967267260167914	0.11162049819721	0.488161805551499	0.725598607819829	0.935605952592743	0.0124591356177934	0.2383019483993	1	3.68240561862021	4.89068126583136	4.89068126583136	0.703618107450403	0.744932937494598	3.76721340843981	4.23145869372991	3.3629326428177	4.85310898532329
-0.108280091234486	-0.283405314982296	0.872816388495266	-0.459238429621469	0.0117245781577486	0.0803185725602143	0.76180844802592	1	1.42964887610833	3.37628842715643	3.37628842715643	0.422065778078217	0.509276261898566	0.673638777503978	3.843094572689	0.977307029337935	4.3577840619333
-0.69842066759439	-0.591017164454285	0.192297661909834	1.68475923125394	0.487791428922994	0.349301288679583	0.0369783907759886	0	2.8969547776431	0.337775599897065	2.8969547776431	0.113121665466332	0.143858743139924	3.40855350307364	-0.0546279026250889	3.67213638794512	-0.245383516209746
-0.27594516842554	-0.315936931242398	0.759703308343887	0.146584016803509	0.0761457359773995	0.0998161445228638	0.577149116708648	0	1.23851125153407	1.91229391089223	1.23851125153407	0.34000182955906	0.422468091469948	1.50484478437467	2.80253436767603	1.8937471414687	3.22851866943787
1.11464854536198	-0.00815215232553516	0.219401078531519	-2.02985709292959	1.24244137967758	0.0000664575875387284	0.0481368332607936	1	-1.98162609717449	6.91375353658966	6.91375353658966	0.6308046994823	0.67518445334087	-2.07600328914581	6.55632356876173	-2.74496300888119	6.93166883683351
0.550043961214136	0.207495140718474	0.156652296893299	-0.472170080106029	0.302548359268138	0.0430542334217793	0.0245399421219462	1	-1.1720933975449	6.28974142721406	6.28974142721406	0.512774245128895	0.585288735693925	0.0682773075490214	3.41895041208974	-0.0274735319271563	4.2364220144306
1.23667580008161	1.53242362162584	0.144099411088973	-1.63237192678704	1.52936703450748	2.34832215611685	0.0207646402761889	1	-2.30410496959866	7.87436675738306	7.87436675738306	0.969940251156628	0.928451527444431	-1.09415668544239	6.52770564453398	-1.99463738732845	6.694582825409
0.139097857161771	-1.35799783095348	0.886355442926288	-2.1783553060946	0.0193482138669965	1.84415810887437	0.785625971205056	1	-2.82661845852797	6.53608449233801	6.53608449233801	0.324067459944774	0.276680616414753	-2.59635969013188	5.73688154712895	-2.37607409221734	6.39059434411917
0.410275096490425	-0.199619050552942	0.668717395979911	0.0592086510876087	0.168325654800228	0.0398477653436582	0.447182955686153	0	0.327110034353375	3.11683181903838	0.327110034353375	0.513544313707393	0.595521690576187	1.84501626855178	3.72819596235655	1.98209871525308	4.60070623938317
-0.558456912348133	0.631523127780826	0.456800217041746	0.647860636697636	0.31187412294941	0.398821460922078	0.208666438289386	0	1.65435066636087	1.74664030844038	1.65435066636087	0.499850244619358	0.5323083897241	1.73075074070759	1.40595730805792	2.14712547931752	1.52200324155753
0.605370668930333	1.76202090344287	0.716003178153187	-0.761426888665313	0.366473646801159	3.10471766416962	0.512660551125464	1	1.29273404277532	4.82575604225926	4.82575604225926	0.982640988146675	0.949896251933036	0.540948854942421	5.02985398862195	0.511711202250352	5.82850284152742
-0.506333542189239	0.426014362615495	0.707156684715301	-1.32884232612394	0.256373655945902	0.181488237154686	0.500070576737535	0	-2.7110502309088	1.66352254328531	-2.7110502309088	0.508430455546228	0.565100950661469	-1.81987717014629	3.75155214970205	-1.39878395154886	3.86681395831983
-1.42056550469574	-0.0137534164753999	0.646718055708334	-0.602030747228367	2.01800635313147	0.000189156464745802	0.418244243579168	0	-0.498672464576783	2.88754797030836	-0.498672464576783	0.197984586759107	0.224834825705464	-0.557952151295559	3.21691314549607	-0.616044637830741	1.12117800097145
0.127992965684126	-0.307556909596359	0.915973308961838	-1.55052527235048	0.0163821992646178	0.0945912526404632	0.8390071027305	1	-2.75086836149502	4.79816505849334	4.79816505849334	0.490092446837678	0.574053292270906	-1.23043105595912	5.26838632609473	-1.03187043266131	5.89677439132338
1.94585121773144	0.41430816410829	0.199645065004006	0.703001795150071	3.78633696154691	0.171651254846781	0.0398581519804538	1	6.41940223145578	7.58968173079722	7.58968173079722	0.907134596902483	0.883461804145831	5.55765999771891	7.710477598751	3.38711119035652	6.37533754094912
0.800914339573062	0.98905792019639	0.434992756228894	0.574503005108308	0.641463779333753	0.978235569503208	0.18921869797161	1	2.53768919134057	3.23275250461271	3.23275250461271	0.889255820736639	0.866216180529287	3.05589026224976	3.7295038607303	2.83884852920459	4.50235624887094
1.16525338994626	-0.183858310546053	0.0370358994696289	-1.59529150956621	1.35781546278125	0.0338038783568487	0.00137165784952446	0	0.222504271783679	6.47259663091767	0.222504271783679	0.536435909846584	0.584496137724852	-1.28413973115001	6.07154024600669	-2.17514065997061	6.27269882714754
0.358855723093152	0.163761406846557	0.157417114591226	-0.624068861570706	0.128777429996709	0.0268177983723637	0.0247801479662272	1	-0.600886586426221	4.89676522896514	4.89676522896514	0.443472175496111	0.526160684105504	-0.51693242289066	3.11045407607542	-0.463428086744036	3.95030151036152
-0.608557178316224	0.216936344144384	0.702247529989108	1.04721605508961	0.370341839280205	0.0470613774107306	0.493151593375804	0	4.72630472266532	2.84011189247854	4.72630472266532	0.405423178016614	0.477265520827124	3.03556708419461	1.64505634793002	3.41933924288602	1.61033440059752
-0.202240855110284	0.729277634209656	0.740078432252631	-0.168059235328074	0.0409013634757388	0.531845867758433	0.547716085885512	1	1.10477256124057	3.72732581075312	3.72732581075312	0.708044583761945	0.72338998562939	0.864809528341553	3.09559649428859	1.25508647312582	3.61418366506385
-0.273248106811925	1.11138040702469	0.429731045616791	0.00951589246488359	0.0746645278763013	1.23516640911836	0.1846687715669	1	0.207850885029853	2.13811188834275	2.13811188834275	0.761913646025999	0.719136390633486	0.538787509354463	2.10180256630196	0.964858222952786	2.62835474792273
-0.468699779782087	0.279160816939631	0.350933959940448	0.417240223978003	0.219679483567777	0.0779307617144022	0.123154644239484	1	1.96177400953353	1.48773184420679	1.48773184420679	0.346030041083976	0.417964245399706	1.12125099936518	1.42864604217749	1.52255953492807	1.68226916568828
0.704167283929716	-0.0761706715471799	0.484288793755695	0.626834196680769	0.495851563756953	0.00580197120394836	0.234535635757346	1	3.45453520268682	4.72096439955873	4.72096439955873	0.572809546378041	0.642391161262083	3.08927896206103	3.51896465212951	2.98046301726952	4.35471157673794
-1.19736350236541	1.39466313220858	0.023608157876879	1.20624313870859	1.43367935679677	1.94508525234184	0.000557345118339643	0	1.40060798303067	1.35835980980085	1.40060798303067	0.617368010674428	0.458728669760649	2.1641251317597	0.218370052749231	2.02994976670702	-1.29602336794359
0.866366132112773	0.164534117605585	0.848993916762993	0.772565368613624	0.750590274872047	0.0270714758562483	0.720790670700567	1	5.05882661851554	4.25138539537164	4.25138539537164	0.784900808421486	0.817249118521365	4.4787994323246	4.82313341114878	4.10287228592099	5.38332028424177
0.864152486225893	1.57785197879348	0.652646586764604	-1.37756706406485	0.746759519450393	2.4896168669825	0.425947567215488	1	0.191865979581491	6.99584149801469	6.99584149801469	0.97789266661499	0.94790475332308	-0.441951406130521	6.11996687850736	-0.713330286975955	6.77881777747898
-1.19862235906875	-0.0619226576195498	0.185790497576818	-0.362426925315183	1.43669555965953	0.00383441552666799	0.0345181089898416	0	-0.611902149590988	0.487312459017884	-0.611902149590988	0.127883107649811	0.15883086620597	-0.901448783526123	1.82075672725423	-0.883483030976005	0.391846178025383
0.639491997900534	0.613922964193686	0.547376699512824	0.302298495796781	0.408950015378816	0.376901405964361	0.299621251169553	1	1.93909836694079	2.60739750876903	2.60739750876903	0.790385567279336	0.804138562515216	2.43391404068741	3.77126678763487	2.39377386264555	4.62806674227996
2.43022665234451	-1.54608859424524	0.87369135953486	-0.109079876118132	5.9060015817656	2.39038994125522	0.763336591725871	1	6.75186904167841	14.1965059935547	14.1965059935547	0.907708104942943	0.745074588505485	6.65982292505547	12.6557487298067	3.35422903911003	9.59974163491043
-0.557215481941608	-0.112391961337408	0.229505306575447	-2.17916528120393	0.310489093315419	0.0126319529732693	0.0526726857462901	0	-3.59926069646203	3.20396814198581	-3.59926069646203	0.197094933404202	0.262244440333011	-4.47788943724913	3.38484387750978	-4.12194169451581	3.4334861885357
0.844904241408072	-0.0217945399608857	0.339733157772571	-0.758114724994385	0.713863177149349	0.000475001972106645	0.115418618490123	1	1.2654456414954	4.77574086391649	4.77574086391649	0.583784994817576	0.646374678226096	0.216911139364621	4.80862569524739	-0.064667938301417	5.52412342653786
-0.782201845619403	-0.758345417416546	0.776180415181443	1.01455115132308	0.611839727290401	0.575087772116675	0.602456036911237	0	3.22934801711021	2.83807832988513	3.22934801711021	0.186064927012977	0.212126206395951	3.07915166625425	1.84080791055832	3.38417604457226	1.42124409534584
1.1107114182028	-1.0358928844223	0.237864774186164	0.158047162065185	1.23367985452608	1.07307406799675	0.0565796507986349	1	1.53121523894594	4.45164608927145	4.45164608927145	0.414622743760064	0.388382184233113	2.46852812791467	4.69166963804495	1.79554531304678	5.10098239261329
0.249824719926562	0.948159302551811	0.0764159550890326	-1.47256043761472	0.0624123906863854	0.899006063015537	0.00583939819216905	1	-1.82802171904704	2.41745986357178	2.41745986357178	0.707999804323795	0.692694885690434	-2.50472337618993	3.492367806822	-2.44139217396999	4.25732998357783
1.65191539162316	0.91415873392772	0.418494606157765	0.215926206229537	2.72882446108151	0.835686190816331	0.175137735383143	1	4.19170572926659	7.30647576887947	7.30647576887947	0.954233803083115	0.93099951505248	4.09945298184377	7.1583128924137	2.62226843087382	6.62805732832778
-1.45897072853692	-1.29873199484646	0.199444274418056	-0.158707473207847	2.12859558672754	1.68670479443786	0.0397780185981448	0	0.664506043206443	0.0604123340613101	0.664506043206443	0.0467606483127323	0.0336228952157288	-0.405280985906344	1.91330916311035	-0.60664731485593	-0.319660609658488
-0.0512978861253612	0.424378794934342	0.651739018037915	0.671853873401115	0.00263147312093053	0.180097361589924	0.424763747633026	1	0.768802312901384	1.88885582948896	1.88885582948896	0.596628545001738	0.654672350608832	2.53594390362894	2.32355845041744	2.90997997426723	3.03499138351603
-0.526925176125598	-1.11254531995509	0.621699950657785	2.10655860175097	0.277650141234992	1.23775708895396	0.386510828647892	1	4.08906772378338	0.515514553362832	0.515514553362832	0.159870169189405	0.157978509943198	5.08925458196714	0.558344650906885	5.49637914943365	0.710198578979578
-0.197264869076299	-1.05107322618156	0.417920730309561	-1.51590013106286	0.0389134285716894	1.10475492679571	0.174657736822477	0	-2.08437350844633	1.91498675750288	-2.08437350844633	0.16847820274676	0.177034168609292	-2.57852626033614	3.46946229305466	-2.15099823941106	4.06682458499445
-0.629578742686005	0.525412448266355	0.148687168955803	-0.505063521990801	0.396369393242091	0.276058240793246	0.0221078742120915	0	-2.6236610299079	1.80739698101562	-2.6236610299079	0.341139246549464	0.386575893184207	-1.15001714532157	1.77646237659938	-0.879442605099838	1.67345692789288
-0.833843580535001	-0.686024000093054	0.183925192570314	-0.138762940342402	0.69529511679943	0.470628928703675	0.033828476462027	0	2.20272293580517	0.634659259672472	2.20272293580517	0.0946467021560474	0.115064117369999	-0.416021880737492	1.48976876933838	-0.188763628209679	0.993176793630945
0.57872237461645	0.993479982122214	0.425360486842692	-2.13620500038377	0.334919586881703	0.987002474877554	0.180931543767052	1	-3.77173286051186	6.41564631485216	6.41564631485216	0.859882543586671	0.837606480587334	-2.93432398529087	5.43544143372347	-2.90854671127434	6.30410884573875
-1.08758071407693	0.0385235990753455	0.389115815283731	-0.031219995960159	1.18283180963208	0.00148406768571796	0.151411117703922	0	0.429132842433929	1.51590759549764	0.429132842433929	0.191874222218161	0.235477659783093	0.0776610462520355	1.85475029676668	0.270585071382999	0.797487152134179
1.48403093155628	0.536148975785724	0.0572529132477939	-0.593169037912431	2.20234780581581	0.287455724236081	0.00327789607535942	0	-0.268576687044016	5.20751136117616	-0.268576687044016	0.835106621381157	0.821687673162226	1.51823389350337	6.47681573766597	0.136515984982354	6.15934471538857
-1.18620658531375	-0.523626697886161	0.00551209296099842	2.23560276857964	1.40708606304171	0.274184918739165	0.0000303831688106883	0	6.19913590461982	-0.551155559170012	6.19913590461982	0.0667310161876391	0.0810548653287854	4.27624045428986	-0.70047887269036	4.12201174998313	-2.18760041608931
0.10107915139528	-1.15122133494359	0.882998963352293	-2.91797621388336	0.0102169948467899	1.32531056202931	0.779687169281224	0	-3.34126321503223	6.01985010392128	-3.34126321503223	0.328346033130345	0.318559397662594	-4.1781023085357	6.29899926058201	-3.93096172306002	6.92993006095137
0.532989286826481	0.914752241002756	0.305547270225361	1.48822116820748	0.284077579871801	0.836771662419564	0.0933591343421698	1	3.53646971895073	2.05333289397818	2.05333289397818	0.808803246596851	0.793931410202257	4.30190879393617	1.95551525520847	4.29210231120667	2.85647825796496
0.586735339092625	0.238071491562714	0.962477076333016	1.00802466769112	0.344258358140138	0.0566780350948954	0.926362122466551	1	4.92488476694591	4.39446954281099	4.39446954281099	0.771304668376751	0.810444881073547	4.80316139313101	4.18804845315695	4.62866176422537	4.82138082864859
-0.30174666386638	-0.239067759454706	0.675792863126844	0.735091629620298	0.0910510491544903	0.0571533936106934	0.456695993853178	0	1.63597381247992	1.68149576840226	1.63597381247992	0.327789320359548	0.41194416981628	2.50930558724592	2.04251470682686	2.92432487048345	2.48745155586329
0.079501995328401	0.0692353265457363	0.854297547833994	0.146811992724805	0.0063205672611971	0.00479353044189474	0.729824300235175	0	0.240959598525043	3.18142585131593	0.240959598525043	0.568177323409286	0.648643377084183	2.0655256406318	3.53816195071974	2.31165380736361	4.21097314878623
0.961264151809677	1.32590834259925	0.432796152075753	-0.710800295204202	0.924028769554379	1.75803293297428	0.187312509251578	1	-0.467672195246094	5.93068348268387	5.93068348268387	0.953089772946906	0.918276739894062	0.683235252890198	5.32530270008459	0.291448876534126	5.94153576247481
-1.45646591707643	-0.698166634620072	0.925596633693203	1.10563140078162	2.12129296760527	0.487436649696718	0.85672912830419	0	2.6863498419454	4.16058160960993	2.6863498419454	0.149644110821261	0.152179147989257	3.67052183117637	2.58436338135577	3.42604520113484	0.199965678854865
-0.781739711532082	-0.749408444463181	0.754376786062494	-0.885747065035595	0.611116976586263	0.561613016632724	0.569084335349978	0	0.217130664425451	1.39668689642664	0.217130664425451	0.182674613395013	0.209283471757274	-0.905578257661838	3.41559851712671	-0.572727454992719	2.99219821843586
0.32040231431661	-0.619615052707355	0.27704364201054	0.694761817861876	0.10265764301944	0.383922813541538	0.0767531795784641	0	2.58126038138607	1.96629403924087	2.58126038138607	0.274098101465998	0.33213141951789	2.32103425207226	2.10526135810373	2.46317029974598	3.00572022548258
-0.444781978336992	-1.58499126820987	0.686510188039392	0.402639185314637	0.197831008253368	2.51219732030152	0.471296238281882	0	1.24683001470583	3.22998476799117	1.24683001470583	0.166579152473233	0.112759736449023	1.75098997666111	2.24297474770992	2.16738046033105	2.48188582027441
1.370003993971	0.819628137503742	0.921347253955901	1.07623819643517	1.87691094349649	0.671790283787854	0.848880762372079	1	5.97490601344223	5.38627016371516	5.38627016371516	0.958207060644537	0.9457544695827	6.32214393237592	6.55071390415608	5.19868978573095	6.38204166915594
0.673253863354836	0.192369646744246	0.740745920222253	-0.596546431488492	0.453270764522212	0.037006080988506	0.548704518325912	1	2.06851228653663	6.26284865062458	6.26284865062458	0.722127962969379	0.768510271211359	1.04801112743089	5.135085547303	0.944184217165067	5.89043280657535
0.0721667524147558	0.207171974217929	0.672506050439551	-0.580987627977025	0.00520804015409267	0.0429202269013542	0.452264387877805	1	-0.966637299624874	3.22441790787539	3.22441790787539	0.553522917603938	0.630387465763568	0.11431732686033	3.64144804323019	0.45053262737093	4.41636294277619
-1.50775731753668	-0.0433473543476873	0.744102398399264	0.302076563812211	2.2733321285854	0.00187899312894396	0.553688379303536	0	2.13025595477902	3.46013395830936	2.13025595477902	0.203625906004716	0.225549652024591	1.56416030946748	2.80309883923442	1.38082328569741	0.37459926055486
0.0261002253262418	-0.51016044142411	0.113356043584645	0.305685155514337	0.000681221762080594	0.260263675994043	0.0128495926171639	0	-0.170348628288604	3.00083301548166	-0.170348628288604	0.195565894748883	0.254970996322676	0.962505136025159	1.63097362127471	1.14837487927497	2.33635118920475
-0.316415868196993	-0.823418613776223	0.0410542674362659	1.37399835400225	0.100119001646857	0.678018213513157	0.00168545287472845	0	3.24103385697292	0.997644165363629	3.24103385697292	0.110220766989	0.133291931936096	2.79870128597959	0.187439736819304	2.98374720922713	0.521297727673753
-0.102346513520598	0.851856403292672	0.373120607575402	0.485399428386068	0.0104748088298219	0.725659331830728	0.139218987797437	1	2.64296960602901	2.98383184829227	2.98383184829227	0.67380887483372	0.675307745034116	1.56957451848974	1.76634486601798	1.94524059307055	2.47209476123704
-1.18155922705569	-1.42618467292015	0.501659465953708	0.144840039347648	1.39608220704043	2.03400272127236	0.251662219780959	0	0.122107444392855	-0.235580124295261	0.122107444392855	0.0797580608728293	0.0549733686067662	0.64623905686043	2.00605240071684	0.793132602827472	0.689083663839418
0.498658043829925	0.440298941965411	0.950384189607576	0.842619843915447	0.248659844676287	0.193863158295861	0.903230107856048	1	4.61867163910895	2.78638266952396	2.78638266952396	0.803676639230499	0.830237812574745	4.29484338399651	4.07486035447445	4.20680493688421	4.74354759664356
-1.03895644030703	-0.792611650757683	0.9484563623555	-0.543607815762762	1.07943048485546	0.62823322891682	0.899569471292628	1	-1.94398788531423	4.18614619963692	4.18614619963692	0.186334904026557	0.200163136127972	0.260130497448573	3.74577700999731	0.345761854689892	2.56487185938194
-0.22622198144241	0.282310214545467	0.644618319347501	1.0929718962791	0.05117638488773	0.0796990572367077	0.415532777638397	0	3.369306434137	0.877017208770273	3.369306434137	0.497075214330316	0.57211216901579	3.23865000315342	1.72818052504885	3.64946910325879	2.27927938304728
0.381425829451352	-0.740690522190153	0.315441202372313	-1.02254160386159	0.145485663372652	0.548622449662322	0.0995031521540902	0	-0.861570676497628	3.13991829440699	-0.861570676497628	0.279665553852143	0.325029221571905	-1.09453452036953	3.78655064702125	-0.959051435047209	4.68487418740626
-0.783515789013048	-0.52334168268403	0.532366170780733	0.338147371372873	0.613896991632739	0.273886516834552	0.283413739791741	0	1.44114073916685	3.16903579597441	1.44114073916685	0.165389470463047	0.205663066021141	1.14484324337247	1.78828506535182	1.51098923243162	1.46017021643014
0.582991405680064	1.76936591702701	0.674654494505376	-1.70684576361273	0.339878979096817	3.13065574833684	0.455158686956304	1	-0.314613316940565	5.69372138811372	5.69372138811372	0.981550578148733	0.946623420827167	-1.54405822180563	5.67569287029997	-1.53154789558323	6.49393809261338
-1.31651040165169	0.668282618933513	0.857196949189529	0.246449258206672	1.7331996376571	0.446601658768635	0.734786609699836	0	0.681409068013186	2.94158108559068	0.681409068013186	0.499806340619294	0.484047831198943	1.67277418389478	2.96869850833656	1.61304137034632	1.08689653398731
-2.80977467896054	-2.14489702427566	0.557010383112356	-1.56796313114203	7.89483374652781	4.60058324474658	0.310260566894974	0	0.268362488789756	6.63759821931495	0.268362488789756	0.0404377567545884	0.00532577061162187	-1.43441196159567	7.11586944513757	-3.68710621013499	-1.28378484644141
0.464967990785852	0.126412416100317	0.0943931534420699	-0.231484944965333	0.216195232455433	0.0159800989443197	0.00891006741673815	1	-0.747277973985812	1.17167046649534	1.17167046649534	0.439297167106748	0.521246953291983	0.36943390890897	2.90867976870465	0.290554730578625	3.70955862881311
0.840539826961	-0.451812936257225	0.711240462260321	-1.75745545006646	0.706507200707627	0.204134929369375	0.505862995156275	1	-2.73897857491297	4.54688273868631	4.54688273868631	0.588621400673289	0.639233173413598	-1.1387073994326	6.53124645293597	-1.39611460051393	7.17903503159544
-0.285845423591384	-1.13662618777767	0.835221615387127	-0.639619829898748	0.0817076061881377	1.291919090742	0.697595146809882	0	2.21449775326093	3.38817961976908	2.21449775326093	0.23849732266729	0.233591367587039	0.0572588201852434	3.68733594201239	0.416191849806938	4.04161252204941
0.504126254591608	0.209785890431194	0.392799434950575	-0.776166909934286	0.254143280568563	0.0440101198240089	0.154291396097491	1	0.442393161759299	4.3079060856228	4.3079060856228	0.578653158024035	0.646879598906976	-0.287659385859086	4.01130788657112	-0.21962086281209	4.91226371341999
-1.15591652508367	0.129965516019362	0.194727044552565	0.554774652987968	1.33614301296151	0.0168910353541791	0.0379186218801765	0	1.61782485925162	-0.3894890416463	1.61782485925162	0.164386319934143	0.199722486242456	1.00457432077089	1.01798022530546	1.05121472545834	-0.276214335343362
-0.127148606825662	-0.328506572568084	0.258395697455853	-0.582122130085705	0.0161667682177068	0.10791656822043	0.0667683364636968	0	-0.326928492328121	0.525243517566577	-0.326928492328121	0.231175738172794	0.30480143939985	-0.83688495846749	2.43000754039632	-0.495276533743029	3.07547419540673
-1.94151837604062	1.97270356733745	0.0371463261544704	-0.768595101872549	3.7694936045034	3.8915593645859	0.00137984954677429	0	-1.76414725701988	3.94549649053692	-1.76414725701988	0.819662900362967	0.44834341504639	-1.58149176404507	2.96240988337309	-2.49620252890774	-1.2086975501129
1.18118089143852	-2.24869006681656	0.528683464508504	1.22151568781476	1.3951882982995	5.05660701659945	0.279506205644714	0	6.1386738972718	5.22639601776959	6.1386738972718	0.531016358304508	0.192612150674715	5.29672685304652	4.63265854112801	4.60344282512158	4.98637851510244
1.85991086154316	0.838219387278491	0.590762299019843	1.66917040967207	3.45926841288622	0.70261174120953	0.349000093943211	1	9.30361598445709	7.87109104348133	7.87109104348133	0.96837485395437	0.949821204814567	7.97833781233659	7.27764652565681	6.08973607255397	6.222014979811
1.07401226028199	-0.289023270462573	0.582313220016658	1.09348038421025	1.15350233523603	0.0835344508688818	0.339088686206169	0	3.19743705037387	5.49174459705786	3.19743705037387	0.655056863149912	0.696058652884532	4.92015096827515	4.49419633038975	4.37525039777877	4.97903362772883
-0.0273469664137418	0.656513410579383	0.897044356446713	-1.49124250514145	0.000747856572034322	0.431009858270573	0.804688577432898	1	-2.45075147558508	5.32335433969728	5.32335433969728	0.757264736603864	0.77749413265492	-1.32168624313504	4.91511343105726	-1.04815494415208	5.46595091305213
-0.0333303422759193	-0.453997700638682	0.426484207855538	1.27665308259526	0.00111091171622993	0.206113912185211	0.181888779550165	0	2.4063076729179	0.29990308698461	2.4063076729179	0.26788692868936	0.340144088584777	3.36215659358851	1.29135569232779	3.72493091108455	2.06595994875391
-1.5160676231511	-0.593864562445098	0.237582460045815	-1.2285375707397	2.29846103796702	0.352675118528108	0.056445425321421	0	-2.00405272602285	4.02524170184019	-2.00405272602285	0.0681627102361876	0.073170338394873	-2.54731241133841	2.97190310816221	-2.77262742436786	0.550041547940286
0.790385343888228	-1.71037966639463	0.512540944153443	-0.0719510219818068	0.624708991833312	2.92539860321619	0.262698219433703	1	-0.610066629540032	3.15817804874126	3.15817804874126	0.371203084272897	0.229765733379656	1.84233287797683	4.43031399007495	1.65273814853416	5.19955700962586
-0.210734180691776	-0.209448428272738	0.0665084950160235	0.734458203312735	0.044408894911834	0.0438686441059204	0.00442337990929643	0	1.19388906777548	0.292498193008285	1.19388906777548	0.195799142382828	0.266113941391474	1.58147567361099	0.880470101113279	1.78524351905318	1.35204305002118
-0.656742925361075	2.47874580135709	0.659592749783769	-0.213887080390025	0.431311270011823	6.1441807477454	0.435062595567314	1	-1.22505691407011	2.90098157830956	2.90098157830956	0.99158501772434	0.921277006175962	0.309935130860532	2.60188424645094	0.706431829983948	2.48534665879343
-1.41202579265831	0.989702208129369	0.734618200454861	-0.150392803617815	1.99381683913232	0.97951046077615	0.539663900439538	0	0.213187420093566	3.26281113936258	0.213187420093566	0.595527612070838	0.515238426086589	0.572958255093865	3.05369407492165	0.492533867412593	0.947860605836026
-0.299762496646272	1.67557215582683	0.218820211011916	0.125382426230553	0.0898575543956063	2.80754204938217	0.0478822847472996	1	-1.3443568446315	2.07705094963979	2.07705094963979	0.898954122930982	0.786606336227889	0.433430652461217	1.56137967474803	0.77187205864594	2.00991953273915
-0.849061135016708	0.914965318314041	0.189816519152373	0.427858022106523	0.720904810995861	0.837161533717514	0.0360303109431232	0	1.7634061979562	1.80357345175718	1.7634061979562	0.481858170970641	0.457765137832232	0.760515330002987	1.01274453360311	0.980061740502302	0.490523213509588
-0.397030520327837	1.14426270796186	0.872789690503851	0.411350679073257	0.157633234071793	1.3093371448322	0.761761843849807	1	1.86300388759769	1.95785537472588	1.95785537472588	0.846826454621062	0.806244335885614	2.25246138921041	2.79943967339494	2.5824240622588	2.98665141559994
-1.2175999877636	0.902876414499107	0.291866863379255	-1.72636125386664	1.48254973020191	0.815185819858764	0.0851862659388447	0	-3.74670036307391	1.71936572398086	-3.74670036307391	0.439387319258381	0.397111015766417	-3.57590328280814	3.20022614553723	-3.49696390998016	1.74388249738477
1.6875894829457	0.475392431765103	0.98612350015901	-0.175648234059894	2.84795826294893	0.225997964179538	0.972439557565858	1	6.21093039806767	7.92855498271287	7.92855498271287	0.95480089238052	0.945454673831765	4.67706611169064	9.18697656705609	2.9541518410335	8.28249608220761
-0.0160025272079689	-0.582528773997008	0.729145848657936	0.286838523204975	0.000256080877041784	0.339339772534457	0.531653668615102	0	0.95378717984278	3.49219216521446	0.95378717984278	0.332704113053188	0.399608679316451	1.94865648368938	2.91199724004586	2.29197754757475	3.60929538513351
1.07494507727239	-0.532934737323476	0.930189698003232	0.590740011639347	1.15550691915214	0.284019434246042	0.865252874271345	1	3.08306052778091	5.42350810314806	5.42350810314806	0.705399455267721	0.72922406047493	4.71357547995476	5.90431358032738	4.0237590306306	6.1709935699568
-2.60169967025765	-1.60083999637529	0.751759902574122	-0.31736028416263	6.76884117421878	2.56268869399483	0.565142951118253	0	0.845538451011805	6.0857848929641	0.845538451011805	0.0510065645413815	0.0157507435038331	1.27102475253509	5.82965931861054	-0.592830982904194	-1.46790586141184
-0.453197829994837	-0.00581771387999253	0.3247640512418	-0.702651640434172	0.20538827311203	0.0000338457947894577	0.105471688978987	0	-1.97829315655173	3.44187240197263	-1.97829315655173	0.258810585625333	0.335426147819935	-1.22827364061007	2.35059060546473	-0.825588224824723	2.61212052819595
-0.675482291592071	0.899355675856713	0.375407153740525	-1.36758780159598	0.456276326254476	0.808840631695685	0.140930531079562	0	-2.31582543242812	2.12694804055464	-2.31582543242812	0.571935907387429	0.555518492240619	-2.63115746645971	2.92505289218101	-2.24059616062932	2.804149379642
-1.22292617936591	1.03192255652607	0.0341602319385856	-0.728807248919832	1.49554844017851	1.06486416266731	0.00116692144609797	1	-2.21322117639438	2.5881363060348	2.5881363060348	0.418127624080329	0.353709832806016	-1.82714469427183	1.91776074275448	-1.9519247544027	0.318606043722616
1.54660915422409	0.0951327044554184	0.894827040378004	-0.121524925642922	2.39199987592977	0.00905023145700199	0.800715432191659	1	2.78390858827545	7.5349812978917	7.5349812978917	0.896383676903666	0.895616117797353	4.18646852890344	8.22941090234796	2.79441326314916	7.72888710001018
-1.41528191976949	-0.547627617221911	0.521611276315525	-0.635206048873192	2.00302291242641	0.299896007144148	0.272078323579511	0	-1.07447301232207	3.45683034759085	-1.07447301232207	0.106227024056782	0.11715519293873	-0.885104580756917	2.93077409742027	-0.926739011653498	0.886927482628317
0.318390260408025	3.29051744331853	0.344802688807249	0.594702688120578	0.10137235792269	10.8275050447835	0.118888894208709	1	2.61871998060993	2.3642938956479	2.3642938956479	0.999712742675951	0.981543540674429	2.21416714732537	2.31895393964646	2.3888782926206	3.23492127475422
0.846436285579692	0.736685531250424	0.810644337907434	0.367501230897759	0.716454385545946	0.54270557195372	0.657144242581381	1	2.0640344239877	4.15416931550256	4.15416931550256	0.89566756324514	0.890900658052184	3.50763832379027	4.99860279389712	3.18016176898059	5.60067041276781
0.178190188418023	1.42057530487914	0.791824071202427	-1.60873843468627	0.0317517432484506	2.01803419683245	0.626985359735586	1	-0.603626224204338	5.86514525732888	5.86514525732888	0.942800326576341	0.901664905238174	-1.61413256505933	5.03572724144994	-1.36299549580389	5.78392133167276
-0.875255477495516	-0.337680640667324	0.781746942317113	0.317331844798329	0.766072150885903	0.114028215081495	0.611128281822156	0	2.24284959336372	3.15326583974569	2.24284959336372	0.234220971090602	0.28828809986041	1.62751566219362	2.45971920472245	1.89830431510933	1.8239609089894
0.941165806724167	-0.0379576270545946	0.532038792502135	0.541704658217943	0.885793075746752	0.00144078145161569	0.28306527672713	1	4.78305635002796	3.58429619505614	3.58429619505614	0.66703161880608	0.716434505939044	3.42128868183434	4.40800431725641	3.05333518742419	5.04881461434791
0.170588081840838	0.448607097706726	0.109395970590413	-0.261326989914513	0.0291002936661364	0.201248328112852	0.0119674783814184	1	-0.544011222633344	2.25241471627082	2.25241471627082	0.483931195776589	0.547503361425559	-0.0572112663109014	2.35235499488156	0.0667620222700948	3.12559001119501
-1.06349790638204	1.67652231194829	0.888339509489015	-0.0264957619663642	1.13102779687899	2.81072706246045	0.789147084119183	1	1.54911951269888	5.55861069024504	5.55861069024504	0.919069790720587	0.803726466924179	1.16641658572625	3.12411820213238	1.27684278159096	1.93944659340629
-1.38804904760206	-0.311474545456128	0.132822327082977	-0.432238306953734	1.92668015854899	0.0970163924671012	0.0176417705717372	1	-2.01191405646753	1.01856778864273	1.01856778864273	0.082599122266667	0.0983639348516403	-1.0751667395687	1.95907640206996	-1.25477090834501	-0.0780017295591613
2.08671743449315	0.853615666783069	0.829774597426876	-0.293386742786612	4.35438965141766	0.728659706577504	0.688525882534935	1	4.93883500196861	10.5519829176188	10.5519829176188	0.983905864815382	0.970425727807207	5.10659273743653	10.7647310678296	2.66448897450901	8.91103378159015
-0.678503145418437	-2.09481463432023	0.553197744069621	-1.00704012536731	0.460366518342713	4.3882483521622	0.306027744043718	0	-2.65704672379813	4.33390690427587	-2.65704672379813	0.127609703534522	0.0446177816570243	-1.56295410706897	3.01183863293786	-1.15057410964408	2.8800404722018
-1.85557165391804	-0.507254434081633	0.557270847493783	0.425207599639901	3.44314616282413	0.257307060895478	0.310550797466439	0	2.65971771417816	1.60037227314082	2.65971771417816	0.0894297338319378	0.0860577610138527	1.60006235630114	2.7618112500954	1.04077248845381	-0.898242957821858
0.533259362753652	-1.29200907676331	0.734369209269062	-1.22481659233549	0.284365547964431	1.66928745443879	0.539298135522467	0	-1.94878368755256	7.60054262042496	-1.94878368755256	0.380914970942766	0.334389494448731	-0.48529711596799	5.29794072306382	-0.453709947295041	6.10588650734647
0.310230256060895	1.1133627173571	0.388456579763442	-0.590464655327117	0.0962428117756088	1.23957654040078	0.150898514361512	1	0.331465160980803	2.69430605946484	2.69430605946484	0.847088407080839	0.812699255416368	-0.177875931982834	3.41219696459603	0.0280393418443317	4.32165270441233
-1.3538343357226	-0.164453088280257	0.808649832615629	-0.91363806913849	1.83286740858145	0.0270448182449141	0.653914551789285	0	-1.4857580517425	3.207172909075	-1.4857580517425	0.210934528196543	0.242291439244129	-0.842824876771077	3.8599546343816	-0.896286617329112	1.88670596311117
-1.94295641358195	-0.390374082006742	0.852104649180546	-0.870917714356669	3.77507962507923	0.152391923902606	0.726082333155102	0	-1.26700595038016	4.63595968918643	-1.26700595038016	0.134001774000632	0.126405395392962	-0.341809361015431	4.8468324485992	-1.10674435477031	0.660260187004958
-0.116302517158606	1.36909984619857	0.792862011119723	-0.368555639793572	0.0135262754974277	1.87443438886096	0.628630168676812	1	2.03575919241553	4.54441689552944	4.54441689552944	0.915191582028631	0.865875764906267	0.650847669551859	3.51914982358063	1.00178676871555	4.08796206504731
1.13939629170942	1.11627285824002	0.416983287082985	-0.485252516092759	1.29822390956118	1.24606509404335	0.173875061706531	1	1.51581979319387	8.90475738443536	8.90475738443536	0.940049901077046	0.91128438528724	1.47335918237548	5.70042899806703	0.841039052721279	6.10351644192603
0.636124035182149	-0.898021203467497	0.166528301779181	-0.699961879182035	0.404653788136419	0.806442081877212	0.0277316752934579	0	-0.0339024820357955	4.20580787429945	-0.0339024820357955	0.277997935820679	0.298510018712503	-0.2576498511793	3.85149463326598	-0.421207288072322	4.63976617893661
-0.492937424161977	0.427866487609647	0.724840855225921	-0.253433896782625	0.242987304139445	0.183069731219416	0.525394265404644	1	0.566432825083703	3.46148519072689	3.46148519072689	0.518096131621689	0.574461384448439	0.45366864790413	2.88137176365659	0.859889675007387	3.01929006818028
-0.834188231584378	-1.22844456851225	0.0946580362506211	-1.58489760807918	0.695870005713871	1.50907605790725	0.00896014382682389	0	-2.89985144986086	0.962290199968094	-2.89985144986086	0.0647444692764357	0.0577860206619436	-3.51397651147119	2.59092213699788	-3.34322214624992	2.02798240610234
0.271066756750545	-0.475615024211179	0.056874051457271	0.111038367521325	0.0734771866152592	0.2262096512554	0.00323465772916431	0	2.06490917400331	2.14018261390595	2.06490917400331	0.231630242704828	0.297001402190934	0.778388799925927	2.14151476253902	0.796060360568456	2.91277088148618
0.157353347216158	1.61657763714695	0.0220825888682157	0.631846158956852	0.0247600758801286	2.61332325692362	0.000487640731122643	1	1.51802231885926	-1.06258524309117	-1.06258524309117	0.903066025221185	0.807741055830501	1.68533844737723	1.43130717160335	1.72641286910301	2.14512748158987
0.629711746692728	1.45012795133044	0.652287650154904	-1.28309869203391	0.396536883922806	2.10287107522983	0.425479178544606	1	0.560460827945436	5.04442349759366	5.04442349759366	0.960576141056106	0.925432503680861	-0.643648894909858	5.37276680980548	-0.672188945929904	6.18614469465526
-0.395797950288896	1.10901875546684	0.693196948617697	-1.41310062159301	0.156656017452892	1.22992259997721	0.480522009572886	1	-4.31733471532911	5.21780178260413	5.21780178260413	0.801408908137597	0.760375495958787	-1.96103370316787	3.85916614051276	-1.52775441827422	4.14911601669628
0.899354053203099	-0.570903886330324	0.185099221533164	2.23199711011046	0.808837713012843	0.325931247427067	0.0342617218121835	1	6.61724369964225	1.97722041552687	1.97722041552687	0.406655636963922	0.453654438271012	6.28288958316361	2.11482821204903	5.82623575216405	2.75877390275779
-0.830811527336248	-1.88143147027555	0.796196335926652	0.239507240812717	0.69024779395479	3.53978437734323	0.633928605343026	0	1.84629999030016	2.47172141146851	1.84629999030016	0.144310898945963	0.0658578754415343	1.5116686071323	2.56481082538314	1.79534153570605	2.01882138972031
-0.330544700119963	-1.17569818402416	0.790799195878208	0.0531929269048023	0.109259798777396	1.3822662199177	0.62536336820162	0	1.42752118205894	2.9307508075964	1.42752118205894	0.217932865186529	0.208268476381759	1.34755275760126	2.9205857545148	1.72689502135204	3.25701327287533
0.740814523725905	0.95255652462752	0.631508268183097	-0.198507455577018	0.548806158563239	0.907363932610458	0.398802692783615	1	1.77561309018296	4.56276141660351	4.56276141660351	0.900155782833806	0.882696365599243	1.73724717447828	4.68795249039742	1.59348904120262	5.45971903594777
0.989971608627113	-0.290567886165088	0.955332809826359	0.492647761120744	0.980043785887753	0.0844296964704474	0.912660777530726	0	3.87565722044641	5.84865812425404	3.87565722044641	0.737148811106576	0.772616274694965	4.41392293693128	5.78305941104796	3.81573794978978	6.12418673082857
-1.93850470145338	-2.16260814556798	0.144771556835622	0.037241061093232	3.75780047755686	4.67687399127698	0.0209588036686096	0	-0.442468047888963	0.731163744872843	-0.442468047888963	0.0346300710585832	0.00726568954075789	0.200494155680197	2.42600877591748	-0.622867971166384	-1.65239217128709
0.107190407016153	-0.180187487716462	0.0610533128492534	-0.545911952356732	0.0114897833562885	0.0324675307295702	0.00372750700986881	0	0.181539760545159	1.75058217404246	0.181539760545159	0.256212024169231	0.338035173976984	-0.76975510728278	2.41473136768365	-0.655731465995321	3.12365845513389
0.60877901173463	1.41023922112458	0.94152637058869	-0.432476067022042	0.370611885128593	1.98877466079805	0.886471906513911	1	1.57047432200885	4.98875392361043	4.98875392361043	0.969533117351986	0.943902319601212	1.79839166982931	5.4183370272802	1.63461797095483	6.04986609803718
-1.45082431349063	0.643468640519534	0.846741538494825	-0.344484706333552	2.10489118861556	0.414051891332057	0.716971233012584	1	1.65784544918116	4.04379830280649	4.04379830280649	0.462355045000723	0.440413112245867	0.459192747177249	3.58586291265448	0.287742485037542	1.2740258982203
0.480625599875217	-0.821258543529422	0.355636626249179	-0.319669395772421	0.231000967255412	0.674465595320067	0.126477409929898	1	0.051962533065777	3.6538156398019	3.6538156398019	0.302632032523783	0.337314752589063	0.561753417212458	3.4857363260396	0.632378449651243	4.39098543308322
-0.828174270396797	-1.54591665206502	0.401278497418389	-0.751698873596972	0.685872622147267	2.38985829513193	0.16102443249036	0	-2.43981396030749	1.58475734879318	-2.43981396030749	0.0893881867472832	0.0593172842401392	-1.36109910636442	2.43206738369746	-1.02059921470466	2.00339568428889
1.02025301216443	-0.826547225636788	0.962383264675736	1.07410152344092	1.04091620883059	0.683180316207872	0.926181548127929	0	7.02404111203951	6.25217588095279	7.02404111203951	0.651309034088917	0.653268457070444	5.69519856829214	5.4050103516838	5.04703840821599	5.7107076687011
0.538482032102641	0.0345276713215226	0.0973841180093586	0.0938221556594885	0.28996289889739	0.00119216008688709	0.00948366644046069	1	0.879485451314592	3.91877905633425	3.91877905633425	0.43069614453987	0.513482055035002	1.15358733564553	2.80887500286167	1.01441820627439	3.59956122286076
0.769052294995609	0.888073700912057	0.70932093821466	-0.773066829488245	0.591441432438014	0.788674898251638	0.503136193389725	1	1.94837721677904	4.14480787835572	4.14480787835572	0.901032376960531	0.888013077685716	0.769216281614404	5.46818517623207	0.581249749096789	6.18087141905029
0.120719329287034	-1.93994015479026	0.553734295535833	0.591248734948418	0.0145731564635114	3.76336780416764	0.306621670052565	0	0.938855863295957	2.63532421653662	0.938855863295957	0.231133668455193	0.110112412530041	2.34243478637208	2.41253236417737	2.66346685415138	3.26423252220579
0.863648434157753	1.02320175527412	0.88303783792071	0.350228478678131	0.745888617823139	1.04694183199605	0.779755823199683	1	3.95776139559323	4.51554186339674	4.51554186339674	0.944251635979049	0.927320535567065	3.68870413959878	5.28099198766375	3.29802952577472	5.81148756758732
1.38051452831454	0.00545772658802192	0.732982308138162	-0.137579581182907	1.90582036288751	0.0000297867795096014	0.537263064043547	1	3.01281086540373	6.46879509468056	6.46879509468056	0.831087676354636	0.841780517223248	3.35753667713659	7.0845451978532	2.33514670134558	7.02570861820983
1.96624801545563	0.569778969605829	0.629527518991381	0.400881867040071	3.86613125828322	0.32464807420508	0.396304897167443	1	7.68096185066964	9.44562528358435	9.44562528358435	0.958620489899328	0.941639589719155	5.72932118499215	8.99445945559613	3.62267213691866	7.6185914078134
-0.028395054749065	-1.65325556323487	0.155500763095915	-0.906378995284437	0.000806279134202398	2.73325395736705	0.024180487323412	0	-0.353378661768579	3.34575978208006	-0.353378661768579	0.127846299447001	0.0821793027702051	-1.55094352726125	2.66176808439454	-1.30102206988397	3.34158680773724
-2.2490510903324	-0.666654380122182	0.474225449375808	-0.198840252562068	5.05823080692538	0.44442806253609	0.224889776835687	0	1.1417838786227	4.25646703900645	1.1417838786227	0.0591059499095844	0.0453707296794024	0.497523506123631	3.99240540962266	-0.664210814604909	-1.4073245410173
0.0315260045939917	-0.448234189265524	0.435187418479472	-0.999154704327225	0.000993888965660386	0.200913888426521	0.189388089202827	1	-1.84862167457675	2.75879301265893	2.75879301265893	0.284546802062004	0.358833837526308	-1.26694524311835	3.36552016109545	-0.903580905108073	4.16388512668893
0.205561208449975	1.04389134830903	0.15563803864643	-1.1838104344236	0.0422554104194139	1.08970914707444	0.0242231990737076	1	-0.977569927741073	4.24409739581548	4.24409739581548	0.757691829273815	0.727714516885097	-1.87102160827232	3.28427030136895	-1.71979462601862	4.08847178843962
-0.155345347144399	1.02817404739542	0.833137264940888	-0.331398650181689	0.0241321768794137	1.05714187173747	0.694117702233183	1	1.44287526481697	4.52963110124176	4.52963110124176	0.837776493726188	0.814288036699435	0.79423627221608	3.55627648082155	1.13201728083999	4.05936723585675
0.568288620777075	0.435090459248337	0.288246661191806	0.168024801248484	0.32295195650471	0.189303707728929	0.0830861376882239	0	-0.0095990577151186	2.12901505290996	-0.0095990577151186	0.644738289905943	0.689720236146604	1.59753215733196	3.14658880748836	1.56167775880139	4.01946372704863
1.01067796451426	1.60421218162388	0.635886608390138	-0.913005530683512	1.0214699479547	2.57349672367046	0.404351778729912	1	1.92361146748221	6.41242677831119	6.41242677831119	0.982310092739862	0.955030406035509	0.75641373808143	6.14299861047846	0.30614344561422	6.66629975409399
-0.517982430167822	-0.515411199745366	0.481213636929169	-0.17505812828446	0.268305797962562	0.265648704822957	0.231566564366598	0	0.835840318670929	0.999937204793975	0.835840318670929	0.189871438502593	0.241476357529314	0.0930512786224542	2.18955930316034	0.526356185004325	2.3643178648334
-0.29409532715611	1.01253719377392	0.566070189699531	-1.83044612088624	0.0864920614550597	1.02523156877557	0.320435459666463	1	-3.21280614616875	5.32810486362055	5.32810486362055	0.753617951713535	0.726884764832577	-3.0272832008622	3.97999059574812	-2.57093777650835	4.44783320475672
0.397842208800339	-0.035940029790719	0.611056642839685	-0.446737251934726	0.158278423103133	0.00129168574135777	0.373390220758506	0	2.87993523881854	4.238132647552	2.87993523881854	0.539330805348808	0.620670731508296	0.656234835576255	3.98777352700418	0.818528351620993	4.87799464924337
-0.550223741489138	-0.667342096176409	0.106050216127187	1.17066727472609	0.302746165698306	0.445345473329123	0.0112466483406231	0	3.01262922878138	1.29433652989152	3.01262922878138	0.108497073428802	0.137384691271983	2.30485388613216	0.297935282521884	2.5402770111066	0.32666424648686
0.0912673834882354	0.923380038330837	0.486749888863415	-1.15141589767973	0.00832973528878863	0.852630695187859	0.236925454308546	1	-1.99765404312834	4.02194431609239	4.02194431609239	0.771333576190545	0.760271977181473	-1.42528140690981	3.70665609296172	-1.07698969705826	4.53677434134982
-1.9617075988853	1.3811003308495	0.162357930326834	-1.19293202004669	3.84829670352434	1.9074381238726	0.0263600975400132	1	-1.30356445552538	3.20224076385223	3.20224076385223	0.536563969546704	0.318557823368771	-2.30553504096587	3.56207982303073	-3.13742923902153	-0.617261393690142
-1.11989972139762	0.878250416184849	0.429372488986701	-0.21986145850709	1.25417538598648	0.771323793528861	0.184360734298634	0	0.0904967072259899	2.80777524594582	0.0904967072259899	0.490919144940046	0.456911984868004	-0.243464348795237	2.12014758153827	-0.059955493920176	0.975740264169598
-1.32775547560413	-0.509403455422264	0.670475507387891	0.534670732983126	1.76293460299674	0.259491880396142	0.44953740600705	0	1.56812061080972	1.08471957332545	1.56812061080972	0.137351881276534	0.154902256827452	1.8222945443728	2.2054196807754	1.83255780554585	0.408031409814001
-0.853623696727242	-0.469787634155099	0.572791463229805	1.23610916552029	0.728673415614282	0.220700421205045	0.328090060348941	0	-0.378336468692175	-0.269380279252746	-0.378336468692175	0.171606278753526	0.213167526739413	3.06597697624107	1.11326136199396	3.39442024273997	0.631337732319876
-0.693304527930666	1.377675846806	0.266875815577805	2.65374072860382	0.480671168449163	1.89799073887264	0.0712227009403186	1	4.76101824826132	-1.29925824997786	-1.29925824997786	0.761777713429149	0.651790112104276	5.51678453587316	-0.754589111938748	5.81797057599608	-0.895757481370386
0.38230514254637	0.352826406417748	0.300009900005534	0.800893238074751	0.1461572220174	0.124486473065662	0.0900059401013307	0	2.47147576115737	2.46392475026849	2.47147576115737	0.566940911157992	0.630211815771845	2.6566217438075	2.18855422619358	2.7672412539339	3.10072451661906
0.982113002522641	0.829573979321121	0.0106926616281271	0.671453526553663	0.964545949724036	0.688192987166679	0.000114333012693622	1	3.54149503068276	2.91184102324876	2.91184102324876	0.806076243288295	0.788315023074603	3.01665019333492	3.4549084012865	2.32297932096695	3.88579793098748
-0.727383529087535	-0.338701983664306	0.296000884613022	2.02792411706594	0.529086798387838	0.114719033738136	0.0876165236916917	0	4.32925746278301	-0.575306831927744	4.32925746278301	0.152775388450256	0.200534179198892	4.25234274083791	-0.167125937846896	4.5638890098421	-0.373563238133933
-0.996838982378005	1.26103493646465	0.70380583149381	-0.300924303869464	0.993687956788416	1.59020911098441	0.495342648444693	1	0.324050641887709	3.66640035704942	3.66640035704942	0.77397663984097	0.679418983459278	0.146528296266401	2.80317903898984	0.39242895593731	1.91430984687821
-1.04168885898951	-0.808755144962193	0.0727371310349554	-0.213349405510672	1.08511567894287	0.654084884502818	0.00529069023119627	0	0.665408508996789	0.73014817125674	0.665408508996789	0.0655129036515487	0.0735807282571625	-0.728424019204702	1.42435123268366	-0.696273768053914	0.35969297830122
-0.414588726363674	0.625351520866631	0.974643588997424	0.253270149612449	0.171883812027853	0.391064524650208	0.949930125573779	1	2.04957581957461	4.13391232162064	4.13391232162064	0.692315940909992	0.717196832509708	2.19133298587609	3.24056308811545	2.44547359664162	3.3060065475435
-0.239029068152564	-0.817174965568112	0.801299334969372	-1.42008804484053	0.0571348954218831	0.667774924351245	0.642080624222357	1	-2.6629387257045	3.41544324142359	3.41544324142359	0.270127896299931	0.307761569041842	-1.60735740988679	4.30713765660096	-1.22761632372233	4.73385354836568
0.483617533838269	-2.46257501658577	0.891002633841708	-1.83543665542799	0.23388591903581	6.0642757123124	0.793885693512861	0	-1.88895183796748	5.74734913464384	-1.88895183796748	0.467091106934591	0.129045076782046	-1.42998906233178	6.16000799880312	-1.43610986815656	6.86047081976667
-0.32132484216839	-1.34295751067967	0.518716434016824	1.80678937403827	0.103249654194541	1.80353487549094	0.26906673891913	0	3.94739299156735	-0.0157478548853592	3.94739299156735	0.156563724033653	0.133272619799018	4.38636374479134	0.710154794302761	4.81051516282853	1.18837314982266
-2.07848926886002	0.136295199210162	0.343407121021301	-0.574995742510381	4.32011764076627	0.0185763813277377	0.117928450768138	0	-1.1817713862566	3.03815486815494	-1.1817713862566	0.11963916479079	0.108740635176448	-0.672899196924253	3.61818648309869	-1.58493696259551	-1.00153101091149
-0.0914342755501383	0.882922749625827	0.466677605174482	-0.457880856793051	0.00836022674537863	0.779552581806832	0.21778798717139	1	-2.1831673301816	1.59545101305619	1.59545101305619	0.715460600519357	0.710918186515322	-0.210449020382129	2.79415699794602	0.193129363033647	3.50382133320027
1.18718681065156	-1.75130208309482	0.108641021884978	-0.992955765989436	1.40941252338501	3.06705898625224	0.0118028716362122	0	0.6218832973301	6.01260626457251	0.6218832973301	0.363011971741662	0.200404428856312	0.0832032411852746	5.73861569521942	-0.779433073465188	5.96462377760721
1.19160126851033	-1.25142446891953	0.229371391702443	0.144072596665995	1.41991358311542	1.56606320141052	0.0526112353315157	1	3.26321762862033	6.11216762660932	6.11216762660932	0.416836309172431	0.345760215396884	2.59487131443458	4.97735387602989	1.80277483791725	5.27074901828321
-0.78896321811123	1.76454599657549	0.37487425445579	0.591140522435689	0.622462959532428	3.11362257403058	0.140530706653784	1	0.483796851557476	1.49317890421161	1.49317890421161	0.899470058404046	0.754885932387699	1.38379011980633	1.22089839775499	1.71914515829502	0.887963895500943
-1.54777654363757	-0.433899349823264	0.40215468662791	-0.228611237873408	2.39561222903466	0.188268645777051	0.161728391976792	1	0.19291397544786	4.09854375568124	4.09854375568124	0.0932486141069517	0.102373222977678	-0.212698423417504	2.47510348065125	-0.41023035515261	-0.00990225877987971
2.45806049186527	0.505700131930602	0.665937515441328	0.0147046935473733	6.04206138166895	0.255732623434628	0.443472774472169	1	6.30223888713997	10.4823463623838	10.4823463623838	0.979231058886361	0.962312106060888	6.50415704615977	12.1269077990385	3.21916529180982	9.10004927088222
-0.162421942479419	-0.526935321377321	0.138566391076893	0.951392914928735	0.0263808873987878	0.27766083291502	0.0192006447360743	1	1.6159346021093	0.0522565190992513	0.0522565190992513	0.170086163913438	0.223331486651428	2.15041398184988	0.859831708493616	2.40515149052162	1.43059645216326
-0.0974512501056172	-0.298582885151505	0.464396399911493	-0.0107680770137928	0.00949674614714756	0.0891517393053967	0.215664016250755	0	1.16994012566499	2.91068746699951	1.16994012566499	0.296165483411618	0.37868769723556	0.705104001185205	2.39621516168427	1.10572119326495	3.10507596388034
0.420574188698147	0.0872442066052375	0.147020642645657	-0.561343472177005	0.176882648199105	0.00761155158617736	0.021615069363942	0	-0.0269208144750461	3.67519704559749	-0.0269208144750461	0.431128601352328	0.515686346406077	-0.315598324472883	3.17436303524193	-0.314436495563047	4.00878083803849
-1.61403945661912	0.0109618427990058	0.552827844861895	-0.0606100814465088	2.60512336752334	0.000120161997550116	0.305618626054647	0	-0.15789213397192	3.02693977019442	-0.15789213397192	0.165378699155054	0.179289434244318	0.442704293812105	2.76416456647719	0.188688449084609	0.0325347491457098
-0.728219111191288	-0.192560211042065	0.027495217975229	-0.842326346047997	0.530303073904229	0.0370794348765646	0.000755987011505357	0	-2.85136289375321	3.3597829994355	-2.85136289375321	0.128333733216251	0.173992223789434	-2.01613764220538	1.85932227554618	-1.8765360027939	1.47992175910894
-1.54044240529001	-0.469796485143739	0.804981639608741	0.101888083639531	2.37296280401567	0.220708737453411	0.647995440107177	0	1.846105264856	4.78804347047119	1.846105264856	0.146213270148782	0.156037930292483	1.31071347030909	3.19037752735373	1.06677646307959	0.607052806422502
-0.693094614010595	-3.04786088979872	0.836875867331401	-0.897925784148349	0.480380143970496	9.28945600356467	0.700361217321684	0	-1.71058902734618	2.1056326960658	-1.71058902734618	0.2931777419606	0.0212122373309252	-0.698309229873442	3.67541928266621	-0.377971045587412	3.37665447942851
0.118849433004561	1.8686555003337	0.201424506492913	1.39392544527667	0.0141251877255056	3.4918733789274	0.0405718318159135	1	2.45147203058331	0.577519955082727	0.577519955082727	0.95660492902245	0.872535751504107	3.42075472636466	0.988397921126767	3.62346720491139	1.80518564464079
-1.36470945798691	1.79042420824304	0.550119817722589	-2.48652390438096	1.86243190471893	3.20561884546271	0.302631813851134	1	-3.17067772275735	2.90560264108445	2.90560264108445	0.886708047136099	0.692107252175952	-4.67417494283348	4.53940306025603	-4.65125138599439	2.635706130249
0.589982679367313	-1.10108174171923	0.612952264258638	0.401294135810678	0.348079561953434	1.21238100194746	0.375710478259791	0	2.71557767771575	2.72262506367533	2.71557767771575	0.374137707393049	0.362547734877815	2.69522542808193	3.71891346901316	2.69427273507814	4.579410020426
0.289344028817336	-0.168107522109968	0.132044976577163	-0.488027222960909	0.0837199670122473	0.0282601389899534	0.0174358758392635	1	-0.939158440280075	2.91910648954298	2.91910648954298	0.318270477188466	0.404656701201359	-0.356119454604249	2.80843131360948	-0.278338433892376	3.62726865826984
-0.904215025620639	1.37527530471249	0.697298896498978	1.9871488081498	0.817604812558133	1.89138216375204	0.486225751058693	1	3.48451828229668	1.2302986137401	1.2302986137401	0.826059014011615	0.724829184509973	4.87838421634844	0.792312527130557	5.15312449341884	0.154320325839653
0.226324942381064	0.998290023052202	0.877744746161625	-0.234463430687309	0.0512229795437917	0.996582970125566	0.770435839414335	1	2.1485005686969	3.35637097286426	3.35637097286426	0.884284950991349	0.867454900325161	1.50566593800574	4.19483972444336	1.66800342965233	4.90722044717412
0.748081162493843	1.27660161874577	0.950395680265501	0.481837360399392	0.55962542567814	1.62971169298433	0.903251949067325	1	3.29142101388305	5.30400732355725	5.30400732355725	0.965376814443028	0.943513077748803	3.94167093068841	5.03690224212801	3.62617013901524	5.59485608614863
1.06109525326174	-1.0717469181598	0.733880467480049	0.386893969204339	1.1259231364946	1.14864145658502	0.538580540548735	1	3.76718734919255	4.75081625037766	4.75081625037766	0.559148012174168	0.523094051649507	3.76558944301752	5.45418130520279	3.20914612614795	5.88433725146159
-0.212848278646528	2.57726809619797	0.00171328359283507	0.247672409336777	0.0453043897227899	6.6423108396799	0.00000293534066947784	1	1.49698923677661	1.276205215517	1.276205215517	0.990195125838802	0.897465403588304	0.509357834070149	1.20587101033138	0.653846292600637	1.61990616280892
-0.0936367939110456	-1.13345995977033	0.771072119940072	0.518119835350654	0.00876784917393963	1.28473148040255	0.594552214148877	1	2.09309554755318	2.8460503861713	2.8460503861713	0.257744498129684	0.254180356499412	2.45301608453381	2.72278085247458	2.80017902998757	3.33486803295043
-0.0867141349819251	0.753916341883288	0.344201238127425	1.99741373388409	0.00751934120566353	0.568389850558678	0.118474492328453	0	5.40569798855641	0.230544909994758	5.40569798855641	0.626285394794705	0.644671701199484	4.66616685810608	0.426026075901978	5.01315940192948	1.15569712360227
1.44146175605504	0.141275980445689	0.410689940443262	0.927508823680672	2.07781199416929	0.0199589026508907	0.16866622718129	1	3.7686465244356	4.71897027867405	4.71897027867405	0.80649071509742	0.814097119647613	5.04780588720088	5.62587146189066	3.93558426106148	5.54606514257179
1.12507189227799	-0.403710317962031	0.00313313887454569	0.19642414887758	1.26578676279399	0.162982020829004	0.00000981655920718945	0	0.391049228324396	3.71062175010976	0.391049228324396	0.454350824402723	0.499982234604289	2.30876107888809	4.33885033991739	1.42277088101358	4.58551340215114
0.834401567757039	-0.379415798181019	0.336194328032434	1.79026621898744	0.696225976275405	0.14395634790934	0.11302662620118	1	5.53951791784857	3.15473826576166	3.15473826576166	0.479658365930917	0.542061050333727	5.46612828926033	2.5758000914781	5.1708688444275	3.32405186743628
-0.287340799840693	-0.991396812531003	0.324385395506397	0.583197749189959	0.0825647352530891	0.982867639896633	0.105225884817842	0	2.54032673146797	0.873418163677639	2.54032673146797	0.144414381370302	0.157613145912621	1.54191517447906	1.37608386435807	1.93041129044553	1.87850395595339
0.373241434166406	1.62265979575681	0.460945137077942	0.650333599101656	0.139309168178596	2.63302481276552	0.212470419395803	1	1.89063037149201	2.34634417363565	2.34634417363565	0.95559485714399	0.902099498594847	2.59895086307355	2.63285815022015	2.76739568203895	3.561614024047
0.403290331220696	0.0895132277627515	0.825324721168727	1.2450301486185	0.162643091256099	0.00801261794450622	0.681160895372236	1	4.22602379654993	2.10864327859464	2.10864327859464	0.648712773825947	0.715140086399279	4.66090962974109	3.12740845934517	4.72787538170406	3.91900602598652
-1.04167329428932	0.259217949214378	0.657147546997294	0.161106626019968	1.08508325203557	0.0671939451949076	0.43184289852456	0	1.83818193001134	1.83809714116367	1.83818193001134	0.323719675062899	0.370844779496187	0.995040952451297	2.29838813592272	1.2232708248444	1.32098073722058
-1.72830451532074	0.209632833061035	0.366617714520544	0.725490691457639	2.98703649767807	0.0439459246971957	0.134408548600267	0	1.26261033876502	1.77762572644301	1.26261033876502	0.15887731461061	0.162360738233975	1.79354751785885	1.85062239951487	1.36765493804394	-1.29380267926496
0.641830027651616	-0.375170753060867	0.788119865581393	-0.274480218132268	0.411945784395274	0.140753093952258	0.621132922524033	1	0.587873753664977	4.14866447664996	4.14866447664996	0.57324770747641	0.637351566127896	1.77797253200679	4.90715587887729	1.68020156171635	5.65146813221697
-1.52931053118042	-1.13402124475505	0.38164146267809	0.124836065396146	2.33879070077934	1.28600418355579	0.145650206035072	0	-0.408716235946951	1.64990765005555	-0.408716235946951	0.0594395132473609	0.0474010927963056	0.476705732384826	2.10332947740918	0.289553447783793	-0.315431307574725
0.00168368848420991	0.253726309683961	0.944022741168737	0.0396426273274589	0.00000283480691186106	0.0643770402258415	0.891178935843737	1	1.74317840335409	2.61463691852105	2.61463691852105	0.639473347309601	0.704281625783803	2.00249619412864	3.78559533028149	2.21648270074842	4.32895659846255
0.250247821348331	-2.09363944995893	0.7718163842801	-0.63973303753229	0.0626239720895863	4.38332614642432	0.595700531043208	0	-1.17920586350442	4.97459747514689	-1.17920586350442	0.325448621716646	0.134571400468674	0.428719903552936	4.27894265320466	0.64066768436433	5.072400054766
0.563867390305883	-1.41856694283561	0.305351436138153	2.03465321892986	0.317946433850367	2.01233217130598	0.0932394995516326	0	5.99949102454649	3.86200415078725	5.99949102454649	0.258611166442154	0.204536424445113	5.47892861557862	1.56107699884102	5.43741443896633	2.45824314517985
0.189426237514811	-1.07639669493838	0.240961580071598	-0.558897599388836	0.0358822994590175	1.15862984487427	0.0580624830706013	0	-0.037409644051965	2.3434694297478	-0.037409644051965	0.190103241163106	0.196136433985372	-0.486417197195939	2.86390284793596	-0.275431128222981	3.70817251945656
-0.732853806297125	-1.07867886267235	0.154918344691396	-0.355779410672021	0.537074701404184	1.16354808877612	0.0239996935219221	0	-0.154326574858834	1.95481290443686	-0.154326574858834	0.0796165133301568	0.0803289925823248	-0.872496483874072	1.63348518200542	-0.626981430776162	1.33471132365379
0.986365859895462	0.107188816567081	0.888148887548596	1.32441739035745	0.972917609567314	0.0114894423970512	0.788808446453808	1	7.34415595349318	6.46942932691523	6.46942932691523	0.804949375492305	0.83199162495924	5.94573939235352	4.845581283428	5.39472794593741	5.26109256811028
1.73863376690625	1.59848754832474	0.540168670704588	-0.0206222292289781	3.0228473754266	2.55516244214925	0.291782192810762	1	5.02822968444352	7.65761712768736	7.65761712768736	0.992349033276506	0.974601709774837	4.05707614759379	8.03339408129782	2.43056509970609	7.2851178004323
0.881178808925443	-1.51532414406497	0.9064777395688	1.16812642718924	0.776476093299262	2.29620726158622	0.821701892333761	0	6.78184823524322	4.33856680759212	6.78184823524322	0.52935974579657	0.40509046546994	5.47529246711606	4.70236337270894	5.04026715719746	5.20480555672317
-1.94365090132398	0.433676020596611	0.998744878685102	-0.607357120914811	3.7777788262175	0.188074890840513	0.997491332699719	0	0.376506988585764	5.51417172156221	0.376506988585764	0.353844862966918	0.31463700554184	0.603499460760964	5.07963757540891	-0.276189133615638	0.755562488027973
1.39957618540294	0.899544753321039	0.555207257624716	-0.0128416593054387	1.95881349874706	0.80918076322741	0.308255098919157	1	4.37723014338636	5.65394050995521	5.65394050995521	0.944717553355898	0.924890538483297	3.27318780227146	6.59408979893219	2.25523135307547	6.57172889323616
-0.056055946186268	-0.989532202288876	0.334101408254355	-0.250936878426421	0.00314226910283777	0.979173979366672	0.111623750997543	0	-1.4607466361482	2.15920943947238	-1.4607466361482	0.176790737893622	0.192753217209092	0.0264692446630838	2.383044639046	0.381981799635279	3.11445602501029
0.52491427931929	-0.0527994015224791	0.66869679139927	-0.969113640406662	0.27553500063329	0.00278777680113197	0.447155398827679	0	0.4537979315397	4.27373449894271	0.4537979315397	0.588595358626802	0.662097973238967	-0.118593975475811	4.88044435849121	-0.0614603379291212	5.72616234550017
0.62203323587106	0.823610902622057	0.874036455061287	-0.30331195336701	0.386925346528222	0.678334918917919	0.763939724776101	0	3.50478824123753	4.10974400459195	3.50478824123753	0.893624043130037	0.887062837793173	1.90501098484647	5.13290384718046	1.77671586736763	5.82100423764684
-0.0966860732067051	-0.255509102547389	0.977935023372993	-0.655267139665184	0.00934819675213235	0.065284901484572	0.956356909939536	0	2.58916565052814	4.64670674840787	2.58916565052814	0.466976920871946	0.553911879404273	0.564811427471339	4.35537630039404	0.787596206842964	4.78019461761709
-0.0752631976487263	-0.220684347251213	0.403964653611183	0.857447324947049	0.00566454892031124	0.0487015811216939	0.163187441367203	0	2.50057178345159	1.44063582819135	2.50057178345159	0.301499309073543	0.387115604874739	2.41592214920309	1.54619661386358	2.78985639922695	2.28201809085864
1.0191570693309	0.307726791210618	0.734376102220267	-0.290983583023627	1.03868113196715	0.0946957780287832	0.539308259512232	1	2.99472614562033	8.05033678984421	8.05033678984421	0.823796173286821	0.841554242702118	2.28177988457142	5.89790245359104	1.78645641833587	6.37099785837368
0.711601922486244	-0.0600132533332709	0.316131801577285	-0.0827812044442989	0.506377296086118	0.00360159057564335	0.0999393159684999	0	0.136680283186313	0.918588848270205	0.136680283186313	0.524278639667553	0.597692456764179	1.34856896359508	3.79484193578055	1.1932100387287	4.60670744823714
0.990262246044231	-0.555652889939218	0.456635249080136	-0.827844692804802	0.980619315940566	0.308750134097804	0.208515750702478	1	-1.04372649936295	6.17218523560071	6.17218523560071	0.528039937315959	0.567390187646744	0.538597033223342	5.57285833855438	0.116083099644048	6.15665229145321
2.38292669523033	-0.138615019460891	0.238722753245384	0.215199005610929	5.67833963484133	0.0192141236201432	0.0569885529170563	1	5.93586497449291	9.69165573029094	9.69165573029094	0.904189467166813	0.865337468720453	5.90957474234563	10.5660318492847	2.74384711605147	7.82973427978777
0.664415863694087	1.88283979238647	0.692342669470236	-1.61193635690363	0.44144843992836	3.54508568379393	0.479338371969172	1	-0.874150786117828	5.47366799514961	5.47366799514961	0.987859004060613	0.95738843143621	-1.17944556991027	5.85371348257439	-1.24824379624083	6.62952437815109
0.207381157385307	0.873668679606028	0.416348195634782	-2.94987178428323	0.0430069444384694	0.763296961724541	0.173345820008339	0	-5.21361593587922	4.02290914889607	-5.21361593587922	0.758898492949618	0.754061744533168	-5.14063658845758	5.30241349931476	-4.84424204275206	6.16689889018686
-2.21063311057562	-0.914597072827623	0.68979843868874	1.88010634326583	4.88689874957324	0.836487805624857	0.475821886017424	0	4.35625943327367	3.22650025477955	4.35625943327367	0.0674433554153314	0.0464388368390893	5.20104107010338	2.63469582311596	4.06671962125893	-2.62112762729833
2.69171400324612	-1.24491762233132	0.949682663427666	0.757261697422699	7.24532427527123	1.54981988639107	0.901897161215065	1	8.45826399125455	15.0680954552983	15.0680954552983	0.946851307673909	0.856025932499267	9.53608154336707	13.74972043704	5.45844922660771	9.59915068675032
-0.482676821796308	-0.359982240682608	0.0509467560332268	0.634728634060444	0.232976914299385	0.129587213606871	0.00259557195030914	0	1.89805542449572	1.06992502437647	1.89805542449572	0.136092020105809	0.185348347310707	1.17305313148138	0.713297640631159	1.37205940544714	0.809574076274468
2.37473471509539	1.32877470094798	0.61861554463394	-2.23650826580299	5.6393649670792	1.7656422058794	0.382685192062746	1	2.72868131384209	12.4051857973931	12.4051857973931	0.994994155828678	0.98307946448701	1.47419810769145	13.4537666897484	-1.56530388468666	10.7310450085619
0.374643568004988	0.292679118416953	0.746652150293812	0.677129117027189	0.140357803047508	0.0856610663573248	0.557489433538373	0	2.9440843476628	4.97736162397397	2.9440843476628	0.682676753526667	0.736775512842513	3.25400956014475	3.32900349702473	3.38483927498069	4.16764134502269
1.53843019889679	-0.701505236840661	0.686987440334633	0.519814270578053	2.36676747687763	0.492109597314873	0.471951743177531	0	6.60147635415004	6.92091352342737	6.60147635415004	0.738031311063801	0.719002013111339	4.98263049321242	7.04637140194706	3.70181253267895	6.70985137817777
-0.109710321176239	0.88223456781802	0.874473878182471	-0.0776550413999491	0.0120363545725935	0.778337832653049	0.764704563623491	1	1.39549922424864	3.64195955406709	3.64195955406709	0.809651890588797	0.803021073045442	1.46631258956212	3.51772929606133	1.76564371487918	4.03345662497502
0.511470754698125	-0.133370388722892	0.799191204365343	0.825038762653747	0.26160233291147	0.0177876605880953	0.638706581134927	1	4.70736602579359	3.64724363390003	3.64724363390003	0.603458938103682	0.675377162819817	3.88053401972898	3.66289106872999	3.88188596474537	4.45531163666413
0.213957979642262	-1.12067849929142	0.882555759977549	1.1205690307062	0.0457780170525985	1.25592029877406	0.77890466946955	0	3.46804192077384	2.82655462440828	3.46804192077384	0.357979691728907	0.351311499495964	4.30742769019658	3.01952203717981	4.46058842086256	3.73725402162709
-0.186120699373496	0.461192454211788	0.980855226283893	-0.122163599186946	0.0346409147352791	0.212698479821893	0.962076974928427	1	2.13557089126185	3.77724497913085	3.77724497913085	0.680746100270191	0.725599501685312	1.59812498258814	3.79664205216818	1.83318772321782	4.13765093843784
-0.120393824622494	1.52414281017881	0.548589494777843	1.94533707765883	0.0144946730072317	2.32301130581976	0.300950433780609	1	5.28722017211726	-0.0368087668702199	-0.0368087668702199	0.918326909674131	0.849248119219041	4.89225217066244	0.87790628711923	5.28551089080265	1.57422019352102
1.01283433584425	0.434468298132828	0.781012962805107	0.988362699499805	1.02583339186507	0.188762702082436	0.609981248069612	1	5.18314992749754	6.11104112400601	6.11104112400601	0.857554315522362	0.866715537711386	5.02856476965291	4.90604535380984	4.50925191859319	5.37025900540359
-0.2014581469715	0.192000371138929	0.579484195448458	1.22438538128579	0.0405853849811904	0.0368641425174864	0.335801932774547	1	4.27384278123691	2.19444936994249	2.19444936994249	0.448467332818495	0.531288270675785	3.39324492976137	1.47768384417637	3.80832778215314	2.07877242141541
-2.0376824944408	-0.656243128417058	0.0767738979775459	-0.315117614832637	4.15214994815048	0.430655043594607	0.00589423141066662	0	-0.642576586879004	2.66723934743805	-0.642576586879004	0.039696504529968	0.0343620775464967	-0.523187769978068	2.83551336353782	-1.54689502253619	-1.7177383578974
-0.195889248829828	0.568398530869528	0.468793058069423	-0.131122855661501	0.0383725978071142	0.323076889894637	0.219766931294081	1	-1.75646698155581	3.3164983678198	3.3164983678198	0.560400746323475	0.605891428079116	0.378564786153046	2.39050680357565	0.802308607406175	3.002405504779
0.539790605536274	-1.07057053489039	0.150682332459837	-0.922585422453901	0.291373897825217	1.14612127017549	0.0227051653155369	0	-1.32304103787223	2.3982886946335	-1.32304103787223	0.235494016237733	0.23637329965309	-0.886423108360677	3.77165718951049	-0.973680126835973	4.58441029802687
0.61645571635144	-1.65314902448089	0.556273398688063	0.407369085480355	0.380017650222367	2.73290169714212	0.309440094087969	1	3.24618484649926	4.76225598995975	4.76225598995975	0.336750902185138	0.221211259793491	2.6326153055862	3.64185939471429	2.61267620754312	4.50785059445242
0.616567817477434	-0.0433527684937541	0.0559788381215185	0.264011434380507	0.380155873548886	0.00187946253607304	0.00313363031743517	0	-0.480323519190463	2.8809958668034	-0.480323519190463	0.415135094146792	0.496679357337926	1.58184522236639	2.79793698622356	1.33451157279507	3.5343474511549
-1.69210152086908	-0.0345935057990383	0.736541553866118	0.0912835539416647	2.86320755692746	0.0011967106434681	0.542493460571516	0	-0.514009424409997	3.65900919565014	-0.514009424409997	0.185559314885487	0.195329446575748	1.19651239307267	3.22771208675537	0.811655807749537	0.135310455321247
0.368742058011194	2.36505553200281	0.00219596992246807	-0.680687428865753	0.135970705346331	5.5934876694571	0.0000048222839003844	1	-0.899652231695589	2.26871853960161	2.26871853960161	0.989490639423663	0.923957834829911	-0.785925496260397	2.94770466527122	-0.878580033872592	3.68009058512568
0.967859209947064	-1.2163473078919	0.0873145037330687	-0.231969495130984	0.936751450279354	1.47950077341587	0.00762382256215207	0	1.18785311152648	3.37582566622663	1.18785311152648	0.309467381921713	0.268752689015277	1.19692866929785	4.29673648823561	0.603299478192858	4.79159828837339
1.27657868146766	0.170906323349044	0.901602014899254	1.98511178276459	1.6296531299777	0.029208971360688	0.812886193270394	1	8.99516814750676	4.87562186970595	4.87562186970595	0.870063420546445	0.87862241074658	7.94215047264467	5.34405928491537	6.97118724465524	5.36125927912336
-0.224961271044116	0.805053093622193	0.974157940363511	-0.929159357105225	0.0506075734697842	0.648110483550664	0.948983692773279	1	-0.196299020428673	5.31559479935236	5.31559479935236	0.788974500084945	0.790626413962805	-0.122367692126369	4.42700590896634	0.132417458646782	4.72523175884908
-0.321892586182801	1.05059284411588	0.310750598087907	-0.406090232626196	0.103614837039452	1.1037453241075	0.0965659342119918	1	-0.166981409449452	3.1861908850555	3.1861908850555	0.696206853305142	0.660982592772417	-0.551095368659394	2.16929588527436	-0.15669317762023	2.61542955809207
1.48783783187804	-0.0107244846593236	0.641993848606944	-1.40343255381246	2.21366141396755	0.000115014571208067	0.412156101649156	1	1.1152367356905	9.85052059941811	9.85052059941811	0.831829728123711	0.837794802345989	0.782105300438028	8.37028626755653	-0.381187644507816	8.13816588906539
-1.66792804577932	-0.743256141429252	0.653567733475938	-1.24072906757593	2.78198396589722	0.5524296917723	0.427150782240875	0	-0.93317689468218	3.9104753290521	-0.93317689468218	0.0937292545859591	0.0886814450595738	-1.76141729070799	4.11389540348747	-2.07938714383825	1.14023937647196
-0.436829976913125	-0.0657840518699871	0.612281953450292	-0.286765201435186	0.190820428729921	0.00432754148043315	0.374889190520906	1	0.988373817585379	1.86436872199087	1.86436872199087	0.32567664295664	0.408982020184342	0.167207376886029	2.64935912176782	0.606640488130315	2.92353550648172
0.457462079357455	1.93975599193716	0.881321312626824	-0.391287301787077	0.209271554050046	3.76265330825611	0.776727256090268	1	0.103868807567524	6.23336706055325	6.23336706055325	0.989730933458969	0.961460236294841	1.49523219073836	4.82600695936412	1.50258723144012	5.55281627112285
-1.61777376538123	0.482739008175833	0.781496428418905	-0.616901564232573	2.61719195595575	0.233036950014587	0.610736667631504	0	-0.834243293066626	2.17767599246626	-0.834243293066626	0.349409053983816	0.336846278343555	-0.199801952597686	3.84968120151509	-0.510362353530093	0.998801145271145
0.279627862431757	-2.04447707255807	0.304384055547416	-0.773844309532882	0.0781917414481539	4.17988650021563	0.0926496532714926	0	0.0867394529050205	3.09583240269155	0.0867394529050205	0.207896168092103	0.085069675672429	-0.729769626695015	3.33932873811499	-0.534816432550517	4.22685547737479
1.87786402105219	1.42345912865025	0.0540132336318493	-0.196626923218971	3.52637328156231	2.02623589093773	0.00291742940736874	1	1.13773567138303	8.3602839823752	8.3602839823752	0.98185526571454	0.950493425711165	3.33989684305947	7.91674459403262	1.20357138288237	6.67388216583195
-0.00406065343634058	0.540502660915081	0.446318725124002	1.13402054312043	0.0000164889063300646	0.292143126456283	0.199200404396314	1	0.340643111599335	0.396740298291815	0.396740298291815	0.588232288526407	0.63611627456416	3.1308500688994	1.49975365089479	3.48916596662467	2.29468073136907
-0.278454024963586	-0.033571771837525	0.426017517456785	-0.357801185526678	0.0775366440184215	0.00112706386431084	0.181490925180042	1	-0.211565118479116	0.802878511787256	0.802878511787256	0.312436482589057	0.39820656869388	-0.23170017783859	2.40493687544266	0.197545060434668	2.92155639752238
0.474911714034054	-0.0178636211100986	0.636926776496693	-1.2832038636231	0.225541136126763	0.000319108959165162	0.405675718618469	1	-0.90258595454784	5.36722711051784	5.36722711051784	0.574960233047924	0.650955167728526	-0.911250964936996	4.94889511284674	-0.803442822625443	5.81487045671986
-0.279072170787307	-0.149789719793403	0.744702401338145	-1.06905180450069	0.0778812765079397	0.0224369601557863	0.5545816665588	0	-1.4263751998227	5.33901431305333	-1.4263751998227	0.37667968686013	0.465026494995269	-1.04879359374547	3.80429251115612	-0.641814088991454	4.22369722211043
0.813400374079065	0.25655948095525	0.58935232157819	-2.00434764907113	0.661620168551962	0.0658227672680271	0.347336158949602	0	-1.07951199255073	5.52193941036993	-1.07951199255073	0.733972273578037	0.771964543854452	-1.96361975203953	6.34645813660069	-2.16183887784483	7.06303333628351
0.904435464449695	-0.503866933037016	0.46285373903811	-1.71051632221807	0.818003509354336	0.253881886208129	0.214233583741559	0	-0.238244787188735	5.28598288727409	-0.238244787188735	0.514456247899843	0.563384004357069	-1.43763213478779	6.07200962506823	-1.74580677239411	6.73443695793915
0.00269166123012091	0.277011251660008	0.219372193561867	-0.747420182762966	0.00000724504017773599	0.0767352335462443	0.0481241593081452	0	-0.231109913533341	1.61837044332061	-0.231109913533341	0.410886284528642	0.491078904479229	-1.1097610616723	2.67906570414598	-0.82784402100669	3.41398373471254
-1.17669215774973	-0.931356024820741	0.453479377552867	-0.976415461234376	1.38460443410971	0.867424044969893	0.205643545865736	0	-1.95470639227997	4.2361802955176	-1.95470639227997	0.0891244782159206	0.0893995873580418	-1.7632562518668	2.85915222694838	-1.60799692843414	1.54868580114834
-1.31822072745909	0.200146875274757	0.767554111080244	-1.14902611060112	1.73770588630277	0.040058771682249	0.589139313436184	0	-1.41784338271689	3.06865384812906	-1.41784338271689	0.293597572471045	0.325199129558119	-1.4388063606537	3.9111250295593	-1.43869349068691	2.0747741976106
-0.592997365655317	1.10683742066645	0.258239950053394	1.98924365380742	0.351645875674146	1.22508907578755	0.0666878718035794	1	4.19120407612821	-0.958698441020276	-0.958698441020276	0.65272052335829	0.598082654398787	4.1707415409396	-0.167543994464706	4.49757964631072	-0.130158871346213
0.797380500549836	0.509206113653801	0.707341745495796	1.7511310826985	0.635815662657106	0.259290866182408	0.50033234492104	1	3.69901581266029	2.67818642064789	2.67818642064789	0.825076855716625	0.839116149706647	6.03689882444417	3.37165779369306	5.7953365079658	4.08951793606113
-1.95820517465693	1.03374967645111	0.778725549811497	2.56440930061295	3.83456750605316	1.06863839356278	0.606413481929219	1	5.46885532567834	1.17438805569769	1.17438805569769	0.550799324106598	0.408085173165665	6.59506596502933	1.70670703775185	5.81547674704476	-2.45818257341654
-1.88632515873255	-1.09086876180262	0.386501422151923	0.776495901541338	3.55822260446736	1.18999465547678	0.149383349325459	0	2.778525841241	1.48675412677324	2.778525841241	0.0496212726967515	0.0356582014338049	2.03603523547626	2.13381342634697	1.40882924281714	-1.63841724483603
-0.653779824760103	0.0547927844725968	0.3085606188979	-0.161248544839263	0.427428059263351	0.00300224923026045	0.0952096555346551	0	-0.111673047196987	2.29466692663809	-0.111673047196987	0.236295220476817	0.303170555324271	-0.231833097732576	1.75830263384637	0.127110445773843	1.67814098178321
0.394394847980585	0.617250302722063	0.110781809082255	-1.04326069445062	0.155547296113628	0.380997936210478	0.0122726092235371	1	-2.79397275850758	3.59439416860837	3.59439416860837	0.614759769342667	0.64839656386328	-1.39095820897274	3.47347791584665	-1.3953790723409	4.2825440482459
-0.913566048164992	-1.06800486773328	0.479890600079671	-1.10076626213621	0.834602924359801	1.14063439750199	0.230294988044826	0	-0.698633023971148	3.2880540187875	-0.698633023971148	0.103716948600993	0.100961544195934	-1.96142409388285	2.91408132698882	-1.64081720637723	2.28644068640751
0.886749037096059	1.56581433705846	0.736742089269683	-0.496873947470779	0.786323854790788	2.45177453813782	0.542788906101457	1	2.05547469097998	4.99571363402943	4.99571363402943	0.980157580428874	0.953362182723154	1.61230809236984	5.656552481656	1.28072936365065	6.26258447499819
0.333369970155182	-1.03480801098526	0.517722210148349	1.28052092659645	0.111135537001267	1.07082761959927	0.268036286880892	0	3.13338463470111	2.94283344237737	3.13338463470111	0.288339922608846	0.296646238293558	3.95606232897804	2.13554036143751	4.15107296079202	3.06251514717465
-0.17063961823861	0.16451870850584	0.923284923192114	0.666470562339114	0.0291178793126185	0.0270664054484295	0.852455049393867	1	2.96389244724338	-0.118512762283667	-0.118512762283667	0.560707207779217	0.637766921353262	3.08325701652538	2.95258572495721	3.3546480748623	3.37397478145105
0.81882813653178	0.151832330355081	0.0144585827365518	0.889500197272317	0.670479517176107	0.0230530565410543	0.000209050614749713	0	3.01456765862135	3.7767765695245	3.01456765862135	0.52554020528987	0.589704339846603	3.17221236475654	2.76361027228137	2.67314047013493	3.35219570662344
0.388365162819368	0.121670301966854	0.916286318562925	-0.187121427736611	0.150827499691714	0.0148036623807055	0.839580617585598	0	1.5475337220745	4.73624090364435	1.5475337220745	0.681801508563871	0.742762410308139	1.91488726787651	4.60245231457179	1.94681986666828	5.30485033108922
-0.445935027212156	-0.210424583643468	0.579609635053203	-1.55363634292591	0.198858048494706	0.0442785054015269	0.335947329046507	1	-2.72105495701769	3.14147479260436	3.14147479260436	0.278997198244612	0.35688892466397	-2.52764904740122	3.65260780364152	-2.07307312526255	3.91058272081048
0.23111493441816	0.449936787146205	0.808568852720782	0.326402671779581	0.0534141129111104	0.202443112427449	0.653783589590202	1	2.22468960321073	3.98780160634683	3.98780160634683	0.718635340759118	0.759719629935766	2.49486832911386	3.51573915850556	2.69052392248483	4.28869690914353
0.647513357977592	-1.03116449189746	0.433558796532452	-0.214611972064497	0.419273548759417	1.06330020935015	0.187973230050668	0	1.70955167413005	2.73949060965011	1.70955167413005	0.341874911520162	0.341648192247084	1.16426499246617	3.97707851504491	1.11061137743903	4.83631309682732
0.356283344862047	-1.28936418822322	0.314499920234084	-0.303958307149332	0.126937821826088	1.66246000987253	0.0989101998272453	0	1.22490019784844	2.42768606846681	1.22490019784844	0.22325635638392	0.19772850728084	0.35724760301992	3.1119799721738	0.502905928096285	4.01623877664722
-0.658010207949479	-0.654568638113246	0.408825774909928	2.18417322839228	0.432977433765716	0.42846010200143	0.167138514230703	0	5.05489871733458	0.149004368942969	5.05489871733458	0.143588280486014	0.176579557677914	4.78143094126706	-0.0582883264299289	5.15261035758831	-0.108109787187308
0.855202205064192	-0.0573241038477797	0.29758920124732	0.869691283218553	0.731370811546656	0.00328605288195103	0.0885593326990177	1	5.09230369015649	1.81332956285159	1.81332956285159	0.562248545419864	0.626557233869145	3.53918237759021	3.35566320712307	3.21230849573947	4.06855024891182
1.15293622555862	1.25674782035705	0.12014522193931	-0.228406203687321	1.32926194020535	1.57941508397219	0.0144348743548462	1	2.11581889887962	4.81428400827831	4.81428400827831	0.935942349210413	0.893400087442647	1.6070722386071	4.97482964796761	0.795726480597725	5.26424627021958
0.276274556543337	1.58745413986454	0.278371958294883	-1.90344641952332	0.0763276305932173	2.52001064617308	0.0774909471649283	1	-2.81396779958926	4.05727420370456	4.05727420370456	0.932714389897967	0.863965381719556	-3.10997137182829	4.25571403278102	-2.91494080559372	5.12418318904381
0.144104662462187	0.319481462544746	0.275559100788087	-0.286641470723756	0.0207661537433408	0.10206840490973	0.0759328180271389	1	0.773142086063026	2.26672545593641	2.26672545593641	0.481561654799595	0.556388624397848	0.0734446443748104	2.61249971894392	0.323826975986546	3.45330664846531
-0.075625080779838	0.381591622693148	0.340280443895608	0.990388920100186	0.00571915284295702	0.14561216650959	0.115790780497792	1	2.22837199621452	0.033146230919697	0.033146230919697	0.470626884170007	0.541121109221626	2.5864159520187	1.29998669784717	2.93834121902827	2.02857052736596
2.16141584630279	-0.243644883639445	0.018340933136642	0.37282099271425	4.6717184606488	0.0593628293236788	0.000336389828322772	1	5.99390047273508	9.85203081821658	9.85203081821658	0.814693347137046	0.774561451769255	5.29489353976759	8.8365744828796	2.49121718012873	6.72959544075493
0.276315532135793	0.0480530840530341	0.760895355604589	0.272107368015517	0.0763502732994864	0.00230909888700796	0.578961742180634	1	4.20373458065433	2.03350401072959	2.03350401072959	0.582112896928664	0.659971913260357	2.32175598279348	3.51404194993524	2.51446721994702	4.32911122420112
-0.158294028699944	-1.40454586110179	0.447165116900578	1.04509363912809	0.0250569995220587	1.97274907593817	0.199956641772708	0	2.38345489511684	-0.0537721745921067	2.38345489511684	0.163028589022215	0.13296154992247	2.8050844801563	1.37305587128519	3.20716286647634	2.03575414954784
-2.50791780219725	0.289933728895764	0.601177753414959	-0.169009987214824	6.28965170257791	0.0840615671514025	0.361414691201057	1	2.29594758404392	4.29829884583954	4.29829884583954	0.164276577473162	0.117374316955923	1.11514512537433	5.00619529774636	-0.52199871835474	-1.71941322607841
-1.56528176503053	-0.535553582293745	0.104893390322104	-0.345802025216759	2.4501070039371	0.286817639507663	0.0110026233332653	1	-0.891099117493267	3.39730689706077	3.39730689706077	0.0586751499543396	0.0635685536573553	-0.865182167892211	2.05482727453767	-1.2470690667176	-0.599415532681888
-0.0776732006105648	0.334678773100549	0.031701092608273	-0.253966133668967	0.00603312609308904	0.112009881164089	0.0010049592725583	0	-1.29777623178176	1.76278001919365	-1.29777623178176	0.353126672416143	0.428251753225604	-0.382937182540778	1.84312621747778	-0.232474912221457	2.40753144065235
0.206294044843098	-0.345981339154502	0.184627242852002	0.734512927460703	0.0425572329377261	0.119703087043142	0.0340872188031323	1	3.0490032729287	1.90258833691807	1.90258833691807	0.274145598800906	0.352182652914331	2.13545440723794	1.68240082892923	2.28913454175138	2.52051851018741
0.276872458861614	-0.661615734836447	0.0314012137241662	-0.269348130964323	0.0766583584760763	0.437735380583172	0.000986036223350761	0	0.268056410386366	2.04698785574273	0.268056410386366	0.200517031908682	0.24846353958673	-0.0267686812598229	2.44407509051637	-0.0337506541450755	3.19346281783531
0.821506780448618	-0.219111376802046	0.938818556489423	0.760301142439061	0.674873390323053	0.0480097954440883	0.881380282008884	1	4.18293423048504	5.23244194544591	5.23244194544591	0.706116458017113	0.753764943756746	4.61264481607927	4.97383779399419	4.2248626358892	5.49263472079859
-0.194152409320457	-0.366904910633707	0.490891303867102	-1.2281836193586	0.0376951580449381	0.134619213447128	0.240974272212343	1	-0.138214638608076	3.93660548776967	3.93660548776967	0.269823029587774	0.345917401291154	-1.8493253753403	3.38717306420911	-1.41294499836568	3.98851128912387
1.21458879448256	1.09457820784237	0.802482597995549	-1.27106502138202	1.4752259396826	1.19810145308341	0.643978320085687	1	-1.00004921862528	8.23646441008381	8.23646441008381	0.96511814365337	0.946554530074992	0.81513519052542	7.61985344166692	0.0287570691922672	7.78086553196721
-0.921516042869578	0.209208082437128	0.559593530604616	0.127383608306443	0.849191817266006	0.04376802175702	0.313144919494539	0	0.567730166499242	3.39521818198894	0.567730166499242	0.300221042997738	0.35580280180567	0.732343232832352	2.0450482082544	1.04042577263359	1.39815867457114
-1.20844272044307	0.432491426153216	0.109860157826915	0.760383157988027	1.46033380859184	0.187048833696042	0.0120692542777548	0	0.955994804300368	-0.160178296035062	0.955994804300368	0.209976981618651	0.232490792633564	1.33214741295568	0.737241190884048	1.27377904505643	-0.751722595969819
-1.22898617755381	-1.24085358580078	0.0105141983367503	-0.407652916022205	1.51040702461834	1.53971762139464	0.000110548366664522	0	-1.40929838569856	1.2049684597663	-1.40929838569856	0.043486874938967	0.0353839939385933	-1.18429459983626	1.61297159059061	-1.34079487430409	-0.0198012207066007
0.742297024186518	1.49682170962802	0.432310795644298	-0.577421344918043	0.55100487211616	2.24047523041374	0.186892624030606	1	0.603382309272649	4.92420430122721	4.92420430122721	0.958756113044734	0.916983621910491	0.56702715113156	4.5466049202522	0.422574130412793	5.34921962469865
-0.082919942339226	0.159370441160762	0.207122195744887	-2.83937616690889	0.00687571683754057	0.0253989375157759	0.0428996039701833	1	-3.64647627292879	4.90978912357849	4.90978912357849	0.346647991527864	0.431854829608826	-5.53768676089975	4.33851688005693	-5.21684721973206	4.9812365016442
0.789817921820499	-0.856281403403253	0.806289933621883	0.374320874220963	0.623812349628852	0.733217841814245	0.650103457059981	1	1.2312621896344	4.48630029931104	4.48630029931104	0.527558042446444	0.542271774441276	3.41145025525198	4.8121869663891	3.14876539609921	5.4618062371056
-0.267706421557085	0.309046645446821	0.510993918403983	-0.902854978742815	0.0716667281428996	0.0955098290619332	0.261114784645857	1	-0.228273566581846	3.66243212206394	3.66243212206394	0.45264503459919	0.527201131891679	-1.19630150162268	3.07568073386627	-0.751237273805955	3.59512423131794
-0.591892102212813	0.870434029844877	0.538686544867232	0.402574906183067	0.350336260661903	0.757655400311992	0.290183193620997	1	0.456954878529992	1.25039824057544	1.25039824057544	0.628039212596053	0.618184280480616	1.36158078672407	1.79128847796705	1.78096856496707	1.83722255403717
-0.368352575126506	-1.38367713830156	0.928100060904399	1.4272117229534	0.135683619602328	1.9145624230584	0.861369723050748	0	5.28555414547392	1.78708857495025	5.28555414547392	0.233273688251445	0.191498171757977	4.52121259373866	2.11738690094252	4.80231947400185	2.3055710988206
-1.85261682424173	1.69010697003056	0.0761677462141961	-0.495919045927329	3.43218909746351	2.85646157014588	0.00580152556335018	1	-1.4937999147253	3.37358005700166	3.37358005700166	0.70141285673754	0.401163731815342	-1.04348656670889	2.60898929481873	-1.79993684540927	-1.16140375138874
-1.16961526041411	-0.158030705178362	0.0220642206259072	0.696725381553881	1.36799985739358	0.0249737037791704	0.000486829831828708	0	1.79209463954652	-1.41903465287804	1.79209463954652	0.096888105023643	0.123307020431367	1.10592650155823	0.636200997147427	0.995455126779164	-0.805121534963306
-1.44203464635845	1.12117078064864	0.557826150674373	-0.152545773297634	2.07946392129814	1.25702391938029	0.311170014376188	1	-0.0603226699864778	2.7921692260912	2.7921692260912	0.60007409876444	0.489537081148341	0.193206679559389	2.63149819888309	0.121200074138576	0.497000125827966
1.05432227197535	0.0722613190889151	0.104658766184002	0.368604635711658	1.11159545318326	0.00522169823647	0.0109534573391576	0	1.85248974579221	4.92667451418444	1.85248974579221	0.600924257894984	0.649932990139824	2.62591663983497	4.09293836073367	1.93081409818416	4.50695720238911
-0.5973300913628	-0.332422844566724	0.263087520841509	-1.15579938527956	0.356803238047491	0.110504947589832	0.0692150436225315	0	-3.62645248756405	2.05885136283161	-3.62645248756405	0.162643458316103	0.216016281334217	-2.33247341004524	2.54763859251434	-1.97409769536059	2.54834516689298
0.78945985279018	-1.83492004662686	0.140002782456577	0.417823594928106	0.623246859167492	3.36693157751313	0.0196007790955836	0	1.09872966186239	3.82355468277454	1.09872966186239	0.266005655312304	0.137563688846345	2.27782592679496	3.27092853461859	1.92907317640905	3.96463459398349
1.51649060169196	-1.10017221858719	0.15298340911977	1.30496154444897	2.29974374502004	1.21037891055106	0.0234039234659069	1	5.08978827276921	4.40936813138173	4.40936813138173	0.514650990668321	0.441135759156421	5.63002313268375	5.1271724977026	4.25564981982524	4.82398037224033
-0.191774809109942	-0.0413402999174309	0.569615795975551	1.79671185562111	0.0367775774091548	0.00170902039726314	0.324462155024861	0	4.27376637196468	1.24829198983087	4.27376637196468	0.372206110741164	0.462192796171314	4.56546113525257	0.971563210583109	4.97416604830352	1.5910685236997
0.283878906352351	0.827852545117142	0.0585492693353444	-1.18738065485708	0.080587233471807	0.68533983645693	0.0034280169397027	1	-1.47427985102028	3.07649989590109	3.07649989590109	0.659786908393718	0.66427076712545	-1.89062468783901	3.28731627474074	-1.866874633934	4.04972085819497
-1.75106751939608	-1.88167865415457	0.629617034923285	0.533685008357217	3.06623745748394	3.54071455750096	0.396417610665589	0	1.79920562085452	2.59527382190234	1.79920562085452	0.0658399788243892	0.0223449147503522	1.90588487707391	2.65996961968555	1.4744498691232	-0.604138747018959
-0.818669777519803	1.37544111232424	0.736000302946195	-0.508024170765753	0.670220204624323	1.89183825347175	0.541696445936891	1	1.01050970983276	1.69450477461636	1.69450477461636	0.842840738969352	0.750873159568765	-0.177360727949102	3.038489584786	0.145166604787341	2.54982898392462
0.0562148493828386	1.39899046430298	0.374222953105345	0.522720628103725	0.00316010929113523	1.95717431921066	0.140042818630886	1	0.377635267370849	1.81086486254566	1.81086486254566	0.887397773145391	0.822401544813165	1.80436761113203	1.96413320165909	2.12759122683378	2.78866311460983
0.299086903336152	-1.14331625591094	0.705223096068949	-0.178463862456432	0.0894529757472089	1.30717206103021	0.497339615229073	1	1.74432371368832	2.96733849335398	2.96733849335398	0.323453574642649	0.313567061890696	1.28765982552078	3.79415923039253	1.49180504878562	4.64041846107656
-0.759398117298882	0.47230056219311	0.0534452190622687	-0.248033265601507	0.576685500557087	0.223067821047928	0.00285639144061389	0	0.00584653433430837	0.826772100291683	0.00584653433430837	0.271959183579987	0.315366574591489	-0.770710349374177	1.3806653949241	-0.621699384442015	0.962823124935325
2.6848589992268	-1.03363921335421	0.583758063614368	0.682099496739719	7.20846784572913	1.06841002338351	0.340773476834797	1	9.08808860480178	13.7972994758351	13.7972994758351	0.921536883521211	0.825378118253719	8.47413100143231	12.7388389847623	4.58021860981493	8.84670194825391
-0.458390139092389	-0.125199978688284	0.264166612643749	0.746201526735843	0.21012151961714	0.0156750346635467	0.0697839992356723	0	1.34398715136213	0.394217180553034	1.34398715136213	0.21676480693387	0.287642866720704	1.67686591379105	0.983886593553049	2.03642030377843	1.23467519093083
0.0642435566300379	0.928662738846683	0.180024056462571	0.279077037786067	0.00412723456847689	0.862414482522222	0.032408660905239	1	0.331524079103953	1.71710063204471	1.71710063204471	0.687419768282231	0.676819309363816	1.0269557946428	1.82188115568093	1.24940137634777	2.58823946305702
0.649791867153518	0.868339647698771	0.287573993671685	0.46404938204628	0.422229470618855	0.754013743765627	0.0826988018362826	0	0.749667236581243	3.19470594855922	0.749667236581243	0.812041559907069	0.800109178380906	2.33657935829094	3.10114875519421	2.22323027846098	3.94379943402555
-0.0260186347739953	-0.849174603633478	0.603837981587276	0.378460412533289	0.000676969355502558	0.721097507456074	0.364620308007395	0	0.156040261499123	2.32287104219742	0.156040261499123	0.255914121274056	0.290911959272711	1.85081819024684	2.48946695994477	2.22798577160269	3.2349874774652
-0.643567387027114	-0.386636454475566	0.41973115503788	0.278374001552994	0.414178981644907	0.149487747929436	0.176174242509433	0	1.41479572964001	2.40073329933386	1.41479572964001	0.178904390397467	0.232002538896875	0.862315615240657	1.61024844557447	1.25774848032383	1.56967018545314
1.04530566396331	-0.976163570997166	0.636088421801105	0.0912301601069542	1.09266393111377	0.952895317341938	0.404608480349421	1	2.49666878075445	5.3699443177643	5.3699443177643	0.533280399757268	0.515790811855791	2.90244334482145	5.39476487884591	2.39769562909563	5.88739292486941
1.6155453232072	0.339543659904915	0.947693025693297	0.915610225764827	2.60998669133666	0.115289896981624	0.898122070947717	1	5.08327948922296	7.94935093183113	7.94935093183113	0.935804337847797	0.929067685910328	6.64565588056519	7.80132939148748	5.07955760389587	7.11217174265337
-0.0296939710498354	-1.55907516443377	0.525834768079221	0.709899292255341	0.000881731916708463	2.4307153683542	0.276502203320928	1	2.70826183657534	1.16032238534993	1.16032238534993	0.194236206095058	0.138510850896967	2.37585662683865	2.00915970370847	2.75505743036403	2.77397000779942
0.562267345403066	-2.62932544155136	0.249275776091963	0.793932838572023	0.316144567706611	6.91335227758926	0.0621384125462505	1	3.40922629155839	2.13393269917239	2.13393269917239	0.313362946498407	0.0545646321516935	2.82766711908388	2.52000685556688	2.77047669095778	3.38814186415541
-0.0974124985026302	1.46981228187286	0.743044209200889	1.1069684984941	0.00948919486452492	2.1603481439443	0.552114696826974	1	1.26542482664186	1.53677659393659	1.53677659393659	0.928928779435268	0.874108860361712	3.60100879734176	2.13232660083548	3.95560344793832	2.763961638549
1.01645521770216	2.27347291299472	0.530395627720281	0.549337333014554	1.03318120959395	5.16867908612072	0.281319521904791	1	5.28165442448117	5.16267340500416	5.16267340500416	0.996804460393228	0.976130073139766	3.57724496032539	4.64283464734672	3.11488270789606	5.20297297209008
-1.15616739425985	-0.455033540238828	0.136336868163198	-0.152998328694666	1.33672304354962	0.207055522742282	0.0185877416205493	0	0.596207577531118	2.52283606702755	0.596207577531118	0.0847739222688787	0.104364418211905	-0.53194131400747	1.5303982496613	-0.521589223972414	0.197866373642341
2.32086022399448	0.761102487094892	0.240281187230721	-1.08947042324526	5.38639217931969	0.579276995862031	0.0577350489370049	1	1.86687207137748	10.7436445363156	10.7436445363156	0.971113267092056	0.94564557446427	3.01533108656333	11.3349719218573	0.0190217276331897	8.8083906041378
-0.603531247788338	-0.00750278370972113	0.118263706564903	-0.488032453801593	0.364249967056948	0.0000562917633948567	0.0139863042904695	0	-2.06944217905691	-0.660186388289695	-2.06944217905691	0.187742232365375	0.249698583183356	-1.13897010193033	1.722336915578	-0.887163650341909	1.64914905186008
-1.45884941443809	1.47431379971599	0.107445560628548	-0.869954917300795	2.12824161400636	2.17360118003301	0.011544548498783	1	-1.80729884956239	1.2971034329317	1.2971034329317	0.645314762401162	0.444394749509123	-1.98825486692833	2.37464303728596	-2.25239713836971	0.0845776501523761
-0.35091782719307	0.554143932569381	0.650778005365282	-0.298508586975253	0.123143321441905	0.307075498003459	0.423512012267215	1	0.55233863389092	1.85994403905203	1.85994403905203	0.577736901399551	0.620983288038402	0.280617147170375	2.82342412577363	0.714059312262284	3.20527977827824
0.146708484145002	0.203663965116151	0.737594805657864	-0.525294572640387	0.0215233793201243	0.0414790106868328	0.544046097333462	1	-0.802011281793019	5.0332322632247	5.0332322632247	0.5927109153073	0.665371701370513	0.46098380443344	3.89431697308126	0.741700781426435	4.67413863620653
1.62362120768023	-1.79913645176587	0.447200106224045	-0.196685815876952	2.636145826029	3.23689197207269	0.199987935006797	0	2.55840554946131	7.58270077805647	2.55840554946131	0.620607567466219	0.360760832818944	3.22501147060567	7.45000342935827	1.81030518299235	6.98045441445233
0.91120967677132	1.08295568079775	0.146714576752856	-1.02389991827425	0.830303075041693	1.17279300657213	0.0215251670317698	1	2.53054066043987	6.29998389703047	6.29998389703047	0.883818332070163	0.8477018189297	-0.480152060025217	4.89136906514511	-0.948178376047368	5.47227317436146
0.142458432045787	-0.350853615046856	0.840522600570694	-0.622302116573955	0.020294404860944	0.123098259191447	0.706478242070122	1	1.39250041580146	4.59433493121751	4.59433493121751	0.457696401499404	0.541140082883188	0.508180184312869	4.26513544707058	0.741333316884446	4.97288887630005
-1.38948352398816	-1.40349008471503	0.996882972540334	0.35558715707793	1.93066446343456	1.96978441789339	0.993775660940852	0	3.6682196421919	1.71262199419127	3.6682196421919	0.127158685065087	0.0841681641437085	2.29710982403471	3.38348728008122	2.06475095114552	1.14073891470015
-0.866037744672114	-0.20179666491333	0.0194547653663903	0.213605953502618	0.750021375196761	0.040721893970143	0.000378487895461301	1	-0.837406730326668	1.23904940201622	1.23904940201622	0.113954815709899	0.152472105304112	0.124051635489823	0.935134651277528	0.192956145604077	0.262736185681474
-0.163284932229294	-0.126778159792303	0.536874602548778	-0.404069681572142	0.0266619690931252	0.0160727018003228	0.288234338861908	0	-0.44061709271153	2.04351316488925	-0.44061709271153	0.344704769535218	0.433983774458204	-0.0299821172486322	2.82048759695419	0.39507783074821	3.4550109433993
2.55302611346059	1.05920687266615	0.796386631438509	1.01282233205102	6.5179423360117	1.12191919910321	0.634231666733975	1	7.91688240159791	12.2324986959216	12.2324986959216	0.99465607867769	0.98449833577975	9.18935671676865	12.199577586739	5.59332696629281	8.74326514033817
-1.86022757421841	-1.167396032264	0.524023161735386	-1.64112944133307	3.46044662788253	1.36281349614572	0.27460027403515	0	-2.25120242563341	4.19319721879317	-2.25120242563341	0.0581423402403579	0.0397511753779436	-2.73800772696769	4.47051657847109	-3.28396830917767	0.777826599002358
1.13105465184602	-0.557643627318445	0.246600081212819	0.482758608560415	1.27928462546252	0.310966415088873	0.0608116000541687	1	2.99337688620054	4.33519791365462	4.33519791365462	0.502622033045445	0.534526994186083	3.19393292284702	4.49944357563475	2.49482529542559	4.88807382923805
-0.527234257233921	1.48811992838316	0.473471881588921	1.56983056712062	0.277975962001004	2.2145009212511	0.224175622655353	1	5.76088180819053	0.40870748175966	0.40870748175966	0.863822737228824	0.766150530675818	3.68468301817442	0.664776499318557	4.0993610982915	0.841773328261833
1.66599089998742	1.35866576877003	0.292176352348179	-0.407847758248619	2.77552567884089	1.84597267122746	0.085367020871487	1	2.29743826513649	9.36294533519499	9.36294533519499	0.979120835380893	0.951438323648478	2.64162073305208	7.50238894186173	1.0983658461675	6.91310406664985
-1.1392006399734	1.16321454390236	0.967382594244555	0.387584918040847	1.29777809811581	1.35306807514598	0.935829083647325	1	2.19877429822798	4.46808307383629	4.46808307383629	0.778715701305445	0.697238747367411	2.23968294549493	3.05478294469322	2.23576979426214	1.59491447374873
0.143623234662747	1.66152394534788	0.699094995390624	-0.558288003324279	0.0206276335349906	2.76066182096439	0.488733812580216	1	-0.715995936423354	2.88502924257722	2.88502924257722	0.962201718416566	0.912539223300425	0.299999394811585	3.81235990990957	0.59608705873895	4.61116917600126
-1.09955094170275	0.204030979829896	0.746631521033123	-0.0220150362400862	1.20901227339941	0.0416286407303475	0.557458628200235	1	0.995357182360721	2.87132336289135	2.87132336289135	0.322661477553603	0.369204552502803	0.81947718119733	2.72443750261508	0.984165967893536	1.5465966566556
0.903516426361675	-0.581883686869775	0.0136319375596941	0.815603462122397	0.816341932705372	0.338588625045162	0.000185829721631397	1	2.17286113311755	4.11620249624138	4.11620249624138	0.351816558874597	0.397678123874106	3.17061904211276	3.0838949220669	2.57447595486164	3.59805256331124
1.48377948873809	0.555204061863422	0.400910674128681	-0.914014481393565	2.20160157119985	0.308251550309643	0.160729368630314	1	0.279742032701255	8.40696089868202	8.40696089868202	0.892243178936517	0.879934796219508	1.31985827722761	7.36577847808664	0.150644262965624	7.18463577653226
1.95072100640115	1.05872312582593	0.453866933006793	-0.554820797749138	3.80531244481472	1.12089465715862	0.205995192876993	1	3.29940301058324	8.38946824523539	8.38946824523539	0.978498155973263	0.95743925800919	3.36201909928579	9.31973249487507	1.29880872976361	8.01354932350889
0.797600657589519	2.41363327147105	0.121768854558468	0.532223347384848	0.636166808987232	5.82562556915204	0.0148276539404813	1	1.41342465471399	4.50244210610554	4.50244210610554	0.995307034948798	0.958237753823166	2.50745158255908	3.167086309877	2.13420116063707	3.84507031401097
1.84326625457782	-1.96498233271119	0.25720127648674	0.415709689724458	3.39763048526535	3.8611555678671	0.0661524966264082	0	3.83436546999818	6.82646682141414	3.83436546999818	0.642333105188607	0.311467442660252	4.75937395654304	7.55547342269686	2.84157132433229	6.52216613347683
1.24642390866165	0.273235703066817	0.149465684080496	0.806859181812312	1.55357256008338	0.074657749430418	0.0223399907176508	0	4.31849831190145	4.55687371933409	4.31849831190145	0.731859763593733	0.750727695944975	3.98073592644251	4.47263288632684	3.04675507779536	4.65111402668799
-0.131874911824015	0.654794582869646	0.41697818483226	1.25274819689651	0.0173909923685918	0.428755945755433	0.173870806626006	0	4.06204593671723	1.38790146398686	4.06204593671723	0.595759045853282	0.629072673604604	3.20479803997738	1.16062875206615	3.59280819329195	1.85049950554186
0.4770372382847	-0.0545986553603831	0.216229922138155	0.769852741781516	0.227564526710294	0.00298101316716189	0.0467553792278724	0	3.26249378810922	0.335652609454756	3.26249378810922	0.424585901875861	0.51032565118242	2.60648986487516	2.27498971545134	2.60041866055231	3.15031916076008
-0.971994211475933	-1.55782224848511	0.522691287100315	-1.07763260721319	0.944772747142722	2.42681015787521	0.273206181610584	0	-1.8641488359137	2.77576786759626	-1.8641488359137	0.0932074961410984	0.0592964970612383	-1.84057123842901	3.00686878398585	-1.54714135404142	2.23302320744231
-0.185202169400994	0.741500892086244	0.88780712056905	0.153781366543957	0.0342998435508344	0.549823572964696	0.788201483333108	0	1.90655962901838	1.1205497733105	1.90655962901838	0.754481469976701	0.765400182994231	1.91486823754023	3.26768989832276	2.21938318587164	3.70094443237917
1.22096370834882	-0.779085741263919	0.516633888939396	-0.399087420248963	1.49075237710491	0.606974592240751	0.266910575200644	1	1.19416384733925	4.16608614189409	4.16608614189409	0.579483723501559	0.578070785219617	2.00377356098141	6.14539915935981	1.26745751705181	6.42637941454698
0.54128414348235	0.505861498830513	0.425053626298904	-0.00585749811279422	0.292988523985421	0.255895855999053	0.180670585229849	0	1.57693462484049	3.82319280440761	1.57693462484049	0.703475958280501	0.737106901485168	1.41666077184169	3.50705301508819	1.45469619651662	4.40821937979881
0.45735733162533	0.90755170601785	0.295241357758641	0.917362355389143	0.209175728791442	0.823650099095911	0.087167459331166	1	3.777783307726	2.60699738892272	2.60699738892272	0.790442487248828	0.777670102212195	2.99483468667054	2.24733959634312	3.04668259888271	3.15486866833724
-1.03813103968721	1.28395701047459	0.22446543793194	0.276155443869339	1.07771605556204	1.64854560474686	0.0503847328259776	0	-0.644003211031918	2.13524300507318	-0.644003211031918	0.647916367498689	0.530144990797449	0.466525419265292	1.24889814561821	0.612464334162522	0.283072895050958
-0.604513230334117	-1.55786379738557	0.0531775548588485	0.155188360208886	0.365436245648989	2.42693961120459	0.00282785234076584	1	0.943833319581897	1.2850045362892	1.2850045362892	0.0692639034295706	0.0472600572367003	0.121655036404327	1.06984599086357	0.309271379608978	0.956883170464059
-0.764606013753569	1.08174184817912	0.785837001632899	-0.120114745397783	0.584622356268123	1.17016542610197	0.617539793135385	1	0.0411556859976002	2.120263521235	2.120263521235	0.75697876149896	0.706071627155034	0.759856775648234	2.84652339117799	1.07734903316552	2.44671068029723
0.395295870013499	-0.756981356946019	0.958155288593844	0.397018504856981	0.156258824849729	0.573020774763837	0.918061557060352	1	3.57388174853493	3.39877006940749	3.39877006940749	0.47936272731576	0.522559012462958	3.24811534439536	4.24648394433909	3.23684842067545	4.91440395796412
-0.990507630466559	-1.28901947384896	0.910716447047889	-1.17862518855815	0.981105366012477	1.66157120396185	0.829404446923531	0	-2.50552637011394	4.79788271421531	-2.50552637011394	0.151533493008266	0.122588003944032	-1.15363665059421	4.15645586044363	-1.00487354219324	3.12849199779829
0.562041390099052	1.31432066591943	0.291908256476745	-0.421548024007117	0.315890524184475	1.72743881286291	0.0852104301992931	1	0.42515534502199	5.03353830991122	5.03353830991122	0.909965867420733	0.861617618485742	0.37340157547672	3.6455382336215	0.350358354111545	4.51575096518966
-1.11641641193354	1.14625997326498	0.243674486642703	1.61657603604283	1.24638560483456	1.31391192630942	0.059377255440585	0	4.35368167256152	0.963755184102816	4.35368167256152	0.5672510678902	0.476594419585975	3.26557527392849	0.166975894100223	3.36029086580825	-0.986729588645823
1.82853045813536	-0.242583267705004	0.307766717160121	0.616122843297705	3.34352363632873	0.0588466417704375	0.0947203521915177	1	5.05677854492481	7.62941504983726	7.62941504983726	0.79660158672119	0.782069311763142	5.20830308874968	7.40743468032499	3.34414244453711	6.43016100664303
0.460591349478104	0.759540706238345	0.328184247948229	-0.9617940267648	0.212144391214061	0.576902084433044	0.107704900601345	0	-2.50379882759029	3.78170545757624	-2.50379882759029	0.748485355018471	0.754742106347729	-0.839109897171739	3.9368786379163	-0.757303826934294	4.83378260858949
-0.70100361225327	-0.860325741423062	0.614613716024905	-1.22855665934927	0.491406064392132	0.740160381355141	0.377750019925943	0	-0.288683722936642	4.88234976918012	-0.288683722936642	0.155749542989743	0.173779353506977	-1.90355457080676	3.34915245881652	-1.50086379453127	3.15404519051842
0.241045932501223	-0.151031579052044	0.635059637948871	-0.959330253589292	0.0581031415753843	0.0228105378709537	0.403300743751751	1	-1.43212344152	1.62107852101724	1.62107852101724	0.469552772910895	0.55795350267832	-0.556800917780212	4.16739017015416	-0.292345198030807	5.02485830048071
-0.352453199227956	-0.0937232337608719	0.108076146570966	0.580156856563299	0.124223257646021	0.00878404454659504	0.0116804534576289	1	0.00922539359839325	1.83272922328264	1.83272922328264	0.2045846647759	0.275746846348418	1.20149196991614	0.939401348584846	1.45673705789951	1.26526195877952
0.371147959759657	-0.280740054504004	0.498067357111722	0.433158964582613	0.137750808033756	0.0788149782029112	0.248071092220256	0	1.43697532511748	2.76183836436232	1.43697532511748	0.423964782367879	0.508367517750016	2.21533260759382	2.89951940491572	2.39161511860229	3.82323321884333
0.2435327187603	0.734098736497243	0.0475689661689103	-0.568582303141119	0.0593081851067836	0.538900954926848	0.00226280654237893	0	-1.80971042552031	1.34248416256103	-1.80971042552031	0.605203765770037	0.626749626623017	-0.671508259420149	2.65965658708373	-0.640090849291684	3.41087380947002
-1.01411417266147	1.53732753549595	0.657763320486993	-0.368684340898934	1.02842755519287	2.36337595139404	0.432652585778074	1	0.0503806332912714	3.52461072908648	3.52461072908648	0.859161295414574	0.730844520445065	-0.0983254023092116	2.74535383762473	0.15113602883967	1.83345870329493
-0.79131387881947	-0.455771062778902	0.95459345006384	0.978228069525606	0.626177654812315	0.20772726166661	0.911248654904784	0	3.67724247378622	1.38741433108754	3.67724247378622	0.269007504189476	0.323700889549155	3.46631536301607	2.40866353133215	3.6539504085311	1.82306122264982
0.299593684739564	-0.0326584523557289	0.956753863487393	-0.307073609966018	0.089756375935829	0.00106657451027142	0.915377955298052	1	1.24135208768234	4.8994950507482	4.8994950507482	0.625993701732866	0.699178887176249	1.66057899189071	4.6463597558074	1.72140389394539	5.30193152020694
1.63905190875156	1.6367573491655	0.910362766124308	-0.0584092798451658	2.68649115958214	2.67897462004727	0.828760365945502	1	5.42692711722526	8.76091157043179	8.76091157043179	0.995101285861866	0.983202174663724	4.58694857550003	8.62735917529212	3.01517618544071	7.91086261657893
1.08461700867092	-0.329041970526538	0.475923888152465	0.352533747158679	1.17639405549826	0.108268618367987	0.22650354731416	0	3.52610254931943	5.08730197345374	3.52610254931943	0.615645067244328	0.658217852591201	3.20108897887564	4.91724731151075	2.64688085692346	5.39990610883176
-0.624567473618094	-2.6040381706071	0.369225810514763	-0.182327630508894	0.390084529101688	6.78101479397879	0.136327699150284	0	-1.56776790594601	0.0009722680817148	-1.56776790594601	0.136083996888778	0.020949310992056	-0.167951073999093	1.90681605282948	0.221913322390528	1.89269032854644
0.825922901647494	0.513983786447932	0.389469384681433	-0.735026404402801	0.682148639465816	0.264179332731353	0.151686401604134	1	0.897717929509124	4.94287259961592	4.94287259961592	0.762960529105775	0.781909273201203	0.311745543455565	4.83364781870329	0.0682418610609037	5.5719943989706
-0.0485683527562885	-0.886468011111257	0.940777510171756	-0.41294127515641	0.00235888488945928	0.785825534723548	0.885062323644969	0	-0.346428052206429	3.50202447436146	-0.346428052206429	0.340217018378803	0.371961745669614	1.00766130911342	4.09291753741532	1.24510201746767	4.59749585288617
0.301313651718405	-0.998538406003926	0.686308812350035	-1.08100043519868	0.09078991671188	0.997078948264861	0.471019785909315	0	-0.741742993897347	3.75572222330361	-0.741742993897347	0.332824715824264	0.346204684834733	-0.620116852545738	4.52500780037303	-0.403013105912688	5.37216782103787
0.260361490736558	1.42081681358485	0.416964252712205	0.469312616007674	0.0677881058585629	2.01872041776541	0.173859188039848	1	1.55022973974879	1.29595291286322	1.29595291286322	0.916072058377816	0.860033740722159	2.00039772225801	2.46057615010011	2.2345608061502	3.37312028791814
2.57544976372339	2.44799800701523	0.480322363786399	1.33204012251754	6.63294148546287	5.99269424235055	0.230709573153354	1	8.46816941026054	10.1814202592879	10.1814202592879	0.999796742307331	0.995486917034289	9.24266204023321	11.2491463494687	5.64450540574856	7.82816916989041
-1.18528881058722	-1.03978254140354	0.747085621813312	0.244262635869097	1.40490956450328	1.08114773340761	0.558136926320183	0	2.43711183307527	1.66289782910066	2.43711183307527	0.119815848671816	0.111136909460028	1.37565792957527	2.54789492985404	1.4776943453454	1.13386233175301
0.100919859012857	1.03102518166676	0.734921068651602	0.81272922619384	0.0101848179431749	1.06301292523098	0.540108977148012	1	3.03230397400919	3.94323887995052	3.94323887995052	0.85531019405829	0.833289789583875	3.17233403193886	2.65689755369735	3.46276936299306	3.42934348182277
-1.77997728796762	-0.0941478383696331	0.471181146800518	-0.651135024934329	3.16831914568055	0.00886381546967456	0.222011673100251	0	-0.286327847998272	3.92876129383945	-0.286327847998272	0.123506825519769	0.128543277235903	-0.842789324376725	3.34935745836083	-1.29624301726631	-0.00560536084963581
0.589835922958758	0.141807459220448	0.411389876157045	-0.140308776263568	0.34790641601261	0.020109355490559	0.169241630204509	0	1.01860780786602	3.97542556456428	1.01860780786602	0.585431153878033	0.653496123270103	1.18881937928759	3.71513131775474	1.18253173540751	4.59867160569803
1.0966084717214	1.2222367014564	0.402079069754109	-0.13611215659361	1.20255014025116	1.49386255438703	0.161667578334329	1	1.1051004443971	6.9214080025748	6.9214080025748	0.948256761546545	0.91622781640378	2.0833910838966	5.21778615065882	1.50306233160347	5.68030487876138
1.44566224110115	0.213674518441066	0.671306153992191	-1.43064062509921	2.08993931534561	0.0456567998310214	0.450651952387787	1	1.33250357183472	9.82890553184676	9.82890553184676	0.868094028694719	0.87001129518008	0.690921411663094	8.29533279495662	-0.407121006356046	8.13351776172094
-1.92514525183712	-0.851365353860758	0.690746092004701	0.08889294253109	3.70618424067101	0.724822965754453	0.477130163619768	0	0.476755585857954	4.3520386023815	0.476755585857954	0.0801318764814502	0.0651460231484149	1.23985356119826	3.52756990501489	0.564920341455086	-0.471378735264213
0.41276949719403	-0.470408874742861	0.0589392378460616	0.479237258969012	0.170378657813813	0.221284509436845	0.00347383375787462	1	2.36839736477736	0.82493125360173	0.82493125360173	0.262172144574303	0.329061732444277	1.72920417846919	2.12501050227381	1.65088365204064	2.91299618182561
1.59336995138365	0.686135255298873	0.460201045032591	0.683406455538803	2.53882780197234	0.470781588564049	0.211785001849088	1	7.3186534214922	8.06647089913372	8.06647089913372	0.929370792672959	0.911351676169416	4.994444265572	6.58785803710483	3.62901402285944	6.19372013431257
-0.414015863042303	-2.3359473318599	0.505546579835936	1.3156540407747	0.171409134850663	5.45664993722339	0.255577344383813	1	3.40729101989609	0.891918656123402	0.891918656123402	0.161607285246831	0.041247840239614	3.28320376698549	1.02736148630611	3.71257402268179	1.37540616815243
-0.212150532081949	1.09524438184847	0.157169546466321	-1.4726494367775	0.0450078482626542	1.19956025597064	0.024702266336429	0	-2.27832617841783	2.48194951628517	-2.27832617841783	0.694915566483506	0.652791273793372	-2.88478302500681	2.92075529359058	-2.58390947815074	3.42641173709904
-0.0365372222047413	-1.56715009883224	0.302851784741506	0.617651459020608	0.00133496860643864	2.4559594322699	0.0917192035211155	0	2.03121782083008	1.83220584170932	2.03121782083008	0.15079213228126	0.106149926930922	1.7947441090396	1.60118775160859	2.12248079872046	2.34917423557363
0.365018751433036	0.0219310628183824	0.200214765034616	0.717074072832601	0.133238688897732	0.000480971516343835	0.0400859521378665	0	3.35703699261668	2.07318531535811	3.35703699261668	0.412255349311001	0.499872241136733	2.32039477737014	2.04116517079238	2.38725236964744	2.91578645555091
0.665159875745969	-0.19035897759196	0.116916601313278	-0.210025808024777	0.442437660302393	0.0362365403498564	0.013669491662648	1	-0.652269266236396	2.80937530004765	2.80937530004765	0.406433769242183	0.485196013112887	0.743921673453644	3.426649352773	0.509441765402974	4.17737156731904
1.31782088371148	1.29306948602434	0.851313736988232	0.602459332748625	1.73665188154611	1.67202869568726	0.724735078784868	1	4.0105274832136	7.23514153329179	7.23514153329179	0.981302843668576	0.963459648523973	5.03948421135779	6.5403661029123	4.0511716920481	6.51812582331049
-0.0954875904449924	0.188849315056629	0.339777960674837	-1.4145324747417	0.0091178799289906	0.0356640637973581	0.115449062560351	1	-2.39084674291221	2.74029374200487	2.74029374200487	0.394766254818539	0.479614669197797	-2.40930760307002	3.34340654109716	-2.02941158642359	4.0314188764074
0.196278045472469	0.101939134905212	0.0617803973145783	0.214394673940768	0.0385250711344925	0.010391587225223	0.00381681749234715	0	0.650192598537318	1.21786624735155	0.650192598537318	0.350268376532714	0.437363338183991	0.90615346027365	1.91738468619711	0.969873134103826	2.67236851921514
2.48799787722146	0.698135808858598	0.645051692146808	-3.12908819139171	6.1901334370585	0.487393607610649	0.41609168554146	1	-0.764836115722011	14.5086341133037	14.5086341133037	0.985370532479376	0.969780015054855	0.0509818684785117	14.9582408745545	-3.27816773180316	11.7958909689724
0.431098928114991	-0.827014556190432	0.763687838800251	0.31205830314547	0.185846285821894	0.683953076150857	0.583219115131399	1	0.741248366496456	3.06524385929197	3.06524385929197	0.413605056729489	0.44857424424466	2.61684462266985	3.81579111208165	2.70309394427791	4.6389006006475
0.188753109329833	-0.195898856066376	0.536787219811231	1.60156345500434	0.03562773628168	0.0383763618081147	0.288140519352671	0	3.76298913497294	1.87645651636866	3.76298913497294	0.410716211824651	0.500510754138219	4.47755766123331	1.62173680262048	4.75561342761735	2.51547006807925
-1.34224312528345	1.17758441380777	0.502446452621371	1.54198702770824	1.80161660737068	1.38670505164298	0.252452437751799	0	5.04261350213182	0.883121018471383	5.04261350213182	0.627619117396936	0.512998379194705	3.56420700593505	0.936271535830861	3.56792849438601	-0.849123413552781
0.00285604762222659	0.683473620979851	0.755996992113069	-2.6596693797359	0.00000815700802042618	0.467136190575309	0.571531452084007	1	-1.7447865587574	5.07673290521778	5.07673290521778	0.736607967139087	0.756082186777967	-4.06632482751032	5.55111434888765	-3.71240249707591	6.21757803036518
-0.221326153166881	-1.27549670675253	0.886022432241589	0.535026842684138	0.0489852660756497	1.62689184893654	0.785035750435301	1	3.37948369421973	3.33392658179069	3.33392658179069	0.253659854724268	0.227619959334203	2.66956843174399	2.89396108690423	2.97765675456862	3.29367576977128
-0.0110458298093738	0.637956367410881	0.826621748507023	-0.349720994346983	0.00012201035617765	0.406988326720086	0.683303515104808	0	-0.820828783355553	1.86505182475691	-0.820828783355553	0.736362520384233	0.760414863320257	0.873560475818134	3.74427602600403	1.17549042192194	4.37550470750312
-0.575417641271167	-1.37758962460372	0.500882809050381	-0.0250080580964582	0.331105461886073	1.89775317381582	0.250883588402201	0	1.04150030499186	2.30943586565888	1.04150030499186	0.124797335844706	0.10086179864156	0.411604397575236	2.0776454039303	0.83666325427386	2.15435962032949
-0.686815652442701	-0.59831080371967	0.796296121552587	-2.2161334557135	0.471715740440293	0.357975817847677	0.634087513199692	1	-3.99302467458225	5.41470295516885	5.41470295516885	0.223103517759744	0.26815118938396	-3.5256418178682	4.69348802043856	-3.16894391349646	4.42364688370766
-0.720773631820122	1.21092038385701	0.192874448606744	0.385040501175137	0.519514628327169	1.4663281760404	0.0372005529253557	1	0.667142190275119	1.85944012506405	1.85944012506405	0.659242956439758	0.576620504373796	0.711917684440816	1.0612646585282	0.981454806625794	0.813549126696847
-0.214504515399774	-2.25104517544585	0.372783856466413	-0.526720687742884	0.046012187126892	5.06720438189805	0.138967803641971	0	-0.0556782846395454	4.67395567872831	-0.0556782846395454	0.157489482557354	0.0465557063322296	-0.621586223227686	2.50369283175842	-0.213331176454313	3.08827416288069
1.36813264802863	-1.77901419088083	0.407197572756559	0.373889488898866	1.87178694260182	3.16489149135537	0.165809863258833	1	5.28474531595856	5.17857988971334	5.17857988971334	0.520294830259452	0.298788179089042	3.72784152616256	5.79938136391774	2.74056272701838	5.84972737251101
1.04908662655933	1.30137267282642	0.0920632579363883	-0.191218200356621	1.10058275002563	1.69357083357939	0.00847564346186195	1	1.45186510528442	3.42454209391372	3.42454209391372	0.931572113096353	0.884860206163587	1.44328767912906	4.53787676106013	0.749494188585358	4.94451788981045
-0.359975117943056	-0.814792784052655	0.00200978410430253	-1.02543755537228	0.129582085538117	0.663887280944276	0.0000040392321459071	1	-3.04746663081807	2.22713040425854	2.22713040425854	0.101919489840668	0.123964484682913	-2.23372158272258	2.16168492229382	-2.06386973542678	2.38336054150129
-1.68591645453874	1.24370701857891	0.389610261190683	0.333196336107161	2.84231429168448	1.54680714806245	0.151796155625072	1	1.70798223888257	0.417327701420237	0.417327701420237	0.572928484689492	0.411908473080013	0.99563198561069	2.16707011314093	0.632370914991326	-0.817011023105079
-0.844583428535954	-0.168250200756106	0.158548658946529	0.595069071311139	0.713321167757546	0.0283081300544699	0.0251376772537428	0	1.70566545551718	1.93690261190911	1.70566545551718	0.140709960671855	0.186051099964254	1.06849045445567	0.815951040381472	1.26597942829184	0.289461700374031
-0.457760533240508	0.427775678362924	0.878930173115805	0.0543192874307289	0.209544705792634	0.182992030998859	0.772518249213379	1	2.31094248926178	1.97824806069756	1.97824806069756	0.576934266258328	0.63017366918155	1.49271266889084	3.08292836506766	1.8194826584474	3.17154603934042
0.103638004228304	0.813278889629239	0.59047899232246	0.567101587438083	0.010740835920426	0.661422552316567	0.348665440374148	1	3.32614711465928	2.97041342521582	2.97041342521582	0.760007876029503	0.76326129286874	2.34814829492183	2.49446711268965	2.67479092989814	3.32800454660536
-0.662607275700815	-0.651211869360044	0.451656870311126	-0.464010628735977	0.439048401811655	0.424076898795403	0.203993928499241	0	-0.426699931636994	1.91954727467748	-0.426699931636994	0.150602110249803	0.184637301157604	-0.625329473358451	2.31364454547367	-0.221147029309296	2.23004169225681
2.00668069083189	-0.304590923146605	0.532704933546484	1.28480081505999	4.02676739495755	0.0927756304633013	0.283774546224763	1	6.46288165555952	5.90571433950073	5.90571433950073	0.865991588508555	0.841681856021335	7.47466871213011	8.20073783473484	5.27954370840818	6.74226240536709
-0.272267534418351	-0.415097169645636	0.0507847666740417	-0.35797228180566	0.074129610298248	0.172305660247818	0.00257909252613686	0	-0.76456517255788	1.80663923584703	-0.76456517255788	0.153609597763325	0.208023595171911	-0.743261737254355	1.7342503572709	-0.536004617096672	2.11333305900925
-1.21394447023951	2.81608427602238	0.75341091142036	-0.579651889845945	1.47366117682508	7.93033064966048	0.567628001447258	1	-2.0775157072697	2.09996820630202	2.09996820630202	0.996221974897386	0.918641812461153	-0.311362836215994	3.29512059054533	-0.225704826797492	1.78658891272197
-0.141261757282513	0.126147069097579	0.688422289676964	1.04159278248064	0.0199548840705437	0.0159130830419095	0.473925248924074	1	4.26505342770114	2.96150827178672	2.96150827178672	0.476394688640459	0.561632425701135	3.30026028472888	1.98465686582021	3.68505186703329	2.60431416927406
-1.00537758159341	0.472800423111086	0.127934736898169	1.11488218107788	1.01078408157062	0.223540240094022	0.0163672969052037	1	2.37974808184994	-2.17934106092447	-2.17934106092447	0.25300474718913	0.284440770134247	2.08328099656852	0.351685572946855	2.17181604931397	-0.570898534532754
0.156155707275326	-0.34075354094095	0.610958968522027	0.680655637101081	0.0243846049146574	0.116112975663796	0.373270861217499	0	3.21658495268882	2.45187765796143	3.21658495268882	0.388921961736498	0.473818168070848	2.68483049150505	2.5379227344136	2.98315195825123	3.39076934348922
0.233633614089869	-0.24179064265461	0.64969183690846	0.220506659926104	0.054584665632694	0.0584627148753291	0.422099482945489	0	1.93481884313508	2.13799774889172	1.93481884313508	0.447016791285364	0.534409614203282	1.90732750344381	3.17513998178164	2.16188382208038	4.03635428787485
0.355587611628384	1.37875466885731	0.344356087967753	1.5948859846481	0.126442549543579	1.90096443689584	0.118581115320455	1	1.68029407001229	2.73458144769122	2.73458144769122	0.908740326937335	0.85411288241941	4.33202709603177	1.53464471074318	4.47248333276381	2.46365006632881
-1.62185825912421	-0.338883669537391	0.688903174828738	-1.0106408939135	2.63042421268943	0.114842141479127	0.474587584289115	0	-1.77412379453873	3.08291386200935	-1.77412379453873	0.136467791912267	0.146244306706023	-1.23018504585861	3.93918698050784	-1.50599519334835	1.12227059820019
0.220711290970649	0.0201363027607609	0.568816357292235	1.1377699929415	0.0487134739619304	0.000405470688873026	0.323552048323207	1	4.35729999093704	3.16708719179044	3.16708719179044	0.494466063938037	0.581354547174959	3.61971046460581	2.15734243987541	3.88400953977208	3.05016645777704
0.310450080541646	0.376962164141067	0.27670614188537	1.71439383448494	0.0963792525083145	0.142100473193917	0.0765662889570865	1	3.86700544645102	0.796648075999823	0.796648075999823	0.548910531946779	0.613078095758505	4.41761877616866	1.20628901051254	4.556331989501	2.11526772879203
-1.42110844750449	-0.431723745037877	0.914560941513628	0.0546095741367307	2.01954921956862	0.18638539202953	0.836421715742293	0	2.28590379333352	3.43575560513798	2.28590379333352	0.18183708072612	0.200337331446662	1.45434848196297	3.41465311976373	1.26243179771647	1.14765472671934
0.955365639730411	1.95906415617703	0.0460396308917552	0.585722003945402	0.912723505577498	3.83793236801763	0.00211964761264906	1	1.69370668979441	4.84120197348203	4.84120197348203	0.983714820731187	0.934551000971295	2.82257794371884	3.49155385183158	2.19840372221202	3.97784671968632
0.784170879094338	-1.42845961222117	0.903061678633094	0.609702193642644	0.614923967619586	2.04049686374706	0.815520395415621	0	4.28774014286929	4.19208827437438	4.28774014286929	0.501545239106409	0.40542306682756	4.13888929391473	4.88237104625001	3.82007053607991	5.46106643082485
2.29961936115445	2.01129297984563	0.817486771615222	1.19358200831037	5.28824920619638	4.0452994507763	0.668284621765878	1	8.2686526626315	12.4748934993376	12.4748934993376	0.999248463616496	0.993594227522082	8.79590707111352	10.6123039518966	5.84202126562981	8.08275754746142
0.156702987375728	-0.351591888879179	0.324088245863095	-0.858810426620774	0.0245558262524776	0.123616856325629	0.105033191106618	0	-1.76867387831502	4.12055120240357	-1.76867387831502	0.300308895871159	0.380868964805671	-1.02360568302556	3.22048526992429	-0.751211967056232	4.07416514326363
0.0467335275180007	1.35711964684949	0.417568688979372	0.895706193348967	0.00218402259427573	1.84177373586489	0.174363610015952	1	2.24533468012675	3.04498510066465	3.04498510066465	0.882299120773846	0.821994986880062	2.63922322364425	1.7194096645308	2.97487776675256	2.54539929696187
0.0965858340824363	-1.99917741100747	0.504254582105204	-1.70894706616893	0.00932882334539992	3.99671032068253	0.254272683574094	1	-0.843355402527135	1.88425001330943	1.88425001330943	0.217719606223286	0.0956409873567012	-2.54029806545962	4.23570180601523	-2.18757420347639	5.06133742152129
0.0697662309003006	0.956080621428453	0.552089367993176	2.07690354539009	0.00486732697403406	0.914090154671017	0.304802670251104	1	5.25511418291483	1.00509027681355	1.00509027681355	0.793540477005218	0.778205920894973	5.35786198490652	1.0452745330624	5.68729256629021	1.88474710829945
-1.84847277533767	0.876431264976865	0.0729607986286283	-0.571339759295446	3.41685160116454	0.768131762228948	0.00532327813652724	0	-0.982003956048288	0.94096336647408	-0.982003956048288	0.269665794282572	0.205022747864153	-1.20583158815008	2.66132870992525	-1.95889445357985	-1.09518223245016
-1.67112705864224	-1.27121697156009	0.319227846572176	-0.316190965486705	2.79266564612628	1.6159925887824	0.101906418027108	1	1.1057991885371	3.19815456228405	3.19815456228405	0.0482320035620309	0.0328536252025723	-0.468950181342083	2.56023807413615	-0.83392832279452	-0.386087203943562
-0.0775389667912034	-0.768323878489628	0.23338230419904	0.258885176649788	0.00601229137104734	0.590321582257345	0.0544672999132532	0	0.4433922303833	2.89332302832064	0.4433922303833	0.1733809727844	0.210235539625737	0.913790444039295	1.72447378084647	1.22026683318658	2.41297870042798
-0.581067380566498	0.193524845470222	0.0976021201349795	-1.25031206020367	0.337639300758412	0.0374518658142732	0.00952617385484297	0	-2.28801830201455	1.51400326866605	-2.28801830201455	0.231298737050859	0.295526391125533	-2.7291865011514	2.3555816466556	-2.4833185480143	2.30182244414296
0.0547365250574253	1.14383542879701	0.977691123727709	-0.262894843235988	0.00299608717536215	1.30835948817124	0.95587993341595	1	0.740925087062402	3.62107741923103	3.62107741923103	0.908257813236514	0.88161991456911	1.52510199367657	4.23472338164177	1.69400966105093	4.77598912981229
-2.11120837326053	-0.765999304028674	0.34225417394191	0.0614874404655674	4.45720079532538	0.586754933772414	0.117137919580659	0	1.54811457422569	1.40526152626124	1.54811457422569	0.0497914966296807	0.0393129183706647	0.672604639535472	3.1441712476639	-0.297447411789945	-1.61726865932831
-1.49869825452676	-0.224125999053298	0.932934631127864	-0.339967488178091	2.24609645812155	0.0502324634516391	0.870367025957684	0	-0.599264553108353	4.55036712903513	-0.599264553108353	0.211156755297751	0.232560433295849	0.714186624921786	3.90313567369127	0.435201336784287	1.35452359851459
-1.10148343893874	1.57134693497734	0.810108051402494	2.02629406134448	1.21326576625632	2.46913119006267	0.656275054947146	1	4.96829460752449	2.66292686214937	2.66292686214937	0.88388745186859	0.75916910082495	5.21266351923509	1.14225020573996	5.32687024724289	-0.0622898146691597
0.986058221060247	-1.12734724085149	0.409335470525548	-1.78676065095644	0.9723108153205	1.27091180145547	0.167555527430372	0	-0.396698695738143	4.46933652245379	-0.396698695738143	0.421702271468361	0.385930006640971	-1.53684652532742	6.28170826266984	-1.9548287000935	6.86019483967202
-1.09849000709012	0.947793980716858	0.797541223233566	-0.105388415641915	1.20668029567684	0.898313429883108	0.636072002756892	0	2.06612605798077	1.0595844903117	2.06612605798077	0.647969196319829	0.599509334516269	0.770268584402032	2.93976722608925	0.913142311592322	1.7313926716734
-0.799513953576531	0.448768189234897	0.244322630111128	1.17884728859329	0.639222561963575	0.201392887669168	0.0596935475844191	1	2.09533681017635	1.58961532120522	1.58961532120522	0.309742434052468	0.355013585349323	2.39934692932373	0.461143836084287	2.66637268830652	0.0786929579391022
0.0798738186740527	-1.10581452855633	0.778411707608029	-0.836164804463538	0.00637982690957545	1.22282577156625	0.605924786541248	0	-2.59467301926758	5.44221960286952	-2.59467301926758	0.297502315926357	0.296790915564768	-0.158596879153711	4.16387535495175	0.137997477675172	4.88236974994969
-0.322746361825109	-0.667867842173781	0.0858717050869018	-0.138951121805986	0.104165214071344	0.446047454609863	0.00737394973453183	0	1.18992853001791	1.76703949251221	1.18992853001791	0.127283184162382	0.162693340878364	-0.290353205773855	1.55020841188343	-0.0488021592753342	1.89360616052339
0.146417178667962	0.783277510302197	0.211976324673742	1.94328489677314	0.021437990209086	0.613523658145209	0.0449339622221877	1	3.67807454973561	0.868467308310136	0.868467308310136	0.653573211236748	0.666223135005928	4.60243669952359	0.581165939288556	4.79376873397119	1.42077682996716
2.30506198204569	0.248959432712127	0.983250530902296	-1.86734559765039	5.31331074107241	0.061980799136344	0.966781606519648	1	3.89523544511596	12.9654042744683	12.9654042744683	0.974121861224596	0.960653201281438	2.92214575058037	13.7887422672857	-0.133864751791137	11.0634333600657
-1.12460367125824	1.42509827746748	0.0451547089032829	-0.80359786515808	1.2647334174075	2.03090510044077	0.00203894773614021	0	-3.74888187813746	2.02439592836069	-3.74888187813746	0.6531738773342	0.492513290364605	-1.97860998979629	1.93316271015848	-2.02032218354102	0.620860507512721
-0.305469639909805	-0.601783962091586	0.545630692271516	-1.19840856257805	0.0933117009066256	0.362143937030648	0.297712852348693	0	-2.25844134584797	2.84270932046454	-2.25844134584797	0.22409529177884	0.278380951109039	-1.76850600849589	3.375837514452	-1.3165914927198	3.84020388449615
-0.516759449743733	-1.71448769637948	0.673777402611449	0.62952138428992	0.267040328899446	2.9394680610366	0.453975988269831	1	3.63461760657003	4.03395842701869	4.03395842701869	0.155414800943002	0.0909182828292426	2.15154715927697	1.97042048298814	2.56281609685917	2.10382574012478
1.51239542683245	1.04782692647826	0.276273139286786	-0.866128522960584	2.28733992710372	1.09794126785289	0.076326847491376	1	1.61934453011176	6.65384122550488	6.65384122550488	0.948952575923799	0.9196665283632	1.29125378123212	7.1959538988283	0.0230492574746088	6.9333094896514
-0.769484922890278	-0.608621618434128	0.492955951020122	0.467805602966812	0.592107046555456	0.370420274425378	0.243005569646152	0	1.54169564253607	-1.54984592290563	1.54169564253607	0.150399202250496	0.184209414002101	1.3418055123533	1.58568103005292	1.70977974458546	1.29408454488109
-0.0820869037757183	0.120340526822556	0.859498147852719	-0.645806382206571	0.00673825977148404	0.0144818423959303	0.738737066162254	1	1.12588892548441	4.41403251514244	4.41403251514244	0.546170893502849	0.627052405625269	0.276838196312569	3.99779668311061	0.583900474946559	4.54458080869776
0.787133614322708	1.7190418138518	0.4847880192101	-0.152525559658479	0.619579326796729	2.95510475777089	0.235019423569652	1	0.146945968138975	3.16678448149378	3.16678448149378	0.978776773068879	0.941290802035697	1.61764158860738	4.4262633979434	1.43011972191765	5.20026831273186
-1.0585905359484	-0.250414052311195	0.135756306815892	0.856214879376642	1.12061392279952	0.0627071975949141	0.0184297748402907	0	1.40010913917776	1.3373407748235	1.40010913917776	0.109032584438994	0.140197830588448	1.55426069753269	0.608161603794195	1.61969232796899	-0.449658500584888
1.65517581574201	1.54955532739698	0.317165140993893	0.137003753628528	2.73960698101723	2.40112171266435	0.100593726661676	1	4.19162031005664	5.46727869492574	5.46727869492574	0.986935380269132	0.961598280226965	3.77932093715364	7.032876879412	2.26273854095928	6.48041604519637
0.675762415474246	-1.09713964993245	0.766253520734608	-1.94070545396635	0.456654842167587	1.20371541145389	0.587144458038183	0	-0.491083514876389	5.9857814100315	-0.491083514876389	0.448505592846127	0.43104846730519	-1.66855605318091	6.37050242051595	-1.772858350711	7.09604155180265
-1.07420660953035	0.925511236116236	0.0451774231623858	-0.535887467461224	1.1539198399587	0.856571048177404	0.00204099956359327	0	-2.33120197998458	1.83750653891057	-2.33120197998458	0.395990973681463	0.362145451391713	-1.4250159153208	1.67638345671121	-1.43599367605573	0.502960103086797
0.454577809057738	0.246799211870998	0.925189335132018	0.713595097676634	0.206640984487733	0.0609098509801458	0.855975305842025	0	4.00049306913827	3.7924661110053	4.00049306913827	0.736236790288088	0.783169392468554	3.89505245944022	4.00326150016991	3.86281015957435	4.70203349261202
-0.213307143233068	-0.73677153935145	0.682919482933357	1.86014831963883	0.0454999373542527	0.542832301198306	0.466379020169964	0	5.34529197888288	-0.661688332479051	5.34529197888288	0.254869778497939	0.300901925702175	4.92117416670923	1.18197721455603	5.31341807509971	1.73825691122859
0.313228771994335	-1.28000893888965	0.416767439106479	-1.11482614497505	0.0981122636050788	1.63842288363742	0.173695098299373	1	2.43881587713214	2.42537985533177	2.42537985533177	0.239584330008326	0.214039706959719	-1.21103425620874	3.92982509308903	-0.994500356797389	4.83658609528498
-0.0899751970156634	0.0766436635945079	0.135334371356294	-0.228621036089534	0.00809553607800744	0.0058742511691881	0.0183153920704032	0	1.2003481003464	0.982796873101491	1.2003481003464	0.29937762232095	0.384465743423912	-0.230928198207712	1.96106914278144	0.0153280788804206	2.58610298827202
1.07051603677834	0.255164762454082	0.926649178145453	-0.0815898798548839	1.14600458499961	0.0651090559982481	0.858678699357644	1	0.895079812750736	8.0236890145629	8.0236890145629	0.856489186397352	0.870602939879716	3.30382667909518	6.45693030955712	2.62900532022479	6.72592293017609
-1.35110038570333	0.277446817034678	0.231605061329901	-0.732566487362174	1.8254722522477	0.0769767362826743	0.0536409044336273	1	-1.60102385567593	2.06035596139227	2.06035596139227	0.181782195684521	0.204075224864653	-1.58122349670152	2.34773688960798	-1.65525392336762	0.474635250763819
-0.522616697195916	0.536856022231548	0.739417765988037	-1.38263282305576	0.273128212187968	0.288214388606281	0.546738632658739	0	-1.67407976480377	5.04112961613752	-1.67407976480377	0.561028982378467	0.602829668840363	-1.86475908217923	3.87732777601896	-1.45681033264048	3.94774196626408
-0.249190677755399	-0.460485565976711	0.00810357718728483	1.83879660034406	0.0620959938801952	0.212046956472892	0.0000656679632302831	0	4.28578198292598	-0.0932073041404874	4.28578198292598	0.143783733118452	0.194326443231985	3.77902140435457	-0.193891010858019	3.9202315083029	0.200110679238608
