# Supplementary material for: Model misspecification and bias for inverse probability weighting estimators of average causal effects
Source: Biom J. 2022 Aug 31;65(2):2100118. doi: 10.1002/bimj.202100118 (PMC10087564; doi:10.1002/bimj.202100118)
Supplement: Supplementary file 1 — Supporting Information. [file BIMJ-65-0-s001.zip › Code_and_Data/figures/sim3.csv]

x1	x2	x3	x4	x5	treatment	y0	y1	y	ps	psf1	mu0	mu1	mu0f	mu1f
0.712254682066483	5.15945407569121	2.81593255487634	6.1652370793786	0.507306732125626	1	6	14	14	0.881971344641538	0.888539652630368	7.76171633817514	9.45525844768124	7.78573115690948	9.56473631065861
0.235420210439775	2.58673530779205	1.21335820404971	3.65511311599268	0.0554226754835081	0	8	17	8	0.777807098716254	0.826909731605933	8.40526733733891	9.69563801615298	8.43208521982627	9.6815920496793
0.988230024219364	2.64776198599488	2.59594746974558	4.41837142056166	0.976598580768605	0	6	16	6	0.830033078775399	0.833070679359136	8.78024503368021	9.80520356997443	8.81308002432448	9.83691594470381
2.55439071133564	5.35584814860117	1.28956756494761	3.28496894568552	6.5249119061578	1	6	9	9	0.737945971888033	0.724176551024564	8.59639905828391	9.96080916082478	8.54990661446255	9.87513586736618
2.62769401516763	3.91873352650958	1.86740224576452	3.15389621871193	6.90477583734777	1	6	8	8	0.724760273824813	0.710308953855415	9.17285926182989	10.0922061135489	9.13995744558001	10.0105999551834
1.68161415011618	2.57569783258049	0.59652586646876	4.41178456470449	2.82782614987097	1	9	2	2	0.733255058819652	0.715717229998651	8.99192754094503	9.66519084241847	9.04180711967794	9.75692879723313
2.40331337395589	3.66463675475457	2.59813990082589	5.13520203519593	5.77591517343523	1	11	16	16	0.789834430400223	0.765686696446505	9.06337826946453	9.82157546529704	9.11802020817967	9.89847507078206
1.29233063272585	3.43222069091736	1.9586855632232	3.17713395946184	1.67011846428159	1	9	13	13	0.804003382814237	0.801075256876192	8.70050793071045	9.95686043293848	8.67537866882805	9.87970166685568
2.24855342801059	4.31648041812655	2.55483225179954	4.79921116897597	5.05599251861818	1	4	9	9	0.80694780394316	0.78407461313123	8.78603114327119	9.8394927887815	8.82169095324129	9.88396267134973
3.30079133005497	4.81954675410643	2.28602715284154	2.992712192453	10.895223404566	1	6	6	6	0.675899680196548	0.687287805532007	9.23254024303507	10.2241709776661	9.19508132401292	10.1269447486306
0.841380167908377	4.06439302832459	3.83293679096065	4.70262573229165	0.707920586949529	1	10	9	9	0.88349671547809	0.891411737370885	8.31551620858467	9.84500435321389	8.34697895758383	9.87717292932124
1.48733210967139	3.41248270676297	2.30598887307816	5.05208814414333	2.21215680445955	1	11	13	13	0.825066891708272	0.809959004519247	8.69469413539699	9.7063520798961	8.75184460483482	9.78360021782787
1.38345248558468	4.25877151334474	2.69716923782639	3.69617942589133	1.91394077987043	0	10	13	10	0.841052857878149	0.83380653872145	8.48709635509311	9.94304487877681	8.47104268632619	9.90458234574629
1.91970283991843	6.18227815378694	2.48754232899856	4.3134637964939	3.68525899359087	1	10	12	12	0.846059893332248	0.829793800764212	8.06128944714057	9.83085236443407	7.98818997875803	9.81224903282181
3.70185991420133	2.93441829580133	1.31886930550079	3.34222940852689	13.7037668243707	0	7	8	7	0.515132547973513	0.56116307940941	10.0345823951816	10.1462550721808	9.98435859780708	10.1072773121341
1.2659708766625	3.64527236694911	0.290880611766463	4.87438863318042	1.60268226055762	1	10	11	11	0.764570278018511	0.756454928071815	8.38682260511267	9.48648847890008	8.47179833943932	9.63842498180015
3.08115021987664	4.69960055793659	3.55994178217741	3.16780231467648	9.49348667744584	1	11	7	7	0.759723619007968	0.759693710528101	9.24948204732044	10.3189702813517	9.22145748961131	10.2682611961631
1.81978374560181	3.33228177448259	3.15484805529054	7.09546624308485	3.31161288075657	1	5	11	11	0.852082786365715	0.83150436206929	8.79849231640119	9.50534093621732	8.92698206576953	9.67730789266381
2.11803164145922	4.3101220619515	3.15253023776341	3.88316026253281	4.48605803422243	1	12	10	10	0.826131406085391	0.808764204882598	8.83312735667633	10.0459866162007	8.82763732634793	10.0258070848619
2.84886198915292	2.48284577028597	3.04825556520394	4.5479768580392	8.11601463324034	0	11	9	11	0.737950702142991	0.72521311825203	9.79626996074909	10.0503061098626	9.78019334645711	10.0954775215938
2.20481738896289	3.91343759372547	2.4183050223659	2.62096732480234	4.86121971867315	1	9	17	17	0.777727948813844	0.761535693535949	9.04630322058607	10.1977483739507	8.98668597311281	10.0757790268481
3.25320927041029	3.23860514716566	2.43073531068189	5.74625990036566	10.5833705570834	1	10	12	12	0.689239920561095	0.684277789445489	9.58582015015987	9.80754901250266	9.66423829681666	9.95055421353116
0.748387839120969	4.96975095690988	2.05423161397009	5.85572573899875	0.560084357744153	1	6	12	12	0.85920525906068	0.864300084423441	7.80386483482144	9.43155222572271	7.83796284654493	9.56096580994896
2.2730461893054	3.90348334318596	1.6014497636288	5.18648083295638	5.16673897871581	1	16	6	6	0.767703950086139	0.738753687191405	8.8413616174826	9.68284436073064	8.91506607922498	9.79910467177287
2.21423295911615	6.50319647894442	1.02635551010208	4.04787244927796	4.90282759723626	1	14	11	11	0.785099997630156	0.767151846451182	8.01043819535903	9.73839140788177	7.9246680348155	9.72212505619278
1.08553081533551	4.65564717398268	-1.19952635871268	2.42394794365724	1.17837715104299	0	11	9	11	0.700097920212647	0.73828212747305	8.04652949277182	9.67834368186052	7.97686023822782	9.52045148182837
2.25869149378746	4.19073598629758	3.93589649495766	6.24602889505887	5.10168726410784	0	8	8	8	0.857339412277657	0.842387559205813	8.83270894319935	9.75712511112981	8.91599100186187	9.84924591202615
2.12990529009994	3.98520717661903	1.22651164950717	2.85998182120978	4.53649654479571	1	8	5	5	0.740380762960154	0.72581504433649	8.88061058315315	10.0101767792309	8.83614038271622	9.89307950489813
1.10571785385155	2.67302350660913	1.69887274513325	3.59922370130758	1.22261197232608	0	12	12	12	0.791425116988233	0.79412328800977	8.81958550713609	9.85418331646355	8.81833902237066	9.82476560171821
2.15204804809788	4.52263276032489	3.00103308355469	3.42612931146694	4.63131080132191	1	5	5	5	0.818712674497383	0.801758402029454	8.79825954809094	10.105270502453	8.77063947307066	10.0507856350111
0.665549890005459	4.00242595624916	3.0272915098292	6.56106252569084	0.442956656086278	1	12	8	8	0.876911587333651	0.885195464945175	8.08251457520054	9.43625484735639	8.17815913938419	9.57402552901291
2.95234139238391	5.13795544355898	3.00220967367193	3.69007884056775	8.71631969718334	1	6	14	14	0.765925059969608	0.758796546082884	8.95377747792972	10.1380242271053	8.93684131532186	10.097954670108
3.59241482494522	3.66520502581039	2.34591473986593	3.85685135290545	12.9054442744862	1	9	12	12	0.615314319555937	0.642720691286174	9.7420875989047	10.1450734272945	9.73598133199319	10.1388323677842
-0.479350383845221	3.39354493448568	3.05085834589122	3.67504053704356	0.229776790492561	1	5	11	11	0.834015176571937	0.90654380726772	7.95851277370557	9.79587511561825	7.98673732889007	9.78239774044893
1.42531351779081	1.99312504890575	1.54807661984547	4.96154131002299	2.03151862399722	1	5	7	7	0.777775959944467	0.76327852530634	9.10049086885923	9.66475536674442	9.15038779142243	9.77762144140316
1.75210082477253	3.06507062484713	1.70919738897748	5.08296495885672	3.06985730016859	1	7	4	4	0.788864351815859	0.765552371909591	8.89238230585953	9.67351227209989	8.95883369862778	9.78111363442789
1.21579983835868	3.51142360219887	3.861300224234	3.67931186973192	1.47816924695299	1	9	6	6	0.866556143207176	0.866286782940035	8.73976501180588	10.0767787065243	8.74477831553646	10.0721141133962
1.67021342571532	3.1920347638035	1.98952251178744	3.83195087002646	2.7896128874397	1	9	7	7	0.792956658385296	0.777475666594949	8.91813419030174	9.89930351163842	8.91990419538454	9.88397494590018
0.423822828562914	4.50713335009884	4.01782550436879	4.1864727706585	0.179625790011069	0	8	17	8	0.89002681585885	0.910705620253869	8.03798818466846	9.89380665060247	8.04037933318419	9.9062850510994
2.43246181076573	4.89903047146857	2.40127978083328	4.97966704089677	5.91687046083372	1	9	9	9	0.799744117567138	0.776754311482868	8.65420918047632	9.79923851636072	8.68952709433536	9.85491652566465
1.74266840308963	4.90651463599372	2.39840406935583	5.23206486124538	3.03689316312697	1	4	14	14	0.840907298646274	0.821850620019663	8.31859010097276	9.68006074098185	8.34870982203528	9.75008730321249
1.97711770452741	2.16695011413113	1.15190094960218	3.82007460001751	3.90899441755573	0	10	4	10	0.723091089284675	0.703867464344452	9.3671918225989	9.86714172631276	9.35173762737977	9.87570421321629
1.52779043363767	3.82326109693209	-0.426378303383581	2.79786959731991	2.33414360911478	1	9	11	11	0.703927047296448	0.712086111600422	8.5375558239676	9.77109217674508	8.5113252949611	9.66539637216548
1.78785943115604	4.45049349200892	0.856517135060113	3.93828531279969	3.19644134557359	1	10	7	7	0.76832996799907	0.751654621289144	8.46534681195997	9.73884162390273	8.4715839079379	9.74260145257369
2.91444487826558	3.22653066156324	1.13932245934237	1.96644377163754	8.49398894844845	1	15	16	16	0.625689954969761	0.632906292522392	9.59936749156095	10.2633570094293	9.49102314353505	10.0556328173188
2.55250435180956	4.91765912476654	2.73107857800749	3.61627352389329	6.51527846600675	1	9	9	9	0.789247382870504	0.772907914014351	8.82240403064315	10.0786568387896	8.79895575393541	10.0299723991757
1.79672514626761	5.66830879230069	2.65376725007199	4.31398928243629	3.22822125123035	0	4	13	4	0.849130142588262	0.83392624826875	8.17861781558573	9.84772898812175	8.13418255268754	9.83500431386873
1.70573251023442	3.65912239410194	0.990896869639075	2.65960594817513	2.90952339647063	1	6	5	5	0.749891245696712	0.742735660719598	8.78571802012249	9.97667434840041	8.73469547501725	9.83898799590696
3.42243645105686	3.1217434842642	1.88824327820897	4.26254647179125	11.7130712615227	0	11	6	11	0.61415923144949	0.627765959353277	9.78811944718327	10.0174109143154	9.79340424961521	10.057183953931
1.73320454369044	4.22014058521436	2.99689097392626	4.50136448300154	3.00399799026918	1	11	9	9	0.843470902279997	0.828246240140271	8.62805881960376	9.88246571113509	8.64652602859816	9.89973251745644
1.5530049315665	4.20515191104858	1.11973024970903	4.18747944983805	2.41182431746986	1	7	5	5	0.787677487610848	0.773708480737999	8.43940223676556	9.70645418214935	8.45863465720269	9.73200639630909
0.143287935101923	4.84507437529218	1.26543153961356	3.68724443524349	0.0205314323457729	1	7	16	16	0.815768184003498	0.861828140474004	7.67044642443502	9.63259197323861	7.61833129157065	9.59421140032421
2.74640594772488	3.11484874728829	3.23323908084181	3.71711106073764	7.5427456296986	1	7	8	8	0.759309201453169	0.746729741339888	9.5859150879388	10.1861089331265	9.55829091469769	10.173306351698
1.20094082903178	2.84388740039849	3.16849924827654	5.54659071781196	1.44225887483555	1	5	15	15	0.853766307225222	0.848799384948165	8.77807543706797	9.70151750157482	8.85026833999069	9.79256200249251
1.48777415930564	3.6894577523052	1.09766528494719	5.34066943033183	2.21347194909761	1	15	11	11	0.791881790760026	0.772541085289234	8.49852149310343	9.52152386067401	8.58879925299069	9.67820807203425
2.14326638549172	3.81593434729583	1.72620218641219	5.44235845025152	4.59359079917872	1	6	11	11	0.78277330250749	0.75333887604294	8.80040390209579	9.64235661365318	8.88394243301554	9.77619942448858
2.152206108367	3.67664894381939	0.740162690894454	3.66069846951179	4.63199113289223	1	4	6	6	0.721006561766949	0.70254821633321	8.90483619725179	9.83128518898541	8.91300119882101	9.81714844759458
3.31850035821768	5.93132374276273	2.96990893836452	5.01175720557758	11.0124446274909	1	6	7	7	0.750161794795208	0.754332622389766	8.7643242628129	9.93287111486857	8.78959504713645	9.97236610900544
1.95973565448344	4.29501535186891	2.07740366033036	3.51492446575419	3.84056383545364	0	9	15	9	0.796372339070536	0.778319851367642	8.71121516858764	9.96870030969148	8.68978019756905	9.91305153330294
2.19611598559424	4.80336319435583	2.76257787651735	4.1205073528115	4.82292542218256	1	11	11	11	0.818647294175566	0.799383869864918	8.65998118307865	9.95862997030135	8.65451868734459	9.94560226661721
1.82244624484647	4.41631222924471	2.02772769563686	2.1181339930355	3.321310315355	1	5	7	7	0.790994963110814	0.78065130897801	8.69864719743283	10.1820932814015	8.60881468591395	9.9973583117434
1.72069440348854	2.36911530301245	1.3273732901019	4.07083359796588	2.96078923019679	0	9	12	9	0.753272438789649	0.735925180453644	9.16203749930063	9.8111518746798	9.17079303456202	9.839307326414
2.58486928885289	6.4560872350852	2.02837205892711	4.78731624860826	6.68154924045484	0	8	9	8	0.798570742763612	0.779489398372503	8.20680902501284	9.76969388212387	8.16709777694318	9.79931218431647
1.46991799296777	4.45859564338409	1.45596777173871	5.42792119026295	2.16065890605041	1	6	7	7	0.817688452073314	0.799728936782659	8.26196264766745	9.52626500334407	8.32733051221773	9.66066593409128
2.19471003706302	4.55252700377527	2.08373497147678	4.89344372675582	4.81675214678515	0	7	12	7	0.799169246077793	0.774329056719056	8.64151556405771	9.75992692565258	8.68125063971836	9.82112656839658
2.65710133765551	2.32465561839077	1.41768168601141	3.27829738541982	7.06018751857068	1	4	18	18	0.66844851988205	0.656182544094047	9.72153392595733	10.0623308135806	9.65723421886123	10.0103969248751
1.49710630419208	3.68737115759256	1.92221857032939	3.64955644157819	2.24132728605168	1	9	20	20	0.804282916647359	0.793597226462308	8.67646224714677	9.89065190204475	8.67020331292561	9.85354902056229
-0.366579545920136	2.56554187514662	2.32133365491988	3.98353051801709	0.134380563487013	0	8	13	8	0.805026865142936	0.881377022684084	8.19626817324886	9.69688578598965	8.24884299603	9.70638198412039
1.77063983606178	4.61442792046307	3.75877268210745	4.63775330233822	3.13516542904887	1	8	7	7	0.868141744224829	0.856684151817367	8.55993825357903	9.93979603116866	8.57581383181371	9.96138962637965
0.955692900216642	6.0751684414811	2.5160333311548	4.01182282823379	0.913348919524496	1	3	9	9	0.869619319285825	0.873879954731204	7.70404888972741	9.77807630753122	7.5923120844757	9.73695894221682
1.50611249879358	4.62523674262994	2.41981408630275	4.68513447834175	2.26837485902224	1	12	16	16	0.842011509782114	0.828817979682967	8.3395717167589	9.7525434538028	8.35381606367498	9.78373430111919
0.846114014172149	4.88280824111253	2.14100082650376	5.32156469489607	0.715908924978508	1	8	9	9	0.855855234103656	0.859335604749489	7.91030501986997	9.53918030138361	7.92937526206418	9.62338146776443
1.93916351811158	5.34761313159474	3.44361239268566	3.37873227764391	3.76035514997488	1	8	7	7	0.853670214835651	0.840932350337408	8.46047719351983	10.1189515627794	8.40683907884804	10.0624792890817
3.03997190749451	5.66032985139187	3.52969658266824	4.05356779217941	9.24142919835579	0	8	8	8	0.789084106564205	0.786232650559635	8.83059202286936	10.1335210237123	8.81809904030885	10.1171605614557
2.43850549425825	4.26932679661411	1.80881305377825	2.74958914529325	5.94630904552767	1	15	9	9	0.743013185756916	0.728309050738053	8.98258917283419	10.1239932807983	8.92826544118764	9.99757677549293
2.71111581073613	5.04775329144831	2.88097925843974	4.10571068461273	7.35014893922341	1	5	11	11	0.787785375584989	0.773028610194725	8.83067861004262	10.027639197534	8.82790454181751	10.0138565495063
2.07854089150133	4.89721733373803	2.80559782791921	3.5110125182005	4.32033223764315	1	9	7	7	0.823102866755108	0.806177302470469	8.61865900449674	10.0507975078117	8.58372154219896	9.99354542903853
2.78226423957565	2.14178243449118	3.24361784220467	4.45660078298825	7.74099429882147	1	4	3	3	0.745541634416496	0.73270963282829	9.91277756000417	10.0888111740528	9.87379392239846	10.1302797928673
1.37665877323527	4.90105512373845	2.03266629241094	4.00293514864098	1.89518937792565	1	5	11	11	0.833117562059169	0.824783888342375	8.21236416287641	9.80135494094748	8.1862944297344	9.77934833361327
1.58312495841798	4.32386138602265	1.96072259347154	2.7500059872118	2.50628463396592	1	12	10	10	0.804228369346386	0.795552251018643	8.56985336252311	10.0409116316867	8.51033712414739	9.91415055497673
3.45635204117754	4.81730028737612	1.2705765396495	1.8360573920928	11.9463694325522	0	6	5	6	0.584229627608188	0.621451794760643	9.31857296451959	10.3254108737982	9.22553327816367	10.0922972000203
1.79102011654119	5.30167439847799	1.55418724170356	2.90880270473848	3.20775305785523	1	3	12	12	0.798175574736979	0.786681148730068	8.30907541477703	9.96801969294783	8.22455085540282	9.83943046599381
3.74281478532255	4.60305829331195	-1.02882839414212	2.5011583249272	14.0086625172291	0	10	9	10	0.412223319009664	0.495933518349579	9.31423700146985	9.98566211164594	9.30665460322108	9.85868765785116
1.38271105456613	1.75989112473462	0.317003102672567	4.18740380050074	1.91188986041938	1	8	7	7	0.716887925002568	0.712296323407655	9.12460613662248	9.65736342726382	9.15398014269049	9.74090586021958
2.69362387782339	3.62334675211476	2.90604353379643	4.61801785429206	7.25560959518033	1	7	7	7	0.770479818922493	0.752835405049069	9.28239981660923	9.97661193618961	9.3093730141617	10.0145046471178
1.11095701784546	4.71548492850209	1.88339091111388	7.13775872741984	1.23422549550007	0	5	10	5	0.85627817509856	0.84412844197801	7.94406631829823	9.25566041124156	8.05698570801379	9.50543878127983
0.558321846455286	3.46115554614851	0.475353222402876	4.81469538891056	0.31172328422924	1	6	10	10	0.779282874223989	0.803946493289399	8.1458158019828	9.44316739920396	8.22640586530218	9.57751844777652
2.74088543744662	4.63550309670552	2.57642849116747	2.63351432085391	7.51245298120697	1	11	13	13	0.750829659851808	0.740730595419426	9.06833681318504	10.2587997956713	9.00808398025848	10.1363671891043
2.60022531238791	3.90024985068597	1.97055204062077	3.0517651689637	6.76117167518279	1	6	10	10	0.730415713592173	0.715823011748474	9.1809437897891	10.1187218503689	9.14203410877736	10.0281935487514
3.02484910475479	3.22143242609776	1.46023555814365	3.42339383155042	9.14971210653584	1	7	11	11	0.645582144770236	0.643625644534621	9.57335507654627	10.0629473092341	9.54578382902804	10.0204776913021
1.43609892551011	3.41684115717734	2.67634608944109	5.13457681818714	2.06238012385131	0	15	9	15	0.838564257451531	0.825989908919253	8.68999392914128	9.72771329764012	8.74684139936217	9.80010535050301
3.14894272520023	4.2939163311222	1.42713035003593	3.38412561804071	9.91584028659148	0	14	13	14	0.650429509215752	0.654292164183703	9.24938475342183	10.0538543351184	9.23796271810787	9.99678441658106
3.06270675157194	3.92208422072745	3.29589994482489	3.7616804657571	9.38017264612435	0	11	16	11	0.742924721034994	0.739889543337097	9.45509150172752	10.2025866090356	9.4457926254583	10.1874919291675
1.14884612378297	4.4631638592741	0.309117631692546	4.22041323991647	1.31984741613115	1	10	7	7	0.776748478689976	0.778053802857329	8.11942672991619	9.56193795252213	8.13993614428012	9.61880115742326
2.10553041822681	3.00877205353221	3.04517344623885	5.31216682816865	4.43325834207836	1	9	15	15	0.816134337732035	0.794439134240419	9.1670306984739	9.82403219728586	9.21849521101801	9.90610372355397
1.16897994769964	3.98862073743656	1.61336758515999	5.3229120732479	1.36651411812384	1	8	10	10	0.823348629497318	0.814920414387636	8.29434986906928	9.53817324645853	8.36392675779659	9.65916250409379
2.06779740824247	4.94738758381784	2.06802559761228	3.4184255876061	4.27578612153428	1	11	8	8	0.799466022802807	0.781659460566728	8.55136919058616	9.98040522059302	8.51003102678775	9.90831799831401
0.969857504451977	4.86150218603145	0.531114100152499	4.5805905769149	0.940623578941817	1	11	9	9	0.79884880184366	0.803615999707594	7.91123987551567	9.49900127398771	7.92328191017153	9.58380654352236
1.022930221793	4.72528633971155	1.4538935580664	5.00173614192537	1.04638623865748	0	6	13	6	0.829444073891774	0.827708268753336	8.0095793640935	9.53960730647802	8.03524323393779	9.62754885684993
2.26785233618066	5.2432700453733	3.55806661754142	4.9167851965674	5.14315421872009	1	9	8	8	0.850514407073961	0.834846873425646	8.55016578542337	9.91184372428312	8.56226619377346	9.93937427277492
1.30152589165514	3.28657095539766	0.948076401112663	4.78777135247512	1.69396964664872	1	7	6	6	0.780902426812111	0.770702050109818	8.57145060016848	9.58361355771699	8.64114022780551	9.69258393198298
0.788434839762859	4.2887947374158	2.18405258006282	5.24266713105299	0.621629496551885	1	9	11	11	0.849354305731352	0.855353949768103	8.07545498562607	9.56409949394827	8.11974458622024	9.64852626966562
1.62727254540416	4.71103380393279	1.19311081977629	6.6471229200528	2.64801593702613	1	9	9	9	0.817706088652905	0.78933217463272	8.15537885292314	9.31527553962585	8.2789266721807	9.58673773597036
3.06159021904671	4.64124081740635	3.13698508208282	2.8418833451254	9.37333466936248	1	0	11	11	0.740364268006868	0.73965877365444	9.25208394441092	10.3255870585715	9.20711599955846	10.2395006050112
2.14184578381733	2.90865520445571	0.424686921469754	3.73478452972446	4.58750336165606	1	6	15	15	0.692526182398476	0.675250581793963	9.13702253460854	9.80117436499493	9.14979685444091	9.81442784080553
1.80036271985765	1.93711658753014	2.11280280938248	3.45328414884818	3.24130592305322	1	4	7	7	0.765123010876732	0.749572419442313	9.46203653893098	10.0223610305085	9.40850097008346	9.98545528538868
1.16337964673378	3.35790181173095	4.25808609838901	2.71329481465944	1.35345220243442	1	12	7	7	0.869113575468471	0.872100641861602	8.86258431809129	10.286468535125	8.84418466545698	10.2656145548573
1.59089125508042	2.56017442376031	2.80766197043869	4.93325027764877	2.53093498549136	1	12	9	9	0.823378060954732	0.808315581252008	9.08007733790137	9.81328159273489	9.11817867881556	9.87876348356173
3.02207109915946	5.22671679281664	1.88259790916605	4.48578282040542	9.13291372837489	1	7	14	14	0.72263648965834	0.712868535603406	8.81931162313663	9.88237347113093	8.84492580761308	9.91256850368438
3.12116444972296	2.05105983633121	3.84156123488074	2.71607319222242	9.74166752221443	1	12	10	10	0.708995114336557	0.714965390777744	10.3219449313491	10.5037514289256	10.1800674503002	10.4683940015937
1.50401513970966	4.80573951831259	1.98221373636739	5.28429631413102	2.26206154047586	1	12	7	7	0.836549466933635	0.820290820227516	8.21235444245696	9.60209242349982	8.24882128668069	9.69260994483024
1.44642017138684	4.01579523763853	1.11240785781615	4.33375592831554	2.09213131219474	1	7	10	10	0.78986007914895	0.77777802342315	8.44190886224879	9.67430883405964	8.47273720150001	9.71802039769271
2.74272910240326	5.30576467395435	0.687221733949344	5.27009521024374	7.52256292916978	1	6	7	7	0.714391922065668	0.690886473316893	8.52329063534652	9.58849456134773	8.60173113870001	9.75330956579604
0.916919072582674	1.64130022331243	2.92826189263735	4.31667664463524	0.84074058566587	1	9	6	6	0.825821517886691	0.833756833816593	9.12319822077812	9.87525005251752	9.12975263331872	9.90776890664708
2.72219916945039	3.46214404743691	3.14985064102013	4.52683344150866	7.41036831815638	1	11	4	4	0.773172405334584	0.75759413227961	9.37995859336465	10.0268455672284	9.39821093228856	10.0593024787595
1.84438132551624	3.18603256321927	3.68503919198795	5.93911633931551	3.40174247391303	1	8	8	8	0.855116338547054	0.840186521094502	8.98014026508023	9.75757207961928	9.05632107801418	9.8531784870652
1.29756942516664	2.59184659238163	3.10170175921935	3.25743591020589	1.68368641312728	1	14	10	10	0.828510330730086	0.82556929146774	9.06737923481403	10.0941107908163	9.04102048225235	10.0518195794101
3.82608231214624	6.52340821630282	1.31569284668195	2.30296329530537	14.6389058593183	1	5	5	5	0.566028350077253	0.631189576660421	8.87440097245714	10.2502783710414	8.77969261701587	10.0524215350888
2.04278948492051	3.21426204927683	1.80757043078767	2.92449554365474	4.17298887970179	1	10	6	6	0.756117944800862	0.739714067786507	9.1433332146298	10.0741190230113	9.09597525516844	9.97488845440572
2.29988374552992	4.22706480416623	2.05915255938416	4.08126892164713	5.28946524295271	1	5	8	8	0.777495321093864	0.755371380125948	8.8548322865007	9.91193325619536	8.86396032146268	9.90868582553494
0.923258315843274	3.5442148428016	1.91308990821512	4.24949124950716	0.852405917773759	0	9	10	9	0.821635988279476	0.826928454111165	8.41745174316961	9.72894899585302	8.44422347542246	9.74736557649758
1.80270166202748	2.97011092887123	1.27578338693217	5.67486825924607	3.24973328227665	1	10	14	14	0.774508380968886	0.745758539355665	8.87584389931512	9.53807597106214	8.98258924847652	9.72865614910215
3.75574573364489	5.26994349646024	1.94684173545638	4.18001689194387	14.1056260157918	1	11	8	8	0.607985972084901	0.646952472413191	9.18751994436434	10.0238374767143	9.21912357251965	10.0336733738764
2.94634603775962	3.30851645608355	1.04964226110191	3.8052967697055	8.68095497422179	1	12	11	11	0.64339388035189	0.636789990998397	9.44050690062486	9.94075189611827	9.44597518982495	9.94617186725658
2.2292344253182	4.46789228590977	4.28216473177364	4.50998645360769	4.96948612302376	0	8	11	8	0.859137624742278	0.847922197221775	8.87105221936746	10.07696838833	8.89388707758005	10.1058255001107
3.2931998205498	4.45788724905139	1.70386019688137	4.44442875567927	10.8451650580692	1	9	9	9	0.659755700298052	0.662995605355597	9.20689067687885	9.91866119725534	9.25098084422179	9.96369559321396
0.523437062427921	5.92062910398519	2.10936831331431	3.80947586716609	0.273986358323171	1	11	11	11	0.858726240653035	0.878995765054745	7.55788597087976	9.72185258670678	7.43668622467303	9.66923020175366
2.26100613821976	4.06928289700285	0.620328022120729	4.25225829621548	5.11214875706742	0	7	18	7	0.721669441151683	0.698998163945701	8.77354358083922	9.72308394701854	8.81628150655265	9.78105143423612
0.88342558017533	5.58089986660945	2.9371620460066	4.42189066530712	0.780440755708118	1	7	12	12	0.877429559387679	0.882779758186391	7.82276602035425	9.76059285580234	7.76307536226286	9.75421231262113
2.08020549821651	4.60567384815115	2.23506014637625	4.12355798436435	4.32725491481019	1	12	11	11	0.805346172926086	0.784560121613555	8.63376451570847	9.89044786478115	8.63388417336096	9.88260067147664
3.75585043964209	4.41937642579111	1.72284002686017	3.99880702434104	14.1064125249597	1	4	7	7	0.572881946525197	0.614389666006536	9.48858373167352	10.0499903220995	9.51570109219418	10.0579218678172
2.98892281786565	4.4845935645766	2.01910033872441	1.84488140462807	8.93365961115793	0	7	8	7	0.685489302840761	0.68903837530528	9.25925044571956	10.3643984240148	9.16133807304107	10.1561933526323
2.01472218552148	4.24811219491521	1.56308188471285	3.42513183829525	4.05910548483247	1	1	12	12	0.772687655699292	0.754620655554248	8.72211602367571	9.93330166416268	8.70066305419344	9.87148117169145
3.19967952835587	3.48658542010578	2.70883981727967	5.00954758271782	10.2379490841797	1	11	8	8	0.705724878828985	0.70242575577388	9.54466149938192	9.94962996538821	9.5880896492402	10.0247226146722
3.02233794586025	4.67064202283573	1.87518018376412	4.46150827099794	9.13452665898673	1	6	10	10	0.710500782585933	0.700379008659627	9.01088328963779	9.89905708374816	9.04637509375653	9.93468410164034
2.61580715770791	3.97459370243497	0.348217752371378	3.73531174190207	6.84244708631595	1	10	15	15	0.665376032606895	0.652790773381904	8.99240956670076	9.82044972933523	9.01521536281017	9.82822290382252
2.83359760741206	3.3118605140533	3.61617978492115	3.54918200227693	8.02927540073133	1	11	16	16	0.767229636704242	0.758729994682714	9.60146662888482	10.2647753161163	9.57168477103749	10.2503112446674
1.61470703167514	3.27657079886869	2.72396293901755	4.03307063808448	2.60727879814113	1	7	6	6	0.822888551780314	0.809290776196193	8.90215877882523	9.9396621334447	8.90996076968558	9.93673777061343
2.03626208512768	5.61927781351495	2.47793629286537	3.79680161214726	4.14636327932853	0	12	12	12	0.828225863723239	0.811124941140244	8.32264367971331	9.94295315343238	8.26774897709222	9.8939235959377
2.58044883299995	3.96088169666568	2.36644212328913	6.24095666859244	6.65871617973081	0	16	10	16	0.782829554988307	0.755060367325122	8.9512795053463	9.62703417462202	9.062188852273	9.79363789469529
1.34509481712378	3.33171716572031	2.00860214650789	5.09305960521818	1.80928006705325	1	12	2	2	0.819419060194833	0.807054772868573	8.63102991784556	9.65316982940216	8.69557547377282	9.7446448916809
1.82142812605327	5.34265710931279	1.49843456744689	2.58486450963572	3.31760041837794	1	11	7	7	0.792297484065385	0.782240298728604	8.32712192970889	10.0189330188229	8.22598198864375	9.85595837471862
2.0479290630168	4.07582027125787	0.745955282408219	3.66829214322116	4.19401344714886	0	10	11	10	0.737350502362169	0.719459806738561	8.72009109460579	9.80934471751648	8.72478313601482	9.79055250203983
1.53339042025095	3.34470568759398	2.46775898827458	4.19778532027863	2.3512861809174	1	5	6	6	0.820305340441002	0.807297706765613	8.80993519244802	9.87245739368704	8.82722579819414	9.88160337747595
3.05199356456429	4.7646149104697	1.02328421501396	5.86613926433597	9.31466471814185	1	7	10	10	0.687220513866188	0.668190263137133	8.83152851251266	9.57505768871924	8.96022773907202	9.79550324694847
2.34468451817812	4.66218830265337	2.78917797531254	2.90040311131448	5.49754548978418	0	6	5	6	0.796431314577181	0.780413302077685	8.86411235548311	10.1901162252825	8.81259894421881	10.0924700206375
2.28955134602554	4.31976958826815	2.33641961283286	4.77663298416467	5.24204536608734	1	7	11	11	0.796537192346646	0.772680389741926	8.79016485090359	9.82349046999408	8.82748820060319	9.87154857517201
3.45063851712748	3.80266900384526	0.980198027616256	4.68801336195797	11.9069061758837	0	6	14	6	0.585016169877776	0.599008676853311	9.44730819893879	9.83075798344856	9.51891975903697	9.94082559104637
2.54996122157957	4.47773884524359	4.52109468092951	4.74573759435536	6.50230223155957	0	15	18	15	0.848973784789339	0.840959085401177	9.023537260696	10.1009424789162	9.05824257563301	10.1440063867004
2.49136514256022	5.03755673723941	2.9378322385488	5.37640235459966	6.20690027356411	1	9	2	2	0.818883572060261	0.79852648682248	8.646775301568	9.79633224491988	8.69070981588812	9.8632350323294
-0.294356235329725	3.21727742160287	2.69113580447594	4.39908560902522	0.0866455932774885	1	10	14	14	0.832476731745451	0.894661396067938	8.02306530649769	9.66202208274291	8.07645460948533	9.69205184676084
2.09171623831461	5.51192549514519	0.747028554856751	4.21978233962133	4.37527682162904	1	9	11	11	0.767426825065997	0.747025556371109	8.23607373443033	9.68929095721596	8.22241940018073	9.71706574516453
3.96718522765025	7.29352453203391	1.74902923934648	3.40545461961779	15.7385586304863	0	8	8	8	0.594637641239111	0.66203602082294	8.63724696308685	10.1078286922812	8.56324028758134	10.0188316628147
3.1014454797565	5.43743908421636	1.70088603880033	3.19842248111376	9.61896406390201	0	7	9	7	0.693364953526123	0.695345841093529	8.86239762040583	10.0830682175558	8.8223821886525	9.99034090544464
0.0887784872976112	3.73080394849174	1.74408889031788	3.85174312057455	0.00788161980685211	0	5	7	5	0.814747267509887	0.86250209954277	8.00316086871053	9.67826549671873	8.01377442782846	9.66421684166304
1.81067598411377	3.77054712660352	1.61462238753112	3.94866437548747	3.27854751944638	1	6	7	7	0.783462927541028	0.764853862859483	8.75357539128745	9.83992888238054	8.76327517696421	9.83447367615281
3.26807708057422	4.5334301711661	2.21292092447901	4.23723122299812	10.6803278045745	1	10	9	9	0.686619755316678	0.689334546977297	9.22131599951765	10.0062476772494	9.24648017601284	10.0193837350054
3.56668252504141	6.53098665760669	3.85042111417658	5.99733815166104	12.7212242344358	1	7	8	8	0.773397650250188	0.7933639204188	8.67570915066956	9.8802506606113	8.71751826017842	9.94710928764609
2.01398265081032	4.10964375166585	3.74999212560144	4.04671001689577	4.05612611776495	1	6	9	9	0.847524540737612	0.833564843147932	8.88358719726114	10.0791115799441	8.88948011473138	10.0807416904923
3.66829479295051	3.89909440295083	-0.196367129385797	4.27802827175094	13.4563866879878	0	6	8	6	0.478410292489224	0.522170015477142	9.46260792852964	9.79032194575644	9.54892104077691	9.91375277276349
0.123785026822225	5.13201308903953	0.400299067721658	2.1109444225167	0.0153227328653789	1	12	11	11	0.775274813206312	0.843260598714391	7.61901894040866	9.78730499048637	7.47388366796444	9.5653507064298
0.555210695334333	3.41140374227564	1.11264530473526	3.45996257856948	0.308258916213633	1	12	7	7	0.788358743045327	0.818361993663006	8.29113581495768	9.73272292876301	8.29260743611234	9.68875264848057
2.72314397214253	3.98507731936676	2.81598781887013	4.50472031462523	7.41551309301617	0	10	10	10	0.769598358906371	0.752585302339364	9.17043138966819	9.98012591637671	9.1962402940234	10.0073213155104
2.19104414846441	3.4296579165468	2.5565540649951	4.4011526105088	4.80067446052012	1	5	10	10	0.792726119585046	0.770379272699382	9.09073353830892	9.92104051278163	9.1112483100994	9.94609276333432
1.14486029517978	3.02974426292365	1.04985057248763	2.47738104193999	1.31070509547912	1	8	10	10	0.761318821857199	0.771977989093572	8.74885356774158	9.96516427394987	8.6950265440291	9.81365226438242
0.853826404748959	3.42311585971292	2.68873880511408	3.87254973954611	0.729019529446534	1	10	12	12	0.841047454237719	0.849720515841321	8.50420192407442	9.87252756400888	8.51446337986442	9.85722752673912
0.778029386296877	3.35602824036534	2.1178856377611	4.13494958941892	0.605329725941495	1	7	12	12	0.82592916036296	0.837387766715505	8.4340460234836	9.75863368133423	8.45867422829748	9.76643151516093
1.14757963358294	4.733256364111	1.86971236346948	5.22906031477849	1.31693901541435	0	7	8	7	0.841300346729932	0.834700954896549	8.07429881473711	9.56132941858046	8.10620759881932	9.65177952399482
2.41627323361639	4.9216484379736	1.6934021051781	5.89811347319033	5.838376339491	1	9	6	6	0.785094480588535	0.754835912580351	8.52692421679921	9.56895744136004	8.61534993536439	9.73451559433209
3.30361632223876	4.50538715332552	0.817716159988168	5.13390550336288	10.9138808045624	0	8	7	8	0.62466860494743	0.624947929490322	9.07896219487873	9.70591660208481	9.18287331436295	9.86554878011474
1.40283577744357	3.15892339019705	2.59556378210246	3.09209680759836	1.9679482184757	1	10	10	10	0.816572160971655	0.810433994291164	8.89728593200193	10.0627780377927	8.86662173506754	9.99049875089685
1.60002618598267	3.83192138795749	3.77545969982544	2.36470255945613	2.56008379583026	1	10	9	9	0.848890987214045	0.841641647117523	8.89961878239093	10.3306573008277	8.85023095849586	10.2557718084717
1.55612445761121	4.11057069780428	2.173273275783	4.06625952299813	2.42152332757577	1	11	7	7	0.820514089964519	0.807134779239915	8.55340219409688	9.84566317862117	8.55807290532414	9.83805632413445
1.77907150461107	4.82522998566679	0.669459769054767	3.102923275485	3.16509541851909	1	10	8	8	0.759755490777723	0.7502646222873	8.38281575721481	9.84646490945524	8.33362358928626	9.74965506881272
3.3639658569419	6.30413497145128	2.17492371416764	4.89235203308122	11.3162662866709	1	13	11	11	0.716698705230453	0.722450656893769	8.61273851391523	9.85996502886968	8.62559160171355	9.90580066709734
1.1124827006741	4.88405989688675	0.736519321869431	3.09048169557796	1.23761775929915	1	9	9	9	0.789439776361681	0.797740964717724	8.07344334592869	9.77947750338908	8.00795141951077	9.67841768841592
2.84115427154405	4.34902908491767	1.78639346428664	3.88071740985601	8.07215759471302	1	10	11	11	0.715073536234781	0.701951908724689	9.06890913018681	9.97377161557687	9.07575238776116	9.95880230483764
3.221026225952	3.87916564220509	2.54966854300775	5.26507091233879	10.3750099482706	0	10	9	10	0.707046223812718	0.702867365756871	9.38149405547844	9.88185954154257	9.4477284279369	9.97599887897031
1.21264539814794	3.88381944637369	2.83904563422109	3.90288537777841	1.47050886164937	1	4	10	10	0.845880022327288	0.842764240153339	8.52709688787233	9.91390976248504	8.5282453181902	9.89563203662278
0.756037797335191	3.58304366644281	1.98812926648857	5.22720097421735	0.571593150999448	1	9	10	10	0.834331745097621	0.842155700238918	8.27038010514931	9.55831253146107	8.33991605105537	9.65815102103952
2.70846261196705	5.73191341306857	2.5883181172571	3.24337021232126	7.33576972042338	1	10	8	8	0.780747503155437	0.768990966698864	8.63854524735045	10.1240276781051	8.57652459101898	10.0353887364745
3.20048494949843	4.48468383824892	1.84026938002676	4.18796401935464	10.2431039119659	1	7	11	11	0.677382244514593	0.677003604324806	9.18034222372489	9.96588730734257	9.20703840363961	9.98133316654861
3.43605636991385	3.4925954520099	3.22226989039008	3.99390721535297	11.8064833772255	1	11	7	7	0.682176542620655	0.697997129432908	9.78410823194067	10.2084522263098	9.77248130090919	10.2147539478087
2.65832560598712	4.59482197366381	1.05585520156757	2.74481732064036	7.06669502744679	1	8	12	12	0.694888561997892	0.687458487641845	8.9219292872444	10.0562654151505	8.87081873603023	9.92165940477841
1.6418604731167	5.93405799688074	4.5329655107384	4.32530430482936	2.69570581318299	1	8	12	12	0.900659443117103	0.89645456416606	8.15246105484119	10.0331222068282	8.10658261318714	10.0432923755791
2.69747039276398	4.87478497346575	1.59536632648849	2.83277107682144	7.27634651983824	1	9	12	12	0.721460952276371	0.711719049761549	8.8783933289769	10.1004610483327	8.82406091931016	9.97424035114073
2.65431365416812	3.51496917795973	2.40478108218255	2.77407896482298	7.04538097470331	1	10	16	16	0.732368344714908	0.719598090927221	9.39899310369917	10.2323876185697	9.33946333112414	10.1288756445956
4.09899073722266	3.13229490490816	2.89171572370813	3.40442633413272	16.8017250638371	0	8	12	8	0.522642933987262	0.602452975142703	10.3018767384543	10.3597746874249	10.2366718151454	10.3333560791971
1.26571232239521	5.43354244537703	2.69414991772855	4.00995947075753	1.60202768306308	1	8	12	12	0.86130660383452	0.856941634294479	8.0413237075576	9.84846092488975	7.98495518050154	9.81663638933299
1.93888456268756	3.76597820811129	1.95110532112346	4.98812012300815	3.75927334742812	1	11	10	10	0.798220957551327	0.773588966927458	8.76806240202769	9.7198116985133	8.82441698435758	9.80195741789794
3.09858807492905	6.59490170335562	4.48701998500254	3.68109653275619	9.60124805809251	1	6	9	9	0.826609874188762	0.831540299038408	8.63935308072672	10.2920597383219	8.58848496033045	10.2784909307655
1.10041403799992	3.73445739423123	1.96556192058487	5.31109381782816	1.2109110550273	1	7	9	9	0.831806496614309	0.826291321394777	8.36968702499265	9.57658613717446	8.43931932868175	9.68286514012317
3.07148135710125	3.35348103969417	2.38731742765074	4.61691097265981	9.43399772702052	0	8	8	8	0.701008774552436	0.692697513296516	9.53173515367023	9.96807697997772	9.55774082112964	10.02082943391
2.57857507383217	4.11624096325216	0.641892938689878	4.70166828331661	6.64904941138859	1	8	4	4	0.698401386594906	0.674901656347957	8.87922269626748	9.6859845438646	8.95132420895973	9.7999494883679
1.0343454943593	3.91243438284015	2.85410744308646	4.22307690484595	1.06987060170138	1	13	16	16	0.852369158023618	0.853733435788462	8.41585173469876	9.84121638739376	8.42959758526917	9.84419267115791
0.852489349695181	3.2793099615984	2.19499163579273	5.74147423713981	0.726738091343712	1	5	12	12	0.839353574594348	0.841840905569634	8.39121458381619	9.51535234194307	8.48566974004374	9.65084866075925
1.83238225710083	3.33781349242267	1.70568409839904	4.44227283680697	3.35762473613795	1	15	10	10	0.782970526771699	0.761403033862661	8.88259333531214	9.78097701979907	8.91730193975528	9.82601561124727
1.71941883981546	3.1360703443902	-0.18728954957186	4.28005160243028	2.95640114671234	1	11	8	8	0.707104402407798	0.693237810620425	8.7710490639385	9.59222616856435	8.83904412594543	9.70158247949893
3.25879622296423	4.11653918645353	3.13508625745817	6.58537605251159	10.6197528228059	0	11	11	11	0.746854076399981	0.743127539657551	9.26320755774705	9.72654752803182	9.38164771902251	9.87893008432655
3.12821516646017	5.14082012064797	3.17189071667182	2.83646657799562	9.78573012767144	0	13	13	13	0.743377969570666	0.745644140889572	9.11207685936516	10.3259182281233	9.06372786317213	10.2351463379854
2.57317730608128	3.47127754047618	2.37686625566365	3.0758336730529	6.62124144853172	1	9	9	9	0.741827041223664	0.726280645395366	9.34914697827269	10.168712947591	9.30465850919571	10.0899727456435
0.4810687148696	4.26503536532404	3.24859856090403	3.21342748003172	0.231427108426289	1	7	9	9	0.863672401294756	0.88593666057646	8.14924528087203	9.98318002610708	8.12036987083041	9.92873381420126
1.93184278483692	3.67502873914043	2.58440551051888	3.22126296102039	3.73201654532646	1	11	15	15	0.802556905967813	0.786007928235577	8.9655569955367	10.0879969864929	8.93529104375377	10.0199653905514
1.26601534309031	1.61323601621592	0.933669237805757	3.86580122295022	1.60279484894007	0	12	7	12	0.740938880034609	0.740441846800168	9.18813105549541	9.76842818341621	9.18196297947816	9.79085126455195
2.18017703443691	5.11456598970175	1.06654232571905	3.7258260166662	4.75317190148611	0	9	6	9	0.761035047728042	0.742223083756978	8.45773455745592	9.82542991960174	8.43506351158013	9.79259109691077
1.4099379042382	2.50348823885196	1.74401918696895	4.48366028965615	1.98792489380761	1	6	6	6	0.789604439419705	0.777756126062137	8.96469809912072	9.75090896526787	8.9984711457913	9.80620066531574
2.33218804577982	2.10984649863162	2.22409554739507	3.19906573533717	5.43910108087828	1	8	9	9	0.732202414521554	0.714335201158667	9.70167892563637	10.1356586032646	9.62236391110644	10.0772485446018
4.05528494124191	5.08014661377875	1.0911297183965	4.4252142074741	16.4453359546634	0	8	12	8	0.499885300477261	0.570864288590297	9.32159902797629	9.92480845641611	9.39464668485862	9.99392598858682
2.40270883097442	4.58623034434726	2.01798438107302	6.18652754229917	5.77300972644244	1	3	12	12	0.794805855929869	0.764507141243158	8.63445726291973	9.5637968663618	8.7385817927979	9.73785644557606
2.11551170138318	3.18517005453486	1.98886853250734	3.87776476075879	4.47538975868916	1	7	3	3	0.767581959224224	0.74594856183552	9.13422842316459	9.94242594072374	9.13290737288163	9.93283972753379
1.47385216628412	3.57708625900403	3.19833317393639	4.92945288820096	2.1722402080604	0	11	9	11	0.85265029634282	0.842136332141561	8.70564605281339	9.81976169853481	8.74949535803651	9.86814141763813
1.36030553503255	3.135673689674	3.20716940564317	4.13805198334384	1.8504311486402	1	5	12	12	0.844438307237641	0.837975853771288	8.8561100755779	9.95077629625416	8.87120632734834	9.95858932040801
2.50395340130508	2.34480831227349	1.23012535627266	3.57752836779852	6.26978263590729	1	6	14	14	0.680901436775115	0.664061343456162	9.59646047722085	9.97228637658859	9.55836895927867	9.95389553235833
1.21611408489922	5.27322874346049	2.63017652333974	4.64090108018807	1.47893346749027	1	9	6	6	0.863097073330283	0.858223076595242	8.02497695571333	9.73517984393766	8.00026293648317	9.75008249754013
3.87099810194014	4.49284889627529	1.35633458871092	6.26354094506656	14.9846263052241	0	7	10	7	0.564534506077629	0.599271105606401	9.32392617932082	9.64343668862043	9.49038384306368	9.89776537849421
0.721657725752354	2.87386026507543	1.54313812810565	4.0281967717193	0.52078987313806	1	8	9	9	0.799210164885995	0.816178631854276	8.53229293260312	9.71802108699075	8.56230597812359	9.73097934603141
2.06028963496609	3.84105505979859	3.29160429452884	5.3915063175139	4.24479337994872	1	10	11	11	0.838885943184609	0.819745566914298	8.8695468644052	9.81320160490558	8.92759209146702	9.88476769529925
1.54993922586059	4.05881812117156	1.07348584653782	3.44442130058156	2.40231160386133	1	6	16	16	0.776260543339914	0.766972566997679	8.5322435114952	9.82718070870165	8.51704421461271	9.77366619412222
2.01795516195639	2.72011222700085	0.271216436391979	4.12885486494742	4.07214303566643	1	4	13	13	0.696361458366137	0.677078389689762	9.10211556096833	9.70985073184088	9.14115140294001	9.78155764039757
2.68010363749031	4.58414956661458	2.67839599280027	4.62095119359232	7.1829555076888	1	12	11	11	0.780281926657962	0.762010069193667	8.92285868938561	9.92559797124643	8.95146393308128	9.95491769588845
1.63197816441871	5.43531453670974	-0.261708349661454	2.87621695691111	2.66335272913947	1	9	9	9	0.739437822670758	0.742378003007121	8.07650656351329	9.74962351101385	7.99228253779035	9.63064647176521
2.24377574636208	2.98035789624135	0.608519519510896	4.08088358093465	5.03452959996271	1	8	8	8	0.697795950530736	0.676464299589652	9.15100586185619	9.77400809005877	9.18091381745181	9.8239645817719
3.22533307843349	4.49702442114671	1.42432868229787	3.50304888508381	10.4027734668373	1	7	10	10	0.645113040281239	0.652205276823444	9.20662736111347	10.0371677363104	9.20293491734324	9.99115561676128
1.00583117492098	4.14904812633941	1.42069111693316	4.65275351577197	1.01169635244292	1	8	12	12	0.817243510062461	0.817819901682966	8.20149764010755	9.604068398511	8.23619991656556	9.66685284521818
2.86967645729562	5.47899039256199	0.803385870736982	2.28153197159711	8.23504296955674	0	8	11	8	0.671561704677754	0.676941824522715	8.73704176799727	10.1091305251176	8.64546550816084	9.90810091839345
3.63677089278697	5.13271208161499	2.69865909739616	2.51765423701687	13.2261025266226	1	2	12	12	0.641895719799	0.677972872057732	9.35584679050837	10.3869356073666	9.30003971465798	10.260322242784
1.88163809065088	3.49238693041788	2.75878286857507	4.16648304999379	3.54056190418829	1	7	7	7	0.816511845652825	0.798276349292126	8.95002624257721	9.94638412359555	8.96141215805012	9.95108187908586
3.58827272431249	4.55065066525865	3.84851124052647	5.21014812398009	12.875701144045	0	10	9	10	0.723893223261946	0.747692633876391	9.43011086035714	10.0634129167756	9.48991589822689	10.1255794087244
1.65684581915058	3.60226682440941	2.45326258573037	2.2888310354845	2.74513806843675	1	10	7	7	0.801992822678844	0.792668856693431	8.91398214940929	10.2026435808664	8.8437804914716	10.0574574783145
1.86834220494365	3.64737095621842	3.36621668737723	4.87860664340619	3.49070259477371	1	9	16	16	0.843523091584779	0.82735988397218	8.88494268873889	9.88989583593121	8.92376972657602	9.93443749346032
3.06741351037633	3.31594725019295	2.81123109165821	4.01657506639772	9.40902564363927	1	12	10	10	0.712428577093192	0.707617768434847	9.62222151664928	10.1186471337123	9.61230242720737	10.122065663174
1.92441070785941	3.86900952230367	2.26502418546407	3.7608281383042	3.70335657252394	1	5	8	8	0.800150995334625	0.781426053356253	8.83441862085979	9.95475816458738	8.82881809766795	9.92504959656844
3.41559331796851	4.71445929072135	0.164701695815262	2.69990041605905	11.6662777137512	0	15	16	15	0.542747018838825	0.5810783960458	9.18746965518217	10.046962107037	9.15890297421653	9.91921243041545
1.58857345754544	3.31657179456175	1.31699422517548	5.33299604394004	2.52356563001787	1	12	14	14	0.789171689799979	0.767349559211351	8.6842556786326	9.56618306948875	8.77322596126346	9.71416162630688
3.23096544590662	4.64065222098976	2.68845228279544	2.71259653785709	10.4391377126425	0	11	12	11	0.697267538615841	0.705156216977945	9.31244259443286	10.3158349448337	9.26111783826997	10.206431339373
3.46724222999165	2.31697090572865	1.50306404786745	4.35170262347678	12.0217686814374	1	8	8	8	0.567831207700309	0.586530865903154	10.080551174597	9.98352852963669	10.0576438549589	10.0513221905227
2.72019632789189	4.53633996048675	1.63895976396064	3.8007100219829	7.3994680622765	0	11	6	11	0.725178397289913	0.709602223654309	8.94013470514858	9.95223405239334	8.94123454880655	9.92821798231041
1.63108288812542	3.7599768071642	2.61821772491341	2.82962128212069	2.66043138793556	1	9	14	14	0.815867971539851	0.80525835811926	8.82210561094298	10.1217877008006	8.77675705990101	10.0233590668975
3.40233646300647	3.36260385703239	1.87863917125601	2.48425543335975	11.5758934075034	0	19	11	19	0.598424066311715	0.62277095840548	9.82379533982857	10.3135840214243	9.73812803387591	10.1790586872357
1.8890343439375	4.83812657100373	1.04995628181966	5.28150765444304	3.56845075257537	1	11	15	15	0.789978239020462	0.763600270790616	8.31071080266601	9.54309383726902	8.37167729940037	9.68374180259816
2.5731268933298	4.13314734054939	2.23883279793503	3.82969009462026	6.62098200917705	1	13	9	9	0.757088134881217	0.738388673555456	9.05020707533996	10.0080751258693	9.04841959206738	9.98452854367778
1.9765206058723	3.97443629303085	-0.280301529346632	2.00229211047083	3.9066337054378	1	10	11	11	0.675120382028996	0.682264908079843	8.76168970759909	9.9673440167622	8.68233081481958	9.7400140516257
2.00820177661599	5.15857420729039	3.0175920373864	3.45890742779877	4.03287437560361	1	8	12	12	0.836572709175223	0.821301274210464	8.51861593484093	10.0692562323173	8.47266456869727	10.0087460396809
1.73188156735853	5.04461686214082	2.86807611301768	2.86270651918684	2.99941376335622	1	9	9	9	0.838386736356031	0.82710554100775	8.45863139294532	10.1247240609686	8.38816040822631	10.0209196489369
2.733307695135	3.59362641053265	1.32950795968134	2.9361486547568	7.4709709562842	1	15	8	8	0.679355795900399	0.670767959048835	9.31595830690354	10.0881639742068	9.27275551138169	9.987397872716
1.79493438581289	3.66091718360819	3.51208659498067	3.65779170124056	3.2217894493735	1	8	13	13	0.841638372023567	0.828862284651765	8.94162301703382	10.1039700116791	8.93449275363501	10.0850376387541
2.99550662658351	3.16194785439829	2.30766334769133	3.29760075418941	8.97305994990571	1	12	12	12	0.687051005159935	0.682354827690588	9.65661283986575	10.1796061039506	9.61031885203765	10.1248147812127
0.65521007642533	4.01641304330846	3.80299164233242	5.53481698331089	0.429300244249287	1	8	12	12	0.888207873358701	0.900333273898603	8.19145652186356	9.68458859313586	8.25005926500832	9.75046738046613
-0.072232262703253	1.77291882368938	0.819025346310178	5.03340492022629	0.00521749977523176	1	12	9	9	0.755915630722237	0.824372365392927	8.40942468166291	9.41557980275703	8.52265814132077	9.57579857691909
1.19554519670452	1.95907305580461	1.91025560986363	3.69913440825663	1.42932831736324	0	12	8	12	0.785553245130704	0.785083081593767	9.11733867646337	9.88850706266589	9.10183401772585	9.87362604195854
1.14210347138968	3.63565520677155	2.75765827106808	2.40207173632514	1.30440033936036	1	8	7	7	0.829833596143345	0.832889100006134	8.67245349849037	10.1572423139582	8.61649624831718	10.0342396138744
1.28662842777777	5.93846541087991	0.940347173630666	5.25527604017034	1.65541271116591	1	8	11	11	0.827641705951869	0.817229338972803	7.70667582911162	9.44437701051201	7.68058499029575	9.56849480154371
2.19580384880387	5.63753809997426	1.96466020856714	4.30738733287088	4.82155454242189	1	10	5	5	0.807161455579371	0.786270836117799	8.31982436138308	9.81792268298838	8.29252632837838	9.81654613936474
1.47696279244047	2.21513138335496	0.29003332018528	3.01182630459782	2.18141909025354	0	7	14	7	0.706988188099482	0.709350276164095	9.09436766340475	9.84792761443681	9.0620199252354	9.77452837841709
1.12136847272229	3.06604313959773	2.90821068743797	3.87351564051123	1.25746725161553	1	6	13	13	0.838467585122974	0.83854557731216	8.76275028053382	9.93601845820046	8.77103262209378	9.92561324958382
1.57783421039011	3.11738289958889	3.9305664453799	5.2635337870039	2.48956079547738	1	12	9	9	0.865269240377038	0.856613872772015	8.94068703076916	9.86853950383354	8.99466380440775	9.93353476309118
3.73101021706192	4.18861989351374	1.86428552631814	3.75877660386635	13.9204372398204	1	8	10	10	0.576008606327052	0.616681487592279	9.58945643186899	10.1098347359576	9.5976164432669	10.0945665838331
2.73649533629997	4.83068481677777	2.49912487413855	1.60591458212869	7.48840672559151	1	6	11	11	0.74064932732803	0.734943847395221	9.06609880764323	10.4239616601008	8.95574407011991	10.211184604583
1.29592509379505	3.71014159770336	2.03389582599626	4.15027567080651	1.67942184872772	1	8	13	13	0.819281010715804	0.812095708239868	8.54921026617967	9.79648445350566	8.56591582415461	9.80220088152893
0.893841568118952	4.51790736081106	2.55966519327735	3.37659795265929	0.798952748897347	1	7	11	11	0.847838143301636	0.855841091380534	8.19525955734207	9.91914739350463	8.15532688154913	9.8533049093462
3.77941944403126	4.08566188439633	2.75165589168855	4.58191736595541	14.2840113339215	1	11	7	7	0.62137767148263	0.660069946100851	9.66028257435437	10.0788843184103	9.6973596839158	10.12345830273
2.47266851112626	4.20720831330074	0.772160311985044	5.85637764938582	6.11408956591534	0	9	11	9	0.730254789813984	0.696075496067647	8.72727189171708	9.49907579129301	8.85858352960565	9.73762137053821
2.04382625063191	4.3331505965663	2.08927443068738	4.26941982145456	4.1772257427721	1	11	8	8	0.799504709599436	0.777712614230575	8.6869840491235	9.85226124873627	8.70055949449607	9.86204579317628
3.26505093325123	5.02213854265456	1.98465325089339	4.58167541291476	10.6605575967248	1	7	9	9	0.691475825107066	0.69217569990098	9.00696775829961	9.91030597682123	9.04755601787026	9.9521736840486
2.6163737798473	5.15955061708471	0.535646534140434	5.16685295475546	6.84541175587243	1	6	10	10	0.717199011944311	0.691839532675386	8.50931171665878	9.57830081514503	8.58710552464393	9.74145169896128
4.05884820482112	5.86532460837747	1.60203242335732	4.05284467151106	16.4742487497796	0	10	17	10	0.541048661070568	0.613330832891456	9.11143678644539	10.0265818585464	9.14127878246013	10.0281361530894
0.394577709849905	3.96304525152445	2.68533230689513	3.59517987542816	0.155691569110396	1	7	9	9	0.847404226218326	0.874484843342583	8.14333668238818	9.85340236863677	8.13406788981121	9.81441764447702
0.589419672718319	2.77003438314289	2.39246914692407	6.09927665737199	0.34741555058737	1	16	14	14	0.842479191670698	0.855324228645444	8.42601983858946	9.4623005927984	8.54119442880552	9.61989648463138
1.92362845431293	3.76723489929472	1.37558545177305	3.39386762635166	3.70034643024236	1	8	6	6	0.762226670243639	0.745315095249203	8.82956884700841	9.91875521147069	8.81338347917574	9.86058022833408
2.7284946940817	4.57069185180534	1.37547433489445	3.08911130530311	7.44468329563199	1	7	10	10	0.705076929223147	0.695101792698302	8.96327210692156	10.0428097938454	8.92941051576984	9.94715116557097
3.94587793501499	3.69896711901145	2.58608067620664	3.64300901257511	15.5699526780382	1	4	8	8	0.556970342136061	0.617967786632788	9.95335738812154	10.2501968788031	9.93317964482356	10.2308715828422
1.62026166959162	4.9973789671663	4.47646871650863	5.64417995938965	2.62524787794782	1	7	9	9	0.89836190184219	0.893290897303396	8.34968358242521	9.82562026078606	8.38544930181428	9.87958720022943
1.65934293108648	3.23729461081352	1.69996104507946	4.66726979822215	2.75341896294669	1	10	12	12	0.791922891716083	0.772540567031327	8.81789715003744	9.72626193101728	8.86498837594367	9.79306465749496
1.83706141020412	5.74393417312708	1.19961035904502	2.12694050606993	3.37479462486117	1	20	12	12	0.783134344454525	0.777321077256262	8.21630312887186	10.0546617998392	8.07170021100429	9.83175784985941
0.561214039541146	2.44457512902093	2.54856048673717	2.60678862353818	0.314961198178091	0	12	14	12	0.813926230619975	0.841539277863546	8.76850055663951	10.0603127544485	8.73319371718521	9.96019362383061
2.07734095454803	4.38349546042484	2.69272593457656	5.00102067830909	4.31534544144253	0	8	3	8	0.824553979589054	0.802739408475479	8.67881431309707	9.80040725666598	8.7187072013007	9.85425606698873
1.66474120758341	5.34600443862737	1.62926028223584	4.6130700923054	2.77136328822628	1	5	9	9	0.822206101259696	0.805019196679571	8.13342547159885	9.67805276527747	8.12156256873066	9.71498420529086
2.63981047599311	4.73789802523484	3.4247309392809	4.3745106601428	6.96859934916299	1	7	13	13	0.810036517970184	0.79580816898445	8.92290531421873	10.0431686778305	8.93595091306399	10.0517501028729
2.29372064214564	3.63775435099979	0.739207051099038	3.27596990499858	5.26115438420502	1	14	12	12	0.70346150384708	0.688307984079384	9.01383312249189	9.91236232646821	8.99972318182871	9.85287047870007
1.89665425444715	4.35812427527677	0.662877640199095	3.12284277341802	3.59729736091249	1	10	8	8	0.743748545292074	0.732107620491397	8.5870128762769	9.86695373917567	8.55535425181086	9.77919742816549
2.3214066625206	3.31660683578037	2.43955370709641	4.19931437621949	5.38892889279502	1	6	9	9	0.775128418376003	0.752929886686438	9.20058366372786	9.95941574668659	9.2102686289468	9.97221651377846
2.32359206576648	3.68952379034448	0.730864460622161	3.92663802149312	5.39908008809294	1	6	14	14	0.709253402853346	0.688923255748928	8.96365278017227	9.8051166809204	8.98789951515385	9.8244107647182
3.35500884391923	1.4197258373623	2.10384959663751	3.63362531212376	11.2560843427762	1	7	13	13	0.586444187024258	0.603365487358234	10.4813593626289	10.1835942039023	10.3357001673935	10.1765641500041
1.27502108919984	4.15893683115745	2.90554103873157	4.03983612694214	1.62567877790435	1	7	11	11	0.850925494697766	0.845960409202038	8.46146270010292	9.89886964165496	8.46186267756621	9.88676514453849
2.48398585620064	4.87957678609322	2.0448067963258	5.30372405525456	6.17018573380484	1	10	11	11	0.785885719236506	0.760287101756814	8.63725043999939	9.71266249115405	8.69391610911315	9.80816281367206
2.48638352670715	4.50842859281023	1.85285287321314	4.76396633434013	6.1821030418807	1	14	5	5	0.766554951456996	0.742128914282799	8.78587641914896	9.78956209768922	8.82887390834445	9.85013639399695
2.10467392022743	3.79053580608995	1.78581591147427	5.07575572096385	4.42965231048551	1	8	13	13	0.783494785772438	0.756244259739883	8.82046512585675	9.70515467681936	8.88450742346786	9.80258590078661
2.31573652090324	4.99863688886849	-0.461710806801811	3.99695055390878	5.36263563424504	0	5	17	5	0.684907373971897	0.671890966754799	8.43294113298964	9.63047533120216	8.46390396332139	9.69493255984538
0.729993021188403	2.25674656000912	1.46628924681857	2.73996943927331	0.532889810983772	1	6	13	13	0.773335012684903	0.79935126466549	8.82456913053724	9.93926929480573	8.78639967037373	9.82903218728319
2.37011172296026	5.82940357350014	2.80014645993211	4.99439186002005	5.61742957931364	1	10	10	10	0.831285511707313	0.811949089656239	8.34890817285381	9.81177749415118	8.34103210791753	9.84487457654356
0.460942830575116	4.88924499867931	2.02306225452464	5.15324006781329	0.2124682930586	1	12	11	11	0.852982993180224	0.871998677926962	7.74835397118781	9.51130587185835	7.7545763846168	9.58668922916014
3.38765501291032	3.59945469756188	2.28493941679323	2.67142942772558	11.4762064864964	0	3	2	3	0.62983222584181	0.649427035351392	9.74530111277962	10.3206759969491	9.67593986840923	10.2099107207261
3.05977356770242	4.90008111038564	2.6077853986764	3.74988960035478	9.36221428561041	1	10	10	10	0.73382974304411	0.729382250375848	9.05477412530962	10.100972984218	9.04710897484585	10.0655683747958
2.15694469891325	5.91551811848098	4.32815953263696	5.44733350871784	4.65241043416995	1	8	12	12	0.885870798607204	0.876664933547341	8.30035628748364	9.88049455073557	8.29771818420903	9.91820275246992
5.29864402046917	4.61770433843804	1.37445172928382	2.97049185460207	28.0756284556537	1	9	8	8	0.206215966688717	0.423724591353569	10.28869312687	10.3629847990233	10.2900323981328	10.2922209545864
0.118877868010886	5.70759118322977	0.926768125250429	4.54500666165994	0.0141319475028135	1	8	8	8	0.824927270882015	0.867797994317804	7.34037708851652	9.43505674055264	7.26021905418468	9.48518178710246
2.42172907517844	4.52162845806343	1.93976495904058	2.71463454018754	5.86477171356464	1	8	13	13	0.754240753071574	0.739432836282501	8.89999505596664	10.1368047052199	8.84082789376293	10.0059261236389
2.89035458460775	2.7108710158598	1.60588052675005	4.54410251242061	8.35414962476304	0	13	9	13	0.673603345666254	0.658369157956603	9.61825246795941	9.88742340619896	9.6360614088672	9.96036479846953
2.19728061823769	4.26855545492414	2.52341223296745	5.41254812030651	4.82804211528302	1	6	14	14	0.81390146263748	0.789130333102857	8.73318878219584	9.72993881634988	8.79616289059237	9.82029805462092
1.963587481155	4.07631820888345	2.94159454857791	2.80538578377933	3.85567579614862	1	10	7	7	0.815291570622118	0.800433973123092	8.8988604044212	10.1940567551912	8.85055297752834	10.100659574405
1.44472803191588	4.22834763935987	1.67679548235044	3.9996417717889	2.08723908620352	1	20	6	6	0.809692390842273	0.79906048247229	8.43371847927851	9.78618757418998	8.43541609984227	9.77791051105775
1.3290960681056	4.97594403490832	2.62507192198795	6.51565077188167	1.76649635825377	1	7	15	15	0.869611816638668	0.857376841876814	8.04635369229221	9.45000855485966	8.11100149389132	9.59605823385849
0.642165668089374	3.02337292802328	1.22409644803252	2.15724328485151	0.412376745272672	1	7	15	15	0.772570040761772	0.806668700331496	8.55044663583952	9.98141389910988	8.48905306142105	9.79827326802181
2.55478002816414	3.26977470519294	2.02838076740758	2.57108920747854	6.52690099230637	1	14	8	8	0.719146600727327	0.706271435475656	9.42295140638127	10.2183545196102	9.34981567725939	10.0902375871533
3.46375064549754	3.68089349517417	0.881090688745824	2.93246993205692	11.9975685341847	1	6	10	10	0.549539193395897	0.581968481498685	9.62308789535705	10.1200849316991	9.58662609068356	10.0271146075316
1.75619936531305	2.86984882068207	2.43076978222656	2.33174045746878	3.08423621072595	0	8	9	8	0.784660035934711	0.773569186209376	9.21262638718681	10.2225401215364	9.1345092208727	10.0873147199402
1.30733523040314	4.53050542759092	2.33235200184608	4.37234579739038	1.70912540465324	1	5	12	12	0.841541544222087	0.833864307679428	8.29510849449122	9.77448778600773	8.29789280579427	9.7839968544058
3.09381707096057	4.98186854347123	2.02953952072787	4.50854993222957	9.57170406856705	1	11	11	11	0.715172533207931	0.708016188172946	8.94633855679726	9.90908618594911	8.97880432581855	9.94163268807049
3.20380265917052	5.44411231409422	2.57010582688993	6.38792598589988	10.2643514789081	1	10	12	12	0.754184522740936	0.745377567057762	8.74987024682059	9.65939532703554	8.85135305470501	9.81258806653645
1.91658296870761	3.51133866219101	1.0578888155859	4.75678756703499	3.67329027594009	1	6	7	7	0.759838922547216	0.734732643519393	8.7948801161674	9.66328234829188	8.8582132450431	9.76384810430664
2.52210564201913	4.73599393061354	0.837804653303511	2.78408596356153	6.36101686950471	1	6	16	16	0.703142636782796	0.694195870903917	8.79017792319076	10.0057082585514	8.73855200588689	9.87350025591581
1.15053124535662	3.81609298378511	1.31508015391703	4.45211407204388	1.32372214654186	1	6	12	12	0.803787057212162	0.80027266568753	8.37815033398519	9.64902989873212	8.41526046632872	9.69979628071815
0.612565520643424	2.2733593891223	3.03104612921095	2.5362020249195	0.375236517081149	1	10	11	11	0.825949328231083	0.84985908289701	8.8909576447387	10.137686135879	8.85242241006783	10.0525710840004
1.61827206438477	4.31514769328812	1.70020281193831	4.09308860767263	2.61880447436815	1	10	13	13	0.806025777303835	0.790839182945267	8.48017917871543	9.79074333419626	8.48520241050777	9.79026288278906
3.13646019472246	5.83554488934101	0.816440161117718	3.03927583008175	9.83738255307843	1	9	11	11	0.653585220069632	0.664308883374842	8.69209068477119	10.00383296235	8.63887007459375	9.89332950056748
2.63457640238413	4.15245315310988	1.90970487080775	3.49365577545015	6.94099281999932	0	16	8	16	0.734411526013472	0.718255914914108	9.07309603643863	10.0342741793801	9.05765058579316	9.98220353859237
3.65829437820036	4.78010716746478	0.823816906482929	5.18730894796633	13.3831177575724	0	12	8	12	0.570195602225011	0.596047648283066	9.15404454066214	9.73086562176326	9.2687323190547	9.89864773858193
1.52614264530389	2.92326188087216	0.931066089836768	1.95299449115782	2.32911137381514	1	8	11	11	0.734505389844146	0.737605739208457	8.99586150561261	10.0870599615648	8.90534060342741	9.87286281037713
1.60457379570855	5.52705423067729	1.07093450372926	3.32522466174112	2.57465706587456	1	7	7	7	0.79768643925902	0.789044172291437	8.09597593273594	9.81765064127353	8.01611908758617	9.73136767616666
2.2941568876206	3.68025112203212	2.35115256791975	4.73235700568921	5.26315582501704	1	16	12	12	0.785548301263343	0.761232100957152	9.01509142707108	9.84836678143674	9.05434432247413	9.90035335856416
3.38456122982785	5.474404803643	0.774557171701761	3.87809238441172	11.4552547184538	0	9	6	9	0.615346654559408	0.633244530507535	8.87024158965344	9.89512770868779	8.88753673298588	9.89562243350523
1.52181371472206	3.50763156950577	2.01461973471529	4.46820904521501	2.31591698231614	1	13	9	9	0.810943178131102	0.796294019038665	8.69840594414991	9.77196639840573	8.73147471171214	9.8082633784124
1.37184882121102	3.43928350635606	1.95401042909093	3.39752286974369	1.88196918825806	1	9	11	11	0.803487480483197	0.797246913752982	8.72004882153379	9.92819313309568	8.70451194718637	9.87090692728641
1.84817531418913	4.55984220929532	1.83974326613721	3.78099543152531	3.41575199197808	1	7	8	8	0.801059187491811	0.783415657222808	8.53663150683962	9.87824642249088	8.5215961394091	9.84403239991751
3.57617842096148	3.96997906294945	1.88129154968941	2.0567453930173	12.7890520985505	0	8	8	8	0.57669880002825	0.616547278047793	9.7209232514642	10.3940411409302	9.62916097629661	10.2122987038943
1.93334680519237	4.59811668940121	2.87533128388351	4.58595631178991	3.73782986914756	1	8	7	7	0.837140068179788	0.818877112471121	8.58186659916915	9.86833419508927	8.59678140378233	9.887766135053
2.28544209191362	3.48137302911724	3.59463420883105	4.90070306723545	5.22324555549048	1	9	10	10	0.826157331572916	0.808857903931313	9.16100555212481	9.96340194750758	9.1966609141461	10.0120627799974
3.26972759817152	4.93798346972252	3.32001164179727	3.54874382221469	10.6911185662445	1	8	7	7	0.73544406589425	0.742318413083408	9.21303094176066	10.2411204682952	9.20014426216805	10.2035314807666
3.28806215161601	2.59725528261956	1.25143779976599	2.08633330700579	10.8113527128897	0	13	7	13	0.560440701241457	0.586657719347222	10.0342143379379	10.3154928961492	9.89652754586931	10.1326117961627
1.61974413809251	4.44816845870511	1.2452206930541	3.50273243069586	2.62357107288505	1	5	9	9	0.786795366570523	0.775187981030197	8.44545425948861	9.83513260183868	8.42200600792604	9.78081639718515
2.69868364358353	3.48976051321218	1.51373884541882	3.52832787898299	7.28289340814526	1	9	17	17	0.696934434193355	0.682544374356274	9.30621636101252	10.0070754921065	9.29236635109822	9.96924934135638
1.22283780231303	4.20160137705186	2.87880376085072	4.74528022179641	1.49533229076576	1	4	8	8	0.856984367705796	0.851773413254909	8.3751930209935	9.77167845156218	8.40137495210387	9.80469405139358
2.52598424556608	2.89800878368321	2.95096383713041	4.06452215694378	6.38059640884803	1	9	8	8	0.768724674681765	0.750341594056911	9.50340678493854	10.0739772054698	9.48985409804467	10.081153203787
1.09630009050804	3.25689773581679	0.73824366957389	5.45879556418447	1.20187388844794	1	4	9	9	0.785058318927972	0.778409548239028	8.42722984905283	9.43146785106699	8.53917215643318	9.62818341256795
2.11127598431427	3.19154553073227	2.84329950938425	3.16113666218293	4.4574862819422	0	10	9	10	0.792346031616039	0.774888902082252	9.24645856771801	10.1607565138122	9.20691353974677	10.0991905983154
1.7264803895255	3.8784063029533	1.8134002096888	4.60242773477383	2.98073453541614	1	7	9	9	0.802683501779648	0.782784432580024	8.64728581259391	9.74170008298657	8.68515820974697	9.79162602009981
0.873528023803908	4.46059679420936	1.54408909165653	3.25865655106473	0.763051208370761	0	9	10	9	0.815888898174111	0.828106168834933	8.14367295004533	9.8244421240828	8.09925858287286	9.74235396702765
1.07804415659917	3.89318683960014	2.60952458740422	5.7094331681827	1.16217920357761	1	6	13	13	0.855576917869973	0.851285843202844	8.32666760943546	9.57572069513462	8.40048373764062	9.68291941187207
2.84789147592764	4.39694428547993	2.58757739686514	1.50696055788411	8.11048585866129	1	10	7	7	0.722345059145654	0.719717518689168	9.28792061833866	10.4763328270256	9.17654978115467	10.2656346015222
3.29794258585343	4.05454996168933	2.07615742017609	4.49507040759029	10.8764252995856	1	9	11	11	0.668362665935574	0.671378161120267	9.37784913074045	9.96236365327562	9.41626445937149	10.0068152815117
1.08260059368475	3.99829370374892	2.98504501280446	3.04940872425545	1.17202404544657	1	6	14	14	0.847626616562543	0.850415728235536	8.49752567178981	10.0567914544124	8.46456975981222	9.98349916388501
1.37109632832938	3.27091317459224	0.111455968738833	2.03190523741803	1.87990514155831	1	7	11	11	0.71435764411604	0.729311225863893	8.73804739702832	9.95439898705146	8.66273798490252	9.73838965817421
1.10911657482414	4.63304712700526	2.42626341279584	4.51060414170088	1.23013957654964	1	9	8	8	0.850867744191344	0.848603181015848	8.17193989858085	9.73741205650505	8.17352376362457	9.75466407337699
1.88231114776358	3.83343185934506	2.4860530529011	2.92828736184221	3.54309525699506	1	8	8	8	0.801752125383997	0.786701358963935	8.90080119086502	10.11714064095	8.85721596869812	10.0222847463244
2.57240578066494	3.94981540363328	1.14108396925922	3.66980743181818	6.61727150039839	1	11	12	12	0.705470421204287	0.688568524744677	9.04329807494872	9.91560962183439	9.0465358057371	9.89273677645457
-0.69204148974747	3.10361992641891	1.09621464092703	3.95899796356828	0.478921423531898	1	9	9	9	0.754419436390075	0.871548290500194	7.81131200218806	9.51913658525385	7.86374841052801	9.54121218673467
1.31875091773226	2.43367267679031	1.26993101775505	2.48058134814263	1.73910398301967	1	10	5	5	0.753368826795608	0.757198293667766	9.05191159036755	10.0240109034781	8.98571054160616	9.88048876355199
0.877387037839012	4.01874599829207	2.55676034144085	3.72961125878024	0.769808014167915	1	7	6	6	0.843978845987787	0.851782398664602	8.32293042397301	9.86995588601344	8.31442278333519	9.83655054790335
2.94175016965061	2.88770180721889	1.72761630861602	3.58227294500599	8.65389406063938	1	6	12	12	0.664355362103432	0.657178220288585	9.66246982824965	10.0649678622278	9.6292963095856	10.038792607822
2.84071561027437	5.15405727197858	1.32170040642412	3.00176563167193	8.06966517845648	1	9	12	12	0.700938315239339	0.695519534105313	8.82026127148564	10.0501682313036	8.77320305074357	9.93855087177896
2.98548064151952	5.85308583324947	2.60133934116444	3.12688151381482	8.91309466088778	1	3	9	9	0.753914881461894	0.750177934396272	8.73702008898554	10.1747854795159	8.67433695636658	10.0777124910428
0.309444741100658	3.10072874058669	2.83312914274061	4.79347196557536	0.0957560477948531	0	8	10	8	0.848605942908836	0.87709587933006	8.30992656902021	9.68286889971818	8.36938516385915	9.73451305190492
3.52013539836857	3.47179019453653	2.62799537544218	4.52274905385247	12.3913532228475	0	7	11	7	0.646393533662313	0.664760574700236	9.7477363191282	10.0599802485085	9.76641198359116	10.1052254227592
0.733124555813461	3.55092148126784	1.57064542072025	4.67834439596319	0.537471614336685	1	13	11	11	0.816557561592116	0.828401319368053	8.2778200685119	9.60016897396183	8.32897523092042	9.66738158813797
3.75119461125861	2.79420664206948	3.97840817503602	3.15790156847653	14.0714610115356	0	7	9	7	0.638249008664874	0.684290656496326	10.3543174308201	10.4984764905024	10.2620122992831	10.4906217818663
1.15980870620078	5.77598265820674	4.58918847929089	3.6983589696373	1.34515623497913	1	10	12	12	0.906177934155162	0.909243880416929	8.03471620231735	10.0943882485029	7.97357218928447	10.0945133869358
2.97767160941136	1.81291634279256	2.21764292104738	4.18474502121536	8.86652821349446	0	4	10	4	0.666369993877411	0.658235814872216	10.0816039607341	10.048838640473	10.0143693360094	10.0825859868592
1.45500953164172	3.60386823560793	2.4702000963618	2.46839767998849	2.11705273716825	1	6	13	13	0.812153720095632	0.806648829914034	8.80554257365399	10.1500824012884	8.74604219202815	10.0205052943538
3.1672955546717	3.73408763423548	2.33477468186086	6.2111358054109	10.0317611306431	1	6	6	6	0.713049998317355	0.700863602774105	9.32003262890638	9.69888841038416	9.43498976482145	9.87573921387389
1.85022221495903	3.60738563075995	2.10750812066	4.02219233724807	3.4233222447279	1	7	9	9	0.796855436249596	0.777668614268746	8.85809406409696	9.8911070838421	8.86724991948412	9.88722722159793
2.13485658279038	3.64611716200685	1.43213426010654	3.63880623293117	4.55761262908343	1	8	10	10	0.750376860791971	0.730132542636833	8.95929252262248	9.91101589423053	8.95551175492873	9.88018286079979
1.75265958546568	3.35135672739222	1.80325415532625	5.00909120290371	3.07181562252474	1	3	9	9	0.796246486574952	0.773668389037038	8.80740911046915	9.68920679177313	8.86923233248271	9.78281412051072
-0.409282486659551	3.2682992645241	1.20170453266827	4.08167382571547	0.167512153886226	1	8	9	9	0.776428557849828	0.865203627097004	7.88071707849245	9.53784980568102	7.92733582767695	9.56564251350444
-0.139772720806936	3.7440459690495	0.802794905410421	3.04347474156074	0.0195364134817736	1	11	13	13	0.768857817865074	0.84781149660964	7.89029222611061	9.68170570887181	7.86874523704296	9.59420066052768
0.586967892383222	4.38450920289446	-0.0724996941544722	3.76578693447684	0.344531306688801	0	6	8	6	0.764400198235589	0.798857736394675	7.90417908816802	9.53433261578566	7.90234059699891	9.54836229768359
3.25772991138422	4.39746956657572	1.62069232802788	1.97666734413451	10.6128041755274	0	6	10	6	0.627089401468575	0.646454131622473	9.38550253151775	10.3288191046831	9.29604384465365	10.1236362077903
3.84529673560508	4.15236116391567	2.92236057768438	3.77217240482227	14.7863069848551	1	8	13	13	0.607909518969974	0.656805972748177	9.74564013218468	10.2436493021853	9.74330286303103	10.2300396667648
-0.317095269400862	2.94685129543261	3.44920808735717	5.60638052093596	0.100549409876405	1	5	8	8	0.858582480189419	0.913032564258817	8.07011490495857	9.55219324235396	8.17266879038006	9.64374507080382
1.71807295158086	2.91841023578351	3.91111908402793	3.32203494970852	2.95177466695376	1	6	10	10	0.843496857702044	0.833930691261858	9.21653782674744	10.216980607874	9.19415824531156	10.2036286098696
1.68135830656271	2.82967690068237	1.40306084659421	5.22860171219656	2.82696575504741	1	5	16	16	0.778600228139777	0.75519667230994	8.9061580832788	9.61406260520032	8.98558043059139	9.75282205094739
1.88819998829952	2.51390381468144	-0.615334185864677	4.61937903457108	3.56529919581429	1	11	12	12	0.66654523667446	0.64934355196005	9.00925065071386	9.52412199842295	9.10607323575364	9.71846604088436
0.916678954796896	2.44347817010208	2.13209795424464	3.93785681625275	0.840300306167529	1	9	9	9	0.809242482513814	0.817222827129461	8.81508291167444	9.83025049729869	8.82900917909451	9.83068313714328
1.94720916055918	4.42711281364066	3.1271454576504	3.45449119817212	3.79162351496558	1	10	7	7	0.832519261795302	0.817254383578274	8.74053942932743	10.0934494063269	8.7152379323211	10.0442934627725
2.62573141013543	4.2618951932757	3.02396026288445	2.75584333120598	6.89446543817178	1	8	10	10	0.773739146079819	0.760941815952818	9.16712652708703	10.2853736749047	9.11596217364343	10.1911819009675
2.25293168165352	5.89614368606673	2.4701251948268	3.99488675875567	5.07570116219814	1	9	6	6	0.821210036977229	0.803153335904617	8.31801691441452	9.92680079889343	8.26335404678215	9.89014720109181
1.5753676893785	3.73718587273993	1.87339608541054	3.40527214517284	2.48178335673775	1	17	12	12	0.798077950323234	0.786617206020153	8.70986428691394	9.93381187495286	8.69138274129207	9.87390286154191
2.21742987147206	2.77168557226534	2.06183729765647	5.56239780909829	4.91699523489659	1	6	12	12	0.772831937166968	0.743410876634799	9.21373536238414	9.69233167634135	9.2874765714996	9.83206490184947
2.14347752192329	2.22252165374529	1.29215567468459	4.58676454356061	4.59449588699043	0	7	10	7	0.726510285375128	0.700579614003298	9.38544614575001	9.77286568238109	9.4091605747343	9.86011713006078
2.31184363727285	3.3450166568495	1.86969412235725	3.92039640699871	5.34462100319894	1	11	7	7	0.751404190351698	0.729241645632897	9.16304467946352	9.94037890261703	9.16561455013451	9.93547306520814
1.23574929856779	4.25165981798418	3.00795386698504	4.6159795633651	1.52707632891078	1	10	5	5	0.859797229881058	0.854928951734152	8.38239001987229	9.80764329162855	8.40209552223622	9.83079277842988
1.91990042777198	5.96973617683191	2.50206406212172	3.53384021330357	3.68601765255905	1	6	13	13	0.837590612819495	0.82300793020285	8.17859449243129	9.96811690371086	8.08933169433924	9.89342094455529
-0.0261596170639442	3.72290362653197	2.16993639557985	4.56575260133858	0.000684325564932201	0	5	9	5	0.831835762591832	0.879372780141591	7.93905188434162	9.59585204349388	7.97883967657246	9.6369768407521
1.2641006365299	3.81417946959578	1.67618930997784	3.43209888886086	1.59795041927529	1	9	16	16	0.803709484009418	0.800931024472559	8.52377721684966	9.86997783472159	8.50750931429371	9.81198483984942
2.32954933130518	3.96415770121096	0.149816611181872	3.17999339196427	5.42680008698441	1	11	11	11	0.678992592946805	0.669126875552925	8.8824673427796	9.85864973839936	8.8726503739916	9.79592963304094
0.235675645112823	3.97275985724015	0.1099706280448	2.21339448295778	0.0555430096993454	0	6	6	6	0.745313654714544	0.814304414046476	7.98839372450971	9.77846146661911	7.91566261094614	9.58331503110096
2.18466113078382	3.32249840847392	1.53720085260377	2.85492563365242	4.77274425635763	1	7	5	5	0.735926249790438	0.720031643684544	9.16011112440491	10.0688877322081	9.11060936384363	9.95988203230146
3.04849582819924	3.38099133107152	2.25635985959979	5.44949626997219	9.29332681454815	1	5	19	19	0.708738994281831	0.694918670683302	9.43735754707631	9.81094366120828	9.50905522763078	9.93436428087864
1.92440662249627	4.55141660769175	1.80778380123202	4.08107806068321	3.70334084870751	1	7	7	7	0.798508095153909	0.778485517757694	8.55206767618339	9.83350703751222	8.55272453954643	9.82802991355771
2.11539946703401	4.27896011317155	2.47500966816351	3.35117584619288	4.47491490512778	1	4	12	12	0.79900277717048	0.780808286824454	8.8303579806825	10.0597755637979	8.80182869775491	9.99377263908915
1.73692083169786	4.44461786296409	1.65395884713517	3.48095823736847	3.016893975586	0	12	9	12	0.7955418830889	0.781002204853349	8.53029841503388	9.89776475762784	8.50406186852661	9.83751957704397
4.30215138254898	3.90606425937278	3.07723795980055	3.7510100928994	18.5085065183681	1	6	10	10	0.511141596513272	0.612140048670412	10.0984705543461	10.3254764718749	10.086619096325	10.321391445848
3.8574355262884	4.78456372234525	1.61854304641589	5.04597905605571	14.8798088394718	1	3	9	9	0.571128833992693	0.614228221764399	9.32247501281538	9.86469383570233	9.41306157083624	9.97635214384302
1.76086652283822	3.78347490957445	3.18255863490517	4.21678894401281	3.10065091125236	1	9	7	7	0.83956043901099	0.824964933019436	8.82023415891967	9.9647908005573	8.83326291849581	9.9702085094176
0.685161237387834	2.7687242282221	2.73922146284745	4.79378020760923	0.469445921218827	1	9	10	10	0.842014472871789	0.855286961908627	8.58235378584878	9.72221640814906	8.63758666473998	9.77744984709344
3.29127283123274	4.27693812628477	4.08053660180532	3.5854171126324	10.8324768496107	1	7	12	12	0.751368571899777	0.761853905132264	9.51736648390145	10.3424775997323	9.50959134464997	10.3392393043762
2.11595156261895	4.52140050042682	0.782653517364601	5.21587756275351	4.47725101534956	1	3	10	10	0.759287939744748	0.729966719952672	8.50178786817114	9.55705834790177	8.58255180210248	9.71334864540984
1.98864796505487	3.42017731849	2.39553554769436	3.24063855762268	3.95472072891689	1	6	8	8	0.788664024898719	0.771108291722845	9.06602572064416	10.0759888936159	9.0350696434105	10.0094228969991
0.262678036566769	3.7602985339578	0.0935040168418118	3.97407175730006	0.0689997508945729	1	5	5	5	0.759918148657571	0.812161877526051	7.95307776651744	9.49777539173581	7.9859254264543	9.54168415987548
3.08294190759182	4.69638848720866	2.04733495401315	4.49122042876612	9.5045308055859	1	6	16	16	0.711214502264613	0.703507641951138	9.04215937271074	9.91965844608883	9.07758156053403	9.95386628551751
1.37332442871863	1.39184064360046	2.39236225909212	2.80211667689079	1.88601998651536	1	15	10	10	0.778902458664977	0.776870520939731	9.51243294331833	10.1291799423646	9.41592843863312	10.0449734985301
2.68366723970545	4.05854449674084	2.7694930723992	3.96253704281317	7.20206985346828	1	9	4	4	0.767356810279126	0.751183113467441	9.16079919727427	10.0603641343095	9.16257873684298	10.0484123101682
0.768325171061572	4.52932905154591	3.28526723273308	5.94508402049173	0.590323568486794	1	5	5	5	0.884149410811379	0.890716730369124	8.02061568036245	9.56190190842332	8.07171032924899	9.64979834911948
1.1183867726989	4.79955515058668	5.76265705187004	5.77051208433625	1.25078897334787	1	9	13	13	0.927329803676983	0.935487204501004	8.26716669174264	9.89605345972582	8.32939610953584	9.97646150731225
0.304604637191458	3.48680071210457	1.31333981423593	5.12091914698754	0.09278398499854	0	7	11	7	0.810803618745269	0.842800408613196	8.0630318911968	9.45575399729149	8.14251772194158	9.57852247012356
2.16667137133476	3.80578708938576	1.80345572094703	4.09754459638315	4.69446483136164	0	2	8	2	0.770365370622233	0.74752448890215	8.91476961465259	9.87562231134873	8.92987531584816	9.88225280685289
2.06680679428323	3.23578847020845	4.19575122932503	3.87923869190566	4.27169032489533	1	11	15	15	0.844580638548331	0.832769332063017	9.25891697143201	10.1866790416712	9.2582702539684	10.2044688087794
0.272338341008346	5.89765275676033	2.97177040733198	3.80087312736906	0.0741681719831784	1	8	11	11	0.878530149081965	0.905262644637842	7.51628592208905	9.79092411739462	7.39707667529913	9.7439979046326
1.16124069934261	2.8971643629968	2.38770251182025	4.09657255576494	1.3484799618097	1	20	12	12	0.821241579064843	0.818989690101837	8.78551085562812	9.84904127923793	8.80328472750491	9.85560674043104
1.46558271745594	3.26003061712485	1.15318900594407	3.41576413156466	2.14793270170555	0	7	9	7	0.768259907113978	0.761198762691194	8.7656356718749	9.85047809365372	8.75719277420441	9.80175164791218
1.80102900921903	4.94871088943623	0.364883864170402	3.37220641162286	3.24370549204847	1	7	10	10	0.751609631873082	0.741537129371944	8.31448176537562	9.76752757250647	8.27935392714213	9.70913071394365
3.00903419905136	2.96954075035194	0.183006504858639	2.83953436843385	9.05428681106066	0	9	6	9	0.568499958578172	0.581792754520088	9.60141244972789	10.0212587469505	9.55384288361691	9.92788933834138
3.92811646037801	5.78256752784686	2.02037957080404	5.60977260051722	15.4300989262927	0	10	10	10	0.610176209302275	0.65558308601876	8.99607015585135	9.79971952212365	9.09412539465094	9.93066150936071
4.84745950739123	5.7949000506357	3.22070305975575	4.03999153629294	23.4978636757977	1	13	18	18	0.434874597616324	0.610501578163782	9.66225149515866	10.3088416780864	9.70833813045325	10.3117970413031
1.7350420975419	3.12056126834261	2.18645978837194	2.88201608863452	3.01037108024258	1	2	10	10	0.786544122194382	0.773810391969092	9.05623880648609	10.0912830748961	9.00911549288996	9.99386812814
2.60689539757999	3.34740932886505	2.33575437977925	5.00957621058837	6.79590361392373	1	5	6	6	0.755574433809398	0.732246287346703	9.26502712962957	9.84385198464566	9.31386339923427	9.92455134826438
1.77465025284689	3.11692345617008	1.95990444704715	1.96372422512101	3.14938351992952	1	10	16	16	0.766770587869777	0.758003875652253	9.12596678467164	10.2276663468376	9.03227020341013	10.0401390269391
1.67953544036998	3.53185506912071	2.47974144635736	5.14356862256908	2.82083929545878	1	8	5	5	0.825756163259357	0.806920980400228	8.75141721389929	9.72904255273632	8.80896031706219	9.80713007162534
0.821935227774062	4.27014092174886	3.21334778535371	5.20053758274383	0.675577518655999	0	4	8	4	0.874794462910406	0.881066554824275	8.16738610356637	9.68722824810289	8.20547537068069	9.7417136387072
3.29082063660876	5.0519798230229	2.91040177691966	3.23555673653339	10.8295004623301	1	8	10	10	0.713736539894496	0.722424603231635	9.17505971998222	10.2475007670263	9.14672262832974	10.178510797345
3.52712401067498	3.68309427064162	2.37653938186704	3.24817147360948	12.44060378668	1	15	12	12	0.620558816963499	0.64635646130819	9.75034969771272	10.2454349963068	9.71263493347056	10.1868576098284
0.739207563397217	4.74035408043014	1.54807404541396	3.53002864592867	0.546427821783651	1	5	12	12	0.823868441075907	0.839957066491894	7.98160161593559	9.758178550075	7.93493830211284	9.69961317963991
3.13195606635701	5.84696596620042	2.72476651283907	4.51384013870743	9.80914880159047	1	6	10	10	0.756563762622896	0.753150561443554	8.72133286947963	9.96976989956443	8.7232025801374	9.97817288188951
1.64775485814908	3.26082354879519	0.651272485612181	2.61043382343772	2.71509607255389	0	11	10	11	0.730689661744887	0.727630972128766	8.87183067968067	9.9497148751169	8.82227145896504	9.81050131999131
4.27629922124089	4.9782523490077	3.69788312792146	2.50600745743763	18.2867350295854	1	7	10	10	0.559505289072219	0.659912324805951	9.82343549796553	10.5885523355633	9.78363879980878	10.5158766246275
1.78918151067778	3.13821127003861	0.246179700367821	3.54801273416953	3.20117047815122	1	10	11	11	0.713265569939304	0.702286105696913	8.88609494635956	9.76720908736262	8.89727024118339	9.75757766236256
2.79432510297245	7.7867997866844	1.84741548175802	5.104036581026	7.808252781102	0	5	13	5	0.799046798667076	0.785355597144647	7.85545060245212	9.68946172397556	7.7309973229432	9.73313099919047
2.20500825855998	4.32846610595226	2.83612170933624	5.69281520555779	4.86206142031774	0	7	17	7	0.826614132234676	0.803315704057554	8.71987686169718	9.71771985669859	8.78971053522372	9.81497424745449
2.83889864534652	3.33349793249278	1.11178282322777	5.20195888387991	8.0593455185503	0	11	7	11	0.679072506981659	0.657005150582448	9.27874839098204	9.70303752338259	9.36566166688594	9.86025966500218
1.72535061489352	4.32891076961771	1.95356152714042	5.82910658712757	2.97683474431344	1	13	13	13	0.824957190396981	0.801215959416161	8.42627402783569	9.54627154376502	8.50910386514356	9.6918891041965
0.663705768774823	2.40547813611617	2.96200423310259	3.76113192485608	0.440505347504979	1	4	4	4	0.83551904319485	0.85335258197475	8.78004205577677	9.92477123142409	8.7913327206629	9.91591348870265
1.91239365446605	3.88545492609817	2.16880490043189	3.09041450719238	3.657249489642	1	4	8	8	0.791442656048922	0.775353268093928	8.86295345753386	10.0554808094895	8.82626083716173	9.9679514103764
2.66605759832866	3.36109527565629	2.10547211613647	4.93832861369648	7.10786311760597	1	5	9	9	0.739920471130877	0.716972824618573	9.27744178042073	9.83641252470671	9.32678719949451	9.91923520212279
2.61321803588126	2.61791091515655	1.00947640646175	2.28650336188577	6.82890850305509	0	6	11	6	0.647694201714358	0.644379837145506	9.63301605418325	10.1728957983183	9.52906707015048	10.0051832761462
2.20994021947834	3.26600214278216	3.99644318937225	4.64634522550138	4.88383577366796	1	9	17	17	0.837587165029495	0.823516254220727	9.24847056981361	10.0485211117539	9.27237054545076	10.0904027062699
-0.253384313908032	1.33409545200911	1.75691170997442	4.70289699143869	0.0642036105346439	1	12	8	8	0.77499439331379	0.852639668493579	8.55688179508941	9.5597345672334	8.63735861805299	9.64999595994286
3.09172505860022	4.71048142115544	2.31619674127307	4.45697463382284	9.55876383797656	1	8	11	11	0.721704111076407	0.714881052994569	9.06401536121159	9.95631338122293	9.09437836420795	9.9816962412768
2.40816889242691	5.23920829854709	2.99333547374872	4.09937932220887	5.79927741445263	1	5	11	11	0.818613949571148	0.801268504481954	8.63218755920265	10.0019379254812	8.61659044079917	9.98341587751636
1.23700126310013	4.04162273327111	1.20964973331625	2.73228535704965	1.53017212491131	1	4	7	7	0.785325754773647	0.788964069798012	8.45162625049909	9.92624665936622	8.39815051288264	9.792979929317
1.59889401355504	1.87711819927776	1.28967020737619	3.86196270297419	2.55646206658215	1	14	6	6	0.74647004301733	0.7338546116207	9.28793315841807	9.83971640535588	9.27288118333355	9.85092203100726
2.62680596592536	3.82599558198125	1.37994010231218	4.6020113735975	6.90010958262105	1	9	10	10	0.718731370264492	0.695824456382564	9.06403026150771	9.7960583588758	9.1145332192707	9.86821302993394
1.08297107946284	3.60345346693753	2.93080645612663	5.21732347230213	1.1728263589529	0	8	11	8	0.85685950932467	0.854710751095507	8.4771902679366	9.69830010274646	8.53527032254963	9.76720148049224
2.81172379717576	4.48377573184175	3.21854217118847	5.65536864130438	7.90579071160447	1	6	14	14	0.795871630997143	0.780515854691409	8.98759840087068	9.83058139450423	9.05825483166149	9.91675212542669
1.81124859768876	3.16699031113793	0.805543983780109	3.8214768882762	3.2806214826295	0	9	11	9	0.739473677097989	0.72293518304878	8.90856346871719	9.78569285625294	8.92471113638038	9.79283966627359
2.67349556726651	4.20504422422072	2.17148930187241	4.30578364976713	7.14757854819368	1	8	11	11	0.75122541468859	0.731982907554216	9.03524718526141	9.92997294571412	9.0576229570273	9.94747716354824
3.46941281107567	4.07872199998748	1.10924046090356	2.89966835933669	12.036825253656	0	6	5	6	0.570107685702895	0.600862317698191	9.50041662816605	10.1426851205674	9.46647559001402	10.0399439449911
1.14743334010761	3.39039687227472	1.49966803657415	2.81356699025379	1.3166032699905	1	13	12	12	0.787892730616707	0.793144777923824	8.63877497666832	9.95079053409618	8.59927808068667	9.83558384680223
0.575791386623305	5.43670705513163	1.55665070539552	3.08108162083089	0.331535720909589	1	8	13	13	0.831251682999485	0.855737695751821	7.73072961174201	9.79838207767444	7.61831299833707	9.68640361363037
0.899803733849257	2.02064862777508	3.54972806771337	3.12088083111535	0.809646759449064	0	10	15	10	0.840357690392192	0.851329698108802	9.11472088894618	10.1366704289079	9.08677685827379	10.1089225248782
3.50231927354577	4.39458029212038	1.411845284656	2.9913384808211	12.2662402938502	0	8	11	8	0.589196598913196	0.619055673288056	9.41922127836306	10.1577262043591	9.39055936204162	10.0612544483158
1.49609951020631	3.90611626587214	2.6962397100366	2.81801519167879	2.23831374443957	1	10	12	12	0.825489124216152	0.81784040768909	8.71543278894823	10.1134205485803	8.66971042312821	10.0149232662577
2.54941342972275	2.88542070702964	0.679858865642397	2.52954307457306	6.49950883565073	0	7	10	7	0.648345119140585	0.643953919799754	9.45792778355859	10.0794830602487	9.38459734685533	9.93736940259769
2.28162664171849	4.06210812109938	4.42402019889933	4.58363249784297	5.20582013219957	1	11	7	7	0.855599423045714	0.845168767649878	9.04111412009615	10.0966610772572	9.07123095914405	10.1363785688436
3.61806380507881	3.1471066313817	2.01737106120264	4.29604807253271	13.0903856976214	1	12	11	11	0.58716345672669	0.615236838512678	9.89031970128876	10.048300912581	9.89402782360366	10.0906616706326
2.7922972547188	4.18158616888835	2.37681331346494	2.91916294708052	7.79692395871014	1	7	6	6	0.731455026386824	0.721367592103145	9.2173766117193	10.2036494605683	9.17202495926261	10.1052349583019
3.12349078992683	3.59585571704203	4.6553797898665	4.31156076202975	9.75619471475775	1	9	12	12	0.788048110560526	0.794294171729575	9.67156436736804	10.2802580877725	9.68283445768473	10.3299711902746
0.703662502318928	2.18913693349472	1.25860882424949	3.84460231512948	0.495140917169736	1	4	8	8	0.775694373494396	0.797671319780463	8.7432296907378	9.73113326741311	8.7646723855737	9.7383698984347
3.59982809086041	3.78848092830877	1.38198336692396	3.83818417921287	12.9587622837477	0	14	9	14	0.56673058301448	0.598016670882654	9.62483644987118	10.0359963784072	9.63678581475904	10.0397050736786
1.65409195144275	2.3238329122129	2.611421002786	4.67575596686724	2.73602018382769	1	10	6	6	0.808653432869101	0.792142270555943	9.19801661889042	9.84704471298217	9.21893733321327	9.90067674291375
1.80696798611239	4.04548585719306	0.748969886385656	2.97788622195	3.26513330283508	0	5	6	5	0.745190660301653	0.735326430192831	8.66473165143318	9.8981690136847	8.62944349648756	9.79510888732947
1.43210377281126	6.11211980937774	0.814430087260768	1.51835047869888	2.05092121610024	1	11	17	17	0.788188136667236	0.797019905975215	7.93879635829837	10.0585053260657	7.72530969733614	9.74971065416738
1.19675832831654	4.75671442280814	3.09062457702492	3.7162594817073	1.43223049639499	1	7	9	9	0.862638904714497	0.860882364610027	8.26829900400446	9.95055531188636	8.23704319439891	9.91267577089534
3.05040472694413	3.44018384055176	1.91306153277879	3.89818896999066	9.30496899816311	1	9	10	10	0.674972230080345	0.669411659314511	9.50615364174401	10.0313732711403	9.50406663732102	10.0288573622957
1.47462461249646	3.01186978450343	2.94003823427038	3.4435711631965	2.17451774778032	1	9	12	12	0.825854108870231	0.817411784164426	8.98289967228131	10.0541239328588	8.96573627064396	10.0156523889444
4.08631186032709	3.76708835091965	1.78785479040572	4.74442998331968	16.6979446198499	1	11	15	15	0.501690174885021	0.571848366293964	9.85141966369252	9.98503413820572	9.90864572504698	10.0768639238616
1.570440333233	4.27844727739958	3.18773022045902	4.67619273434861	2.46628284024496	1	12	12	12	0.856482806874334	0.844753919248478	8.53504167636772	9.85476855330835	8.55789730087264	9.88060629056403
0.757189643669115	2.57198316266887	3.39941545320996	4.46923423920187	0.573336156479761	1	11	8	8	0.854828947500226	0.866900630966691	8.75075996646687	9.86190792900309	8.7894399534439	9.89649074794348
3.07361860604672	4.90085710071793	3.29672126100948	5.72485708292276	9.44713133543659	0	10	8	10	0.780327165255917	0.77295895698065	8.97167629665831	9.84729226675725	9.04396031863362	9.93262800502247
1.09260562670179	3.82666889760304	1.61049494835602	3.15351661153892	1.19378705550041	1	5	8	8	0.803460995203389	0.808055965900173	8.45518762255045	9.88941242305873	8.42612510753848	9.80422180883262
2.90354043012755	3.56051725162055	3.02477561155402	5.75112743121844	8.43054702938526	0	7	15	7	0.764542268421809	0.749183645051027	9.33613334094096	9.82562373873238	9.41124818784922	9.93589020037472
2.84911501573594	4.56972324066927	0.0601489909523076	5.65272328031992	8.11745637289198	0	13	16	13	0.661429293572076	0.637464828647528	8.7462174684951	9.48788446310846	8.89300208302916	9.76114527247177
1.6973367311725	4.51779316931963	2.26398910803088	4.01528727107518	2.88095197898736	1	11	11	11	0.823405669042034	0.807849331370201	8.49495353951358	9.87046181765685	8.48762439056369	9.85308265291364
2.31140282205848	5.07445197749659	0.938051598129133	4.77338502421653	5.34258300581992	1	11	12	12	0.756119911931531	0.730404023481311	8.45176797335763	9.65439758189637	8.49143919496595	9.74558532905791
0.402717734170793	4.13390060002635	3.20230338173553	6.09711115887989	0.162181573415657	1	10	11	11	0.879489529591469	0.898039870676497	7.96906849641444	9.49766130189647	8.04117717380377	9.60172436186848
2.64647580010706	5.17992496895885	2.79624228653683	3.99976611482177	7.00383416055233	1	6	9	9	0.791687391616426	0.776034673771234	8.75660630368961	10.0253074623425	8.74449735538839	10.0017259894215
1.99921043155399	4.28324089733155	2.33373075244331	3.55530651897784	3.99684234963428	1	13	13	13	0.803105744763624	0.784807395975296	8.74938256156051	9.99565496123559	8.72946986666557	9.94443805284324
3.37059567746144	4.0183571353261	3.48293943628173	3.49461041906984	11.3609152209217	1	13	9	9	0.70909922288515	0.722409828872659	9.61314308305869	10.3044190162925	9.59357445037744	10.2797132619871
2.77014989654211	5.28284134663286	1.49640413404687	4.26495563744523	7.67373044931224	1	7	8	8	0.734016822311308	0.717780416662521	8.66901790139746	9.84620634288064	8.67939350041812	9.86242436165584
2.33208145771786	5.46113681070324	1.45201417529878	2.94720658965504	5.43860392543145	0	13	11	13	0.762532588345091	0.748248679567951	8.49349998433368	10.0081345206275	8.41815741214062	9.88296369296804
2.04259383149892	5.33615489436043	1.31404558690371	3.71769066887463	4.17218956047746	1	9	12	12	0.783704501303849	0.765527262763896	8.34152137150597	9.83347543377737	8.30226540689506	9.79076173660448
2.2647784823711	5.41085919400502	3.16445854017872	4.785109309553	5.12922157421116	1	12	13	13	0.840891661725024	0.823167830038814	8.47530228447555	9.88538454306957	8.47549466845425	9.90553328581711
4.08754968106376	2.80628880933054	2.77053393516335	5.62955693536687	16.7080623951645	1	8	11	11	0.542411613674858	0.609933978065301	10.2333079999817	9.97023702073296	10.2694477153285	10.1078433200086
2.98669522232661	3.37612881171731	1.56313271400525	4.15604878427318	8.92034835106857	1	19	13	13	0.668901409090788	0.659494439070321	9.45027632312185	9.9425400818968	9.46712017660426	9.97199583342058
2.51163554655898	3.29696183686085	1.92260567831714	4.99543742799608	6.30831311873861	1	6	5	5	0.746816215676055	0.720677299925184	9.20506931647281	9.79076622596545	9.26045436054364	9.88450564587148
2.19954204399046	3.89687576156497	1.32058753150611	3.47949704273293	4.83798520328175	1	11	10	10	0.743988922073991	0.724893618678669	8.90756275279399	9.92650270905173	8.89622132238651	9.87781863899329
2.36646465617261	3.99713261254688	2.0257194190723	4.28759837224782	5.60015496891415	1	10	9	9	0.769017947479104	0.745881282239155	8.94844252215707	9.88677764445631	8.97024829048028	9.90545905251187
1.21390639230619	5.45562228015742	2.82787495026385	4.68951180481646	1.47356872928184	0	7	10	7	0.870508237073438	0.866208940022866	7.97793793823616	9.74438563017734	7.94380935334935	9.75739967159173
2.89287400344658	5.5312047978151	1.26101288507284	4.25753561571885	8.36871999981702	1	10	13	13	0.714940642433968	0.702934431162304	8.62765638248496	9.82912719829493	8.63640009348649	9.84969057355622
2.4166915661924	3.49814228944645	1.88061356663215	3.41558879509579	5.84039812610548	1	12	8	8	0.740260726492051	0.721359733930204	9.19849803196369	10.0351413690339	9.1760084876182	9.98179660759458
1.20921167835902	2.5915813500811	1.61151577274949	3.17014897237109	1.46219288307984	1	5	4	4	0.780010559168898	0.781565827151374	8.92057850514925	9.92987942233495	8.89470546790174	9.8594398933328
2.02189995416754	4.63407984347222	1.58543842723504	3.91056010992935	4.08807942466269	1	9	8	8	0.784660870828791	0.764387392898455	8.56585399384504	9.84613906766452	8.55963033464936	9.82770868249397
1.71224587619197	2.69072261005515	4.05791851892066	5.23524074290852	2.93178594053642	1	11	8	8	0.858763069472334	0.848956150206053	9.16615364220639	9.91308865937269	9.20993375253511	9.98171681987636
2.20803976357462	3.76533623004371	0.225602423197583	2.62665044011297	4.87543959752664	1	9	11	11	0.682539106846483	0.676878028254543	8.9364961503432	9.95079469212841	8.89140767575845	9.81280515163725
1.71488774194973	3.62013193236546	0.791416560983721	3.36151951814493	2.94083996748943	1	5	11	11	0.748211992906927	0.736884273071925	8.74020561003468	9.83871895087077	8.73065175188885	9.78604110771157
1.66332954520583	3.93631296656819	2.70679614187409	4.76215674040806	2.76666517595465	1	13	13	13	0.83593811269622	0.81977652482669	8.65117916483293	9.80566560560749	8.68611488976491	9.84635728504316
2.94537740709027	4.01054024517642	1.34706567864195	2.28193704759488	8.67524807019782	0	8	9	8	0.654310496157229	0.657741215141706	9.32305295202322	10.2168549140192	9.24750873576755	10.0408676919174
0.824513797498138	4.46358437208023	1.78113092435573	3.9897176867765	0.679823002264801	1	5	11	11	0.830052183467179	0.839906754988076	8.09020138824082	9.72428752879805	8.07724456941668	9.71027951303772
1.69631147077508	2.82985305931229	2.18970930066055	4.0728776320473	2.87747260588312	1	8	14	14	0.795020191456676	0.778298947575727	9.05340002915723	9.89312947523708	9.06061713738215	9.90061529580683
1.45762734396808	3.40678837606837	1.85648242806185	3.6817393748357	2.12467747388343	1	10	8	8	0.79926193692531	0.78947579009076	8.74478162340207	9.88020852110151	8.74280188199925	9.84958370152036
1.88977726332916	3.51494787353901	1.09438276410433	5.08582949121108	3.57125810499584	0	6	7	6	0.766401683577808	0.739603511430308	8.76077596495173	9.61060298617254	8.84107627891725	9.7448170528454
2.45874887855768	5.57197055720539	1.01885312476978	5.26942474272024	6.04544604780867	1	6	12	12	0.761436177403448	0.734206077012856	8.33098359744394	9.58710418717171	8.37750674570794	9.72305636051927
3.28053993526804	3.27028248429282	0.312654247914889	3.59950523786825	10.7619422668884	0	9	4	9	0.550420173878888	0.568811452822876	9.58395413723044	9.93148869591128	9.5918288466719	9.9381616451556
1.11073257604904	4.97193184962546	2.05524253622164	2.38247883030632	1.23372685549654	0	14	10	14	0.828220995639194	0.833669368678245	8.17881209675767	10.0437097535621	8.07623120250756	9.8782807807379
2.17252228865973	5.34368344420493	2.17702820617214	4.41490160115309	4.7198530947233	1	11	15	15	0.812006763630565	0.79075364269055	8.4111626762011	9.82809816570496	8.40059838915503	9.83583158328583
3.09764039392195	4.52892728541064	1.95323125558207	5.97865795101042	9.59537601005694	1	7	10	10	0.719229185248446	0.70359405597307	8.99434310752491	9.66860138138678	9.10753093920851	9.83900703368694
1.70584029202686	4.14001188382296	0.735053142240006	4.45989235916914	2.90989110190228	0	10	8	10	0.767811324378611	0.749107284621309	8.48542844706885	9.63830475974562	8.52933075112683	9.71130755577361
1.31975718521908	2.92917222682187	3.39313332650697	3.51395482115583	1.7417590279374	1	10	7	7	0.843247612150804	0.839559236311481	8.96477642111983	10.0779020220112	8.95532300405394	10.0558558932585
1.59252954487414	2.21567483128039	2.48369222370097	3.48969124776943	2.53615035129705	1	4	11	11	0.794283900779877	0.782681776417161	9.28253130588907	10.0275383551153	9.24673736087158	9.99323223974876
3.62225943008526	4.8066676924238	3.22489908095559	5.24743560596857	13.1207633788416	1	8	10	10	0.696832070444827	0.71985437975254	9.30447032712671	9.98399389941826	9.37124551627314	10.0529263817498
1.19512341938042	3.20734518290155	2.7442260963845	5.08792805801122	1.42831998755154	1	7	10	10	0.843537305795797	0.837859275817323	8.65491604066276	9.72092546448488	8.71249631409343	9.79045490667169
0.699291568384145	3.80667449256369	1.88604896037816	2.62248429057124	0.489008697613158	1	12	7	7	0.813016409332454	0.834709333975825	8.33754834418634	9.96516007658527	8.28664614904958	9.8336253218492
2.82826353907737	5.20211692794741	4.01633744416906	4.46412683976664	7.99907464647447	1	6	4	4	0.821561654836247	0.814682283165664	8.89185146142952	10.1057406433253	8.90481057770883	10.1214681902996
5.0009272263693	4.49533353740478	2.83557303294605	3.97422236256591	25.0092731234417	1	14	10	10	0.343478377362225	0.537854502348376	10.2138956034863	10.3262454601999	10.2420765089983	10.3424343503797
1.63142552966934	4.40796930882303	0.117675425272846	5.19070478849676	2.6615492588569	0	8	5	8	0.760205592659263	0.73902349791485	8.27466431999151	9.43941553361564	8.36535101248773	9.63591779770743
0.922133078050261	3.81621231352985	2.53609978833874	3.4773675447761	0.850329413634448	1	12	9	9	0.838141837843997	0.845344554633292	8.42351631521287	9.91981334650647	8.40969226067287	9.86965288939354
3.83156615258224	3.34887172586704	1.85192539114141	4.88227623416511	14.6808991816139	1	13	16	16	0.550384901528983	0.59338238530265	9.86852042164201	9.95005891505586	9.91640547270913	10.0527537480301
1.39403190028735	3.76288331990058	1.20448417888365	2.64768014874217	1.94332493901877	1	10	11	11	0.774206611356974	0.773584576965567	8.6206740466628	9.96458533187076	8.56791465652444	9.82508030000697
1.14976127797124	3.52095287444049	2.7974036354027	5.34238820184958	1.32195099632206	0	9	17	9	0.851952325521529	0.84710629001888	8.51702990140286	9.67257414063504	8.58193815956717	9.75372604706972
1.80387817148693	4.14994923036579	2.14553065521539	3.95926334297661	3.25397645756704	1	12	20	20	0.808665115474275	0.790896602754135	8.66085358675729	9.88752635375927	8.66124346343058	9.87133376702584
2.11890783085871	3.06125115487163	2.61197653910774	2.90371101702006	4.48977039567437	1	6	5	5	0.778736986790484	0.76164315684322	9.29787330731354	10.1825205430983	9.24332370616527	10.0973006184281
1.9829775757621	3.44109856849598	2.17139480570219	3.50761864972064	3.93220006597533	1	10	13	13	0.783866758229016	0.765119487386404	9.02025927258327	10.0040359078471	9.00310042800783	9.957852473558
0.98711407153861	3.9171878507674	1.07824136669109	2.4472685035186	0.974394190229532	1	6	15	15	0.781661748854697	0.797322974526375	8.38808780904153	9.93385766720266	8.3238446213682	9.76975338730396
1.94560263617253	2.64961680213212	1.4056718354112	4.22200863434125	3.7853696178815	1	8	15	15	0.749855528925295	0.727647443101918	9.1696243503879	9.81338462233465	9.18762081361102	9.85326695625779
1.57850933172739	3.32288424702106	1.34786687242779	4.01366832794432	2.49169171035044	1	9	4	4	0.777925686399613	0.763765230920042	8.77056973820763	9.7840926280066	8.79021561809239	9.79529492965861
1.47249647480274	2.97052169408429	2.33980113350205	4.20531036809314	2.1682458683065	1	10	14	14	0.812737968769131	0.800909678063498	8.89814613166478	9.85902856007575	8.91603731176107	9.87387399384458
0.679233354905384	1.45954959829157	1.62618331192281	3.37562999882066	0.461357950416023	1	4	9	9	0.771938404082151	0.798195989989818	9.04028872528983	9.8642742580158	9.01563202089192	9.82582202726673
1.25515336553444	2.97730222700318	2.6691763088878	4.47906901630428	1.57540997101243	1	5	9	9	0.831991887198336	0.826037022594743	8.79683149490105	9.82544706026594	8.82840661998991	9.85713689256719
3.68983460141397	2.79662261300518	3.14073439974534	5.60665433909729	13.6148793857918	0	8	10	8	0.640615403943586	0.670255968263958	10.0519532801508	9.9705870284187	10.0844447433234	10.087065802158
1.826920257575	4.3355389468445	0.635909034892395	4.13919344988045	3.33763762753792	1	10	11	11	0.757515350913072	0.739259099060847	8.4918076237836	9.68867518475713	8.51667500908122	9.72581232645485
0.972491689915677	3.96729853372025	2.23904965990359	4.3114464182786	0.94574008695505	1	10	8	8	0.837409800070807	0.840144503734738	8.32211637098166	9.75012527563938	8.33939916208931	9.7632371354577
1.93493742245661	2.6133174674973	1.55289910941954	3.71246903806641	3.74398282882301	1	11	12	12	0.750269551340127	0.731134870917846	9.2252950423386	9.91445906771654	9.21224926569356	9.89949092964881
-0.416607937481067	5.42600934019839	3.45357445393389	2.41988800685409	0.173562173572229	1	9	8	8	0.864187648259461	0.923733688038505	7.48456508497316	10.0091411130117	7.36453483800413	9.91451297062827
2.08099440014798	4.41781023223362	1.29377505741816	3.40504936398519	4.33053769344724	0	9	8	9	0.760780031649246	0.742996075585743	8.67869841317074	9.90986777524248	8.6560772831107	9.84655332243017
2.14198363999475	2.95626103427599	0.698019476127629	3.71356996157282	4.58809391400517	1	10	10	10	0.705624076608683	0.687086101216528	9.1424591893745	9.83394156593639	9.14876729552433	9.8353399290667
0.860594517519549	4.05425769425865	3.59094823350754	2.4915395400687	0.740622923584705	1	4	7	7	0.863390043689858	0.873854120211985	8.45727342600067	10.1945391269514	8.41402215166935	10.1160309843789
1.51362760058989	4.07152952166035	3.04370403463013	4.70721455815763	2.29106851326752	0	12	12	12	0.851998758811559	0.84052917390582	8.56449798365205	9.83211206489474	8.59310174261228	9.86308929351286
1.88382847285832	3.66041008852912	1.1682150270148	4.60839357090226	3.54880971515172	1	17	7	7	0.767309568786543	0.743726488614274	8.74741635792954	9.69248642141908	8.79948233556418	9.76999131766901
1.24163879204007	3.1099195062952	2.56057399265896	5.63583993286665	1.54166688989873	1	9	8	8	0.84012996351574	0.830953953359027	8.65849377291573	9.61871623561633	8.74103569430449	9.7325638792784
2.13485205786405	4.2610219352069	2.77119813241663	3.88348858325924	4.55759330896637	0	9	7	9	0.812286821507589	0.793201163769067	8.83008373385436	10.0057977056095	8.82497018811152	9.98264512928207
0.213570222967635	4.56565166038409	2.04238989119261	3.47569026806678	0.0456122401384453	0	13	15	13	0.834844766328603	0.87286952379831	7.8456075744126	9.76701991959728	7.80174998380374	9.70706253014739
2.61492799795125	5.0584655297859	3.06185496864763	2.79517147388245	6.83784843446935	0	9	9	9	0.790281376955589	0.777987757978274	8.88590407364495	10.2617000900265	8.82763020156278	10.1619639403977
2.35485854771249	3.6540768900776	0.263281248349523	2.91416809913613	5.5453587797346	1	10	11	11	0.671561384494265	0.663649125474664	9.02845018680154	9.92617250504997	9.00066972409863	9.82877755225726
2.0754459724748	4.04633687624788	2.17294037538925	3.85628960299293	4.30747598466187	1	7	8	8	0.791857451776952	0.771318071583374	8.83298947984211	9.94127742937103	8.8310860273888	9.91843765869448
2.87028230439563	5.53152891156096	3.22473963829608	6.36174778621022	8.2385205069267	0	10	3	10	0.813964848577341	0.7998154709504	8.61291019762432	9.69626448370516	8.68644156646153	9.80711545864365
1.24945636030178	2.64876445269827	1.51651922240156	3.25776287373432	1.56114119629858	1	12	9	9	0.777174922733502	0.777097304858389	8.90725411901305	9.90772095594851	8.88651483028054	9.84559456200198
1.03689480913702	4.44329212716118	0.971084618661116	2.53544418351366	1.07515084521531	0	7	11	7	0.786695148069589	0.800089149716322	8.2295348274242	9.89997946269413	8.15341192701405	9.73863323555845
2.13082257751174	2.95591550600847	1.4476896708217	3.70551774840069	4.54040485683378	1	4	6	6	0.738688662753602	0.717989654667051	9.1941432951194	9.91782280550737	9.18662902915055	9.90116599245745
1.60675094651793	4.22980482315596	1.53215539948521	3.11575007025209	2.58164860413626	1	9	12	12	0.790217148860175	0.780179043059811	8.55678172561409	9.93570437826444	8.51775444400697	9.84170037590875
2.01234865181983	2.88575353015568	3.90328423578154	4.10745269306537	4.0495470964811	1	7	10	10	0.835864333110468	0.822326842717982	9.31731769763108	10.1162364252304	9.31622829457967	10.1373738002563
1.67066197573609	5.53706065415538	4.83034532776183	4.79857836223966	2.79111143717041	0	10	8	10	0.904422914606656	0.901244847812677	8.279804986087	9.99970750017967	8.27499295039493	10.0356021500245
1.29986733299843	4.86919881124812	3.61652364191614	5.83784146913735	1.68965508339646	1	7	11	11	0.887563961382951	0.882377386065698	8.1763276187746	9.66606411324522	8.21453041295328	9.73596414401151
2.1400529117406	4.28414905040476	3.02756809096357	4.54341896061629	4.5798264650494	1	9	13	13	0.826124653538414	0.806705369335824	8.79736427122008	9.92356743055059	8.81886589709344	9.94416533439752
1.41287613735555	3.54217998439936	1.60291896379797	5.81108166893749	1.99621897950873	1	6	7	7	0.813664801483905	0.795166334523828	8.51592992346102	9.49551940833633	8.61997328122224	9.66894997667712
2.51580941355092	4.98990011351672	0.0723755371486283	1.6551894411428	6.3292970053114	0	14	10	14	0.659630392928087	0.669073152908268	8.72484071905333	10.1035437622292	8.607439566083	9.81676561327469
3.0035804204556	3.46032161401592	3.73795378214317	2.36262809895121	9.02149534214422	1	9	10	10	0.743640947735509	0.74308272897524	9.73541851009798	10.5038907533422	9.65777545036846	10.4311976775841
1.07851439553831	2.85854274808782	1.09577261221065	4.42751341383145	1.16319330138337	1	6	7	7	0.781511343707304	0.781949357791907	8.64415900314878	9.64366940303664	8.69547995920681	9.71092303278935
3.10857524868069	3.61086203724129	2.8008067360217	3.98344948337557	9.66324007671021	0	7	9	7	0.712388660300753	0.709270083980018	9.53676167043974	10.1206177515727	9.53304824239821	10.1189020100262
2.13152960937316	5.27419578215738	3.00853401968397	5.24853535633182	4.54341847563451	1	10	5	5	0.845430896916068	0.826110341145766	8.41708785953928	9.77923896275632	8.43717545891345	9.83033928783897
0.121681719662798	5.27507921534969	2.23264870000283	3.21939438607417	0.0148064409000956	1	14	10	10	0.846868704201972	0.887322678039951	7.62437496593555	9.80322429978941	7.52507479497779	9.71446744633379
0.323321236634742	3.8555805481758	0.954545575730685	3.33573596209947	0.104536622059019	1	5	8	8	0.788119006961734	0.831999202175189	8.04698619739411	9.69934545611547	8.03201468950338	9.63943935118461
0.993983714641512	5.22173309169161	2.45799202342106	5.85025957614248	0.988003624972539	1	13	8	8	0.869923923972758	0.867746430404498	7.85831066988617	9.49653637260584	7.87725158931672	9.60172789809547
2.63187465305766	4.41457737756307	2.07854692452439	3.01703091766131	6.9267641894074	0	5	11	5	0.741530342271342	0.727766380870669	9.02735645842866	10.1280094688364	8.98587634477431	10.0296229236608
1.86671573562083	3.84804140256532	0.684279022964352	3.38763672372903	3.48462763761443	1	11	5	5	0.739527672173031	0.725934585929355	8.72591423820525	9.83412047261797	8.71750441329428	9.78461672794228
1.05979764404153	4.25874740555896	2.84351705055405	3.71748620102964	1.12317104631598	1	5	12	12	0.852436885326005	0.854165965671493	8.34869778868419	9.91901946053888	8.33337317373933	9.88406116397082
2.85011243432393	2.84506858433646	0.379812031548125	4.02457822112454	8.12314088828788	1	12	13	13	0.614947850712025	0.606922874727827	9.4911800658277	9.82942818053259	9.51447260470296	9.88885687334025
3.31811580257725	6.03206020620105	2.48461580373403	3.43489667271259	11.0098924793128	0	4	4	4	0.713957024080254	0.724137488643185	8.80455148210999	10.1428173932962	8.76044558987756	10.0690438120666
0.637674163326773	2.51025528306386	1.05749576364005	5.19367696844808	0.406628338574499	0	13	11	13	0.787577963293578	0.804460478235514	8.5001203078966	9.47545556524824	8.59995261268278	9.6303656728895
1.37313127135854	4.11304228388759	3.92716524847434	6.07344450726478	1.88548948838271	1	12	11	11	0.886441481140038	0.881090851108401	8.45633528224672	9.6875400802937	8.52962546193639	9.77007574937211
2.79403578806054	6.78860030894274	1.01969073631297	4.21053897795646	7.80663598496308	1	11	12	12	0.740683580539211	0.729211724923648	8.16420858929254	9.76895679741442	8.09727073776751	9.77208798696669
1.56645745976082	2.17436711942313	1.18336548276032	3.97619985664278	2.45378897324031	1	10	10	10	0.750695182597052	0.738026405688836	9.15022702403601	9.79815889083473	9.1548424906102	9.82145524813969
2.09832085541152	5.2136384705645	1.01872016349174	3.90826057126238	4.40295041225492	1	10	11	11	0.76875213455765	0.749326886884892	8.37309966747851	9.77831182618289	8.35402993226134	9.76526179968355
2.55070632009019	3.48028700222568	2.2620130607612	3.88023080664675	6.50610273134802	1	8	7	7	0.748287045315811	0.728788062954748	9.26670002665398	10.0155243102851	9.26316001360787	10.0034088985145
3.16948476239294	4.28910019311261	2.26992249823525	4.5374206529878	10.045633659041	1	14	13	13	0.701551241359502	0.697608763451962	9.24117796256801	9.95668565359517	9.27900875743335	9.9958326899876
2.389259774476	3.45150557901676	3.55673095425922	3.41819029592562	5.7085622699291	0	9	8	9	0.804618656694591	0.789338522263115	9.3288143858123	10.2248216050748	9.30346525031253	10.1979204821189
1.76901688263325	4.44721636466186	0.795456904906515	4.85009414055263	3.12942073104145	1	11	8	8	0.776248740023594	0.753844757341236	8.39288634456986	9.58124340450366	8.44876229238452	9.69296538002087
1.16524461217597	4.81496197083573	1.83386834634367	4.52735963746648	1.35779500620512	1	9	13	13	0.835524520521992	0.831090265379489	8.09909381635256	9.67154141494365	8.09731530287707	9.7003628887606
2.34936890284257	4.28022690322115	1.91263231568631	2.71926847561841	5.51953424164369	1	10	16	16	0.754810491912146	0.739324484121158	8.94549004855887	10.130452219143	8.8888147276588	10.0021313046941
2.03952188807699	4.74497082147665	1.49579373429918	5.17453042894908	4.15964953194512	1	7	14	14	0.794382643509984	0.767614080288228	8.44654365836887	9.62753501182452	8.50023332640732	9.7349561302962
3.25865051737173	2.5002627869901	2.05634415344654	3.70979184070804	10.618803194367	1	15	14	14	0.627077706961674	0.634570867357498	9.99343214087251	10.1270399809391	9.93698987687588	10.117250768332
0.921364886388109	3.13172492390672	3.39110200244152	1.52126413492205	0.848913253868973	1	9	12	12	0.838282683949566	0.850091971282282	8.84400787971408	10.3702756360338	8.76984896458363	10.2325212149954
2.46091034155296	4.25817059600404	1.20832027298011	3.01819871176238	6.05607970916231	1	4	10	10	0.718384700665316	0.704392350003661	8.93403063365419	10.0127073876162	8.89806224043189	9.91174905123796
2.70958385670146	5.18795232036756	2.59184569573149	4.8673347458304	7.34184467649717	1	10	4	4	0.787282439819709	0.76915079368448	8.70915159151736	9.86345655835353	8.73616535224187	9.90444578684814
1.76416982726217	5.50124495782547	1.40118734606608	5.2234554479693	3.11229517942223	0	8	8	8	0.818224238258394	0.79627453973449	8.07437791295516	9.56128804191442	8.08805154243483	9.66548088208256
2.19695716348502	3.51079020929611	1.97032552152616	2.23505261146627	4.82662077818816	1	7	9	9	0.749553696830338	0.735698819321108	9.17747780987017	10.221708402511	9.09596209435196	10.0566879041128
2.01575804799205	4.36499345681277	2.41962653451848	3.9913573120629	4.06328050804473	0	14	3	14	0.810265263304941	0.790638610642533	8.70589444437676	9.93179292012428	8.70381644073816	9.91465207257736
1.55619694101799	5.02397995131013	2.08350754802512	2.8629917852486	2.42174891923374	0	11	9	11	0.821127006417376	0.812884672791983	8.33147425055213	10.0154549989689	8.25359922460561	9.89221510341629
1.43608605019319	3.41950901260638	1.66238206326039	3.50528760538132	2.06234314355949	1	6	6	6	0.791827003114936	0.783679130210727	8.72858984251321	9.88522905952964	8.71956725543092	9.83897863522691
0.890079920708742	3.50561818914602	1.8610862357066	4.78203310938738	0.792242265248881	1	13	12	12	0.824363142737894	0.828748386077238	8.37593464365967	9.63331357844043	8.42839830628784	9.70054723364166
2.75047429060311	5.13899754957152	2.51594063979777	3.91230117104284	7.56510882326867	1	5	10	10	0.770283220123084	0.75596051933955	8.80554595458249	10.0212984603011	8.79392436669219	9.9923572024459
2.92131790404121	5.15666066626978	3.21589371239092	4.3147744170221	8.53409829647172	1	8	9	9	0.783775236587452	0.774815103166855	8.9040321676752	10.0517669997227	8.91170178116754	10.0526566816245
1.78554600734553	3.1318171724746	3.64867508969016	5.12572299334778	3.18817454434756	1	7	10	10	0.849880868883993	0.836174304955282	9.02542738237065	9.88324139141168	9.07155918455483	9.94386348658915
2.44642308857567	3.77625667514577	1.67222303709966	4.73424425893223	5.98498592831611	1	9	11	11	0.74895831416143	0.723161347968511	9.00554760189391	9.78747242092841	9.05614473311303	9.86048350312672
2.23273985560223	3.6739628485159	1.5807934251639	3.167492058863	4.98512726279468	1	14	10	10	0.744242644079445	0.726367675044521	9.04175551679445	10.0176977365914	9.01122683305314	9.93737814808085
0.768709432523784	3.29549834321222	1.07057909184634	3.45516631708894	0.590914191651038	1	8	13	13	0.783679363544851	0.803509445966653	8.42207849106005	9.75551215274014	8.42356355789974	9.71229140126508
-0.488838934854152	4.0665476077133	1.1611208943404	4.17614174757724	0.238963504229342	1	9	6	6	0.786430892961711	0.87641331256964	7.60193983982105	9.49105675702786	7.61697034000044	9.52052843836873
2.77761310821413	5.64001165235655	3.58998406813098	4.82578317228577	7.71513457892298	0	10	11	10	0.821910434673681	0.811384894131556	8.66446597470858	9.97930649552702	8.67258558615801	10.0006785980538
1.11513786975703	3.76714191086126	1.86327072839551	4.65915335011894	1.24353246856624	1	7	9	9	0.823478138515695	0.819946494745646	8.40196893183149	9.67238261593027	8.44275934870342	9.72562631688258
2.98387470552674	3.88020391621418	1.40326154533346	4.03982502876165	8.90350825828231	1	8	11	11	0.671547461763934	0.663002819712282	9.26410545488298	9.93153744833607	9.28571799482186	9.94741314247087
1.24869203472617	2.95389492608256	1.21941999070046	4.9025160176752	1.55923179758859	1	11	10	10	0.787792805535567	0.778626919315696	8.66834234440924	9.59643191192923	8.74015179050414	9.70807954151121
2.3771519438743	4.06201902046152	2.71976147570317	4.20716149951734	5.65085136426534	0	14	11	14	0.793953656562867	0.773460158175181	8.98815155217897	9.97794966972783	9.00004168178168	9.98139974138478
2.71886124152694	4.34607251030789	1.59256359465696	4.69574251396293	7.39220645067739	1	14	11	11	0.729756840131636	0.708578615365453	8.93816192502389	9.80202733933264	8.98843997588235	9.86993386526641
1.21897449640337	2.93006066494465	2.27507358492496	3.83009031748788	1.48589882288184	1	8	10	10	0.814447192603338	0.811208961288227	8.8122069975906	9.88666731949597	8.81753915092488	9.87208266501681
2.97831424069096	5.18245285008273	1.7124274130195	4.72047286709724	8.87035571630256	1	9	17	17	0.722487015217353	0.709595378738148	8.78483616909176	9.8204278534632	8.82446619180277	9.87808278503592
1.0965958018665	6.08208268946574	3.7950775466426	5.24298865337991	1.20252235267124	1	9	10	10	0.902644771625313	0.903626881814197	7.76695975038228	9.73185935630224	7.70623382954982	9.75704043250557
3.0889384146827	4.18649267306409	3.38268627515679	5.39251615288876	9.54154052970246	1	5	15	15	0.765747673411366	0.759977322693845	9.25951481721436	9.93146182470955	9.32211987607063	10.0061836604829
1.24886893445912	4.05255921426416	2.49667650577135	4.38782089280925	1.55967361545705	1	6	4	4	0.841316165851759	0.835303849594502	8.43241153028104	9.79497321279793	8.44975413801029	9.80960148994458
-0.556236278544414	4.36837539086556	1.05575741592916	3.34406341712555	0.309398797568939	1	12	14	14	0.776588006177019	0.878055706649025	7.529929202706	9.59953364047129	7.49009506709831	9.53927836107446
4.08286008833992	2.9238982254274	3.27448666733545	2.86316129091732	16.669746500959	1	5	11	11	0.533596515389202	0.614212864970414	10.4528696081064	10.5037992025959	10.3442739971977	10.451824696324
4.38294349099125	4.36460873451783	1.5986650771635	3.90484415795137	19.2101936452226	1	6	10	10	0.427095917305215	0.538699857510411	9.83330883894196	10.1258067614552	9.86592334278661	10.1379031317177
2.22672359943149	4.50913924474759	3.27456023035203	4.70908693352296	4.95829798826514	1	14	5	5	0.833202406891535	0.814937274935	8.76896030392377	9.92793848554713	8.79353063228629	9.95494124664813
3.3188361773794	4.11381267687176	1.38754520611399	1.80478368063011	11.0146735722823	0	13	8	13	0.596078908823787	0.623052007607685	9.51428852934087	10.3459897607876	9.41311306730115	10.1192784894116
3.86708657421847	2.39298390786398	0.981944554531121	3.14191365864589	14.9543585725008	0	12	10	12	0.447286057410489	0.513742106487558	10.3248554112297	10.1746190204681	10.2321430757313	10.1239984982511
1.55215408553396	4.56865342119834	0.832929375946727	4.216247204346	2.40918230523976	1	4	4	4	0.783852763330804	0.7705239473001	8.30060176126794	9.66162317463075	8.31403803623889	9.69577052868574
1.7667859143856	3.40687907946418	2.61124299600586	4.28866754115001	3.12153246727135	1	12	7	7	0.817018400458672	0.799548553170908	8.90451539327958	9.89830749172306	8.92278287523433	9.91298779337419
2.12399614921863	1.40707655644341	2.50094013845047	4.16933271046017	4.51135964189558	0	15	10	15	0.757167118548367	0.736428334594911	9.80255308974676	9.99529748400857	9.73882490304115	10.0219969241147
1.60221383174187	4.82930646273597	2.43198754556053	5.17252988514832	2.56708916262495	0	12	7	12	0.845603282488294	0.829330540272321	8.28642183856579	9.67969979602676	8.31408844359875	9.74459148949432
3.23876834752329	4.86689894285922	2.01714280424174	2.33496070093667	10.4896204089188	1	6	9	9	0.665105997260979	0.677966529292978	9.21242277634492	10.2985596059415	9.14105085370129	10.1345038305415
1.78475874468282	3.69616538785133	2.93384239620739	3.14955570129625	3.18536377672179	1	14	13	13	0.821079069648545	0.807369698663842	8.9180357044627	10.122629600389	8.88694529066012	10.056820386252
1.70108837696759	4.00675043932147	1.29780500153781	5.56870478761439	2.89370166625422	1	10	9	9	0.7971731598433	0.771966252841186	8.49158950562462	9.52232572113133	8.58422193538029	9.68746454925509
2.53992593235439	4.69784381759624	1.88210837682665	4.87367230232806	6.45122374184634	1	7	12	12	0.767561706954439	0.743494102662658	8.74201051041941	9.77614677474011	8.78704319987456	9.84362216803236
2.04638092624245	3.31048913572629	0.733024288404242	3.38787678553939	4.18767489528889	1	10	15	15	0.718280652067962	0.702553736281892	8.99825803922536	9.87276761461672	8.98987524523431	9.82927627444447
2.18424669546017	4.14059762233168	2.09378238540285	5.6538616657678	4.77093362662867	1	8	13	13	0.80052170098198	0.772241976727767	8.72244811596673	9.64488790945065	8.80528012387959	9.77429354064144
1.90088585168282	3.88713494356377	2.78716069655508	4.5560148222086	3.61336702112794	1	10	6	6	0.825662521205911	0.806615902046158	8.79954671837556	9.87693372145201	8.82624468383739	9.90388528756328
-0.557994325505968	3.19208326727366	2.14914205370881	2.88196507193163	0.31135766729686	1	13	6	6	0.791471992673888	0.886792079894449	7.97714082309364	9.82325759267537	7.97628722042373	9.73807065844145
3.33405076206152	3.51136838933603	2.0957447628921	2.63505800672299	11.115894484003	1	6	12	12	0.62653077735482	0.643779084837726	9.73768721745262	10.3008098989963	9.66499982195873	10.1830209669418
2.97799416881402	3.53814846916637	2.4390472823028	4.37776014228389	8.8684492694903	1	11	6	6	0.716246834155487	0.705412184791917	9.43857297220072	9.99907318370616	9.45669139892857	10.028843458167
2.79285156685989	3.93184820842442	1.36708469271638	3.73378848257564	7.80001987451175	1	11	7	7	0.691359811452488	0.678442805011373	9.1703003085655	9.95585584751974	9.17477201271493	9.93761769997615
2.59367930131277	4.62266336153067	2.76118156973869	6.90946627606005	6.72717231805828	1	8	6	6	0.812487296142888	0.787194851559078	8.71524435468945	9.54748072367436	8.83817495652041	9.72616770293402
2.38530243059539	4.83088842899542	1.58681115046199	3.36476861298845	5.68966768540429	1	9	6	6	0.756109491734454	0.738528971721292	8.70742267329842	9.9743186512035	8.67525267384837	9.90083756144054
3.41251517825101	4.60768822210368	1.00201842316661	3.64234468851146	11.6452598417935	0	9	15	9	0.597968469896269	0.618297527791031	9.21849142320848	9.98455052742565	9.23266749407309	9.96265370695322
1.70837636171352	3.8910347119521	1.63789486250744	4.09471756741923	2.91854979326153	1	9	8	8	0.792937545807477	0.775528569377954	8.65685053102598	9.803840487529	8.67199451475197	9.81034298031131
1.87015633604165	2.38824625636286	2.03429380925965	3.57857179233877	3.49748472123674	0	4	3	4	0.767592187670473	0.749972110436327	9.31946633117259	9.98927520753511	9.28845253373291	9.95959361214177
2.07010364224827	4.86775198387891	2.67380170556141	2.324099889739	4.28532908964957	0	11	7	11	0.808588833950626	0.794669006136335	8.69629769743719	10.2389781810279	8.61199917819112	10.0907206523685
1.64955610592652	4.00894905327824	0.66629367792288	2.76688028107871	2.72103534659947	1	15	7	7	0.747634929310424	0.742866959475331	8.61194675823298	9.90721794503322	8.56567104506883	9.77893631070199
1.53688697543506	4.89533593587326	2.19478655150324	5.16524557252999	2.36202157526194	1	3	12	12	0.841927454004311	0.826183939739593	8.22076858035875	9.6461446149273	8.24624024207189	9.71735306442896
1.60526500699581	3.23281626410751	2.61908616806557	4.96634343102906	2.57687574268526	1	11	16	16	0.827139830165221	0.810820396635723	8.83948677151434	9.77243965937612	8.88864212753522	9.83711714669103
0.544889147947975	3.21263374481562	1.46608747856669	4.00888247326171	0.29690418355147	0	12	11	12	0.802577772212332	0.827969534095539	8.33804343977172	9.68501999703678	8.36710089105217	9.69442696655761
3.33125402876039	5.55417448347967	2.6501858165186	5.64978109075394	11.0972534041324	0	11	13	11	0.735060562307041	0.73583005263592	8.83027260744144	9.80126271144945	8.89977321826736	9.89892570754466
2.24087763339783	3.18454506800439	1.57942610397398	3.67123072671816	5.02153256786266	0	8	9	8	0.739561944717328	0.718680754732358	9.18055657622368	9.94539290880315	9.17204791946395	9.92151294239187
1.67309539042186	3.49179096608554	1.75027911419072	3.79153536728019	2.79924818545089	1	13	14	14	0.788985610283228	0.77359920418261	8.80296950853047	9.87238397181406	8.80538170467597	9.85247722986478
1.92355421920672	3.86107609362174	2.57155114595828	4.99441563966144	3.70006083422798	1	8	7	7	0.821099813245168	0.799533884959745	8.77308778913184	9.78327104752412	8.82055483398624	9.84518653520533
1.83577001789874	4.14154059999119	3.98844504203215	4.68693239585199	3.37005155861594	1	8	11	11	0.866247555079456	0.855034526644279	8.76056754232531	9.9763410305967	8.78995172272398	10.0085936931534
2.07543786947969	2.46074428483818	1.13672551802332	4.33197473251811	4.30744235007039	0	17	10	17	0.727048986438371	0.703142190080635	9.27272418098293	9.78446218899269	9.29500028358248	9.84756586332615
1.47034656620012	5.12236314450246	3.51321922294305	4.48393422201357	2.16191902473647	0	11	13	11	0.876048826550206	0.868649347175045	8.25300536429558	9.89154974348741	8.23863794343664	9.89661216944788
1.14683668101203	3.6479084322864	1.59860008526839	3.85406118209011	1.3152343729147	1	7	8	8	0.805326298884468	0.804609633126716	8.49041878714327	9.78201292267838	8.49836658891408	9.76777202571734
2.50700430408066	3.32622830162116	2.95440819981167	6.1083725898864	6.28507058067896	1	14	9	9	0.797838437952713	0.77401088339154	9.18959453206629	9.71991893145483	9.27887566981968	9.8531972558946
1.72874632829366	2.70556222192733	1.10157222984833	3.1089998495539	2.98856386758881	1	10	11	11	0.739612694073856	0.728804960366289	9.10051536123928	9.93929865097009	9.06653847696854	9.86308804061561
0.535666625771972	3.46691750750383	0.886605833755604	2.38260808649706	0.286938733965929	1	8	8	8	0.770295606349055	0.810752384539536	8.31992348079072	9.88273946388916	8.26661074910124	9.71651273440984
1.0086624164259	3.07614399116873	2.14835882689325	4.93813241920538	1.01739987031015	1	10	15	15	0.826498516974254	0.826153388377204	8.57953177971397	9.66246772656803	8.63980099937243	9.73862387354474
2.84346679963058	4.51355788596606	2.74373530086173	6.16613231602837	8.08530344060136	1	8	11	11	0.781290507556741	0.761699663175746	8.92162790634908	9.69665274016221	9.02083749008758	9.83297455531687
0.180957271718766	1.24196131266628	1.93107043315123	2.56830572410384	0.0327455341878995	1	10	8	8	0.769058490990683	0.827953733934429	8.95328355067754	9.98246772824005	8.9037900176978	9.87513490593845
1.11459388439834	3.14114149198745	-0.169383734858656	2.91856767430997	1.24231952713817	0	7	13	7	0.718969262231851	0.738459013927498	8.58060074816087	9.74951900320806	8.56680302725421	9.66288884389586
0.850866587030753	3.42519788810014	-0.565749057628032	2.7153786013604	0.723973948925361	0	8	10	8	0.711088330897584	0.74984890681517	8.35371476610656	9.703108353816	8.33233982983042	9.59238417266261
2.56282723807989	4.80968818254417	3.72172936054404	5.12195979169121	6.56808345224417	1	9	11	11	0.832571841442542	0.81853038217848	8.83080508819098	9.93991466169428	8.86926105212853	9.98439067382014
2.20061454412819	5.17263983631526	3.99164447059763	3.81092456409773	4.84270437182853	1	5	14	14	0.856807688209503	0.844714889264848	8.64802637763018	10.1424975593554	8.6277058679982	10.1281118380053
0.995784801593347	4.96916509411375	0.730815014424757	3.97112250915435	0.991587371084302	1	6	11	11	0.801369992589931	0.808262728562016	7.94075481091486	9.61943606107045	7.91311567154385	9.62182027902111
0.615398287595371	4.01336480690698	0.621914034938175	5.41724164242039	0.378715052375315	1	9	10	10	0.799512447484802	0.815104917690575	7.97120627695682	9.35649433326198	8.06085963211065	9.54584882792458
1.5036426972301	1.85796991182077	1.40987551499022	2.66162877479136	2.26094136093342	0	10	10	10	0.742386079145623	0.73959897287985	9.34440504036734	10.0445882798453	9.2624947875899	9.92701010617039
2.84017675877689	3.82735130654799	1.8931734021809	4.2821721470482	8.06660402109639	0	6	13	6	0.713764339085252	0.698084371695268	9.23065100382073	9.93081242478497	9.25587758823718	9.95785412312844
1.57840392302338	3.39413756538755	3.36325963769374	3.85763327558149	2.4913589442156	1	4	9	9	0.843530131907896	0.83331972852848	8.9036598711194	10.0345172943005	8.90562512782517	10.0257814280941
0.603339591829958	5.27790149864446	1.55710060809165	4.34987131443753	0.36401866306954	1	6	11	11	0.839077011395748	0.856452296542935	7.71192048117013	9.59723984507022	7.66544008498138	9.61073799495364
2.96159187294648	5.89843404962556	2.79350110008451	4.35806896746034	8.77102642190263	1	8	5	5	0.777482258887424	0.768901050116009	8.63991378409506	9.98303983111772	8.6262185722023	9.97725803113888
0.560061722156684	3.98010155076863	1.74274114276686	3.56891072130909	0.313669132625111	1	11	9	9	0.819732720816449	0.843630537378307	8.149362777074	9.77131226674088	8.13629184675219	9.72558325416703
1.41211605698702	3.9661236308539	2.82121324505213	4.30921846065691	1.99407175840056	0	6	7	6	0.844515438341753	0.835242146260639	8.56346308093471	9.86463642565692	8.57877702138633	9.87257997580846
0.803669761498162	3.49602999912703	1.21134952257624	2.62088733819678	0.645885085546513	1	6	6	6	0.783726161790804	0.805879793809086	8.43841956774291	9.90898819309753	8.3927619188218	9.77089741338374
3.17325353844797	5.9287393600066	2.40500995475454	6.36952571761517	10.0695380192725	1	9	7	7	0.760234570962139	0.749948695531986	8.56407087745507	9.62958369329453	8.6472010617121	9.78383117369254
2.98164652449355	4.50391546527535	2.22960397783923	5.06926091557462	8.89021599702446	1	11	13	13	0.73438164262866	0.720086810296588	9.03176811370598	9.83665561182214	9.09253743119676	9.91582680230836
1.5140581165147	2.5666056847663	-0.0885199231583709	3.40499986936958	2.29237198018403	0	9	9	9	0.700388861216662	0.700554769665793	8.93476281802418	9.73665251991323	8.94182970513585	9.72351621474593
1.50680421338251	3.17948152085373	2.38933455317327	2.96678361801034	2.27045893746728	1	13	11	11	0.805360785885805	0.797018982003234	8.93401485085501	10.0721189961459	8.89553546781026	9.98525031638297
2.79189244770472	5.95739304487692	4.29715060715423	4.60019452075102	7.79466343955063	1	4	6	6	0.844556615340295	0.839590756030746	8.63147027413409	10.0917718662958	8.62423568352504	10.1073479531381
2.43919378312162	4.22966772708869	2.45365936335668	3.79104586061292	5.94966631161915	1	7	12	12	0.778333442284623	0.758842195699414	8.97032528596763	10.0212108024903	8.96412149114179	9.99206470957292
2.07920071480043	4.65026932054233	2.07683611371491	4.76661564135433	4.32307561242662	1	5	5	5	0.806610985875045	0.783034127341419	8.56371452000389	9.76482328865708	8.59307197249312	9.81341111862378
1.64880532680198	3.90759079506925	2.58634686335478	2.78610104388489	2.7185590056906	0	7	8	7	0.815989654794341	0.805200301089868	8.781378536841	10.1239965366244	8.73267501756744	10.0196438101601
2.97984688448007	4.54615952336235	1.11333025958133	2.89653576703297	8.87948745494559	1	10	9	9	0.658610923308304	0.660176684941381	9.08855521539997	10.0753420714122	9.05080623309464	9.96146579819641
1.47953708885679	4.13632770347109	2.56671659875916	3.40335430694913	2.18902999730282	1	8	3	3	0.830239894276413	0.821277451578017	8.58207700104522	9.99164599161536	8.55664746228205	9.93156080440965
3.30560617666617	5.04378985092966	1.38010905150254	2.67870731402372	10.9270321952135	1	6	9	9	0.632232886127517	0.650896411329856	9.11042943403174	10.1687378669801	9.05916655406401	10.0277693098622
2.79240791705212	5.30145556587862	-0.322060102601363	3.37531645922785	7.79754197521536	0	13	10	13	0.637066055785176	0.639792436359811	8.60480626235094	9.79385954798628	8.59809887213419	9.76045703020083
0.495340080716234	5.2525891521026	0.571624824834882	4.46640530333921	0.245361795563965	1	5	9	9	0.809113487343639	0.836042883958069	7.60559914333872	9.46095926471031	7.57420011469537	9.52416766671559
2.16106905801079	4.61102053991918	4.02477337895073	2.98579923820817	4.67021947349166	1	10	14	14	0.846505585762599	0.834494241527387	8.87770471530061	10.2982708189764	8.84410788984418	10.2577132308847
0.767472739284804	4.75850163090309	1.84024897161193	2.77493258790101	0.58901440554532	1	6	9	9	0.826673117860676	0.843746775830877	8.05534375713705	9.9190656933336	7.97513782916957	9.78890078498621
0.644490476105155	4.01415255277144	0.909948948187577	2.63168364619221	0.415367973790249	1	5	12	12	0.783062068735253	0.814362746128993	8.18046503226754	9.84296027803555	8.12400183453355	9.69912672743668
1.2721734930874	4.40981649199786	2.26959241275091	4.04337693987899	1.61842539651419	1	11	8	8	0.836382844330188	0.83058113013345	8.33515819758584	9.82095156841815	8.32838169360166	9.80654403499962
2.72125132820225	3.68140940124851	1.0874843164435	4.72365050798213	7.40520879124252	1	11	14	14	0.69372186609326	0.672074079375881	9.13029837472905	9.75764144133254	9.19421413439993	9.85827316373136
1.5615204165629	5.04620060787119	1.60383234939859	2.65083357661313	2.43834601134278	1	9	10	10	0.803708627088456	0.797342828378797	8.30790503377673	9.99709111228246	8.21831922887164	9.8459995676365
-0.637495053293216	4.35350915311042	2.98196364950391	3.72573532505047	0.406399942973321	1	8	8	8	0.839875869230424	0.917379320571915	7.59802857752938	9.73926856502134	7.58334334551394	9.71781923266205
-0.0996231056668102	3.27492554102508	1.34532079501127	1.91376500151101	0.00992476318270043	1	6	10	10	0.77063595688213	0.849613395688105	8.15957416095189	9.94513693104551	8.0983897645857	9.74189165280245
1.80381059805065	3.29696591450472	3.02192320327684	3.28910050759359	3.25373267363984	1	6	6	6	0.818180951972626	0.803975619065291	9.06162944839934	10.1209168214684	9.03492821027461	10.0710583560377
4.35035778211073	5.05770012563321	-0.0798373541191761	2.71582377755433	18.9256128323714	0	13	11	13	0.34946869063801	0.478235194231683	9.51630050117097	10.1160810015963	9.51790378611661	10.0048726651952
0.757602667509992	3.74960620878103	1.1641281918671	3.50440969071327	0.573961801818255	1	5	5	5	0.795275534785717	0.813939974538667	8.27473353090662	9.74566747106393	8.26848906596337	9.70123059310847
1.47737964667522	4.73820182453624	2.02111577558496	4.67921967649151	2.18265062041021	1	11	10	10	0.832801819442154	0.819340980427307	8.26387256320551	9.70372750828803	8.27602202921644	9.74239750788082
2.4164627794904	4.80446194453703	3.60774341159159	2.93834522685443	5.83929236466245	1	8	14	14	0.821091934534535	0.807815484205035	8.90716116070156	10.2832668997565	8.86346020784499	10.217463972991
0.769914625519822	2.58826483138929	1.59623274165698	2.843519636985	0.592768530589327	1	5	12	12	0.784611587591863	0.806269631933365	8.73397822884692	9.9330009173198	8.70320154334701	9.83116940552963
1.88403396239114	3.21363237134142	0.753536476842809	3.69603196917525	3.54958397144327	0	6	9	6	0.732211989976754	0.71568175525578	8.93268000651714	9.80777375771222	8.94230763964602	9.80128528100453
3.3435817991377	4.24813541417525	3.1438606344414	3.51088622443063	11.1795392475249	0	8	7	8	0.702957901509611	0.713881790646508	9.48713478507041	10.2531915238644	9.47155364948965	10.2182665430634
2.32437757586979	4.45619917080088	2.9650649148047	3.94795797686984	5.40273111520634	1	8	8	8	0.81007844761217	0.791564290509897	8.86394264820518	10.0338884153742	8.86015254590941	10.0149479489668
0.616815233153018	4.04298671027181	3.9856261155897	3.49368821955707	0.380461031849612	1	12	14	14	0.880539488083555	0.896898202397293	8.31136429962422	10.0402842636982	8.31038531831752	10.0297976732821
3.76950999968102	5.0005708067094	1.27204136227597	4.4607728006919	14.2092056376952	0	10	11	10	0.567512497452001	0.608142415959501	9.21804844895204	9.90854546691593	9.2804566739504	9.97033486641861
3.41885934305262	3.7700242424264	3.27160283634618	5.21730904029677	11.6885992075782	0	9	12	9	0.707987706158053	0.718336694308449	9.58235574329115	9.99631431950339	9.6344982512807	10.0724003738056
1.99820374480251	5.02791594693395	3.14979169550789	4.59482995527609	3.99281820574276	1	14	11	11	0.847780110977342	0.830924943914302	8.48960715431165	9.89453748903219	8.49173310061719	9.90744317256106
1.59477256474228	3.93824585645758	1.78644031681491	4.86329076693167	2.54329953325465	0	9	10	9	0.810810198600314	0.792552274953499	8.54677652037373	9.67980975103506	8.59585629558578	9.75308769257397
0.997820231239834	3.78998511682758	1.44499621655886	4.20725198241034	0.995645213871515	1	9	12	12	0.80870975347555	0.811967498417097	8.34268691856702	9.68693599990964	8.36659987537928	9.7091035267343
3.29474568515526	6.45698521588369	1.26554825140946	4.39904632847428	10.8553491298492	1	10	8	8	0.68305951489299	0.689366457968942	8.49993391309027	9.82925036689302	8.48991246089602	9.85597050924896
2.28072903236891	5.50659156421245	3.0730009838667	2.89717616014926	5.20172491909044	1	11	7	7	0.823326523271736	0.808926395073457	8.5720329854226	10.1949232028384	8.49708288818112	10.095251571091
3.27736865755073	3.26313215402208	1.96527557400844	4.65308367862017	10.7411453174959	1	9	13	13	0.650125885259132	0.651560890568687	9.63552752870598	9.94016388093746	9.66724731380246	10.0105100698067
2.07637443581537	4.48145909362986	0.616068168077655	3.89159957597559	4.3113307977076	0	6	9	6	0.740344879122372	0.72134489560655	8.5742544738131	9.75155274407552	8.5859116396337	9.75890729197044
1.47181169011076	3.99182842572388	0.67921604928188	4.56121075284705	2.16622965114668	1	6	12	12	0.774854163514266	0.761316780957826	8.41605696902682	9.59340117573081	8.46783301540809	9.68175554584717
0.230808095298236	4.83452998227538	0.351049089416448	2.57294270271847	0.0532723768551996	1	9	23	23	0.774460049014618	0.833706099567908	7.71981793637707	9.72473539858139	7.61979567116669	9.56569726217846
1.01693855212608	4.09044620873437	1.11083945782017	3.63230600899713	1.03416401880028	1	8	17	17	0.796573235890106	0.803261929630214	8.27037304190365	9.73962454193358	8.26107663706118	9.70544496158319
1.85198983975911	3.17054253221326	2.61464797234598	3.20060956151202	3.42986636657099	1	14	8	8	0.799500378882101	0.78392672873976	9.10527542313135	10.0981521316085	9.07153479113641	10.0343330874826
1.66051698208872	4.71904697706378	2.21769291194586	4.3694384598699	2.75731664780504	1	11	9	9	0.829351346459582	0.813438036105856	8.38614553980763	9.79744199738749	8.38721292831653	9.80677184831454
4.40147558537989	3.98556583925471	2.17417611981	5.24643612890335	19.3729873286953	1	6	10	10	0.462839045571554	0.567137159873942	9.92898860969246	9.9747541211935	10.0145492342946	10.1002690774151
2.84960705193055	5.91242648787968	1.98276704300463	5.14609257968971	8.1202603504123	1	8	6	6	0.766689322348851	0.749381593047839	8.47328559129485	9.74807105483294	8.49525670468901	9.82177414802122
3.52737912689518	5.81091936837526	3.12433403011238	3.53403903366649	12.4424035048558	1	10	10	10	0.707945997793793	0.730161578045268	9.02079993125258	10.2294621521055	8.99729706236172	10.1777662152477
0.603955050049144	4.81221716874637	3.47541195488599	3.44088353285625	0.364761702479865	1	10	9	9	0.876906444437069	0.893134225930724	8.03354736589953	9.97117448830888	7.99073853358598	9.92915531748499
1.01913081140808	4.11664927324814	2.62743681539176	4.19871419747914	1.03862761076128	1	15	8	8	0.848881621986311	0.850488169088322	8.32935441724948	9.81343770811838	8.33661137423232	9.81265873459735
2.36066076289252	4.3271370407258	3.43365866127675	3.86937537838879	5.5727192374603	0	2	11	2	0.820128855414934	0.80396953947447	8.96544628098229	10.1080468073028	8.96145431797702	10.0925647421629
3.14197256413999	2.3929378008348	1.4056720024157	5.0774914496337	9.8719915938084	1	13	7	7	0.628352941867399	0.620673582346727	9.81187834162691	9.81237586449662	9.84738186512408	9.954046126052
0.650990670122736	2.31623994086044	1.25153242120326	4.40357403262493	0.423788852586849	1	13	13	13	0.783522344205998	0.804390096878723	8.63723913414547	9.63001873183183	8.69091355135082	9.69486539495511
1.30442902988568	2.71907808751229	2.14449697232428	2.41191789522412	1.7015350940085	1	9	11	11	0.791226319287704	0.791388760823416	9.01581275032095	10.1267600265472	8.94997806731275	9.99136981956106
1.4894506693424	3.53428031770166	2.55763818900764	3.79515587468154	2.21846329640454	1	13	13	13	0.824103094812188	0.813572532445728	8.75960054805465	9.94038685015313	8.75868966654999	9.91673021281338
2.10582400869648	2.99457910161384	1.85015936443717	3.14076403825935	4.4344947556025	1	3	4	4	0.751519051321888	0.733580610944996	9.23963825623326	10.0548507344876	9.1984138433864	9.97918653123077
2.77530535873861	3.01741801539004	0.919266903479282	3.42046326156925	7.70231983424323	0	10	8	10	0.64769400576665	0.639190742134835	9.47744867788923	9.97837530604415	9.45583837516217	9.94333445062707
1.74533970567653	4.60014751363944	1.62868846503525	4.28153858575244	3.04621068821104	1	12	11	11	0.80420577151922	0.785869124112617	8.42814970151503	9.75914715977492	8.43590712387024	9.77510346659679
0.511507894357834	3.76571874911722	1.16198685599054	3.35890087086818	0.261640325990385	1	9	7	7	0.795086688913951	0.826796816318197	8.16969174895062	9.74149139361706	8.15678408479748	9.68193215324771
1.08421050507438	4.02358717750605	2.10322150426389	3.7065382913236	1.17551241931364	0	5	8	5	0.827359963079762	0.828541309313092	8.38505186669313	9.84648717993498	8.37522115165081	9.80981396351789
3.06986331739567	4.9621086076424	2.94672663341206	5.18736108700397	9.42406078749152	1	7	11	11	0.763136705221376	0.754979120826885	8.96104921515179	9.89599184840579	9.01352071714993	9.95778445780261
1.22112760232712	4.57282767780432	1.59632748765681	4.07107290738523	1.49115262116517	0	7	16	7	0.819676731935196	0.815427519373595	8.21297625106537	9.73225784377023	8.20451825702492	9.72762131547225
0.386275288012679	4.03466933397516	3.55006539494935	3.77069320130503	0.149208598129278	1	7	11	11	0.871829804021847	0.896088528378626	8.16392508364839	9.91814988474825	8.16661392810716	9.90609598858175
2.99063940396173	4.90051661073501	2.26453383944795	4.7376587758517	8.94392404452856	1	7	5	5	0.738891849405526	0.726912803340789	8.92554570620319	9.88731389077417	8.96481136231241	9.93315970101271
1.0052280478428	4.12264138126038	2.96156639305178	5.07695876466376	1.01048342816985	1	12	8	8	0.864197957340493	0.864645115228915	8.28639020334891	9.70374713962496	8.32641642213606	9.75711379499838
1.47262327538288	3.61678087510981	1.32729278365098	3.70611008114469	2.16861931119941	1	11	5	5	0.783699458523802	0.774086890069431	8.64225578304072	9.81382232975897	8.64488905141249	9.78968407105254
1.23526949303204	3.05395926890489	2.51959288945372	5.01788050491046	1.52589072041563	1	10	6	6	0.833427021016292	0.826066064251307	8.71363854622722	9.71584385151611	8.77022557281327	9.78782622714786
1.22406506616917	4.07050140803765	1.55956863658573	4.16751771444655	1.49833528621574	1	6	6	6	0.811564065214701	0.806683221168642	8.36528975807025	9.7246039805958	8.37913217436479	9.73661818566718
0.788281090746102	4.85870086621033	3.05684468634638	6.36743436058791	0.621387078027864	1	7	17	17	0.884931743625119	0.88940810964891	7.88715996517708	9.46391440714575	7.93632521060367	9.57809206146406
0.876112568285327	4.05825379339635	1.23730959424223	3.04297742288268	0.767573232307511	1	6	9	9	0.797254564809675	0.812571996055269	8.26480300382565	9.83610049695144	8.22605536731589	9.73719675457838
3.70772038536597	2.41585136688083	2.13343531758856	4.4684736277768	13.7471904560584	1	8	7	7	0.560492594120084	0.596599257603236	10.2170520386963	10.0604929896876	10.1860773092285	10.1240693467828
1.34196928775001	4.18301559026092	0.939736610230471	2.59862658696916	1.80088156926427	1	10	9	9	0.773124980491782	0.775833326503759	8.44383659269464	9.92688886812441	8.38130375341866	9.77559491850792
1.17731509481633	4.80901689760496	3.50475634869079	3.0064487378587	1.38607083248238	1	15	11	11	0.869187192517218	0.869746529829079	8.31767762848889	10.1144488903458	8.2648617515987	10.0480203302458
3.97455980955044	4.21696949755499	3.56416949391558	5.04721467790425	15.7971256796936	1	5	7	7	0.633767708626906	0.690972998921145	9.74275959561206	10.1116850877377	9.7970707971257	10.17760343454
1.03805175139553	3.64682194208327	3.74933338190988	4.71415039161477	1.07755143857534	1	6	14	14	0.875058357481951	0.877679589756476	8.53344199714584	9.86605450219153	8.57292651825213	9.90240135369423
2.23243025543298	3.95345569543501	-0.536107913234523	3.31951234860043	4.98374484537254	1	7	8	8	0.657201985329824	0.651915855604352	8.78024782923005	9.748743588189	8.7935567910894	9.72760523571527
2.28563571107436	2.77967216415247	1.21584390601049	3.54645064953878	5.2241306037384	1	10	10	10	0.71053958420533	0.691471404641346	9.32819782037644	9.94038773917311	9.30880228268448	9.91317746088303
1.52331823186097	4.37530929479687	2.17286556003107	2.51692413393582	2.32049843552005	1	12	9	9	0.812352545161283	0.805584201732286	8.55599002288948	10.0965863706185	8.48513558933107	9.95301348090472
2.80437179773	3.63204589838715	1.29703505410552	4.91318790710608	7.86450117990339	1	5	12	12	0.694784812958252	0.673819764763725	9.19083730391285	9.76000275358294	9.26026660711597	9.87246965402097
1.85294575297389	3.79364955591458	1.41728231121002	4.27344122571828	3.43340796346399	1	8	9	9	0.777489925627808	0.756472984229132	8.72916830377893	9.76840338035874	8.75793745573299	9.80009910703486
1.25313873924679	4.73637191212937	1.8377093340778	4.36731714821385	1.57035669980104	1	8	6	6	0.831204293693469	0.824693920273078	8.17279363239435	9.70981986397994	8.1691589717198	9.72537490353045
3.37343608196873	4.81667531835453	4.21599059612076	5.93106393633518	11.3800709991285	1	8	16	16	0.780477358415121	0.792323298944959	9.20201139527184	9.95188337064759	9.28353203839845	10.0316676716092
0.596911641379581	5.64977108027083	1.8664628702084	3.83730426634471	0.356303507614465	0	5	9	5	0.848921144039668	0.86734630546442	7.65025356926722	9.70519298006544	7.55388706389309	9.66030718020531
1.82933119103429	3.8223168764613	1.7384182535421	3.45872558837295	3.34645260649092	1	12	13	13	0.783057434496198	0.766585560773655	8.78785361759144	9.9365562199797	8.77144902168758	9.88152009235636
3.58889960856399	4.12429479226583	3.47986993596405	3.56272532929359	12.8802004003507	1	15	13	13	0.678229843370569	0.705963758546741	9.68220737395373	10.3153592821238	9.66767735283128	10.2954891363518
1.86817582991174	2.21972197315097	1.03267653534706	3.30705545569797	3.49008093146641	0	9	12	9	0.720605105805986	0.706815158811783	9.32200230101117	9.92597186121982	9.28361923154379	9.87807221316346
-0.429850280266697	2.10526768918664	1.69941313397922	4.50402320875762	0.184771263445358	1	6	11	11	0.777821250576351	0.866197192528704	8.23756535104279	9.54830232927714	8.3222426661677	9.61648838496373
3.5269311239169	3.45181484978225	0.351002898920195	2.48701559678296	12.4392431528537	0	6	13	6	0.497382485753945	0.54521788201707	9.7330830821078	10.1486227727898	9.6707817257982	10.0055650585676
2.51930709509738	3.40559093641369	3.18551833066849	4.58681179499478	6.346908239408	1	7	8	8	0.791934325409552	0.77344224625642	9.2962349039362	9.99879552753211	9.31753374641904	10.0338520032311
1.9323620451097	3.97537324664426	1.90763990340701	3.81880774148106	3.73402307338054	1	14	12	12	0.789499430067045	0.770048053815161	8.77236080930115	9.90319284511983	8.77090833222604	9.87935551483524
2.62648899352648	3.94861495086141	2.01520829192597	3.87551277767423	6.89844443311576	1	10	12	12	0.739870100934953	0.721461664400346	9.12074729213249	9.9856553381786	9.12348695603541	9.97031454162958
1.14409019723307	2.06954917680408	1.32560552108415	5.07026551957027	1.3089423794048	1	12	8	8	0.780966557802935	0.775528468653685	8.91309256428548	9.58994233544557	8.98379754816224	9.72261575846125
0.835219061106373	2.39679600940469	1.41970004633936	5.17158706745778	0.697590880035412	0	9	10	9	0.796650954128924	0.80327729773892	8.65601763317676	9.54218388667981	8.74219519599871	9.67649645634576
2.56534249430522	2.90450512676378	0.927375727242902	4.52911516843303	6.58098211308815	0	3	13	3	0.684469918619463	0.661500063962556	9.32986169917995	9.77310317570863	9.37407954473601	9.86639158059276
2.01777740314071	4.07656687183738	2.14164397047629	4.93651720043208	4.07142564862525	1	5	7	7	0.804793809441515	0.780565992318131	8.71833768781028	9.75073567665638	8.76632133605059	9.81851927058672
1.50696069676644	3.70965178221241	0.600515744123134	2.22962342672822	2.2709305415988	1	10	12	12	0.740256285599634	0.743798676368666	8.67670392044559	9.98112484778482	8.60494332591957	9.78877998241228
2.84746316969948	4.26749030255997	4.15185681927769	3.02554188071069	8.10804650279501	0	7	8	7	0.796874702831197	0.791921276960421	9.34203868292667	10.3964088748745	9.31430062470229	10.3705073890729
3.117884859663	3.65933975555929	-0.34541035943173	2.86368386803876	9.72120599811575	1	12	11	11	0.541305180895068	0.565611626548152	9.36309824587539	9.9531162833194	9.34699818394844	9.86861674377518
1.96675752457282	3.39237210408982	1.85649665666975	4.84804399523183	3.8681351604638	1	9	10	10	0.785662315526578	0.760671561915481	8.91103165919724	9.7444270520108	8.96314834849689	9.82217768403913
1.54769700083186	4.23075752587433	-0.45492500611011	2.1910099006852	2.39536600638395	0	8	6	8	0.702955167388488	0.717245348519893	8.45254653330622	9.86111127271848	8.37946248900704	9.65911382951312
1.93881647763806	5.00094373023101	1.92497342897725	2.14445847983209	3.75900933396085	0	7	5	7	0.791016074324404	0.779948423739032	8.5502328483279	10.1648072477893	8.44611347431394	9.9720347952736
2.05928819560149	3.32569121622014	2.31589449732276	2.58923896465346	4.24066787254364	1	12	8	8	0.77319817626121	0.75754744800025	9.17485146617886	10.1889954710231	9.11078020082483	10.0674497079242
2.24925361587813	5.08271295246622	2.10585432613701	4.27743951061113	5.05914182854086	1	7	13	13	0.799219679374519	0.77760070187208	8.53538839970263	9.85798437144144	8.53190132060834	9.85955667379719
1.21780673047922	5.08027575660198	2.12073620428132	3.38194009886121	1.48305323280048	1	15	6	6	0.837425083284076	0.835759727482772	8.13205301534385	9.89228543780108	8.06808534093465	9.81413418998595
1.90024988298638	3.73104900851151	0.142816883619807	3.23139172200862	3.61094961778975	1	6	9	9	0.709936972228848	0.70074308920457	8.75286870053811	9.80646469483291	8.74569065098397	9.75110425001012
1.93899087856932	4.29047239902653	-0.192469911179238	4.47698761348865	3.75968562717501	1	9	8	8	0.718828646989412	0.69940037349017	8.47740901299877	9.55694167301402	8.54458139738344	9.68162763582876
-1.02635035248228	1.59291143080331	1.65518432820627	3.27106548511352	1.0533950460405	0	9	7	9	0.717736021444719	0.87830517108449	8.21150689827254	9.69015765536535	8.26611946840645	9.65618541639912
0.970753029810664	4.53208300110165	1.8408867658906	4.73734053611103	0.942361444886583	0	9	8	9	0.836968551565071	0.838105724006464	8.08901225434472	9.62318110929592	8.10670792455959	9.67414726240383
1.64830440779428	4.13830456694934	2.63265789205946	4.46026434174373	2.71690742075405	1	6	6	6	0.834751687088469	0.819496021984592	8.59264359144763	9.84102286090057	8.61178201608671	9.85902027099764
2.38394986150479	4.4785550739411	2.9289772492462	4.64399862144661	5.68321694216869	1	9	13	13	0.811284314405275	0.791154732154169	8.8335358715084	9.91869648363584	8.85895513596263	9.94549403408556
1.25772097132875	5.25209008475024	0.481776803048514	5.14428998997546	1.58186204172014	0	10	11	10	0.802108923195801	0.792684021845108	7.87724517214584	9.42578783066617	7.90355381190319	9.57672347361431
1.3291012942548	2.96261793242118	3.32668388590441	3.66837452676237	1.76651025038979	1	11	7	7	0.842747831995964	0.838357017255707	8.94198728792218	10.0443268476599	8.9383231436376	10.0288822386708
4.01048432832879	5.48308038155034	1.72668250555626	4.30261685860947	16.0839845477708	0	13	8	13	0.55201926122611	0.616345779280252	9.2132471757689	10.0022051564717	9.26029344926549	10.0300992388097
2.21779321960033	3.69485942718635	2.99815505334374	3.0161105915308	4.91860676490521	1	4	7	7	0.797734195451286	0.780884852270288	9.14394790647935	10.2035090495383	9.1035330139949	10.131114957581
1.58612123336396	3.88965153716835	1.92850759134394	2.9267259221152	2.51578056692801	0	5	10	5	0.79758170513649	0.787976322629055	8.70082695639503	10.0182640678331	8.65752519693322	9.91251372411834
2.93855281461551	5.46699024556394	2.25117133762785	2.32706926890621	8.63509264428476	1	12	7	7	0.728522928640197	0.726875352411948	8.87549552883855	10.2766579514544	8.78725986078392	10.1087950786396
1.72386901837698	4.71091278934627	3.95329727367056	4.82603583404233	2.97172439252002	1	9	11	11	0.876658651956464	0.866942754264883	8.50773565405868	9.92237716090266	8.52762649151031	9.95218533918787
2.03422897638482	3.98732356874097	2.36069129404102	3.06370179453506	4.13808752836364	1	14	11	11	0.792527025845198	0.775468624317171	8.90254795362983	10.093495378953	8.8636471164853	10.0056805437535
1.61403681302685	3.13751143612238	3.26652764923387	4.09980202565139	2.60511483380586	0	6	18	6	0.837867818616911	0.82615452267881	8.98474843007348	9.9929245523833	8.99393708552076	9.99913732192207
2.70542176801085	6.82362158271243	1.32069418298017	3.30317616940432	7.31930694282693	1	10	12	12	0.752872504242211	0.744524376954062	8.19293946801497	9.94285251571155	8.07099641045424	9.83813909187232
0.508552620434774	3.28446042476978	2.40311053133711	3.92404665992163	0.258625767751076	1	8	8	8	0.832864077833977	0.856190099684396	8.36856965464874	9.79652156902015	8.38792158443312	9.78728715414848
3.82024858825616	4.11397531296272	2.37124211075424	4.2867515521982	14.5942992760732	1	10	8	8	0.590606233312958	0.634830976331365	9.66339584730431	10.0898185764513	9.69168259578002	10.1172455788502
3.22480657432775	2.20003576825402	3.82916435602951	5.26346650095504	10.3993774418275	1	5	14	14	0.727575547046216	0.733009279914313	10.114050085416	10.0678885619327	10.095392653461	10.152968791147
2.96191969863924	3.81505518834752	2.01827586956075	3.95762590438795	8.77296830118716	1	5	2	2	0.70039370295728	0.690638638390854	9.32937286991735	10.0138855230859	9.33616142300526	10.0104315517388
1.06474950014219	3.89068831227104	3.05999492565123	4.4199162372404	1.13369149805303	1	11	11	11	0.85848964861127	0.858856982443699	8.43788097101723	9.83535752633141	8.45974296109923	9.85097062647673
1.50782576511736	5.56736036153927	2.37738237137688	3.3934796676891	2.27353853795175	1	6	4	4	0.843569082997243	0.835084570741033	8.12379130468095	9.94037978855552	8.04046286515295	9.85850053830403
1.69905921310504	3.49426124554846	1.54813327158453	3.80118702017813	2.88680220963711	0	8	10	8	0.780538082999152	0.764662544163091	8.79917720833841	9.85109218949422	8.80407338407164	9.834982622093
0.240419843011114	3.35981289746763	0.29401343202146	1.76405425771656	0.0578017009134885	1	11	7	7	0.736004502034473	0.808512931489523	8.22218119514608	9.88889538769835	8.14356916779607	9.64155470624013
1.67053740739421	4.05588017576275	1.72307082451255	3.34670150134601	2.79069522950338	1	9	14	14	0.793379735698102	0.780404188585898	8.64161546175059	9.92987360892339	8.6166842241847	9.86093161844377
0.487872163632208	5.238421815428	1.21766136419598	4.10072211378512	0.238019248047172	1	10	7	7	0.826405485889275	0.851845113523602	7.66929780548312	9.58900226814935	7.61455561842581	9.58767185193522
1.84715779726956	2.55786782222094	1.55320075469518	0.945210896217032	3.41199192801373	0	10	16	10	0.723949696923545	0.722901665484062	9.4046091377646	10.3802993129549	9.23967033259809	10.0756912344472
1.15450916363576	3.43085011521068	2.34301663939463	3.25716569602094	1.33289140891895	1	8	8	8	0.820841245502491	0.821395030268781	8.65830664640178	9.970989349878	8.63818178915735	9.9048863256242
3.63725267998527	5.33405714810585	-0.146232974504524	3.93738086554927	13.2296070580601	1	10	2	2	0.518675385824969	0.56355122148763	8.96829856024367	9.81451113345445	9.02448980464479	9.86677816612993
2.55268606718191	2.86598185039301	2.08603742958547	3.72612146018287	6.51620615758466	0	9	9	9	0.726966078717508	0.708133397869343	9.4866362400827	10.0369393213524	9.46246827982887	10.018830269576
2.05465010585044	4.58054521373196	-0.298181954785403	3.06051303987789	4.22158705747123	1	8	10	10	0.694603679256683	0.689847568865726	8.52358239755704	9.78292513978663	8.49988383486293	9.70573359824917
2.70507181866065	2.518281443514	2.02645722191069	4.66798358454032	7.31741354411206	1	7	10	10	0.712258053905532	0.691526264406313	9.61696497189809	9.8974028504544	9.62804218415449	9.96848498811477
1.88009854503606	3.88475117809797	0.898607018701393	3.11970972445815	3.53477053904671	1	5	17	17	0.745236222658476	0.732412662979604	8.75381277294944	9.90339362808654	8.7271103520049	9.81791675195788
2.08703417019811	3.94305031531061	3.39889351455471	4.15189483571331	4.35571162757452	1	10	7	7	0.832238525115557	0.815511756339004	8.94260818489598	10.0337893345202	8.95158452392472	10.0366491621757
2.95790051658236	4.23969978923688	2.8066355269097	3.5692026181312	8.7491754659982	1	10	10	10	0.739176319592739	0.731675072609389	9.26460221955369	10.1591982671246	9.25011729520408	10.1192525562802
1.57046913769007	4.90722364084075	2.19941413669566	5.18205768993937	2.46637331243699	1	9	6	6	0.841219783216057	0.824731580332079	8.23115266510223	9.6473469430899	8.2574678556472	9.71970291375732
1.81106402713541	4.7560006048582	2.47934266595015	2.22756553485222	3.27995291038393	1	7	14	14	0.813428117384702	0.802293672087122	8.60516638143884	10.2055541407329	8.5153810861859	10.0429783165996
2.26138018771868	3.58622623319134	1.02743312799503	3.92344994316939	5.11384035340659	1	9	8	8	0.725492145161469	0.703998680076562	8.99120292143684	9.83406893624038	9.00915318362303	9.84441871084573
3.988884856863	4.83753040694455	1.23408885951725	4.24742473698168	15.9112024013109	0	10	14	10	0.513172361520559	0.577878174814607	9.39935259591943	9.96910947191939	9.45737106338629	10.0149231392422
1.64158270178852	4.27331640702742	2.41269469021197	2.81927320148707	2.6947937668113	1	7	12	12	0.816564710201899	0.805962882420115	8.64097918345149	10.0886062978257	8.58731348863014	9.97800490768788
3.25364099231637	4.718867957127	3.08240012033389	3.0252417866342	10.5861797068815	1	16	8	8	0.717019486192064	0.724501895832215	9.30305297353027	10.3080223242944	9.26756574098992	10.2329077749269
1.70140066239074	4.31873109030899	2.43011121916907	5.95017911601502	2.89476421398363	1	7	12	12	0.840989049355428	0.820024799079305	8.443639839083	9.57587817025524	8.52322797824528	9.70512080503152
1.95348593661504	3.04650075789662	2.70560221296233	3.57803877950821	3.81610730455274	1	13	17	17	0.798582962885979	0.780801290403869	9.17848421787441	10.0590104024541	9.15817845989734	10.0262357867565
0.769574254779655	4.43713804295342	0.858689802813862	3.0584191342683	0.592244533619661	1	11	10	10	0.79166057310553	0.813755339118873	8.07259799503348	9.77047671767529	8.02167602805461	9.67080698312028
1.39091188181841	3.55032149896356	2.56536409040442	4.85774260608006	1.93463586298364	1	8	11	11	0.836332134106952	0.825222076725016	8.63551361750669	9.75283980330579	8.68082866120924	9.80682749292517
2.41164771016123	5.62121369211457	1.98920507251904	5.61080751736668	5.81604467792588	1	10	9	9	0.804694796713391	0.778755370953724	8.338043211486	9.63082445334666	8.37710903550294	9.74356871919157
1.59261801498939	5.45515722335715	2.02804225825039	5.43202784384445	2.53643214166876	1	9	6	6	0.844879183448599	0.827364591754901	8.04223456922254	9.57766771819053	8.05260669399118	9.669566902753
3.25092512713128	6.03416068986724	2.15891973792436	3.65867380174692	10.5685141822135	0	6	4	6	0.711706333434866	0.717609065926563	8.73304963421412	10.0595242631826	8.69700437144462	10.0025974310995
2.09478149656012	3.46871275075932	4.28014104693573	2.57460218995316	4.38810951833066	1	11	4	4	0.838682854558946	0.827672893481852	9.29202946365558	10.4212328997751	9.24988881845971	10.3925440659339
2.18499663196437	2.1350800330079	2.04967054897714	2.51738971610816	4.77421028169566	1	14	9	9	0.729969667223795	0.715326991859981	9.65362135843988	10.2150184741066	9.54546992477541	10.0915897318272
1.32020079272969	4.58126019346	1.48236648469554	3.33018102733457	1.74293013312411	1	4	10	10	0.806850289532129	0.803393486457276	8.29503684789651	9.85322367230227	8.25345360240108	9.77648945696907
3.63176089329623	4.53733180101403	0.838293778625788	3.91176453621746	13.1896871860758	1	9	11	11	0.551771428536486	0.587828443035822	9.32106372807667	9.94748321680523	9.35921042230452	9.96614650867499
2.37596257402008	3.33654029302347	2.87182382822513	5.06280533568877	5.64519815314414	1	8	10	10	0.79538708752623	0.772802168085769	9.1905921633125	9.86891495429895	9.23554843185513	9.93744683556026
1.16493358139082	4.30580253456503	1.41450257816388	4.46967545496245	1.35707024905205	1	5	8	8	0.814591096382115	0.810371936144581	8.23412205661582	9.64708474536123	8.25599908657123	9.69002965277068
1.32538861209526	4.18500002169063	2.6478226278813	3.80542609573739	1.7566549730718	1	12	10	10	0.841052994302934	0.834882183550964	8.47376112980369	9.91433154721461	8.46380621826768	9.88426530049733
0.624914805249301	4.31488846373176	3.14242907863895	4.14263125148342	0.390518513819772	1	6	14	14	0.8677769540978	0.882660587819991	8.13004367813221	9.83079847490733	8.12942583673837	9.82640952013026
3.07809419099737	3.36650564521699	1.31850801829756	3.11059601338928	9.47466384865173	0	10	13	10	0.630114084274013	0.633720646583234	9.56008188917107	10.1026872153425	9.52024301264283	10.0265046600993
3.24860348968143	4.30033064809635	1.78149141203796	4.12244276285917	10.5534246331704	0	16	12	16	0.662510088973291	0.66527031074285	9.26990688339812	9.98029683516186	9.29471968018503	9.99362754420478
1.18329571570898	4.05431717920256	2.35283093866603	4.41452659853949	1.40018875081522	1	14	9	9	0.838884969057892	0.834471653918914	8.39033870978463	9.76722833946456	8.40926866102589	9.7856952359068
2.59513889366959	4.4310133661743	0.625611818328176	2.87668549136537	6.73474587743663	1	7	12	12	0.680134811383753	0.67319843428222	8.9067460429134	9.98187989921998	8.86933025517947	9.86708375115093
2.91198880705762	2.96698190160506	2.7366670466005	3.69087752565979	8.47967881242883	0	11	9	11	0.717374389321754	0.708098217056767	9.68944077121196	10.1564603972355	9.65425444375442	10.1379856194293
2.87626271427096	4.97937319361038	0.673319770575463	2.87791572327682	8.27288720150536	1	7	9	9	0.660853584612705	0.661955106468331	8.85802618358649	10.005944080002	8.81598768908768	9.88619602875799
2.22550540943649	3.2920329405362	0.445913242491575	3.5438535570898	4.95287432743108	0	9	13	9	0.692174339008342	0.676281989097737	9.05955050377028	9.83546787808069	9.06488608601653	9.81992847112026
1.28855822248549	2.63566860962213	2.78765353897792	3.97155106439625	1.66038229273496	0	11	5	11	0.825643765739201	0.82059371916311	8.97364253733088	9.93550036951669	8.97852703336294	9.93498415614082
0.784335690087963	4.35478862133405	1.68881280361857	4.01449054477775	0.615182474745761	1	8	8	8	0.826239983740358	0.837931566313821	8.09871455861324	9.70816492470399	8.09177444732842	9.69941506042756
1.67969889281042	3.94312670398368	1.80342313949475	3.67550723228501	2.82138837050856	0	11	13	11	0.796992657367387	0.782180451808354	8.66658919812917	9.88757215378666	8.65889000503459	9.85095990389214
3.37371535785611	2.26407536305717	2.10715512853491	4.67772605970952	11.3819553158342	1	4	13	13	0.618485171059707	0.62752662461313	10.0742104425523	9.98732951398938	10.0546655433298	10.0668004080682
-0.417850309172643	3.11755058918297	0.369334998380788	4.8472121929679	0.174598880875673	0	6	8	6	0.748958719361572	0.845396678882571	7.82131087540042	9.32943474717694	7.92343396443557	9.48105131191782
3.08581220303285	3.88073994378099	1.70522671695553	3.19265798548955	9.52223695238643	1	4	15	15	0.661048166081968	0.662034423386145	9.40090481135777	10.1211205066914	9.37166108490154	10.0470636136393
0.064162390707188	3.20882332718448	1.71797014289145	4.99211703576988	0.00411681238126184	1	4	11	11	0.815400489630912	0.860498705966917	8.07941661512957	9.50006784212676	8.15705936776155	9.59654625069969
2.46884280780574	3.43538826021467	2.77779643516537	1.68912021867927	6.09518480965413	0	9	12	9	0.751984292117868	0.740135913972762	9.44305063177671	10.4456706836968	9.33351145253912	10.2698025005414
2.9672989528465	3.9006390017539	1.47928546282895	2.13511753062389	8.80486307556392	0	8	10	8	0.65330698735974	0.657833930660652	9.39463774638455	10.2629195138476	9.30873409802162	10.0746177280173
0.7167668116782	4.99030549395417	1.88859970135824	2.24900961927457	0.513754662323332	1	7	12	12	0.827559839090461	0.848536267780865	7.99848529712226	10.0016447950704	7.88342267825995	9.8205854657619
2.43250325140542	4.50184326315149	3.14812776639614	4.18760558083567	5.91707206809795	1	14	10	10	0.811363818353321	0.793663263595168	8.89678754041162	10.0253646862707	8.90322426919101	10.0229584553305
2.8341446350765	5.02257623760489	2.39819347901352	2.64471045423244	8.03237581253289	1	9	13	13	0.741295496217463	0.734061480843439	8.96576871513428	10.2374759789028	8.90120360641248	10.106536859944
1.55782219267981	4.02623754094525	1.48562316885345	4.64391636618869	2.42680998400574	1	8	7	7	0.801628156637283	0.784838925855902	8.49469102162402	9.67656996069095	8.53572372819123	9.73897301571648
1.68019158006193	1.3127606955427	0.380081816901631	3.55948305178985	2.823043745711	1	9	11	11	0.687259521196712	0.68034949492514	9.48469752545784	9.81151618810136	9.44136298711961	9.81621706298123
0.85989151351866	3.55693347359178	1.76016091621085	6.42772815519825	0.739413415021411	1	12	7	7	0.835805914318075	0.834349145673943	8.2312097150494	9.35387198239203	8.35896860280792	9.56914161118105
2.3044489740042	1.86446794329074	2.14826473351648	4.40471556433325	5.31048507378901	1	8	10	10	0.740097385253367	0.716593997151732	9.68009896642132	9.92541645602283	9.65434476625127	9.97345076091801
3.71253412500712	5.25152379765396	0.90356530967634	5.77007670469212	13.7829096293424	1	6	8	8	0.583958912532423	0.608740851602639	8.9807387020261	9.63907285519206	9.1217727939673	9.86266286791733
1.34543311095995	1.93493502136172	2.72741473642279	5.6059127037277	1.81019025606738	1	3	8	8	0.825516895483823	0.814764238851918	9.12350116280364	9.68099355112508	9.18295788246706	9.79878351454509
0.913026784558411	2.51752265227145	2.54252673502885	3.51018416538586	0.833617909321071	1	7	7	7	0.820010643410403	0.829055585473537	8.84787645764104	9.94547220334427	8.84167478838691	9.91169756511503
3.84166178707049	6.56679649094457	0.926820334330996	4.60028645530012	14.7583652862376	0	8	9	8	0.576035982955145	0.624865838283043	8.67983127177051	9.81721082022062	8.71290339806918	9.88784890188933
0.825663593263352	2.22147355795999	1.79221996335859	2.45893234782586	0.68172036924055	1	6	4	4	0.781026391706479	0.801916409853939	8.92591966387143	10.0353922017784	8.86846716504794	9.90191582816883
3.11734763658522	3.88028923670638	1.7186280696257	4.66320664582621	9.71785628732343	1	5	11	11	0.676049353027489	0.668572821327409	9.30935415185037	9.87767794089685	9.35993754646143	9.94813600039551
0.401032716941458	3.18972115151468	1.46974492325131	4.53238530201303	0.160827240057447	1	8	11	11	0.806738881586689	0.836769754216083	8.24687698797606	9.58477317202498	8.30305015228019	9.64630583514864
1.22389316302882	4.40708761306231	2.21101772483149	4.40117956621003	1.49791447450869	0	6	11	6	0.838607489483767	0.832941598588562	8.28686833994926	9.749912724131	8.29515222761863	9.76513039107834
1.85384687829571	3.40519198864387	1.77265636951102	4.02272517879279	3.43674824816676	1	6	5	5	0.781273963141966	0.761509249633055	8.90427237511727	9.85887793147748	8.91690095600446	9.86208040002048
3.54410562324421	2.34896501119411	2.71479208999115	4.05020901570183	12.5606846687113	1	11	11	11	0.613599066369108	0.638551497222757	10.2356201634416	10.1812961892983	10.1704697736229	10.2015681546837
2.744374360076	4.45045616917997	1.92466641498617	5.13407955938632	7.53159062824255	0	4	16	4	0.747771547628719	0.725526457578342	8.90816834193463	9.76666787033964	8.97364949646225	9.86111485083304
1.73460019167989	4.30870018166089	2.21094414093606	4.32806949583969	3.00883782497591	1	6	13	13	0.819664204712924	0.802035335940296	8.55574765999479	9.82172123947787	8.56848309888164	9.83334452381072
0.519614708116995	3.933648236919	1.07542747853046	3.86437602716684	0.26999944489151	1	8	9	9	0.799569273135746	0.827930338186324	8.08264047773032	9.64608322140388	8.08944233974618	9.64080391848524
2.44358994989826	2.90417388795661	2.11391025302518	3.81217733853492	5.97113184324376	1	5	13	13	0.740244518934917	0.719655294203143	9.41285580708727	10.0120281659664	9.39597535072233	10.0002760498579
3.20151778861133	4.28676297576306	2.80377099157514	5.72577315951842	10.2497161507948	0	10	6	10	0.734329716292813	0.728537678421154	9.21184595295762	9.82145202155974	9.2981349954484	9.93346077195274
2.12698851793577	3.42528960510688	1.34192939210674	4.12903130518485	4.52408015543061	0	8	7	8	0.748420240938644	0.725230810325273	8.99013999431781	9.82359015573105	9.01336714762471	9.84835109728996
2.88002062958569	4.63689273421654	3.00383477051296	5.64888137921567	8.29451882683917	1	7	7	7	0.784256725934685	0.769055568494136	8.95258754344152	9.81182202694983	9.02481203130594	9.90303514075975
3.27696213957084	4.12173873190779	2.08832149115973	3.65201876897374	10.7384808641807	0	11	7	11	0.662814638632558	0.669659201443428	9.40647465635634	10.1026742979153	9.4015072215089	10.0708067463673
2.65910436397669	5.12940140103703	2.49619488759752	4.96879365088093	7.07083601851986	1	12	12	12	0.788329638293729	0.768496985973189	8.6911745379495	9.83160524192261	8.72388701569479	9.88276152925341
1.40926490443743	4.08627512543324	2.69502874646114	5.01826521643307	1.98602757087905	1	6	9	9	0.847989990774654	0.836725585728787	8.46635774852909	9.73000771929126	8.50804553320635	9.78591041371531
0.916855615155201	3.08737221200471	2.49794597025658	4.02373245031576	0.840624219041622	1	7	10	10	0.831199372742963	0.83755980659796	8.62002635718489	9.84125858214134	8.63873597137953	9.84014200822936
1.74311409948173	2.61298196482246	3.14587188630333	5.3175966182118	3.03844676381199	0	9	4	9	0.831583087471781	0.814742984851749	9.13414870318669	9.80296824476696	9.1831701063661	9.88542071725889
0.75194054173451	4.36883995306465	3.3804032770774	3.46817963164959	0.565414578303988	1	5	11	11	0.86924028241227	0.881134083305277	8.22878989164163	9.9835887642891	8.20557986190665	9.94475964408899
0.774134879208599	3.19573129690022	4.08380005891473	2.81911793843023	0.599284811207312	1	6	16	16	0.868433110182891	0.882051654307557	8.71264480554868	10.2061972102482	8.70354083144067	10.1822493965114
2.47610710499548	4.03874786219005	2.77978349541327	5.49951609076947	6.1311063954091	1	12	5	5	0.800221491509806	0.776955427131245	8.9569381843166	9.78059802754661	9.02560781339238	9.8731996986126
1.33747867889592	4.36417460075617	1.52794342295264	3.59077909168866	1.78884921650117	0	5	10	5	0.80674819572321	0.80129467054493	8.35816547977846	9.82211966354248	8.33661584815236	9.77411554062328
2.83551725164565	2.7237072505969	1.34566745654392	4.24976498976348	8.04015808438008	0	7	8	7	0.664765491403761	0.650070107063682	9.58687144773845	9.90098112662094	9.59498376016384	9.95169780436555
2.69105352220796	4.28051962237116	2.40844542448239	5.53948980125723	7.24176905938785	0	9	11	9	0.773055806768309	0.750036042441984	8.94761280634049	9.75128817175501	9.02463609918609	9.86010509219267
1.20127753044078	4.76580928390911	3.23251796177739	4.6140546058236	1.44306770514191	1	6	12	12	0.872127291210708	0.869008074342565	8.21858569251181	9.81670457748583	8.21932865751615	9.83229004306447
0.750455385406325	3.77141378712773	0.721873986817643	3.87712499118151	0.563183285485355	1	7	14	14	0.783499562151121	0.802820131396702	8.21041651505838	9.63479329775739	8.22763246236644	9.64225175515132
1.3386362402554	3.32888563934573	2.0790631157139	3.89986800069431	1.79194698372512	1	8	10	10	0.811475924171721	0.804078425870013	8.71572300386664	9.8570721541843	8.72400774284785	9.84504997233731
1.38175898993824	5.36186070043861	1.4522481930747	5.45813354703006	1.90925790627514	1	12	7	7	0.833844534139203	0.819354688747112	7.94038635284469	9.4904220436499	7.95946585413215	9.61460690661655
2.67943616293662	4.05242172601579	3.65135841132501	5.63899596361354	7.1793781512525	1	9	13	13	0.814770953666162	0.800261642311982	9.10611958532987	9.87698930522216	9.17303259992195	9.95611915026971
3.8669702494791	5.30477522363671	1.6161215218432	4.34695728144021	14.9534589103565	1	10	8	8	0.572153206108441	0.621630197407708	9.19332327724049	9.97011733612231	9.24219651659902	10.0056106618201
1.73914200291876	2.33473790855199	2.45964364636774	3.91623735344555	3.02461490631629	1	14	11	11	0.792724179580245	0.776504161925665	9.28048657654202	9.96664514503657	9.26467123663399	9.96471662079146
2.23139806410572	4.91715855586453	0.638884946951136	3.86427778615859	4.97913732049477	0	10	8	10	0.737535169532467	0.718729403448948	8.50636696875334	9.76556884203245	8.50617090752243	9.76409201021882
1.74038322814235	5.99679100420249	2.45628790238945	3.91327634863143	3.02893378079919	1	6	7	7	0.847212559082631	0.83385905070457	8.06403767877291	9.87821542109009	7.98137190493031	9.83154028197956
0.419588664239924	3.82513181146069	1.27827184743282	5.1209560766974	0.176054647158644	1	9	10	10	0.815640120080111	0.840813067961986	8.00626034269921	9.45666779424971	8.07441375866405	9.57677370988073
-0.684279843128453	4.29266971338291	2.50328189999877	5.6190973537256	0.468238903711901	1	15	9	9	0.838050963186302	0.915113471033804	7.45441020123087	9.37784293516227	7.50336074253075	9.48354547292815
2.55448004584737	4.33672370850587	2.99504406833878	4.39680089749993	6.52536830463236	1	12	16	16	0.796093382446887	0.777972655272504	8.98632278644138	9.99067626643028	9.00464239717731	10.0040225035644
1.90989719905782	4.01265872601121	1.76255091327712	4.00769557966927	3.64770731096891	1	11	14	14	0.788044446326349	0.767919953453847	8.72573604675036	9.8519833509014	8.73429410095824	9.84710883503024
2.01432031366435	4.48707227718468	3.55195892095219	4.49914014069689	4.05748632604084	0	6	10	6	0.850332542856215	0.835098419083361	8.71054735418767	9.97076636894303	8.7259776308007	9.98647859914872
2.34625314782812	3.28613397982724	1.95878879593995	3.87870747556437	5.50490383369337	1	12	10	10	0.750548566958495	0.728784590648893	9.2106322614547	9.96278897872275	9.20883443154315	9.95379235146211
2.6991550040964	3.43988715184581	1.34012658788979	3.86561244668365	7.28543773613866	1	11	15	15	0.692026230472776	0.675765393550358	9.28621195618003	9.93190521386805	9.29317303436462	9.93302204395203
0.452486819637799	5.94007246369791	1.47085423659622	4.30375381192383	0.20474432194593	1	6	8	8	0.845183969607947	0.869024723285165	7.45481505978307	9.56328327503678	7.34947092981327	9.56496105116385
1.19175552958572	4.96954815499848	1.78532529855189	5.88072537785682	1.42028124229815	1	12	8	8	0.846128592381687	0.835748149999978	7.97379240268649	9.44688196011406	8.02356585286056	9.59509797724391
1.74502401294886	3.38744188984615	3.41470463158882	5.21032295509497	3.04510880576813	1	13	9	9	0.84898791029414	0.834253294087382	8.894687119095	9.83230179082345	8.94698016302591	9.89616022047202
2.58546217915298	4.75909153826467	0.753549290449002	4.09837083149974	6.68461467983049	1	12	8	8	0.709047899350542	0.690925399461026	8.715427566637	9.78306897009783	8.73973657181342	9.81105393345668
1.55505671293945	3.2497715262726	1.60911646944781	3.80133766904831	2.41820138045806	1	5	6	6	0.785164549973655	0.772477053538745	8.81774989899529	9.84746105408936	8.82329341045734	9.8328023608927
2.17555966224785	3.53167642670118	3.17115937906712	4.18481898520596	4.73305984399996	1	12	7	7	0.814217756222281	0.795485960214264	9.10902121778858	10.0226201027192	9.11785162122104	10.0301955988492
1.27438435285846	3.27628035444126	1.83523421520514	4.55784577731319	1.62405547881049	1	4	2	2	0.810337786043253	0.802048292758985	8.64063464836904	9.71524501968962	8.68329735081268	9.76621238095286
3.27311579200871	3.30393972373167	3.42931538068925	2.67925486980789	10.7132869878968	0	13	9	13	0.695731023236135	0.706577895900544	9.88767749069384	10.447632645927	9.81019376466053	10.3793485753556
0.0972733274878559	3.39714351593692	1.71182605591648	4.41020925674052	0.00946210024055966	0	8	7	8	0.813582329763327	0.859246872194537	8.07219555876744	9.59256019483867	8.11850883236949	9.63422106127839
1.67758588432993	3.1398618593182	3.08600998389437	3.35827482006118	2.81429439930302	0	9	5	9	0.823984438696691	0.811859666978514	9.05433403907703	10.1056488029219	9.03137891799289	10.0634951663091
-0.659738925479084	3.64625269859837	2.31148652566908	5.58657532683511	0.435255449792296	1	6	8	8	0.823795705890349	0.905441474066399	7.64172156441747	9.38008092938362	7.72813319769982	9.49954698099213
2.42414856359514	4.90995739689931	2.8569812531262	3.93965075188731	5.8764962583804	1	10	15	15	0.806512449700523	0.788552674110562	8.75075029682448	10.0234078412867	8.73885624118063	9.99797710814393
1.73618656339191	3.5790896627921	1.63126506309389	4.63580680737589	3.0143437829026	1	13	8	8	0.791273194274603	0.770479491497769	8.73639309788285	9.72433917703697	8.7818222817904	9.78692918973364
3.6458667837237	5.56286590524689	1.1914602142436	4.56749734321031	13.2923446046598	1	7	9	9	0.602306454027603	0.631473044344058	8.94771618275135	9.85411734169811	9.00315799728628	9.92092727763518
1.8494993851641	3.73705989255975	3.2359123044532	3.53873968438922	3.42064797572238	1	11	14	14	0.831263893698589	0.816816619630338	8.92995149533081	10.0971778158507	8.91583620722421	10.0636558410417
2.27882223168312	5.47461702016622	0.148173409159301	5.05274293886462	5.19303076361322	1	7	7	7	0.737491165349974	0.711272845002357	8.23634068094333	9.51053385917853	8.29072448488107	9.67730647620225
2.62542807998945	3.83714842491941	2.34802190136896	3.93607389188158	6.89287260319706	1	4	12	12	0.752031193907976	0.733698349659204	9.18003126891063	10.0156852773803	9.18210395446876	10.0043092004303
0.67943937433951	4.57964222441939	2.35584576263628	4.39773974231309	0.461637863402865	0	8	13	8	0.852281903497279	0.864971697655321	8.00340133047061	9.70153734887102	7.99863190881258	9.71244907119596
0.811344194746013	4.01956564586586	1.80977007092661	4.70908534863931	0.658279402348056	1	12	9	9	0.830536064524236	0.838024273009083	8.17874140069411	9.61881838776152	8.21470424742042	9.67496419769354
1.51486008533889	4.60090709060307	3.07362834883843	3.02326656337151	2.29480107815294	0	9	8	9	0.847238169012769	0.83940841795654	8.50726962255196	10.1065527913766	8.45833111134337	10.0261579065187
0.942404910461792	3.15103731733604	1.48888128197768	2.75359036299681	0.888127015262498	1	5	13	13	0.787185894399757	0.801152574197912	8.62583677865329	9.94206256677112	8.58783623581393	9.82371158471267
0.869487603747006	3.71498748354664	0.351334398212379	2.99751670830657	0.75600869306971	1	13	6	6	0.758033991791689	0.78146326803155	8.31365518342293	9.75287671123695	8.28943157769117	9.6606584802481
2.05895401368689	4.62175952580156	2.48384499250142	4.10145759241176	4.23929163047737	1	6	10	10	0.814863756056467	0.795066734007176	8.63769266671109	9.91923285633485	8.63488511975875	9.90728100558449
0.739332485068473	4.95777941959345	1.97193083971443	3.63212887919	0.546612523477525	1	8	12	12	0.840483992977236	0.854283020616971	7.93654714790148	9.7830132503313	7.88182787233835	9.72886105456393
2.18506486342684	5.49478746095689	1.77782854035656	2.49558760632877	4.77450845738257	1	10	5	5	0.781898617526011	0.768870553263078	8.46819055105256	10.1042002521021	8.36536126315131	9.93565998038989
2.55260530985794	4.13307734733669	2.23881389503809	4.27008649993494	6.51579386791493	1	5	12	12	0.763601872566134	0.742735244917749	9.00881113060024	9.93149609716529	9.02800917596672	9.9447597771991
2.21170209544397	4.92620923748585	2.01509196069357	2.24237352281012	4.89162615899123	1	10	12	12	0.776300343992001	0.763080092250472	8.7018016547825	10.1920813498002	8.60909290027146	10.0127802327852
1.34632254890295	6.6400172949109	1.2392987970335	4.32141087835059	1.81258440568453	1	9	5	5	0.837413372570027	0.831053754232653	7.60052348527127	9.61730679340609	7.46940166771714	9.61674611879483
-0.0944988983813042	2.10862330467454	1.12242480597893	3.82402871294543	0.00893004179528006	1	10	8	8	0.760691000797764	0.834891973330938	8.39228552291567	9.63276988797018	8.43922479060479	9.64538235190224
0.275523354262008	3.18297425869491	2.03106078914195	5.70009718889263	0.0759131187437882	1	12	11	11	0.833432059552046	0.862015552560552	8.15561324998257	9.44383843044442	8.25778036486056	9.58587834695349
2.94633683901907	4.82079955263777	1.16328054067683	2.23907787253512	8.68090076896089	1	5	14	14	0.663290422368283	0.668476994995131	9.02744172128116	10.1829690076644	8.94897171940576	9.98980068452839
2.11374462479004	4.1718235375516	2.21089354269505	4.48371780934226	4.46791633882878	0	10	9	10	0.79875212607077	0.775806291450955	8.76792914430712	9.84192059800584	8.79360888167899	9.86986486315232
1.92102949223127	6.51816824953176	2.04984867397706	6.75599899684722	3.69035431002234	1	3	6	6	0.856294472159456	0.832013300822395	7.77846819369744	9.37899571143247	7.77881937890088	9.56209879605863
1.51716637787909	5.81300077919129	2.18947419285648	3.08910827302312	2.30179381816676	0	4	7	4	0.838867628724586	0.831453246059379	8.05853979480671	9.96552839211492	7.94702662609708	9.85267668164647
3.31166895279288	4.59633089754579	3.42062617732846	4.25885622582687	10.9671512528923	1	12	12	12	0.735286632018398	0.742600173377421	9.31117362720788	10.1437699372867	9.32991058274898	10.1537881569723
1.15130363539451	6.83774309310194	5.23129809799077	4.77547650035027	1.32550006087263	1	13	8	8	0.929388965087282	0.934672520183387	7.68544651444554	9.95771474102973	7.57826617999883	9.98930829212489
2.73330043958219	3.34313363443212	3.6562226858024	5.23701814126082	7.47093129302017	1	8	7	7	0.795424547947661	0.782145770140809	9.41492003814957	9.96828345283977	9.45753521326668	10.0374018043325
1.51924678491017	4.06995676960913	2.40619242283592	1.99190363488418	2.30811079345988	0	11	7	11	0.810777325675084	0.805493864594932	8.70761440024841	10.2206784210324	8.62136423845281	10.0440346472994
1.94870656356404	3.61298942293867	1.44062356009682	3.31512916889028	3.79745727087759	1	4	16	16	0.759498617330541	0.742570091801219	8.90432881270822	9.94588691524182	8.8837950549983	9.880785597719
2.33037519461158	4.05583264627116	3.90321522272668	4.8574721836602	5.43064854766097	1	4	5	5	0.840389326924647	0.825904496275751	9.00888127317998	9.99670573292131	9.0450237606122	10.0378926182269
2.75904955132264	2.97752693986062	1.04689555853242	4.2323421858083	7.61235442665369	0	10	7	10	0.665558663050046	0.649144147298827	9.43290704854749	9.85569609090361	9.45651901174675	9.91139501565944
2.75461437569276	4.46600696267287	0.995630320693673	7.17479783372096	7.58790035877323	0	10	5	10	0.731269624777299	0.692769625374325	8.69863743556107	9.33750333209597	8.89702027910022	9.70047367990236
1.59945670215234	4.78254706139509	2.19281257590674	3.8011954989533	2.55826174206005	1	13	8	8	0.827200013622495	0.81443054610028	8.37399212782897	9.88077301498134	8.34736222954586	9.84241162138743
2.09798077423037	4.14933560718617	3.08912613256693	3.09370205828848	4.40152332904028	0	14	6	14	0.816181754463444	0.800097672891248	8.92907682123789	10.1753161006324	8.893013358437	10.1055973591026
1.034006371829	3.96594602307158	0.872562104664416	6.03601618704454	1.06916917698297	1	8	9	9	0.808135465439055	0.800246456407643	8.1452345270929	9.33123560004987	8.26606368528256	9.57293812078722
2.54197331965572	5.97081958014872	1.33203849067462	3.3172200054288	6.46162835784151	1	4	7	7	0.753078399836415	0.739819417094372	8.39102350751505	9.9438090312688	8.31694582874224	9.85233801552641
1.05507469733024	3.36181749948453	2.00820358118879	4.91641140962213	1.1131826169465	1	7	10	10	0.82534891216717	0.823097987352358	8.49892577980705	9.6491085826945	8.55695303711534	9.72479456672013
1.19071933004872	4.37581850515661	1.80763653054781	3.79805259781225	1.41781252295167	0	5	7	5	0.821827269767578	0.819462746739884	8.29397344918085	9.80198677242642	8.27884310336419	9.77083021293862
2.2906450956271	3.50207230306482	2.95680567592906	5.14589583575768	5.2470549541205	1	8	8	8	0.807781106062662	0.78550826995336	9.09079045851837	9.8509069339936	9.14080843226359	9.92049299087725
1.81319446638725	3.33093784212722	1.24515233169432	4.41964604711321	3.28767417293735	1	8	7	7	0.766432197496008	0.744996215897075	8.8437767287843	9.73187079182677	8.8853377395826	9.78967467390191
2.25333890799132	4.14663539740514	1.89562344124471	5.17014209540551	5.07753623426753	1	6	6	6	0.78428638311281	0.756798841216245	8.77223113801591	9.70985789445627	8.83655913485674	9.80781924493342
1.11913157756222	4.57618932947377	2.62020526605429	4.4053087880208	1.2524554878969	1	8	11	11	0.85442888228882	0.852419980750049	8.21412896440209	9.77867821876066	8.21365780589538	9.78666688937307
1.55169709793108	3.33656534200996	3.68318319373159	2.86621177124475	2.40776388372774	1	3	12	12	0.845160114975051	0.837951089944236	9.00420715350037	10.2394416477126	8.971659661924	10.189763304165
3.28452175350424	5.05414378526448	2.00809041100168	4.71328776150365	10.7880831492426	1	8	6	6	0.692043955607944	0.693048657624851	8.99774883922328	9.89234067214944	9.04447814988332	9.94506853207666
3.18163088106273	3.00748844451413	1.03062227492469	2.93140416327177	10.122775063332	1	15	11	11	0.588400516598212	0.601661098198403	9.73781077183489	10.1212535383689	9.67845363467756	10.0309277597246
1.61660359848463	4.81260706732471	1.05430895101012	4.33767835365863	2.61340719463345	1	8	8	8	0.794273765315093	0.778548362870174	8.25901371344247	9.66739291023057	8.26659594845028	9.70384431974656
3.26162321475017	3.79782271171709	0.566065879315557	5.27090968677263	10.6381859949972	1	11	13	13	0.603452909903419	0.600824084339872	9.27850094547303	9.66794938896406	9.39655108874989	9.86906286554006
1.15799232559811	3.55046279808881	0.85704481190206	3.55510035417656	1.34094622614413	1	11	8	8	0.77412698377567	0.777469352111737	8.49558218330568	9.75297780428111	8.49805686995096	9.72165305885242
-0.303357962108566	2.66923568954268	2.72464027826196	5.14152958393493	0.0920260531746623	0	9	7	9	0.831419562689027	0.893322525116901	8.14399417523809	9.55690979907739	8.2374336273111	9.64129569179726
2.05746384386288	2.26606661514882	3.4766471179672	4.29556941454856	4.23315746880302	1	9	10	10	0.812624620835268	0.795957563644274	9.51722471248967	10.0559360988269	9.5007413462474	10.0845348265719
2.318335036156	4.11482349026759	2.05101330344408	4.09306047792272	5.37467733986844	1	8	9	9	0.773909649288301	0.751641155874359	8.90050343085302	9.91385936856063	8.91152879461011	9.9132480751246
2.61032958166593	2.96056833843572	1.61531996356766	5.01985250943623	6.81382052492023	0	12	12	12	0.717742794763564	0.692007776118124	9.34906764806524	9.77182406271552	9.40500012969535	9.88546678048042
4.67210085423893	4.56298351823777	2.40669558479127	4.85878902411191	21.8285263921801	0	9	11	9	0.41795410266799	0.561095572990114	9.9034446054641	10.0838987349351	9.98285573453656	10.1673503499127
3.83684965861955	5.53579191615769	1.66233353828717	6.02784442557796	14.721415302849	1	6	12	12	0.609676629331315	0.643019982123195	8.98076916072884	9.68703069684378	9.11141011253234	9.87975089269623
2.28951111976194	4.94857683544258	2.0999523912783	3.23488044057372	5.24186116751358	1	7	9	9	0.783972131030117	0.766384745632192	8.66880123538052	10.0405351051093	8.62308963826816	9.95331778590888
3.49521353687838	4.27427000654413	3.17324153082748	4.55643329079301	12.2165176683779	0	11	6	11	0.694729694561333	0.711458090202473	9.47923635043201	10.0938061206921	9.51179125164648	10.1267562256058
1.97689036935373	1.88366327254521	2.81130830469947	5.43971756994176	3.90809553244353	1	7	10	10	0.799158533881635	0.776660036975824	9.47751709327339	9.78937703523289	9.50490891931875	9.89631642318493
2.20484691021327	3.61996985634066	2.39191086175527	3.3430925739952	4.86134989747702	1	10	13	13	0.7787913155109	0.759725124198842	9.09478064750257	10.0782165265267	9.06816971871511	10.0184925256129
2.51755387287268	4.8252040486877	1.75226530631165	3.10717546060376	6.33807750281625	1	11	14	14	0.748135142199005	0.73298967295473	8.80157400476091	10.0520169329092	8.75813076017491	9.95370619997342
2.737864809256	3.36783592031124	2.22505639231478	5.17448266487879	7.49590371376237	0	8	10	8	0.740194175316428	0.71805266895506	9.30286350803806	9.81841652893572	9.36174516314293	9.91729533696622
2.40368437349061	5.58780446172871	2.01256288853362	4.45171148906269	5.77769856736294	1	8	11	11	0.794825025587717	0.773538618545055	8.42353190195315	9.8239127698188	8.41201565974786	9.83645982139546
0.488764586497671	3.39641221681358	0.259164798254841	3.67105231862848	0.238890821014239	1	8	7	7	0.758084902326604	0.798007804263597	8.19472235569147	9.59784974470039	8.21896937281057	9.59967201453358
2.94685342555167	4.06698470681647	1.79251099051068	3.08947511020751	8.6839451116856	1	11	5	5	0.686803913754201	0.682092218526047	9.27837303237041	10.1280310314325	9.24435085520506	10.040550278055
3.02996965330859	2.8482279721604	1.05179512683075	4.68626139639045	9.18071609997097	1	10	5	5	0.63268493590031	0.622639474854672	9.58549766818881	9.81445723128696	9.62948884529327	9.92557614062294
2.5508052771658	4.7344998271753	4.1129551355184	4.00867403332952	6.50660756201689	0	7	9	7	0.835078318563022	0.824482095302141	8.95752256453601	10.1741837462293	8.96068180614578	10.1787291045849
2.29434906922174	3.56233375722958	1.5214447055015	2.50362887982714	5.26403765143868	0	14	5	14	0.726963890171187	0.713480432331578	9.15427685518105	10.1338860450905	9.08760200320183	9.98581002154272
2.19994893769486	5.92641713148305	4.40961720598237	4.43957323998902	4.83977532846473	0	4	5	4	0.879965639636133	0.871316873778034	8.38825703581961	10.0642464418567	8.36006449778668	10.0747951320722
1.56265284699964	3.88953518136431	1.24912519809412	5.5423516660975	2.44188392023609	1	12	8	8	0.799386501850725	0.77732675957488	8.46472815355382	9.5089229777878	8.55834276543874	9.67509137213893
0.942699064698208	3.24010337705269	1.51269757981027	4.92477272426848	0.888681526582877	1	7	11	11	0.809630964622701	0.811704084795994	8.45200552094911	9.58426905897158	8.52026289377684	9.68101091989358
3.38649026552534	4.74871708525308	4.64412610484098	3.69541934390588	11.4683163184979	1	5	13	13	0.771205828564796	0.788868136389209	9.43018456314089	10.3887128741679	9.43780398682701	10.4105141601356
3.32581975956806	4.31465233621063	2.95814446336492	5.45838113342717	11.0610770731334	0	10	4	10	0.721745421965122	0.72396922935826	9.29534144062794	9.89664363364667	9.36901764997464	9.98715092261848
2.04394520233674	3.76330236020352	2.38551790069577	5.08194302521629	4.17771199015538	0	8	16	8	0.807790181592466	0.783608226089709	8.84384673356606	9.76406966885413	8.89843309016498	9.83963781069464
2.30041571466048	5.76925603650928	2.91989058846424	4.34457854245036	5.2919124602569	1	5	7	7	0.833125108134844	0.815612370817443	8.38792804859614	9.9271304101227	8.35563946094202	9.91634797987002
1.58522119543187	2.42359173459165	0.991906719591834	4.28698736105774	2.51292623844646	1	11	8	8	0.75020028051895	0.735097190913212	9.03582059911592	9.72189301734698	9.06787813078192	9.78332990169461
0.97391287953787	4.08937937295748	1.81968444602897	5.33688354695965	0.948506296929745	1	4	8	8	0.834866705112655	0.833483158963044	8.18873462578188	9.53448892082093	8.25085463547165	9.64490621228506
2.19694896866744	3.89508208041624	1.76150538482089	3.67423085252525	4.82658477092895	1	11	7	7	0.76380183724912	0.743051404810276	8.92553265470507	9.94312019396679	8.91950841374375	9.90932323408074
3.15086041529916	4.62007474647086	0.962122010370777	3.7068556280377	9.92792135669917	1	11	4	4	0.63914485052007	0.642962317695072	9.07723124719719	9.93896442604725	9.09041876039777	9.92209759362664
2.15513590148946	5.18131615551606	1.24437584447499	4.27734762945936	4.64461075388877	1	6	12	12	0.776493355549659	0.754223361420736	8.40034091806041	9.74946083275497	8.39998654011868	9.77075310125212
3.00204648050536	2.85209682174563	1.73981144476998	3.65180586041581	9.0122830711146	0	5	8	5	0.656861069392569	0.65171197683982	9.7028811941503	10.0623669539048	9.671014778574	10.0438510643632
2.41935256928907	2.77591567783253	2.04572399142902	4.53303020054156	5.85326685452561	1	14	10	10	0.745087128601136	0.720722253674377	9.38803173745448	9.88346579464747	9.40627259915519	9.93716622650886
1.92430115077741	5.6275848253665	1.04584534415942	1.87882446131186	3.70293491888328	1	11	11	11	0.767761700190922	0.763372646951558	8.29782155791864	10.092335768782	8.14952416547901	9.83957476039188
3.33997500060621	4.32016522768527	2.38748601392722	3.10310847797507	11.1554330046744	0	6	9	6	0.664912362944071	0.677917969120067	9.4307926788895	10.2338949587072	9.39806659919245	10.1540968179518
0.534290321912581	3.62212364587918	0.27035526035856	5.62019465180311	0.28546614808945	1	9	6	6	0.782525451087948	0.803202634011744	8.02033231259276	9.2876393660966	8.14458185500301	9.53274620206113
1.47700115781228	3.22592013267658	2.58716539294133	3.75019903405898	2.18153242017882	1	6	10	10	0.820491799629341	0.810442924268069	8.86323538588406	9.95733961049908	8.86073519446964	9.93381798698783
2.72347354024499	5.04640855530763	2.49832457092418	5.67642100012404	7.41730812441461	0	9	7	9	0.78807346326495	0.766742545602447	8.70064485178871	9.72407125810075	8.76841471706317	9.82931401342895
2.05154062710152	2.70242007127839	-0.667971758723001	4.13208629286259	4.20881894464811	0	6	10	6	0.648901977693472	0.636160183127806	9.05441858616087	9.61077926339975	9.12145677159902	9.7336492319147
1.95128029987916	5.01120212276723	1.79395568657622	3.66214447822465	3.80749480869649	1	6	12	12	0.800157174371405	0.782322666316155	8.44159900916958	9.89379739658131	8.40785298179432	9.84333115135366
2.63422608621566	3.49397040547925	1.11923314399542	3.61897444484791	6.93914707329909	1	2	13	13	0.687347872584032	0.672125328198099	9.23574269753389	9.93977772659184	9.23353338289627	9.91740142206782
3.03793891231727	1.85110930767323	1.8568503319897	4.27920407751079	9.22907283497146	1	8	9	9	0.642610100716487	0.636433549675624	10.0622268806102	9.99790216926526	10.008344033407	10.0474200514642
1.15816338931873	3.05089018474535	0.662492413742567	3.34105710787448	1.34134243635824	1	12	11	11	0.75523665538963	0.761828505435273	8.66093142928625	9.77874118721888	8.65868664285663	9.73151726862817
1.69482072455087	3.21851414755397	2.87141852704675	3.13267724837776	2.87241728836712	1	9	13	13	0.815709567466947	0.803289660422082	9.0356078048142	10.1197173565451	9.00268674124621	10.0561376160301
2.10645211721039	2.91876315900377	1.21620161690226	2.06196921550232	4.43714052210014	1	10	11	11	0.711010545692933	0.702424481432935	9.29760509939423	10.1686645447485	9.19972954752091	9.97296861869329
0.88512212993796	4.77931280621666	3.12194637049024	4.67514475388933	0.783441184905911	1	4	8	8	0.874449869785068	0.879485716627308	8.06405136534355	9.75850222023675	8.06210099864566	9.77792867342463
1.0710723628854	3.50391501304549	1.5796485290218	4.19719946375881	1.14719600653692	0	8	11	8	0.807181446607636	0.807608917731701	8.47828054892169	9.71830550276099	8.5057225716247	9.7394750063999
2.47251642411979	4.83081470194407	2.44310731229293	4.06655419625773	6.11333746754214	1	12	7	7	0.788339246958459	0.768806107943524	8.76164861218999	9.96263769792492	8.75901076817753	9.94792047619311
3.17651959995794	3.94949940682737	2.36976457191186	3.48008347844814	10.0902767689169	0	12	7	12	0.684794411033167	0.686792118521334	9.45229472712295	10.1569653730749	9.43337224964598	10.1113213540501
3.83685278605974	2.88053567193452	1.61171247779656	4.10677794337869	14.7214393018944	0	11	16	11	0.513457725478719	0.564349024373832	10.0922017466821	10.0661113682199	10.0777313227908	10.1056094733454
1.92779490778722	4.74649636479815	0.747706050657682	3.24164582484188	3.71639320649035	1	4	9	9	0.753899724405089	0.740826729415044	8.47215004064753	9.85079581789715	8.43532522081697	9.77135439631138
0.42526985122607	5.53068521675329	2.35988138247143	4.17136227428262	0.180854446361844	1	10	12	12	0.862745938218482	0.885092007576042	7.62520146974098	9.68829215989092	7.54746045333338	9.66937246127265
