# Supplementary material for: Model misspecification and bias for inverse probability weighting estimators of average causal effects
Source: Biom J. 2022 Aug 31;65(2):2100118. doi: 10.1002/bimj.202100118 (PMC10087564; doi:10.1002/bimj.202100118)
Supplement: Supplementary file 1 — Supporting Information. [file BIMJ-65-0-s001.zip › Code_and_Data/README.txt]

Supplementary information / reproducible research files for the manuscript 
Title: "Model misspecification and bias for inverse probability weighting estimators of average causal effects"

Authors: Waernbaum, I., Pazzagli, L.
Code was written by Waernbaum and Pazzagli.
In case of questions or comments please contact ingeborg.waernbaum@statistik.uu.se

The code was written/evaluated in R with R version 4.0.4 (2021-02-15).

attached packages:
 
PSW_1.1-3 
iWeigReg_1.0
cobalt_4.3.1
WeightIt_0.10.2
xtable_1.8-4
latex2exp_0.4.0 
MASS_7.3-54 
rockchalk_1.8.144
table1_1.4.2
       

The folder contains data and files that can be used to reproduce the numerical example, simulation study and the 
figures of the manuscript.

It contains four subfolders (case_study, figures, results, simulation) containing the following files:

./case_study/:

    data_example.R
    An R script that produces the variable summaries in Table 8, the results of the analysis in Table 9 and Figure 6a and b.

    ./data/:
     A subfolder containing the data files for evaluating the data_example.R script
    from above.
        
    df_male.csv
    A data-file with public data from the National Health and Nutrition Examination Survey (NHANES) see www.cdc.gov. 
    The data was first analyzed in Hsu, J. Y. and D. S. Small (2013). Calibrating sensitivity analyses to observed covariates
    in observational studies. Biometrics 69 (4), 803-811.
    
     for_table8.csv
     A data file with the same original data as in df_male but including e.g., uncentered variables as used in Table 8. 
            
     Table_8.csv
     Table 8 is saved as an .csv file since it is produced by function table1() 
     in the table1 package which cannot be used with xtable() as the other latex tables.
 
./figures/:                       
      
    A folder containing the R-code to produce the figures, note that the R code for Figure 6 a and b is located in the case study folder. 
    The resulting figures are located in the results folder. In addition there are three .csv-files (sim1, sim2, sim3) containing data
    for Figure 2 from one replication of each of the three simulations.    

./simulation/
    With three subfolders Simulation 1, Simulation 2 and Simulation 3. In each of the corresponding folders 
   there is also a folder called Asymptotic approximation 

    Each of the folders contains scripts:
    designA.R
    designB.R
    designC.R
    estimators.R 
    run500.R
    run1000.R
    run5000.R 

    generating the data, in Designs A, B and C, the estimators in our study and the run files execute the simulation for three sample sizes.
    The results produced by the run files are the results in Tables 3 and 4.

    For the asymptotic approximations in Table 5, 6 and 7 the subfolder in the above folders use the following R-scripts:

    designAsy.R
    designBsy.R
    designCsy.R
    estimators_parts.R 
    Table5.R
    Table6.R
    Table7.R

 ./results/
  This folder contains the figures (1-6) and tables (1-9) of the paper. Note that Table 1 and 2 are tables 
  describing the simulation design and does not rely on any underlying data. Table 3 is reproduced with separate 
  tex-files for Simulation 1 (Table3a_500.tex, Table3a_1000.tex, Table3a_5000.tex) and Simulation 2 
  (Table3b_500.tex, Table3b_1000.tex, Table3b_5000.tex). 

  
