# Supplementary material for: Model misspecification and bias for inverse probability weighting estimators of average causal effects
Source: Biom J. 2022 Aug 31;65(2):2100118. doi: 10.1002/bimj.202100118 (PMC10087564; doi:10.1002/bimj.202100118)
Supplement: Supplementary file 1 — Supporting Information. [file BIMJ-65-0-s001.zip › Code_and_Data/results/Table_2.tex]

\documentclass[figuresright,11pt,a4paper]{amsart}
\usepackage[a4paper,margin=3cm]{geometry}
\newtheorem{theorem}{Theorem}
\newtheorem{assump}{Assumption}
\newtheorem{axiom}[theorem]{Axiom}
\newtheorem{conjecture}[theorem]{Conjecture}
\newtheorem{corollary}[theorem]{Corollary}
\newtheorem{definition}[theorem]{Definition}
\newtheorem{exercise}[theorem]{Exercise}
\newtheorem{lemma}[theorem]{Lemma}
\newtheorem{proposition}[theorem]{Proposition}
\newtheorem{remark}[theorem]{Remark}
\def\independenT#1#2{\mathrel{\rlap{$#1#2$}\mkern2mu{#1#2}}}
\usepackage{graphicx}
\usepackage{amsmath}
\usepackage{amssymb}
\usepackage[latin1]{inputenc}
\usepackage{chicago}
\usepackage{latexsym}
\usepackage{tabularx} 
\usepackage{booktabs}
\usepackage{rotating}
\usepackage{environ}
\usepackage{multirow}
\usepackage{caption}
\usepackage{amsmath}
\usepackage{xcolor}
\usepackage{subcaption}
\usepackage{pdflscape}%For orizontal table
\usepackage{lipsum}%To set new counter for the examples
\usepackage{enumitem}%List with roma
\newtheorem{acknowledgement}[theorem]{Acknowledgement}
\newtheorem{algorithm}[theorem]{Algorithm}
\newtheorem{case}[theorem]{Case}
\newtheorem{claim}[theorem]{Claim}
\newtheorem{conclusion}[theorem]{Conclusion}
\newtheorem{condition}[theorem]{Condition}
\newtheorem{criterion}[theorem]{Criterion}
\newtheorem{notation}[theorem]{Notation}
\newtheorem{problem}[theorem]{Problem}
\newtheorem{property}[theorem]{Property}
\newtheorem{assumption}[theorem]{Assumption}
\newtheorem{solution}[theorem]{Solution}
\newtheorem{summary}[theorem]{Summary}
%\newenvironment{proof}[1][Proof]{\textbf{#1.} }{\ \rule{0.5em}{0.5em}}
\newcommand{\aw}{\color{black}}
\newcommand{\indep}{\perp\hskip -7pt \perp }
\newcommand{\nindep}{\indep \hskip -12pt / \hskip 10pt}
\renewcommand\theassump{A\arabic{assump}}
\footskip 3.5cm
\linespread{1.3}
\addtolength{\jot}{1em}
%To set new counter for the examples
\newcounter{examplecounter}
\newenvironment{example}{%
   \refstepcounter{examplecounter}%
\textbf{Example \arabic{examplecounter}}%
\quad
}

\makeatletter
\newcommand{\addresseshere}{%
	\enddoc@text\let\enddoc@text\relax
}
\makeatother

\begin{document}


	\begin{sidewaystable}[ht!]
\setcounter{table}{1}
	\centering
	\vskip 12cm
	\begin{small}
		\caption{Simulation Designs A, B and C}
		\begin{tabular}{lcccc}
			\toprule
			&	\multicolumn{2}{c}{TRUE MODEL}& \multicolumn{2}{c}{MISSPECIFIED MODEL} \\ 
			Models & Class  & Linear predictor and parameter values& Class & Linear predictor \\
			\midrule
			\multicolumn{5}{c}{\it Simulation 3}\\
			\midrule
			& & $\beta=(-0.20,0.30,0.15,0.22,0.15,-0.15), \alpha_0=(9,-0.05,0.05,-0.05), \alpha_1=(10,-0.05,0.05,-0.05)$ & \\
			& & $1,M_1=\exp(0.10X_1), M_2=X_2(1+X_1)+10,  M_3=(0.04X_3+0.60)^2, M_4=(X_4+20)^2$ &  \\
			{\it Design A} & & & &\\
			PS & Binomial, logit & $1,X_1,X_2,X_3,X_4,X_5={X_1}^{2}$ & Binomial, logit & $1,M_1,M_2,M_3,M_4$\\
			OR & Poisson, log & $1,X_1,X_2,X_3,X_4$
			& Gaussian, identity & $1,M_1,M_2,M_3,M_4$ \\
			\midrule
			& & $\beta=(-0.40,0.60,0.30,0.44,0.30,-0.30), \alpha_0=(9,-0.05,0.05,-0.05), \alpha_1=(10,-0.05,0.05,-0.05)$ & \\
			& & $1,M_1=\exp(0.10X_1), M_2=X_2(1+X_1)+10,  M_3=(0.04X_3+0.60)^2, M_4=(X_4+20)^2$ &  \\
			{\it Design B} & & & &\\
			PS & Binomial, logit & $1,X_1,X_2,X_3,X_4,X_5={X_1}^{2}$   & Binomial, logit & $1,M_1,M_2,M_3,M_4$\\
			OR & Poisson, log & $1,X_1,X_2,X_3,X_4$ & Gaussian, identity & $1,M_1,M_2,M_3,M_4$\\
			\midrule
			& & $\beta=(-0.60,0.90,0.45,0.66,0.45,-0.45), \alpha_0=(9,-0.05,0.05,-0.05), \alpha_1=(10,-0.05,0.05,-0.05)$ & \\
			& & $1,M_1=\exp(0.10X_1), M_2=X_2(1+X_1)+10,  M_3=(0.04X_3+0.60)^2, M_4=(X_4+20)^2$ &  \\
			{\it Design C} & & & &\\
			PS & Binomial, logit & $1,X_1,X_2,X_3,X_4,X_5={X_1}^{2}$  & Binomial, logit &$1,M_1,M_2,M_3,M_4$\\
			OR & Poisson, log & $1,X_1,X_2,X_3,X_4$ & Gaussian, identity& $1,M_1,M_2,M_3,M_4$ \\
			\midrule
		\end{tabular}
		\label{designs2}
	\end{small}
\end{sidewaystable}

	
\end{document}
