# Supplementary material for: Model misspecification and bias for inverse probability weighting estimators of average causal effects
Source: Biom J. 2022 Aug 31;65(2):2100118. doi: 10.1002/bimj.202100118 (PMC10087564; doi:10.1002/bimj.202100118)
Supplement: Supplementary file 1 — Supporting Information. [file BIMJ-65-0-s001.zip › Code_and_Data/results/Table_5.tex]

% latex table generated in R 4.0.4 by xtable 1.8-4 package
% Thu Jul 28 21:08:11 2022
\begin{table}[ht]
\centering
\begin{tabular}{rrrr}
  \hline
 & Design A & Design B & Design C \\ 
  \hline
$\mu_1$ & 11.128 & 11.128 & 12.130 \\ 
  $\mu_1^*$ & 11.094 & 11.094 & 12.098 \\ 
  $\mu_0$ & 8.630 & 8.627 & 9.633 \\ 
  $\mu_0^*$ & 8.579 & 8.575 & 9.582 \\ 
  Bias$(\hat{\Delta}_{\text{\tiny{IPW}}_1}^*)$ & 0.106 & 0.298 & 0.212 \\ 
  Bias$(\hat{\Delta}_{\text{\tiny{IPW}}_2}^*)$ & 0.009 & 0.037 & -0.058 \\ 
  	Bias$(\hat{\Delta}_{\text{\tiny{AIPW}}}^*)$ & 0.021 & 0.025 & 0.037 \\ 
  Bias$_1(\hat{\Delta}_{\text{\tiny{IPW}}_1}^*)$ & 0.029 & 0.197 & 0.130 \\ 
  Bias$_1(\hat{\Delta}_{\text{\tiny{IPW}}_2}^*)$ & -0.028 & 0.023 & -0.089 \\ 
  Bias$_1(\hat{\Delta}_{\text{\tiny{AIPW}}}^*)$ & 0.011 & 0.013 & 0.029 \\ 
  $E\left[\frac{e(X)}{e^*(X)}\right]$ & 1.005 & 1.016 & 1.019 \\ 
  $cov\left[\frac{e(X)}{e^*(X)},  \mu_1(X)\right]$ & -0.028 & 0.022 & -0.094 \\ 
  $cov\left[\frac{e(X)}{e^*(X)},  \mu_1^*(X)\right]$ & -0.038 & 0.009 & -0.121 \\ 
  $E\left[\frac{e(X)}{e^*(X)}-1\right]\mu_1$ & 0.057 & 0.175 & 0.225 \\ 
  $E\left[\left(\frac{e(X)}{e^*(X)}-1\right)\mu_1(X)\right]$ & 0.029 & 0.197 & 0.132 \\ 
  $E\left[\left(\frac{e(X)}{e^*(X)}-1\right)\mu_1^*(X)\right]$ & 0.018 & 0.184 & 0.104 \\ 
  Bias$_2(\hat{\Delta}_{\text{\tiny{IPW}}_1}^*)$ & 0.078 & 0.101 & 0.082 \\ 
  Bias$_2(\hat{\Delta}_{\text{\tiny{IPW}}_2}^*)$ & 0.038 & 0.014 & 0.031 \\ 
  Bias$_2(\hat{\Delta}_{\text{\tiny{AIPW}}}^*)$ & 0.011 & 0.012 & 0.008 \\ 
  $E\left[\frac{1-e(X)}{1-e^*(X)}\right]$ & 0.996 & 0.990 & 0.994 \\ 
  $cov\left[\frac{1-e(X)}{1-e^*(X)},  \mu_0(X)\right]$ & -0.035 & -0.015 & -0.034 \\ 
  $cov\left[\frac{1-e(X)}{1-e^*(X)},  \mu_0^*(X)\right]$ & -0.025 & -0.004 & -0.024 \\ 
  $E\left[\frac{1-e(X)}{1-e^*(X)}-1\right]\mu_0$ & -0.037 & -0.088 & -0.054 \\ 
  $E\left[\left(\frac{1-e(X)}{1-e^*(X)}-1\right)\mu_0(X)\right]$ & -0.072 & -0.103 & -0.087 \\ 
  $E\left[\left(\frac{1-e(X)}{1-e^*(X)}-1\right)\mu_0^*(X)\right]$ & -0.062 & -0.091 & -0.078 \\ 
   \hline
\end{tabular}
\end{table}
