# Supplementary material for: Model misspecification and bias for inverse probability weighting estimators of average causal effects
Source: Biom J. 2022 Aug 31;65(2):2100118. doi: 10.1002/bimj.202100118 (PMC10087564; doi:10.1002/bimj.202100118)
Supplement: Supplementary file 1 — Supporting Information. [file BIMJ-65-0-s001.zip › Code_and_Data/results/Table_6.tex]

% latex table generated in R 4.0.4 by xtable 1.8-4 package
% Fri Jul 29 08:29:02 2022
\begin{table}[ht]
\centering
\begin{tabular}{rrrr}
  \hline
 & Design A & Design B & Design C \\ 
  \hline
$\mu_1$ & 3.529 & 3.530 & 3.535 \\ 
  $\mu_1^*$ & 3.460 & 3.953 & 3.472 \\ 
  $\mu_0$ & 1.337 & 1.331 & 1.335 \\ 
  $\mu_0^*$ & 1.166 & 1.398 & 1.171 \\ 
  Bias$(\hat{\Delta}_{\text{\tiny{IPW}}_1}^*)$ & 0.642 & 0.422 & 0.622 \\ 
  Bias$(\hat{\Delta}_{\text{\tiny{IPW}}_2}^*)$ & 0.216 & 0.060 & 0.264 \\ 
  	Bias$(\hat{\Delta}_{\text{\tiny{AIPW}}}^*)$ & 0.397 & 0.203 & 0.631 \\ 
  Bias$_1(\hat{\Delta}_{\text{\tiny{IPW}}_1}^*)$ & 0.453 & 0.325 & 0.451 \\ 
  Bias$_1(\hat{\Delta}_{\text{\tiny{IPW}}_2}^*)$ & 0.091 & 0.024 & 0.150 \\ 
  Bias$_1(\hat{\Delta}_{\text{\tiny{AIPW}}}^*)$ & 0.302 & 0.147 & 0.532 \\ 
  $E\left[\frac{e(X)}{e^*(X)}\right]$ & 1.102 & 1.081 & 1.080 \\ 
  $cov\left[\frac{e(X)}{e^*(X)},  \mu_1(X)\right]$ & 0.102 & 0.033 & 0.166 \\ 
  $cov\left[\frac{e(X)}{e^*(X)},  \mu_1^*(X)\right]$ & -0.202 & -0.151 & -0.359 \\ 
  $E\left[\frac{e(X)}{e^*(X)}-1\right]\mu_1$ & 0.359 & 0.285 & 0.283 \\ 
  $E\left[\left(\frac{e(X)}{e^*(X)}-1\right)\mu_1(X)\right]$ & 0.462 & 0.317 & 0.449 \\ 
  $E\left[\left(\frac{e(X)}{e^*(X)}-1\right)\mu_1^*(X)\right]$ & 0.151 & 0.168 & -0.082 \\ 
  Bias$_2(\hat{\Delta}_{\text{\tiny{IPW}}_1}^*)$ & 0.198 & 0.097 & 0.171 \\ 
  Bias$_2(\hat{\Delta}_{\text{\tiny{IPW}}_2}^*)$ & 0.133 & 0.036 & 0.113 \\ 
  Bias$_2(\hat{\Delta}_{\text{\tiny{AIPW}}}^*)$ & 0.103 & 0.056 & 0.100 \\ 
  $E\left[\frac{1-e(X)}{1-e^*(X)}\right]$ & 0.947 & 0.953 & 0.952 \\ 
  $cov\left[\frac{1-e(X)}{1-e^*(X)},  \mu_0(X)\right]$ & -0.124 & -0.036 & -0.116 \\ 
  $cov\left[\frac{1-e(X)}{1-e^*(X)},  \mu_0^*(X)\right]$ & -0.031 & 0.024 & -0.017 \\ 
  $E\left[\frac{1-e(X)}{1-e^*(X)}-1\right]\mu_0$ & -0.071 & -0.062 & -0.064 \\ 
  $E\left[\left(\frac{1-e(X)}{1-e^*(X)}-1\right)\mu_0(X)\right]$ & -0.195 & -0.099 & -0.180 \\ 
  $E\left[\left(\frac{1-e(X)}{1-e^*(X)}-1\right)\mu_0^*(X)\right]$ & -0.093 & -0.042 & -0.073 \\ 
   \hline
\end{tabular}
\end{table}
