# Supplementary material for: Model misspecification and bias for inverse probability weighting estimators of average causal effects
Source: Biom J. 2022 Aug 31;65(2):2100118. doi: 10.1002/bimj.202100118 (PMC10087564; doi:10.1002/bimj.202100118)
Supplement: Supplementary file 1 — Supporting Information. [file BIMJ-65-0-s001.zip › Code_and_Data/results/Table_7.tex]

% latex table generated in R 4.0.4 by xtable 1.8-4 package
% Sat Jul 30 16:18:11 2022
\begin{table}[ht]
\centering
\begin{tabular}{rrrr}
  \hline
 & Design A & Design B & Design C \\ 
  \hline
$\mu_1$ & 9.903 & 9.899 & 9.899 \\ 
  $\mu_1^*$ & 9.902 & 9.899 & 9.898 \\ 
  $\mu_0$ & 8.897 & 8.910 & 8.900 \\ 
  $\mu_0^*$ & 8.895 & 8.909 & 8.904 \\ 
  Bias$(\hat{\Delta}_{\text{\tiny{IPW}}_1}^*)$ & -0.087 & -1.349 & -12.072 \\ 
  Bias$(\hat{\Delta}_{\text{\tiny{IPW}}_2}^*)$ & 0.005 & 0.046 & 0.151 \\ 
  	Bias$(\hat{\Delta}_{\text{\tiny{AIPW}}}^*)$ & -0.000 & 0.009 & 0.035 \\ 
  Bias$_1(\hat{\Delta}_{\text{\tiny{IPW}}_1}^*)$ & -0.009 & -0.022 & -0.006 \\ 
  Bias$_1(\hat{\Delta}_{\text{\tiny{IPW}}_2}^*)$ & -0.001 & -0.001 & 0.003 \\ 
  Bias$_1(\hat{\Delta}_{\text{\tiny{AIPW}}}^*)$ & -0.000 & -0.000 & 0.003 \\ 
  $E\left[\frac{e(X)}{e^*(X)}\right]$ & 0.999 & 0.998 & 0.997 \\ 
  $cov\left[\frac{e(X)}{e^*(X)},  \mu_1(X)\right]$ & -0.000 & -0.001 & -0.001 \\ 
  $cov\left[\frac{e(X)}{e^*(X)},  \mu_1^*(X)\right]$ & -0.000 & -0.001 & -0.001 \\ 
  $E\left[\frac{e(X)}{e^*(X)}-1\right]\mu_1$ & -0.008 & -0.021 & -0.030 \\ 
  $E\left[\left(\frac{e(X)}{e^*(X)}-1\right)\mu_1(X)\right]$ & -0.009 & -0.022 & -0.031 \\ 
  $E\left[\left(\frac{e(X)}{e^*(X)}-1\right)\mu_1^*(X)\right]$ & -0.009 & -0.022 & -0.031 \\ 
  Bias$_2(\hat{\Delta}_{\text{\tiny{IPW}}_1}^*)$ & -0.077 & -1.328 & -12.040 \\ 
  Bias$_2(\hat{\Delta}_{\text{\tiny{IPW}}_2}^*)$ & 0.006 & 0.047 & 0.153 \\ 
  Bias$_2(\hat{\Delta}_{\text{\tiny{AIPW}}}^*)$ & 0.000 & 0.009 & 0.036 \\ 
  $E\left[\frac{1-e(X)}{1-e^*(X)}\right]$ & 1.009 & 1.160 & 2.427 \\ 
  $cov\left[\frac{1-e(X)}{1-e^*(X)},  \mu_0(X)\right]$ & -0.005 & -0.050 & -0.376 \\ 
  $cov\left[\frac{1-e(X)}{1-e^*(X)},  \mu_0^*(X)\right]$ & -0.005 & -0.046 & -0.344 \\ 
  $E\left[\frac{1-e(X)}{1-e^*(X)}-1\right]\mu_0$ & 0.083 & 1.426 & 12.714 \\ 
  $E\left[\left(\frac{1-e(X)}{1-e^*(X)}-1\right)\mu_0(X)\right]$ & 0.077 & 1.376 & 12.338 \\ 
  $E\left[\left(\frac{1-e(X)}{1-e^*(X)}-1\right)\mu_0^*(X)\right]$ & 0.077 & 1.379 & 12.366 \\ 
   \hline
\end{tabular}
\end{table}
