# Supplementary material for: Model misspecification and bias for inverse probability weighting estimators of average causal effects
Source: Biom J. 2022 Aug 31;65(2):2100118. doi: 10.1002/bimj.202100118 (PMC10087564; doi:10.1002/bimj.202100118)
Supplement: Supplementary file 1 — Supporting Information. [file BIMJ-65-0-s001.zip › Code_and_Data/results/Table3a_1000.tex]

% latex table generated in R 4.0.4 by xtable 1.8-4 package
% Sat Jul 30 20:17:26 2022
\begin{table}[ht]
\centering
\begin{tabular}{rrrrrrrrrr}
  \hline
 & Bias $(\hat{\Delta}_{\text{\tiny{IPW}}_1}^*)$ & sd $(\hat{\Delta}_{\text{\tiny{IPW}}_1}^*)$ & MSE $(\hat{\Delta}_{\text{\tiny{IPW}}_1}^*)$ & Bias $(\hat{\Delta}_{\text{\tiny{IPW}}_2}^*)$ & sd $(\hat{\Delta}_{\text{\tiny{IPW}}_2}^*)$ & MSE $(\hat{\Delta}_{\text{\tiny{IPW}}_2}^*)$ & Bias $(\hat{\Delta}_{\text{\tiny{IPW}}_2}^*)$ & sd $(\hat{\Delta}_{\text{\tiny{AIPW}}}^*)$ & MSE $(\hat{\Delta}_{\text{\tiny{IPW}}_2}^*)$ \\ 
  \hline
True AB & 0.010 & 0.254 & 0.065 & 0.002 & 0.098 & 0.010 & -0.003 & 0.075 & 0.006 \\ 
  False A & 0.112 & 0.270 & 0.085 & 0.008 & 0.097 & 0.009 & 0.018 & 0.079 & 0.007 \\ 
  False B & 0.283 & 0.253 & 0.144 & 0.033 & 0.085 & 0.008 & 0.019 & 0.078 & 0.006 \\ 
  True C & -0.003 & 0.278 & 0.077 & 0.005 & 0.106 & 0.011 & 0.003 & 0.078 & 0.006 \\ 
  False C & 0.219 & 0.223 & 0.098 & -0.055 & 0.095 & 0.012 & 0.040 & 0.083 & 0.008 \\ 
   \hline
\end{tabular}
\end{table}
