# Supplementary material for: Model misspecification and bias for inverse probability weighting estimators of average causal effects
Source: Biom J. 2022 Aug 31;65(2):2100118. doi: 10.1002/bimj.202100118 (PMC10087564; doi:10.1002/bimj.202100118)
Supplement: Supplementary file 1 — Supporting Information. [file BIMJ-65-0-s001.zip › Code_and_Data/results/Table3a_500.tex]

% latex table generated in R 4.0.4 by xtable 1.8-4 package
% Sat Jul 30 19:44:45 2022


\begin{table}[ht!]

\centering
\begingroup\tiny
\begin{tabular}{rrrrrrrrrr}
  \hline
 & bias$(\hat{\Delta}_{\text{\tiny{IPW}}_1}^*)$ & sd$(\hat{\Delta}_{\text{\tiny{IPW}}_1}^*)$ & mse$(\hat{\Delta}_{\text{\tiny{IPW}}_1}^*)$ & bias$(\hat{\Delta}_{\text{\tiny{IPW}}_2}^*)$ & sd$(\hat{\Delta}_{\text{\tiny{IPW}}_2}^*)$ & mse$(\hat{\Delta}_{\text{\tiny{IPW}}_2}^*)$ & bias$(\hat{\Delta}_{\text{\tiny{IPW}}_2}^*)$ & sd$(\hat{\Delta}_{\text{\tiny{AIPW}}}^*)$ & mse$(\hat{\Delta}_{\text{\tiny{IPW}}_2}^*)$ \\ 
  \hline
True AB & 0.030 & 0.396 & 0.158 & 0.010 & 0.143 & 0.020 & 0.003 & 0.110 & 0.012 \\ 
  False A & 0.127 & 0.410 & 0.184 & 0.017 & 0.142 & 0.020 & 0.025 & 0.118 & 0.014 \\ 
  False B & 0.316 & 0.372 & 0.238 & 0.044 & 0.124 & 0.017 & 0.026 & 0.117 & 0.014 \\ 
  True C & 0.011 & 0.422 & 0.178 & 0.010 & 0.153 & 0.024 & 0.009 & 0.111 & 0.012 \\ 
  False C & 0.235 & 0.336 & 0.168 & -0.051 & 0.140 & 0.022 & 0.047 & 0.118 & 0.016 \\ 
   \hline
\end{tabular}
\endgroup

\end{table}
