# Supplementary material for: Model misspecification and bias for inverse probability weighting estimators of average causal effects
Source: Biom J. 2022 Aug 31;65(2):2100118. doi: 10.1002/bimj.202100118 (PMC10087564; doi:10.1002/bimj.202100118)
Supplement: Supplementary file 1 — Supporting Information. [file BIMJ-65-0-s001.zip › Code_and_Data/results/Table3a_5000.tex]

% latex table generated in R 4.0.4 by xtable 1.8-4 package
% Sat Jul 30 20:17:42 2022
\begin{table}[ht]
\centering
\begin{tabular}{rrrrrrrrrr}
  \hline
 & Bias $(\hat{\Delta}_{\text{\tiny{IPW}}_1}^*)$ & sd $(\hat{\Delta}_{\text{\tiny{IPW}}_1}^*)$ & MSE $(\hat{\Delta}_{\text{\tiny{IPW}}_1}^*)$ & Bias $(\hat{\Delta}_{\text{\tiny{IPW}}_2}^*)$ & sd $(\hat{\Delta}_{\text{\tiny{IPW}}_2}^*)$ & MSE $(\hat{\Delta}_{\text{\tiny{IPW}}_2}^*)$ & Bias$(\hat{\Delta}_{\text{\tiny{IPW}}_2}^*)$ & sd $(\hat{\Delta}_{\text{\tiny{AIPW}}}^*)$ & MSE$(\hat{\Delta}_{\text{\tiny{IPW}}_2}^*)$ \\ 
  \hline
1 & 0.002 & 0.110 & 0.012 & 0.001 & 0.044 & 0.002 & -0.000 & 0.035 & 0.001 \\ 
  2 & 0.108 & 0.120 & 0.026 & 0.009 & 0.044 & 0.002 & 0.022 & 0.037 & 0.002 \\ 
  3 & 0.002 & 0.112 & 0.013 & 0.002 & 0.044 & 0.002 & 0.000 & 0.036 & 0.001 \\ 
  4 & 0.291 & 0.107 & 0.096 & 0.036 & 0.039 & 0.003 & 0.023 & 0.036 & 0.002 \\ 
  5 & -0.003 & 0.123 & 0.015 & 0.000 & 0.044 & 0.002 & -0.000 & 0.033 & 0.001 \\ 
  6 & 0.219 & 0.098 & 0.057 & -0.060 & 0.041 & 0.005 & 0.038 & 0.036 & 0.003 \\ 
   \hline
\end{tabular}
\end{table}
