# Supplementary material for: Model misspecification and bias for inverse probability weighting estimators of average causal effects
Source: Biom J. 2022 Aug 31;65(2):2100118. doi: 10.1002/bimj.202100118 (PMC10087564; doi:10.1002/bimj.202100118)
Supplement: Supplementary file 1 — Supporting Information. [file BIMJ-65-0-s001.zip › Code_and_Data/results/Table3b_1000.tex]

% latex table generated in R 4.0.4 by xtable 1.8-4 package
% Fri Jul 29 07:32:39 2022
\begin{table}[ht]
\centering
\begin{tabular}{rrrrrrrrrr}
  \hline
 & Bias $(\hat{\Delta}_{\text{\tiny{IPW}}_1}^*)$ & sd $(\hat{\Delta}_{\text{\tiny{IPW}}_1}^*)$ & MSE $(\hat{\Delta}_{\text{\tiny{IPW}}_1}^*)$ & Bias $(\hat{\Delta}_{\text{\tiny{IPW}}_2}^*)$ & sd $(\hat{\Delta}_{\text{\tiny{IPW}}_2}^*)$ & MSE $(\hat{\Delta}_{\text{\tiny{IPW}}_2}^*)$ & Bias$(\hat{\Delta}_{\text{\tiny{IPW}}_2}^*)$ & sd $(\hat{\Delta}_{\text{\tiny{AIPW}}}^*)$ & MSE$(\hat{\Delta}_{\text{\tiny{IPW}}_2}^*)$ \\ 
  \hline
True ABC & 0.011 & 0.662 & 0.438 & 0.029 & 0.292 & 0.086 & 0.013 & 0.154 & 0.024 \\ 
  False A & 0.698 & 0.724 & 1.012 & 0.248 & 0.286 & 0.143 & 0.450 & 0.824 & 0.880 \\ 
  False B & 0.455 & 0.681 & 0.669 & 0.084 & 0.340 & 0.123 & 0.230 & 0.531 & 0.335 \\ 
  False C & 0.619 & 0.413 & 0.554 & 0.266 & 0.257 & 0.137 & 0.606 & 0.461 & 0.579 \\ 
   \hline
\end{tabular}
\end{table}
