# Supplementary material for: Model misspecification and bias for inverse probability weighting estimators of average causal effects
Source: Biom J. 2022 Aug 31;65(2):2100118. doi: 10.1002/bimj.202100118 (PMC10087564; doi:10.1002/bimj.202100118)
Supplement: Supplementary file 1 — Supporting Information. [file BIMJ-65-0-s001.zip › Code_and_Data/results/Table3b_500.tex]

% latex table generated in R 4.0.4 by xtable 1.8-4 package
% Fri Jul 29 07:22:54 2022
\begin{table}[ht]
\centering
\begin{tabular}{rrrrrrrrrr}
  \hline
 & Bias $(\hat{\Delta}_{\text{\tiny{IPW}}_1}^*)$ & sd $(\hat{\Delta}_{\text{\tiny{IPW}}_1}^*)$ & MSE $(\hat{\Delta}_{\text{\tiny{IPW}}_1}^*)$ & Bias $(\hat{\Delta}_{\text{\tiny{IPW}}_2}^*)$ & sd $(\hat{\Delta}_{\text{\tiny{IPW}}_2}^*)$ & MSE $(\hat{\Delta}_{\text{\tiny{IPW}}_2}^*)$ & Bias$(\hat{\Delta}_{\text{\tiny{IPW}}_2}^*)$ & sd $(\hat{\Delta}_{\text{\tiny{AIPW}}}^*)$ & MSE$(\hat{\Delta}_{\text{\tiny{IPW}}_2}^*)$ \\ 
  \hline
True ABC & 0.006 & 0.853 & 0.727 & 0.033 & 0.393 & 0.155 & 0.010 & 0.213 & 0.045 \\ 
  False A & 0.635 & 0.650 & 0.826 & 0.236 & 0.334 & 0.167 & 0.403 & 0.708 & 0.664 \\ 
  False B & 0.440 & 0.732 & 0.728 & 0.084 & 0.381 & 0.152 & 0.217 & 0.582 & 0.385 \\ 
  False C & 0.608 & 0.607 & 0.737 & 0.271 & 0.361 & 0.203 & 0.597 & 0.708 & 0.858 \\ 
   \hline
\end{tabular}
\end{table}
