# Supplementary material for: Model misspecification and bias for inverse probability weighting estimators of average causal effects
Source: Biom J. 2022 Aug 31;65(2):2100118. doi: 10.1002/bimj.202100118 (PMC10087564; doi:10.1002/bimj.202100118)
Supplement: Supplementary file 1 — Supporting Information. [file BIMJ-65-0-s001.zip › Code_and_Data/results/Table3b_5000.tex]

% latex table generated in R 4.0.4 by xtable 1.8-4 package
% Fri Jul 29 08:10:16 2022
\begin{table}[ht]
\centering
\begin{tabular}{rrrrrrrrrr}
  \hline
 & Bias $(\hat{\Delta}_{\text{\tiny{IPW}}_1}^*)$ & sd $(\hat{\Delta}_{\text{\tiny{IPW}}_1}^*)$ & MSE $(\hat{\Delta}_{\text{\tiny{IPW}}_1}^*)$ & Bias $(\hat{\Delta}_{\text{\tiny{IPW}}_2}^*)$ & sd $(\hat{\Delta}_{\text{\tiny{IPW}}_2}^*)$ & MSE $(\hat{\Delta}_{\text{\tiny{IPW}}_2}^*)$ & Bias$(\hat{\Delta}_{\text{\tiny{IPW}}_2}^*)$ & sd $(\hat{\Delta}_{\text{\tiny{AIPW}}}^*)$ & MSE$(\hat{\Delta}_{\text{\tiny{IPW}}_2}^*)$ \\ 
  \hline
True ABC & 0.004 & 0.307 & 0.094 & 0.010 & 0.175 & 0.031 & 0.010 & 0.094 & 0.009 \\ 
  False A & 0.669 & 0.217 & 0.494 & 0.238 & 0.129 & 0.073 & 0.434 & 0.266 & 0.259 \\ 
  False B & 0.430 & 0.231 & 0.238 & 0.078 & 0.142 & 0.026 & 0.217 & 0.176 & 0.078 \\ 
  False C & 0.646 & 0.327 & 0.524 & 0.282 & 0.183 & 0.113 & 0.650 & 0.422 & 0.601 \\ 
   \hline
\end{tabular}
\end{table}
