# Supplementary material for: Model misspecification and bias for inverse probability weighting estimators of average causal effects
Source: Biom J. 2022 Aug 31;65(2):2100118. doi: 10.1002/bimj.202100118 (PMC10087564; doi:10.1002/bimj.202100118)
Supplement: Supplementary file 1 — Supporting Information. [file BIMJ-65-0-s001.zip › Code_and_Data/results/Table4_1000.tex]

% latex table generated in R 4.0.4 by xtable 1.8-4 package
% Sat Jul 30 22:09:02 2022
\begin{table}[ht]
\centering
\begin{tabular}{rrrrrrrrrr}
  \hline
 & Bias $(\hat{\Delta}_{\text{\tiny{IPW}}_1}^*)$ & sd $(\hat{\Delta}_{\text{\tiny{IPW}}_1}^*)$ & MSE $(\hat{\Delta}_{\text{\tiny{IPW}}_1}^*)$ & Bias $(\hat{\Delta}_{\text{\tiny{IPW}}_2}^*)$ & sd $(\hat{\Delta}_{\text{\tiny{IPW}}_2}^*)$ & MSE $(\hat{\Delta}_{\text{\tiny{IPW}}_2}^*)$ & Bias $(\hat{\Delta}_{\text{\tiny{AIPW}}}^*)$ & sd $(\hat{\Delta}_{\text{\tiny{AIPW}}}^*)$ & MSE $(\hat{\Delta}_{\text{\tiny{AIPW}}}^*)$ \\ 
  \hline
True A & 0.010 & 0.250 & 0.063 & 0.012 & 0.239 & 0.057 & 0.012 & 0.239 & 0.057 \\ 
  False A & -0.078 & 0.257 & 0.072 & 0.015 & 0.242 & 0.059 & 0.010 & 0.239 & 0.057 \\ 
  True B & -0.016 & 0.703 & 0.493 & -0.006 & 0.440 & 0.194 & -0.008 & 0.445 & 0.198 \\ 
  False B & -1.379 & 1.473 & 4.068 & 0.031 & 0.542 & 0.294 & -0.001 & 0.558 & 0.311 \\ 
  True C & -0.139 & 2.347 & 5.522 & -0.000 & 0.952 & 0.906 & -0.002 & 1.028 & 1.055 \\ 
  False C & -12.065 & 28.245 & 942.510 & 0.118 & 1.364 & 1.872 & -0.159 & 6.912 & 47.752 \\ 
   \hline
\end{tabular}
\end{table}
