# Supplementary material for: Model misspecification and bias for inverse probability weighting estimators of average causal effects
Source: Biom J. 2022 Aug 31;65(2):2100118. doi: 10.1002/bimj.202100118 (PMC10087564; doi:10.1002/bimj.202100118)
Supplement: Supplementary file 1 — Supporting Information. [file BIMJ-65-0-s001.zip › Code_and_Data/results/Table4_500.tex]

% latex table generated in R 4.0.4 by xtable 1.8-4 package
% Sat Jul 30 22:06:49 2022
\begin{table}[ht]
\centering
\begin{tabular}{rrrrrrrrrr}
  \hline
 & Bias $(\hat{\Delta}_{\text{\tiny{IPW}}_1}^*)$ & sd $(\hat{\Delta}_{\text{\tiny{IPW}}_1}^*)$ & MSE $(\hat{\Delta}_{\text{\tiny{IPW}}_1}^*)$ & Bias $(\hat{\Delta}_{\text{\tiny{IPW}}_2}^*)$ & sd $(\hat{\Delta}_{\text{\tiny{IPW}}_2}^*)$ & MSE $(\hat{\Delta}_{\text{\tiny{IPW}}_2}^*)$ & Bias $(\hat{\Delta}_{\text{\tiny{AIPW}}}^*)$ & sd $(\hat{\Delta}_{\text{\tiny{AIPW}}}^*)$ & MSE $(\hat{\Delta}_{\text{\tiny{AIPW}}}^*)$ \\ 
  \hline
True A & -0.011 & 0.350 & 0.123 & -0.003 & 0.328 & 0.108 & -0.003 & 0.329 & 0.108 \\ 
  False A & -0.091 & 0.367 & 0.143 & 0.002 & 0.332 & 0.110 & -0.001 & 0.329 & 0.108 \\ 
  True B & -0.050 & 1.133 & 1.284 & -0.000 & 0.655 & 0.429 & -0.019 & 0.697 & 0.486 \\ 
  False B & -1.388 & 2.402 & 7.691 & 0.045 & 0.778 & 0.607 & 0.004 & 0.856 & 0.731 \\ 
  True C & 0.059 & 3.546 & 12.566 & -0.018 & 1.260 & 1.587 & -0.033 & 1.430 & 2.043 \\ 
  False C & -10.041 & 23.663 & 660.216 & 0.077 & 1.579 & 2.496 & 0.031 & 4.416 & 19.487 \\ 
   \hline
\end{tabular}
\end{table}
