# Supplementary material for: Model misspecification and bias for inverse probability weighting estimators of average causal effects
Source: Biom J. 2022 Aug 31;65(2):2100118. doi: 10.1002/bimj.202100118 (PMC10087564; doi:10.1002/bimj.202100118)
Supplement: Supplementary file 1 — Supporting Information. [file BIMJ-65-0-s001.zip › Code_and_Data/results/Table4_5000.tex]

% latex table generated in R 4.0.4 by xtable 1.8-4 package
% Sat Jul 30 22:16:02 2022
\begin{table}[ht]
\centering
\begin{tabular}{rrrrrrrrrr}
  \hline
 & Bias $(\hat{\Delta}_{\text{\tiny{IPW}}_1}^*)$ & sd $(\hat{\Delta}_{\text{\tiny{IPW}}_1}^*)$ & MSE $(\hat{\Delta}_{\text{\tiny{IPW}}_1}^*)$ & Bias $(\hat{\Delta}_{\text{\tiny{IPW}}_2}^*)$ & sd $(\hat{\Delta}_{\text{\tiny{IPW}}_2}^*)$ & MSE $(\hat{\Delta}_{\text{\tiny{IPW}}_2}^*)$ & Bias $(\hat{\Delta}_{\text{\tiny{AIPW}}}^*)$ & sd $(\hat{\Delta}_{\text{\tiny{AIPW}}}^*)$ & MSE $(\hat{\Delta}_{\text{\tiny{AIPW}}}^*)$ \\ 
  \hline
True A & 0.008 & 0.110 & 0.012 & 0.009 & 0.107 & 0.012 & 0.009 & 0.107 & 0.012 \\ 
  False A & -0.076 & 0.114 & 0.019 & 0.014 & 0.108 & 0.012 & 0.010 & 0.107 & 0.012 \\ 
  True B & 0.001 & 0.291 & 0.085 & 0.005 & 0.206 & 0.042 & 0.005 & 0.206 & 0.043 \\ 
  False B & -1.356 & 0.598 & 2.197 & 0.042 & 0.260 & 0.069 & 0.006 & 0.255 & 0.065 \\ 
  True C & -0.033 & 0.988 & 0.976 & 0.008 & 0.449 & 0.202 & 0.007 & 0.462 & 0.213 \\ 
  False C & -12.955 & 12.913 & 334.401 & 0.166 & 0.933 & 0.898 & 0.010 & 3.233 & 10.442 \\ 
   \hline
\end{tabular}
\end{table}
