# Supplementary material for: Model misspecification and bias for inverse probability weighting estimators of average causal effects
Source: Biom J. 2022 Aug 31;65(2):2100118. doi: 10.1002/bimj.202100118 (PMC10087564; doi:10.1002/bimj.202100118)
Supplement: Supplementary file 1 — Supporting Information. [file BIMJ-65-0-s001.zip › Code_and_Data/simulation/Simulation 1/Asymptotic approximation/designCsy.R]

###############################
# Design C for asymptotics    #
###############################

#contains function with argument N = sample size and seed
# that generates the asymptotic approximation of Design C,  
# Simulation 1.


gen.data.Csy <- function(N, seed){
  set.seed(seed)
  x1 <- runif(N, 1, 4)
  x2 <- runif(N, 2, 4)
  x3 <- rbinom(N, 1, 0.4)
  
  x12 <- x1^2
  x22 <- x2^2
  
  a <- -1
  b <- 0.6
  b2 <- 0.1
  c <- -0.9
  c2 <- 0.1
  d <- 0.7
  
  prob <- pcauchy(a + b*x1 + b2*x12 + c*x2 + c2*x22 + d*x3)
  
  treatment <- rbinom(N, 1, prob)
  
  eps0 <- rgamma(N, 1)
  eps1 <- rgamma(N, 1)
  
  y0 <- 3 + 0.5*x1 + 0.2*x12 + 0.5*x2 + 0.2*x12 + 0.2*x3 + eps0
  y1 <- 4 + 1.1*x1 + 0.1*x12 + 0.5*x2 + 0.3*x12 + 0.2*x3 + eps1
  y  <- ifelse(treatment == 1, y1, y0)
  
  
  datat <- as.data.frame(cbind(x1, x12, x2, x22, x3, treatment, y0, y1, y))
  colnames(datat) <- c("x1", "x12", "x2", "x22", "x3", "treatment", "y0", "y1", "y")
  
  datat0 <- subset(datat, datat$treatment == 0)
  datat1 <- subset(datat, datat$treatment == 1)
  
  #PS MODELS
  mod.ps <- glm(treatment ~ x1 + x12 + x2 + x22 + x3, family=binomial(link = "cauchit"), data = datat)
  ps <- fitted.values(mod.ps, type = "response") 
  datat$ps <- ps
  
  mod.psf1 <- glm(treatment ~ x1 + x2 + x3, family = binomial(link = "logit"), data = datat)
  psf1 <- fitted.values(mod.psf1, type = "response") 
  datat$psf1 <- psf1
  
  #OR MODELS
  
  datat0 <- subset(datat, datat$treatment == 0)
  datat1 <- subset(datat, datat$treatment == 1)
  
  #TRUE OR
  mod0 <- glm(y ~ x1 + x12 + x2 + x22 + x3, family = Gamma(link = "identity"), data = datat0)
  mu0 <- predict(mod0, newdata = datat, type = "response")
  
  mod1 <- glm(y ~ x1 + x12 + x2 + x22 + x3, family = Gamma(link = "identity"), data = datat1)
  mu1 <- predict(mod1, newdata = datat, type = "response")
  
  #FALSE OR
  
  mod0f <- lm(y ~ x1 + x2 + x3, data = datat0)
  mu0f <- predict(mod0f, newdata = datat, type = "response")
  
  mod1f <- lm(y ~ x1 + x2 + x3, data = datat1)
  mu1f <- predict(mod1f, newdata = datat, type = "response")
  
  datat2 <- as.data.frame(cbind(x1, x12, x2, x22, x3, treatment, y0, y1, y, ps, psf1, mu0, mu1, mu0f, mu1f))
  colnames(datat2) <- c("x1", "x12", "x2", "x22", "x3", "treatment", "y0", "y1", "y", "ps", "psf1", "mu0", "mu1", "mu0f", "mu1f")
  
  return(datat2)
}
