# Supplementary material for: Model misspecification and bias for inverse probability weighting estimators of average causal effects
Source: Biom J. 2022 Aug 31;65(2):2100118. doi: 10.1002/bimj.202100118 (PMC10087564; doi:10.1002/bimj.202100118)
Supplement: Supplementary file 1 — Supporting Information. [file BIMJ-65-0-s001.zip › Code_and_Data/simulation/Simulation 1/designC.R]

##############
# DESIGN C   #
##############
#contains function with argument N=sample size and seed
# that generates 1000 datasets of Design C, simulation 1.

gen.data.C <- function(N, seed){
  set.seed(seed)
  datat2 <- list(0)
  for (i in 1:1000) 
  {
    
    x1 <- runif(N, 1, 4)
    x2 <- runif(N, 2, 4)
    x3 <- rbinom(N, 1, 0.4)
    
    x12 <- x1^2
    x22 <- x2^2
    
    a <- -1
    b <- 0.6
    b2 <- 0.1
    c <- -0.9
    c2 <- 0.1
    d <- 0.7
    
    prob <- pcauchy(a + b * x1 + b2 * x12 + c * x2 + c2 * x22 + d * x3)
    
    treatment <- rbinom(N, 1, prob)
    
    eps0 <- rgamma(N, 1)
    eps1 <- rgamma(N, 1)
    
    y0 <- 3 + 0.5 * x1 + 0.2 * x12 + 0.5 * x2 + 0.2 * x12 + 0.2 * x3 + eps0
    y1 <- 4 + 1.1 * x1 + 0.1 * x12 + 0.5 * x2 + 0.3 * x12 + 0.2 * x3 + eps1
    y  <- ifelse(treatment == 1, y1, y0)
    datat <- as.data.frame(cbind(x1, x12, x2, x22, x3, treatment, y0, y1, y))
    colnames(datat) <- c("x1", "x12", "x2", "x22", "x3", "treatment", "y0", "y1", "y")
    
    datat0 <- subset(datat, datat$treatment == 0)
    datat1 <- subset(datat, datat$treatment == 1)
    
    #PS MODELS
    mod.ps <- glm(treatment ~ x1 + x12 + x2 + x22 + x3, family = binomial(link = "cauchit"), data = datat)
    ps <- fitted.values(mod.ps, type = "response") 
    datat$ps <- ps
    
    mod.psf1 <- glm(treatment ~ x1 + x2 + x3, family = binomial(link = "logit"), data = datat)
    psf1 <- fitted.values(mod.psf1, type = "response") 
    datat$psf1 <- psf1
    
    #OR MODELS
    
    datat0 <- subset(datat, datat$treatment == 0)
    datat1 <- subset(datat, datat$treatment == 1)
    
    #TRUE OR
    mod0 <- glm(y ~ x1 + x12 + x2 + x22 + x3, family = Gamma(link = "identity"), data = datat0)
    mu0 <- predict(mod0, newdata = datat, type = "response")
    
    mod1 <- glm(y ~ x1 + x12 + x2 + x22 + x3, family = Gamma(link = "identity"), data = datat1)
    mu1 <- predict(mod1, newdata = datat, type = "response")
    
    #FALSE OR
    
    mod0f <- lm(y ~ x1 + x2 + x3, data = datat0)
    mu0f <- predict(mod0f, newdata = datat, type = "response")
    
    mod1f <- lm(y ~ x1 + x2 + x3, data = datat1)
    mu1f <- predict(mod1f, newdata = datat, type = "response")
    
    datat2[[i]] <- as.data.frame(cbind(x1, x12, x2, x22, x3, treatment, y0, y1, y, ps, psf1, mu0, mu1, mu0f, mu1f))
    colnames(datat2[[i]]) <- c("x1", "x12", "x2", "x22", "x3", "treatment", "y0", "y1", "y", "ps", "psf1", "mu0", "mu1", "mu0f", "mu1f")
  }
  return(datat2)
}
