# Supplementary material for: Model misspecification and bias for inverse probability weighting estimators of average causal effects
Source: Biom J. 2022 Aug 31;65(2):2100118. doi: 10.1002/bimj.202100118 (PMC10087564; doi:10.1002/bimj.202100118)
Supplement: Supplementary file 1 — Supporting Information. [file BIMJ-65-0-s001.zip › Code_and_Data/simulation/Simulation 1/estimators.R]

##############################
# ESTIMATORS		             #
##############################

#contains function with argument data 
#that returns the three IPW - estimators
#under true and misspecified models

estimators <-  function(data){
  set.seed(seed)
  ipw1 <-  numeric(0)
  ipw2 <-  numeric(0)
  dr <-  numeric(0)
  
  ipw1.m <-  numeric(0)
  ipw2.m <-  numeric(0)
  dr.m <-  numeric(0)
  m.ps <-  numeric(0)
  for (i in 1:1000) 
  {
    
    datat <-  data[[i]]
    colnames(datat) <-  c("x1", "x12", "x2", "x22", "x3", "treatment", "y0", "y1", "y", "ps", "psf1", "mu0", "mu1", "mu0f", "mu1f")
    datat1 <-  subset(datat, datat$treatment == 1)
    datat0 <-  subset(datat, datat$treatment == 0)
    
    ipw1[i] <-  (1/N) * sum(datat1$y/datat1$ps) - (1/N) * sum(datat0$y/(1 - datat0$ps))  
    
    ipw2[i] <-  (1/sum(datat$treatment/datat$ps)) * sum(datat$treatment * datat$y/datat$ps) - 
      sum((1 - datat$treatment) * datat$y/(1 - datat$ps)) * 1/sum((1 - datat$treatment)/(1 - datat$ps))
    
    dr[i] <-  (1/N) * sum(((datat$treatment * datat$y) - (datat$treatment - datat$ps) * datat$mu1)/datat$ps) - 
      (1/N) * sum(((1 - datat$treatment) * datat$y + (datat$treatment - datat$ps) * datat$mu0)/(1 - datat$ps))
    
    ipw1.m[i] <-  (1/N) * sum(datat1$y/datat1$psf1) - (1/N) * sum(datat0$y/(1 - datat0$psf1))  
    
    ipw2.m[i] <-  (1/sum(datat$treatment/datat$psf1)) * sum(datat$treatment * datat$y/datat$psf1) - 
      sum((1 - datat$treatment) * datat$y/(1 - datat$psf1)) * 1/sum((1 - datat$treatment)/(1 - datat$psf1))
    
    dr.m[i] <-  (1/N) * sum(((datat$treatment * datat$y) - (datat$treatment - datat$psf1) * datat$mu1f)/datat$psf1) - 
      (1/N) * sum(((1 - datat$treatment) * datat$y + (datat$treatment - datat$psf1) * datat$mu0f)/(1 - datat$psf1))
    
    m.ps[i] <-  mean(datat$ps - datat$psf1)
  }
  return(cbind(ipw1, ipw2, dr, ipw1.m, ipw2.m, dr.m, m.ps))
}
