# Supplementary material for: Model misspecification and bias for inverse probability weighting estimators of average causal effects
Source: Biom J. 2022 Aug 31;65(2):2100118. doi: 10.1002/bimj.202100118 (PMC10087564; doi:10.1002/bimj.202100118)
Supplement: Supplementary file 1 — Supporting Information. [file BIMJ-65-0-s001.zip › Code_and_Data/simulation/Simulation 1/Run1000.R]

#################################
# Run-file Simulation 1,  N=1000 #
#################################

library(xtable)

##########
#DESIGN A#
##########

source(".\\simulation\\Simulation 1\\designA.R")
source(".\\simulation\\Simulation 1\\estimators.R")


N <- 1000
seed <- 123
datat <- gen.data.A(N, seed)

estim.A <- estimators(datat)

ipw1.A <- estim.A[, 1]
ipw2.A <- estim.A[, 2]
dr.A <- estim.A[, 3]
ipw1.false.A <- estim.A[, 4]
ipw2.false.A <- estim.A[, 5]
dr.false.A <- estim.A[, 6]

##########
#DESIGN B#
##########

source(".\\simulation\\Simulation 1\\designB.R")
source(".\\simulation\\Simulation 1\\estimators.R")

N <- 1000
seed <- 456
datat <- gen.data.B(N, seed)

estim.B <- estimators(datat)

ipw1.B <- estim.B[, 1]
ipw2.B <- estim.B[, 2]
dr.B <- estim.B[, 3]
ipw1.false.B <- estim.B[, 4]
ipw2.false.B <- estim.B[, 5]
dr.false.B <- estim.B[, 6]

##########
#DESIGN C#
##########

source(".\\simulation\\Simulation 1\\designC.R")
source(".\\simulation\\Simulation 1\\estimators.R")

N <- 1000
seed <- 789
datat <- gen.data.C(N, seed)

estim.C <- estimators(datat)

ipw1.C <- estim.C[, 1]
ipw2.C <- estim.C[, 2]
dr.C <- estim.C[, 3]
ipw1.false.C <- estim.C[, 4]
ipw2.false.C <- estim.C[, 5]
dr.false.C <- estim.C[, 6]

# Prepare the results for latex table

True.AB <- round(cbind(mean(ipw1.A) - 2.5, sd(ipw1.A), mean((ipw1.A - 2.5)^2), mean(ipw2.A) - 2.5, sd(ipw2.A), mean((ipw2.A - 2.5)^2),
                       mean(dr.A) - 2.5, sd(dr.A), mean((dr.A - 2.5)^2)), digit = 3)

False.A <- round(cbind(mean(ipw1.false.A) - 2.5, sd(ipw1.false.A), mean((ipw1.false.A - 2.5)^2), mean(ipw2.false.A) - 2.5, sd(ipw2.false.A),
                       mean((ipw2.false.A - 2.5)^2), mean(dr.false.A) - 2.5, sd(dr.false.A), mean((dr.false.A - 2.5)^2)), digit = 3)

False.B <- round(cbind(mean(ipw1.false.B) - 2.5, sd(ipw1.false.B), mean((ipw1.false.B - 2.5)^2), mean(ipw2.false.B) - 2.5, sd(ipw2.false.B),
                       mean((ipw2.false.B - 2.5)^2), mean(dr.false.B) - 2.5, sd(dr.false.B), mean((dr.false.B - 2.5)^2)), digit = 3)

True.C <- round(cbind(mean(ipw1.C) - 2.5, sd(ipw1.C), mean((ipw1.C - 2.5)^2), mean(ipw2.C) - 2.5, sd(ipw2.C), mean((ipw2.C - 2.5)^2),
                      mean(dr.C) - 2.5, sd(dr.C), mean((dr.C - 2.5)^2)), digit = 3)

False.C <- round(cbind(mean(ipw1.false.C) - 2.5, sd(ipw1.false.C), mean((ipw1.false.C - 2.5)^2), mean(ipw2.false.C) - 2.5,
                       sd(ipw2.false.C), mean((ipw2.false.C - 2.5)^2), mean(dr.false.C) - 2.5, sd(dr.false.C), mean((dr.false.C - 2.5)^2)), digit = 3)

Table_1000 <- rbind(True.AB, False.A, False.B, True.C, False.C)


colnames(Table_1000)  <-  c("Bias $(\\hat{\\Delta}_{\\text{\\tiny{IPW}}_1}^*)$","sd $(\\hat{\\Delta}_{\\text{\\tiny{IPW}}_1}^*)$", 
                            "MSE $(\\hat{\\Delta}_{\\text{\\tiny{IPW}}_1}^*)$", "Bias $(\\hat{\\Delta}_{\\text{\\tiny{IPW}}_2}^*)$",
                            "sd $(\\hat{\\Delta}_{\\text{\\tiny{IPW}}_2}^*)$", "MSE $(\\hat{\\Delta}_{\\text{\\tiny{IPW}}_2}^*)$",
                            "Bias $(\\hat{\\Delta}_{\\text{\\tiny{IPW}}_2}^*)$", "sd $(\\hat{\\Delta}_{\\text{\\tiny{AIPW}}}^*)$", 
                            "MSE $(\\hat{\\Delta}_{\\text{\\tiny{IPW}}_2}^*)$")

rownames(Table_1000) <- c("True AB", "False A", "False B", "True C","False C")

print(xtable(Table_1000, digits=3), sanitize.text.function=function(x){x}, file = ".\\results\\Table3a_1000.tex")
