# Supplementary material for: Model misspecification and bias for inverse probability weighting estimators of average causal effects
Source: Biom J. 2022 Aug 31;65(2):2100118. doi: 10.1002/bimj.202100118 (PMC10087564; doi:10.1002/bimj.202100118)
Supplement: Supplementary file 1 — Supporting Information. [file BIMJ-65-0-s001.zip › Code_and_Data/simulation/Simulation 2/Asymptotic approximation/designAsy.R]

###############################
# Design A for asymptotics    #
###############################

#contains function with argument N=sample size and seed
# that generates the asymptotic approximation of Design A,  
# simulation 2.


gen.data.Asy <- function(N, seed){
  set.seed(seed)
  
  # Propensity score
  x1 <- rnorm(N, 0, 1)
  x2 <- rnorm(N, 0, 1)
  x3 <- runif(N, 0, 1)
  x4 <- rnorm(N, 0, 1)
  x12 <- x1^2
  x22 <- x2^2
  x32 <- x3^2  
  
  ap <- -0.90
  bp <- 1
  cp <- 1.4
  dp <- 1
  ep <- 0.2
  fp <- 0.3
  
  prob <- exp(ap + bp  * x1 + cp  * x2 + dp  * x3 + ep  * x12 + fp  * x22)/(1 + exp(ap + bp  * x1 + cp  * x2 + dp  * x3 + ep  * x12 + fp  * x22))
  
  treatment <- rbinom(N, 1, prob)
  
  a <- 1
  b <- 1
  c <- 2
  d <- 0.5
  e <- 1
  
  f <- 1.5
  g <- 2
  h <- -0.8
  l <- 0.9
  m <- 0.4
  
  eps1 <- rnorm(N)
  eps0 <- rnorm(N)
  y1 <- 1.5 + f  * x1 + g  * x3 + h  * x4 + l  * x12 + m  * x32 + eps1
  y0 <- a  * x1 + b  * x3 + c  * x4 + d  * x12 + e  * x32 + eps0
  y  <- ifelse(treatment == 1, y1, y0)
  
  datat <- as.data.frame(cbind(x1, x2, x3, x4, x12, x22, x32, treatment, y0, y1, y))
  colnames(datat) <- c("x1", "x2", "x3", "x4", "x12", "x22", "x32", "treatment", "y0", "y1", "y")
  
  datat0 <- subset(datat, datat$treatment == 0)
  datat1 <- subset(datat, datat$treatment == 1)
  
  # TRUE PS MODELS
  mod.ps <- glm(treatment ~ x1 + x2 + x3 + x12 + x22, family = binomial, data = datat)
  ps <- fitted.values(mod.ps, type = "response") 
  datat$ps <- ps
  
  # FALSE PS MODEL
  mod.psf1 <- glm(treatment ~ x1 + x2 + x3, family=binomial, data=datat)
  psf1 <- fitted.values(mod.psf1, type="response") 
  datat$psf1 <- psf1
  
  # OR MODELS
  
  datat0 <- subset(datat, datat$treatment == 0)
  datat1 <- subset(datat, datat$treatment == 1)
  
  #TRUE OR
  mod0 <- lm(y ~ x1 + x3 + x4 + x12 + x32, data = datat0)
  mu0 <- predict(mod0, newdata=datat, type = "response")
  
  mod1 <- lm(y ~ x1 + x3 + x4 + x12 + x32, data = datat1)
  mu1 <- predict(mod1, newdata=datat, type = "response")
  
  # FALSE OR
  mod0f <- lm(y ~ x1 + x3 + x4, data = datat0)
  mu0f <- predict(mod0f, newdata = datat, type = "response")
  
  mod1f <- lm(y ~ x1 + x3 + x4, data = datat1)
  mu1f <- predict(mod1f, newdata = datat, type = "response")
  
  
  datat2 <- as.data.frame(cbind(x1, x2, x3, x4, x12,  x22,  x32, treatment, y0, y1, y, ps, psf1, mu0, mu1, mu0f, mu1f))
  colnames(datat2) <- c("x1", "x2", "x3", "x4", "x12", "x22", "x32", "treatment", "y0", "y1", "y", "ps", "psf1", "mu0", "mu1", "mu0f", "mu1f")
  return(datat2)
}
