# Supplementary material for: Model misspecification and bias for inverse probability weighting estimators of average causal effects
Source: Biom J. 2022 Aug 31;65(2):2100118. doi: 10.1002/bimj.202100118 (PMC10087564; doi:10.1002/bimj.202100118)
Supplement: Supplementary file 1 — Supporting Information. [file BIMJ-65-0-s001.zip › Code_and_Data/simulation/Simulation 2/Asymptotic approximation/designBsy.R]

###########
# Design B#
###########
#contains function with argument N=sample size and seed
# that generates the asymptotic approximation of Design B,  
# simulation 2.

gen.data.Bsy <- function(N, seed){
   set.seed(seed)
   # Propensity score
   x1 <- rnorm(N, 0, 1)
   x2 <- rnorm(N, 0, 1)
   x3 <- runif(N, 0, 1)
   x4 <- rnorm(N, 0, 1)
   x12 <- x1^2
   x22 <- x2^2
   x32 <- x3^2 
   
   
   ap <- -0.90
   bp <- 1
   cp <- 1.4
   dp <- 1
   ep <- 0.2
   fp <- 0.3
   
   prob <- exp(ap + bp * x1 + cp * x2 + dp * x3 + ep * x12 + fp * x22)/(1 + exp(ap + bp * x1 + cp * x2 + dp * x3 + ep * x12 + fp * x22))
   
   treatment <- rbinom(N, 1, prob)
   
   a <- 1
   b <- 1
   c <- 2
   d <- 0.5
   e <- 1
   
   f <- 1.5
   g <- 2
   h <- -0.8
   l <- 0.9
   m <- 0.4
   
   eps1 <- rnorm(N)
   eps0 <- rnorm(N)
   y1 <- 1.5 + f * x1 + g * x3 + h * x4 + l * x12 + m * x32 + eps1
   y0 <- a * x1 + b * x3 + c * x4 + d * x12 + e * x32 + eps0
   y  <- ifelse(treatment == 1, y1, y0)
   
   datat <- as.data.frame(cbind(x1, x2, x3, x4, x12, x22, x32, treatment, y0, y1, y))
   colnames(datat) <- c("x1", "x2", "x3", "x4", "x12", "x22", "x32", "treatment", "y0", "y1", "y")
   
   
   # Mispecification for the PS model
   datat$X.sum1 <- datat$x1 + datat$x2 + datat$x3
   
   # Mispecification for the OR models
   datat$X.sum2 <- datat$x1 + datat$x3 + datat$x4
   
   datat0 <- subset(datat, datat$treatment == 0)
   datat1 <- subset(datat, datat$treatment == 1)
   
   
   # TRUE PS MODELS
   mod.ps <- glm(treatment ~ x1 + x2 + x3 + x12 + x22, family = binomial, data = datat)
   ps <- fitted.values(mod.ps, type = "response") 
   datat$ps <- ps
   
   # FALSE PS MODEL
   mod.psf1 <- glm(treatment ~ X.sum1, family = binomial, data = datat)
   psf1 <- fitted.values(mod.psf1, type = "response") 
   datat$psf1 <- psf1
   
   # OR MODELS
   
   datat0 <- subset(datat, datat$treatment == 0)
   datat1 <- subset(datat, datat$treatment == 1)
   
   #TRUE OR
   mod0 <- lm(y ~ x1 + x3 + x4 + x12 + x32, data = datat0)
   mu0 <- predict(mod0, newdata = datat, type = "response")
   
   mod1 <- lm(y ~ x1 + x3 + x4 + x12 + x32, data = datat1)
   mu1 <- predict(mod1, newdata = datat, type="response")
   
   # FALSE OR
   
   mod0f <- lm(y ~ X.sum2, data = datat0)
   mu0f <- predict(mod0f, newdata = datat, type = "response")
   
   mod1f <- lm(y ~ X.sum2, data = datat1)
   mu1f <- predict(mod1f, newdata = datat, type = "response")
   
   datat2 <- as.data.frame(cbind(x1, x2, x3, x4, x12,  x22,  x32, treatment, y0, y1, y, ps, psf1, mu0, mu1, mu0f, mu1f))
   colnames(datat2) <- c("x1", "x2", "x3", "x4", "x12", "x22", "x32", "treatment", "y0", "y1", "y", "ps", "psf1", "mu0", "mu1", "mu0f", "mu1f")
   return(datat2)
}
