# Supplementary material for: Model misspecification and bias for inverse probability weighting estimators of average causal effects
Source: Biom J. 2022 Aug 31;65(2):2100118. doi: 10.1002/bimj.202100118 (PMC10087564; doi:10.1002/bimj.202100118)
Supplement: Supplementary file 1 — Supporting Information. [file BIMJ-65-0-s001.zip › Code_and_Data/simulation/Simulation 2/designA.R]

################
# Simulation 2
#DESIGN A 
#contains function with argument N= sample size and seed,  
#generating 1000 data sets with Design A in Simulation 2

gen.data.A <- function(N, seed){
  set.seed(seed)
  datat2 <- list(0)
  for (i in 1:1000) 
  {
    
    # Propensity score
    x1 <- rnorm(N, 0, 1)
    x2 <- rnorm(N, 0, 1)
    x3 <- runif(N, 0, 1)
    x4 <- rnorm(N, 0, 1)
    x12 <- x1^2
    x22 <- x2^2
    x32 <- x3^2  
    
    ap <- -0.90
    bp <- 1
    cp <- 1.4
    dp <- 1
    ep <- 0.2
    fp <- 0.3
    
    prob <- exp(ap + bp * x1 + cp * x2 + dp * x3 + ep * x12 + fp * x22)/(1 + exp(ap + bp * x1 + cp * x2 + dp * x3 + ep * x12 + fp * x22))
    
    treatment <- rbinom(N, 1, prob)
    
    a <- 1
    b <- 1
    c <- 2
    d <- 0.5
    e <- 1
    
    f <- 1.5
    g <- 2
    h <- -0.8
    l <- 0.9
    m <- 0.4
    
    eps1 <- rnorm(N)
    eps0 <- rnorm(N)
    y1 <- 1.5 + f * x1 + g * x3 + h * x4 + l * x12 + m * x32 + eps1
    y0 <- a * x1 + b * x3 + c * x4 + d * x12 + e * x32 + eps0
    y  <- ifelse(treatment == 1, y1, y0)
    
    
    datat <- as.data.frame(cbind(x1, x2, x3, x4, x12, x22, x32, treatment, y0, y1, y))
    colnames(datat) <- c("x1", "x2", "x3", "x4", "x12", "x22", "x32", "treatment", "y0", "y1", "y")
    
    datat0 <- subset(datat, datat$treatment == 0)
    datat1 <- subset(datat, datat$treatment == 1)
    
    # TRUE PS MODELS
    mod.ps <- glm(treatment ~ x1 + x2 + x3 + x12 + x22, family = binomial, data = datat)
    ps <- fitted.values(mod.ps, type = "response") 
    datat$ps <- ps
    mod.psf1 <- glm(treatment ~ x1 + x2 + x3, family = binomial, data = datat)
    psf1 <- fitted.values(mod.psf1, type = "response") 
    datat$psf1 <- psf1
    
    # OR MODELS
    
    datat0 <- subset(datat, datat$treatment==0)
    datat1 <- subset(datat, datat$treatment==1)
    
    #TRUE OR
    mod0 <- lm(y ~ x1 + x3 + x4 + x12 + x32, data=datat0)
    mu0 <- predict(mod0, newdata = datat, type = "response")
    
    mod1 <- lm(y ~ x1 + x3 + x4 + x12 + x32, data = datat1)
    mu1 <- predict(mod1, newdata = datat, type = "response")
    
    # FALSE OR
    mod0f <- lm(y ~ x1 + x3 + x4, data = datat0)
    mu0f <- predict(mod0f, newdata = datat, type = "response")
    
    mod1f <- lm(y ~ x1 + x3 + x4, data = datat1)
    mu1f <- predict(mod1f, newdata = datat, type = "response")
    
    
    datat2[[i]] <- as.data.frame(cbind(x1, x2, x3, x4, x12,  x22,  x32, treatment, y0, y1, y, ps, psf1, mu0, mu1, mu0f, mu1f))
    colnames(datat2[[i]]) <- c("x1", "x2", "x3", "x4", "x12", "x22", "x32", "treatment", "y0", "y1", "y", "ps", "psf1", "mu0", "mu1", "mu0f", "mu1f")
  }
  return(datat2)
}
