# Supplementary material for: Model misspecification and bias for inverse probability weighting estimators of average causal effects
Source: Biom J. 2022 Aug 31;65(2):2100118. doi: 10.1002/bimj.202100118 (PMC10087564; doi:10.1002/bimj.202100118)
Supplement: Supplementary file 1 — Supporting Information. [file BIMJ-65-0-s001.zip › Code_and_Data/simulation/Simulation 3/Asymptotic approximation/designAsy.R]

############
# Design A #
############

#contains function with argument N=sample size and seed
# that generates the asymptotic approximation of Design A,  
# Simulation 3.

library(MASS)
library(rockchalk)

gen.data.Asy <- function(N, seed){
  set.seed(seed)
  
  Sigma <- matrix(c(1, 0.2, 0.2, 1),  nrow=2,  byrow=TRUE)
  x12  <-  mvrnorm(N,  mu = c(2, 4),  Sigma)
  x1 <- x12[, 1]
  x2 <- x12[, 2]
  x34  <-  mvrnorm(N,  mu = c(2, 4),  Sigma)
  x3 <- x34[, 1]
  x4 <- x34[, 2]
  x5 <- x1^2
  
  
  
  ap <- -0.2
  bp <- 0.3
  cp <- 0.15
  dp <- 0.22
  ep <- 0.15
  fp <- -0.15
  
  prob <- exp(ap + bp * x1 + cp * x2 + dp * x3 + ep * x4 + fp * x5)/(1 + exp(ap + bp * x1 + cp * x2 + dp * x3 + ep * x4 + fp * x5))
  
  treatment <- rbinom(N, 1, prob)
  
  # Outcome models 
  
  delta <- 1
  
  lambda1 <- 9 + delta + 0.1 * x1 - 0.05 * (x2 - x3 + x4) 
  lambda0 <- 9 + 0.1 * x1 - 0.05 * (x2 - x3 + x4)      
  
  y1 <- rpois(N, lambda1)
  y0 <- rpois(N, lambda0)
  
  y  <- ifelse(treatment == 1, y1, y0)
  
  datat <- as.data.frame(cbind(x3, x4, x1, x2, x5, treatment, y0, y1, y))
  colnames(datat) <- c("x1", "x2", "x3", "x4", "x5", "treatment", "y0", "y1", "y")
  
  # Mispecification for the PS and OR models
  datat$M1 <- exp(0.1 * datat$x1)
  datat$M2 <- datat$x2 * (1  +  datat$x1) + 10
  datat$M3 <- (0.04 * datat$x3 + 0.6)^2
  datat$M4 <- (datat$x4 + 20)^2
  
  datat0 <- subset(datat, datat$treatment == 0)
  datat1 <- subset(datat, datat$treatment == 1)
  
  # TRUE PS MODELS
  mod.ps <- glm(treatment ~ x1 + x2 + x3 + x4 + x5, family = binomial, data = datat)
  ps <- fitted.values(mod.ps, type = "response") 
  datat$ps <- ps
  
  # FALSE PS MODEL
  
  mod.psf1 <- glm(treatment ~ M1 + M2 + M3 + M4, family = binomial, data = datat)
  psf1 <- fitted.values(mod.psf1, type = "response") 
  datat$psf1 <- psf1
  
  # OR MODELS
  
  datat0 <- subset(datat, datat$treatment == 0)
  datat1 <- subset(datat, datat$treatment == 1)
  
  #TRUE OR
  mod0 <- glm(y ~ x1 + x2 + x3 + x4, family = poisson, data = datat0)
  mu0 <- predict(mod0, newdata=datat, type="response")
  
  mod1 <- glm(y ~ x1 + x2 + x3 + x4, family = poisson, data = datat1)
  mu1 <- predict(mod1, newdata=datat, type="response")
  
  # FALSE OR
  
  mod0f <- lm(y ~ M1 + M2 + M3 + M4, data = datat0)
  mu0f <- predict(mod0f, newdata = datat, type = "response")
  
  mod1f <- lm(y ~ M1 + M2 + M3 + M4, data = datat1)
  mu1f <- predict(mod1f, newdata = datat, type = "response")
  
  datat2 <- as.data.frame(cbind(x1, x2, x3, x4, x5, treatment, y0, y1, y, ps, psf1, mu0, mu1, mu0f, mu1f))
  colnames(datat2) <- c("x1", "x2", "x3", "x4", "x5", "treatment", "y0", "y1", "y", "ps", "psf1", "mu0", "mu1", "mu0f", "mu1f")
  return(datat2)
}
