# Supplementary material for: Model misspecification and bias for inverse probability weighting estimators of average causal effects
Source: Biom J. 2022 Aug 31;65(2):2100118. doi: 10.1002/bimj.202100118 (PMC10087564; doi:10.1002/bimj.202100118)
Supplement: Supplementary file 1 — Supporting Information. [file BIMJ-65-0-s001.zip › Code_and_Data/simulation/Simulation 3/Asymptotic approximation/estimators_parts.R]

#############
# ESTIMATORS#
#############
#contains function with argument data
# that generates the parts of the estimators 
# in the asymptotic approximation of simulation 1.


estimators.parts <- function(data){
  datat <- data
  datat1 <- subset(datat, datat$treatment == 1)
  datat0 <- subset(datat, datat$treatment == 0)
  
  #TOTAL
  
  ipw1 <- (1/N) * sum(datat1$y/datat1$ps) - (1/N) * sum(datat0$y/(1 - datat0$ps)) 
  
  ipw2 <- (1/sum(datat$treatment/datat$ps)) * sum(datat$treatment * datat$y/datat$ps) -
    sum((1 - datat$treatment) * datat$y/(1 - datat$ps)) * 1/sum((1 - datat$treatment)/(1 - datat$ps))
  
  dr <- (1/N) * sum(((datat$treatment * datat$y) - (datat$treatment - datat$ps) * datat$mu1)/datat$ps) -
    (1/N) * sum(((1 - datat$treatment) * datat$y + (datat$treatment - datat$ps) * datat$mu0)/(1 - datat$ps))
  
  ipw1.m <- (1/N) * sum(datat1$y/datat1$psf1) - (1/N) * sum(datat0$y/(1-datat0$psf1)) 
  
  ipw2.m <- (1/sum(datat$treatment/datat$psf1)) * sum(datat$treatment * datat$y/datat$psf1) -
    sum((1 - datat$treatment) * datat$y/(1 - datat$psf1)) * 1/sum((1 - datat$treatment)/(1 - datat$psf1))
  
  dr.m <- (1/N) * sum(((datat$treatment * datat$y) - (datat$treatment - datat$psf1) * datat$mu1f)/datat$psf1) -
    (1/N) * sum(((1 - datat$treatment) * datat$y + (datat$treatment-datat$psf1) * datat$mu0f)/(1 - datat$psf1))
  
  m.ps <- mean(datat$ps/datat$psf1)
  
  m1.ps <- mean((1 - datat$ps)/(1 - datat$psf1))
  
  
  #PART 1
  
  ipw1.one <- (1/N) * sum(datat1$y/datat1$ps) 
  
  ipw2.one <- (1/sum(datat$treatment/datat$ps)) * sum(datat$treatment * datat$y/datat$ps)
  
  dr.one <- (1/N) * sum(((datat$treatment * datat$y)-(datat$treatment-datat$ps) * datat$mu1)/datat$ps)
  
  ipw1.m.one <- (1/N) * sum(datat1$y/datat1$psf1)
  
  ipw2.m.one <- (1/sum(datat$treatment/datat$psf1)) * sum(datat$treatment * datat$y/datat$psf1)
  
  dr.m.one <- (1/N) * sum(((datat$treatment * datat$y)-(datat$treatment-datat$psf1) * datat$mu1f)/datat$psf1)
  
  
  #PART 2
  
  ipw1.two <- (1/N) * sum(datat0$y/(1 - datat0$ps))  
  
  ipw2.two <- sum((1 - datat$treatment) * datat$y/(1 - datat$ps)) * 1/sum((1 - datat$treatment)/(1 - datat$ps))
  
  dr.two <- (1/N) * sum(((1 - datat$treatment) * datat$y + (datat$treatment - datat$ps) * datat$mu0)/(1 - datat$ps))
  
  ipw1.m.two <- (1/N) * sum(datat0$y/(1 - datat0$psf1))  
  
  ipw2.m.two <- sum((1 - datat$treatment) * datat$y/(1 - datat$psf1)) * 1/sum((1 - datat$treatment)/(1 - datat$psf1))
  
  dr.m.two <- (1/N) * sum(((1 - datat$treatment) * datat$y + (datat$treatment - datat$psf1) * datat$mu0f)/(1 - datat$psf1))
  
  return(cbind(m.ps, m1.ps, ipw1, ipw2, dr, ipw1.m, ipw2.m, dr.m, ipw1.one, ipw2.one, 
               dr.one, ipw1.m.one, ipw2.m.one, dr.m.one, ipw1.two, ipw2.two, dr.two, ipw1.m.two, ipw2.m.two, dr.m.two))
}
