# Supplementary material for: Model misspecification and bias for inverse probability weighting estimators of average causal effects
Source: Biom J. 2022 Aug 31;65(2):2100118. doi: 10.1002/bimj.202100118 (PMC10087564; doi:10.1002/bimj.202100118)
Supplement: Supplementary file 1 — Supporting Information. [file BIMJ-65-0-s001.zip › Code_and_Data/simulation/Simulation 3/Asymptotic approximation/Table_7.R]

###################
# Code for Table 7#
###################

# This file produces Table_7.tex

library(xtable)

source(".//simulation//Simulation 3//Asymptotic approximation//designAsy.R")
source(".//simulation//Simulation 3//Asymptotic approximation//designBsy.R")
source(".//simulation//Simulation 3//Asymptotic approximation//designCsy.R")
source(".//simulation//Simulation 3//Asymptotic approximation//estimators_parts.R")

##########
#DESIGN A#
##########

N <- 1000000
seed <- 1477
datat <- gen.data.Asy(N, seed)


estim.A <- estimators.parts(datat)
nrow(datat)

m.ps <- estim.A[, 1] #ratio  mean(ps.true/ps.false)
m1.ps <- estim.A[, 2] #(ratio as above with one.minus ps)
ipw1 <- estim.A[, 3] #ipw1
ipw2 <- estim.A[, 4]#ipw2
dr <- estim.A[, 5] #dr
ipw1.false <- estim.A[, 6] #ipw1 false 
ipw2.false <- estim.A[, 7] #ipw2 false
dr.false <- estim.A[, 8] #dr false

ipw1.1 <- estim.A[, 9] #ipw1 part1
ipw2.1 <- estim.A[, 10]#ipw2 part1
dr.1 <- estim.A[, 11] #dr part1

ipw1.m.one <- estim.A[, 12]#ipw1 false part1
ipw2.m.one <- estim.A[, 13]#ipw2 false part1
dr.m.one <- estim.A[, 14] #dr false part1

ipw1.2 <- estim.A[, 15] #ipw1 part2
ipw2.2 <- estim.A[, 16]#ipw2 part2
dr.2 <- estim.A[, 17] #dr part2
ipw1.false.2 <- estim.A[, 18] #ipw1 false part2
ipw2.false.2 <- estim.A[, 19] #ipw2 false part2
dr.false.2 <- estim.A[, 20]   #dr false part2

mu1.A <- mean(datat$y1)
mu1f.A <- mean(datat$mu1f)
mu0.A <- mean(datat$y0)
mu0f.A <- mean(datat$mu0f)

Delta <- mu1.A - mu0.A

# BIAS UNDER MISSPECIFICATION  

bias.ipw1.A <- mean(ipw1.false) - Delta
bias.ipw2.A <- mean(ipw2.false) - Delta
bias.dr.A <- mean(dr.false)  -Delta


#BIAS PART 1 misspecified model

bias1.ipw1.A <- ipw1.m.one - mu1.A
bias1.ipw2.A <- ipw2.m.one - mu1.A
bias1.dr.A <- dr.m.one - mu1.A

#Components part 1

m.ps.A <- mean(datat$ps/datat$psf1)
cov.psratio.mu1.A <- cov(datat$ps/datat$psf, datat$mu1)
cov.psratio.mu1f.A <- cov(datat$ps/datat$psf, datat$mu1f)

mean.psratio.mu1.A <-  mean(datat$ps/datat$psf - 1) * mean(datat$mu1)
mean.psratio.mu1x.A <- mean((datat$ps/datat$psf - 1) * datat$mu1)
mean.psratio.mu1fx.A <- mean((datat$ps/datat$psf - 1) * datat$mu1f)

#BIAS PART 2 misspecified model

bias2.ipw1.A <- mu0.A-ipw1.false.2 
bias2.ipw2.A <- mu0.A-ipw2.false.2 
bias2.dr.A <- mu0.A-dr.false.2 

m1.ps.A <- mean((1 - datat$ps)/(1 - datat$psf1))
cov.psratio.mu0.A <- cov((1 - datat$ps)/(1 - datat$psf), datat$mu0)
cov.psratio.mu0f.A <- cov((1 - datat$ps)/(1 - datat$psf), datat$mu0f)

mean.psratio.mu0.A <- mean((1 - datat$ps)/(1 - datat$psf) - 1) * mean(datat$mu0)
mean.psratio.mu0x.A <- mean(((1 - datat$ps)/(1 - datat$psf) - 1) * datat$mu0)
mean.psratio.mu0fx.A <- mean(((1 - datat$ps)/(1 - datat$psf) - 1) * datat$mu0f)

#DESIGN B

N <- 1000000
seed <- 1745
datat <- gen.data.Bsy(N, seed)

estim.B <- estimators.parts(datat)

m.ps <- estim.B[, 1] #ratio  mean(ps.true/ps.false)
m1.ps <- estim.B[, 2] #(ratio as above with one.minus ps)
ipw1 <- estim.B[, 3] #ipw1
ipw2 <- estim.B[, 4]#ipw2
dr <- estim.B[, 5] #dr
ipw1.false <- estim.B[, 6] #ipw1 false 
ipw2.false <- estim.B[, 7] #ipw2 false
dr.false <- estim.B[, 8] #dr false

ipw1.1 <- estim.B[, 9] #ipw1 part1
ipw2.1 <- estim.B[, 10]#ipw2 part1
dr.1 <- estim.B[, 11] #dr part1
ipw1.false.1 <- estim.B[, 12] #ipw1 false part1
ipw2.false.1 <- estim.B[, 13] #ipw2 false part1
dr.false.1 <- estim.B[, 14]   #dr false part1

ipw1.2 <- estim.B[, 15] #ipw1 part2
ipw2.2 <- estim.B[, 16]#ipw2 part2
dr.2 <- estim.B[, 17] #dr part2
ipw1.false.2 <- estim.B[, 18] #ipw1 false part2
ipw2.false.2 <- estim.B[, 19] #ipw2 false part2
dr.false.2 <- estim.B[, 20]   #dr false part2

mu1.B <- mean(datat$mu1)
mu0.B <- mean(datat$mu0)
mu1f.B <- mean(datat$mu1f)
mu0f.B <- mean(datat$mu0f)

Delta <- mu1.B - mu0.B

# BIAS DELTA MISSPECIFIED  

bias.ipw1.B <- ipw1.false - Delta
bias.ipw2.B <- ipw2.false - Delta
bias.dr.B <- dr.false - Delta

#BIAS PART 1 misspecified model

bias1.ipw1.B <- ipw1.false.1 - mu1.B #ipw1 false part1
bias1.ipw2.B <- ipw2.false.1 - mu1.B #ipw2 false part1
bias1.dr.B <- dr.false.1 - mu1.B 

#components part 1

m.ps.B <- mean(datat$ps/datat$psf1)
cov.psratio.mu1.B <- cov(datat$ps/datat$psf, datat$mu1)
cov.psratio.mu1f.B <- cov(datat$ps/datat$psf, datat$mu1f)

mean.psratio.mu1.B <- mean(datat$ps/datat$psf - 1) * mean(datat$mu1)
mean.psratio.mu1x.B <- mean((datat$ps/datat$psf - 1) * datat$mu1)
mean.psratio.mu1fx.B <- mean((datat$ps/datat$psf - 1) * datat$mu1f)

#BIAS PART 2 misspecified model

bias2.ipw1.B <- mu0.B-ipw1.false.2 
bias2.ipw2.B <- mu0.B-ipw2.false.2 
bias2.dr.B <- mu0.B-dr.false.2 

m1.ps.B <- mean((1 - datat$ps)/(1 - datat$psf1))
cov.psratio.mu0.B <- cov((1 - datat$ps)/(1 - datat$psf), datat$mu0)
cov.psratio.mu0f.B <- cov((1 - datat$ps)/(1 - datat$psf), datat$mu0f)

mean.psratio.mu0.B <- mean((1 - datat$ps)/(1 - datat$psf)-1) * mean(datat$mu0)
mean.psratio.mu0x.B <- mean(((1 - datat$ps)/(1 - datat$psf)-1) * datat$mu0)
mean.psratio.mu0fx.B <- mean(((1 - datat$ps)/(1 - datat$psf)-1) * datat$mu0f)

#DESIGN C

N <- 1000000
seed <- 745
datat <- gen.data.Csy(N, seed)

estim.C <- estimators.parts(datat)

m.ps <- estim.C[, 1] #ratio  mean(ps.true/ps.false)
m1.ps <- estim.C[, 2] #(ratio as above with one.minus ps)
ipw1 <- estim.C[, 3] #ipw1
ipw2 <- estim.C[, 4]#ipw2
dr <- estim.C[, 5] #dr
ipw1.false <- estim.C[, 6] #ipw1 false 
ipw2.false <- estim.C[, 7] #ipw2 false
dr.false <- estim.C[, 8] #dr false

ipw1.1 <- estim.C[, 9] #ipw1 part1
ipw2.1 <- estim.C[, 10]#ipw2 part1
dr.1 <- estim.C[, 11] #dr part1
ipw1.false.1 <- estim.C[, 12] #ipw1 false part1
ipw2.false.1 <- estim.C[, 13] #ipw2 false part1
dr.false.1 <- estim.C[, 14]   #dr false part1

ipw1.2 <- estim.C[, 15] #ipw1 part2
ipw2.2 <- estim.C[, 16]#ipw2 part2
dr.2 <- estim.C[, 17] #dr part2
ipw1.false.2 <- estim.C[, 18] #ipw1 false part2
ipw2.false.2 <- estim.C[, 19] #ipw2 false part2
dr.false.2 <- estim.C[, 20]   #dr false part2

mu1.C <- mean(datat$y1)
mu1f.C <- mean(datat$mu1f)
mu0.C <- mean(datat$y0)
mu0f.C <- mean(datat$mu0f)

Delta <- mu1.C-mu0.C

# BIAS MISSPECIFIED MODEL

bias.ipw1.C <- ipw1.false-Delta
bias.ipw2.C <- ipw2.false-Delta
bias.dr.C <- dr.false-Delta

bias1.ipw1.C <- ipw1.m.one - mu1.C
bias1.ipw2.C <- ipw2.m.one - mu1.C
bias1.dr.C <- dr.m.one - mu1.C

#Components part 1

m.ps.C <- mean(datat$ps/datat$psf1)
cov.psratio.mu1.C <- cov(datat$ps/datat$psf, datat$mu1)
cov.psratio.mu1f.C <- cov(datat$ps/datat$psf, datat$mu1f)

mean.psratio.mu1.C <- mean(datat$ps/datat$psf - 1) * mean(datat$mu1)
mean.psratio.mu1x.C <- mean((datat$ps/datat$psf - 1) * datat$mu1)
mean.psratio.mu1fx.C <- mean((datat$ps/datat$psf - 1) * datat$mu1f)

#BIAS PART 2 misspecified model

bias2.ipw1.C <- mu0.C-ipw1.false.2
bias2.ipw2.C <- mu0.C-ipw2.false.2
bias2.dr.C <- mu0.C-dr.false.2

m1.ps.C <- mean((1 - datat$ps)/(1 - datat$psf1))
cov.psratio.mu0.C <- cov((1 - datat$ps)/(1 - datat$psf), datat$mu0)
cov.psratio.mu0f.C <- cov((1 - datat$ps)/(1 - datat$psf), datat$mu0f)

mean.psratio.mu0.C <- mean((1 - datat$ps)/(1 - datat$psf)-1) * mean(datat$mu0)
mean.psratio.mu0x.C <- mean(((1 - datat$ps)/(1 - datat$psf)-1) * (datat$mu0))
mean.psratio.mu0fx.C <- mean(((1 - datat$ps)/(1 - datat$psf)-1) * (datat$mu0f))


# Prepare the results for Table 7 for latex table

mu1.ABC <- round(cbind(mu1.A, mu1.B, mu1.C), digits = 4)
mu1f.ABC <- round(cbind(mu1f.A, mu1f.B, mu1f.C), digits = 4)
mu0.ABC <- round(cbind(mu0.A, mu0.B, mu0.C), digits = 4)
mu0f.ABC <- round(cbind(mu0f.A, mu0f.B, mu0f.C), digits = 4)

bias.ipw1.ABC <- round(c(bias.ipw1.A, bias.ipw1.B, bias.ipw1.C), digits = 4)
bias.ipw2.ABC <- round(c(bias.ipw2.A, bias.ipw2.B, bias.ipw2.C), digits = 4)
bias.dr.ABC <- round(c(bias.dr.A, bias.dr.B, bias.dr.C), digits = 4)

bias1.ipw1.ABC <- round(c(bias1.ipw1.A, bias1.ipw1.B, bias1.ipw1.C), digits = 4)
bias1.ipw2.ABC <- round(c(bias1.ipw2.A, bias1.ipw2.B, bias1.ipw2.C), digits = 4)
bias1.dr.ABC <- round(c(bias1.dr.A, bias1.dr.B, bias1.dr.C), digits = 4)

mean.psratio.ABC <- round(c(m.ps.A, m.ps.B, m.ps.C), digits = 4)
cov.psratio.mu1.ABC <- round(c(cov.psratio.mu1.A, cov.psratio.mu1.B, cov.psratio.mu1.C), digits = 4)  
cov.psratio.mu1f.ABC <- round(c(cov.psratio.mu1f.A, cov.psratio.mu1f.B, cov.psratio.mu1f.C), digits = 4)

mean.psratio.mu1.ABC <- round(c(mean.psratio.mu1.A, mean.psratio.mu1.B, mean.psratio.mu1.C), digits = 4)
mean.psratio.mu1x.ABC <- round(c(mean.psratio.mu1x.A, mean.psratio.mu1x.B, mean.psratio.mu1x.C), digits = 4)
mean.psratio.mu1fx.ABC <- round(c(mean.psratio.mu1fx.A, mean.psratio.mu1fx.B, mean.psratio.mu1fx.C), digits = 4)

bias2.ipw1.ABC <- round(c(bias2.ipw1.A, bias2.ipw1.B, bias2.ipw1.C), digits = 4)
bias2.ipw2.ABC <- round(c(bias2.ipw2.A, bias2.ipw2.B, bias2.ipw2.C), digits = 4)
bias2.dr.ABC <- round(c(bias2.dr.A,  bias2.dr.B,  bias2.dr.C), digits = 4)

mean.psratio2.ABC <- round(c(m1.ps.A, m1.ps.B, m1.ps.C), digits = 4)
cov.psratio.mu0.ABC <- round(c(cov.psratio.mu0.A, cov.psratio.mu0.B, cov.psratio.mu0.C), digits = 4)  
cov.psratio.mu0f.ABC <- round(c(cov.psratio.mu0f.A,  cov.psratio.mu0f.B,  cov.psratio.mu0f.C), digits = 4)

mean.psratio.mu0.ABC <- round(c(mean.psratio.mu0.A,  mean.psratio.mu0.B,  mean.psratio.mu0.C), digits = 4)
mean.psratio.mu0x.ABC <- round(c(mean.psratio.mu0x.A, mean.psratio.mu0x.B, mean.psratio.mu0x.C), digits = 4)
mean.psratio.mu0fx.ABC <- round(c(mean.psratio.mu0fx.A, mean.psratio.mu0fx.B, mean.psratio.mu0fx.C), digits = 4)

Table_7 <- rbind(mu1.ABC, mu1f.ABC, mu0.ABC, mu0f.ABC, bias.ipw1.ABC, 
                 bias.ipw2.ABC, bias.dr.ABC, bias1.ipw1.ABC, bias1.ipw2.ABC, bias1.dr.ABC, 
                 mean.psratio.ABC, cov.psratio.mu1.ABC, cov.psratio.mu1f.ABC, mean.psratio.mu1.ABC, 
                 mean.psratio.mu1x.ABC, mean.psratio.mu1fx.ABC, bias2.ipw1.ABC, bias2.ipw2.ABC, 
                 bias2.dr.ABC, mean.psratio2.ABC, cov.psratio.mu0.ABC, cov.psratio.mu0f.ABC, 
                 mean.psratio.mu0.ABC, mean.psratio.mu0x.ABC, mean.psratio.mu0fx.ABC)

colnames(Table_7)  <-  c("Design A",  "Design B",  "Design C")

rownames(Table_7)  <-  c("$\\mu_1$", "$\\mu_1^*$", "$\\mu_0$", "$\\mu_0^*$", "Bias$(\\hat{\\Delta}_{\\text{\\tiny{IPW}}_1}^*)$", 
                         "Bias$(\\hat{\\Delta}_{\\text{\\tiny{IPW}}_2}^*)$", "	Bias$(\\hat{\\Delta}_{\\text{\\tiny{AIPW}}}^*)$", 
                         "Bias$_1(\\hat{\\Delta}_{\\text{\\tiny{IPW}}_1}^*)$", "Bias$_1(\\hat{\\Delta}_{\\text{\\tiny{IPW}}_2}^*)$", 
                         "Bias$_1(\\hat{\\Delta}_{\\text{\\tiny{AIPW}}}^*)$", "$E\\left[\\frac{e(X)}{e^*(X)}\\right]$", 
                         "$cov\\left[\\frac{e(X)}{e^*(X)},  \\mu_1(X)\\right]$", "$cov\\left[\\frac{e(X)}{e^*(X)},  \\mu_1^*(X)\\right]$", 
                         "$E\\left[\\frac{e(X)}{e^*(X)}-1\\right]\\mu_1$", "$E\\left[\\left(\\frac{e(X)}{e^*(X)}-1\\right)\\mu_1(X)\\right]$",
                         "$E\\left[\\left(\\frac{e(X)}{e^*(X)}-1\\right)\\mu_1^*(X)\\right]$", "Bias$_2(\\hat{\\Delta}_{\\text{\\tiny{IPW}}_1}^*)$", 
                         "Bias$_2(\\hat{\\Delta}_{\\text{\\tiny{IPW}}_2}^*)$", "Bias$_2(\\hat{\\Delta}_{\\text{\\tiny{AIPW}}}^*)$", "$E\\left[\\frac{1-e(X)}{1-e^*(X)}\\right]$", 
                         "$cov\\left[\\frac{1-e(X)}{1-e^*(X)},  \\mu_0(X)\\right]$", "$cov\\left[\\frac{1-e(X)}{1-e^*(X)},  \\mu_0^*(X)\\right]$",
                         "$E\\left[\\frac{1-e(X)}{1-e^*(X)}-1\\right]\\mu_0$", "$E\\left[\\left(\\frac{1-e(X)}{1-e^*(X)}-1\\right)\\mu_0(X)\\right]$",
                         "$E\\left[\\left(\\frac{1-e(X)}{1-e^*(X)}-1\\right)\\mu_0^*(X)\\right]$")

print(xtable(Table_7, digits = 3),  sanitize.text.function=function(x){x},  file = ".\\results\\Table_7.tex")
