# Supplementary material for: Model misspecification and bias for inverse probability weighting estimators of average causal effects
Source: Biom J. 2022 Aug 31;65(2):2100118. doi: 10.1002/bimj.202100118 (PMC10087564; doi:10.1002/bimj.202100118)
Supplement: Supplementary file 1 — Supporting Information. [file BIMJ-65-0-s001.zip › Code_and_Data/simulation/Simulation 3/designA.R]

########## 
#DESIGN A# 
##########
#contains function with argument N= sample size and seed,  
#generating 1000 data sets with Design A in Simulation 3

library(MASS)
library(rockchalk)

gen.data.A <- function(N, seed){
  set.seed(seed)
  datat2 <- list(0)
  for (i in 1:1000) 
  {
    # Propensity score
    
    Sigma <- matrix(c(1, 0.2, 0.2, 1),  nrow = 2,  byrow = TRUE)
    x12  <-  mvrnorm(N,  mu = c(2, 4),  Sigma)
    x1 <- x12[, 1]
    x2 <- x12[, 2]
    cov(x1, x2)
    
    x34  <-  mvrnorm(N,  mu = c(2, 4),  Sigma)
    x3 <- x34[, 1]
    x4 <- x34[, 2]
    cov(x1, x2)
    
    x5 <- x1^2
    
    ap <- -0.2
    bp <- 0.3
    cp <- 0.15
    dp <- 0.22
    ep <- 0.15
    fp <- -0.15
    
    prob <- exp(ap + bp * x1 + cp * x2 + dp * x3 + ep * x4 + fp * x5)/(1 + exp(ap + bp * x1 + cp * x2 + dp * x3 + ep * x4 + fp * x5))
    
    treatment <- rbinom(N, 1, prob)
    
    
    # Outcome models 
    delta <- 1
    lambda1 <- 9 + delta + 0.1 * x1-0.05 * (x2-x3 + x4)
    lambda0 <- 9 + 0.1 * x1-0.05 * (x2-x3 + x4)
    
    y1 <- rpois(N, lambda1)
    y0 <- rpois(N, lambda0)
    
    y  <- ifelse(treatment == 1, y1, y0)
    
    datat <- as.data.frame(cbind(x3, x4, x1, x2, x5, treatment, y0, y1, y))
    colnames(datat) <- c("x1", "x2", "x3", "x4", "x5", "treatment", "y0", "y1", "y")
    
    datat$M1 <- exp(0.1 * datat$x1)
    datat$M2 <- datat$x2 * (1 + datat$x1) + 10
    datat$M3 <- (0.04 * datat$x3 + 0.6)^2
    datat$M4 <- (datat$x4 + 20)^2
    
    datat0 <- subset(datat, datat$treatment == 0)
    datat1 <- subset(datat, datat$treatment == 1)
    
    # TRUE PS MODELS
    mod.ps <- glm(treatment ~ x1 + x2 + x3 + x4 + x5, family = binomial, data = datat)
    ps <- fitted.values(mod.ps, type = "response") 
    datat$ps <- ps
    
    # FALSE PS MODEL
    
    mod.psf1 <- glm(treatment ~ M1 + M2 + M3 + M4, family = binomial, data = datat)
    psf1 <- fitted.values(mod.psf1, type = "response") 
    datat$psf1 <- psf1
    
    # OR MODELS
    
    datat0 <- subset(datat, datat$treatment == 0)
    datat1 <- subset(datat, datat$treatment == 1)
    
    #TRUE OR
    mod0 <- glm(y ~ x1 + x2 + x3 + x4, family = poisson, data = datat0)
    mu0 <- predict(mod0, newdata = datat, type = "response")
    
    mod1 <- glm(y ~ x1 + x2 + x3 + x4, family = poisson, data = datat1)
    mu1 <- predict(mod1, newdata = datat, type = "response")
    
    # FALSE OR
    
    mod0f <- lm(y ~ M1 + M2 + M3 + M4, data = datat0)
    mu0f <- predict(mod0f, newdata = datat, type = "response")
    
    mod1f <- lm(y ~ M1 + M2 + M3 + M4, data = datat1)
    mu1f <- predict(mod1f, newdata = datat, type = "response")
    
    
    datat2[[i]] <- as.data.frame(cbind(x1, x2, x3, x4, x5, treatment, y0, y1, y, ps, psf1, mu0, mu1, mu0f, mu1f))
    colnames(datat2[[i]]) <- c("x1", "x2", "x3", "x4", "x5", "treatment", "y0", "y1", "y", "ps", "psf1", "mu0", "mu1", "mu0f", "mu1f")
  }
  return(datat2)
}
