# Supplementary material for: Model misspecification and bias for inverse probability weighting estimators of average causal effects
Source: Biom J. 2022 Aug 31;65(2):2100118. doi: 10.1002/bimj.202100118 (PMC10087564; doi:10.1002/bimj.202100118)
Supplement: Supplementary file 1 — Supporting Information. [file BIMJ-65-0-s001.zip › Code_and_Data/simulation/Simulation 3/Run500.R]

############################
# Run-file N=500, Table 4  #
############################
library(xtable)

# Design A
source(".\\simulation\\Simulation 3\\designA.R")
source(".\\simulation\\Simulation 3\\estimators.R")

N<-500
seed<-701

datat<-gen.data.A(N,seed)

estim.A<-estimators(datat)

ipw1.A<-estim.A[,1]
ipw2.A<-estim.A[,2]
dr.A<-estim.A[,3]
ipw1.false.A<-estim.A[,4]
ipw2.false.A<-estim.A[,5]
dr.false.A<-estim.A[,6]

# Design B
source(".\\simulation\\Simulation 3\\designB.R")
source(".\\simulation\\Simulation 3\\estimators.R")

N<-500
seed<-711
datat<-gen.data.B(N,seed)

estim.B<-estimators(datat)

ipw1.B<-estim.B[,1]
ipw2.B<-estim.B[,2]
dr.B<-estim.B[,3]
ipw1.false.B<-estim.B[,4]
ipw2.false.B<-estim.B[,5]
dr.false.B<-estim.B[,6]

# Design C
source(".\\simulation\\Simulation 3\\designC.R")
source(".\\simulation\\Simulation 3\\estimators.R")

N<-500
seed<-1450
datat<-gen.data.C(N,seed)

estim.C<-estimators(datat)

ipw1.C<-estim.C[,1]
ipw2.C<-estim.C[,2]
dr.C<-estim.C[,3]
ipw1.false.C<-estim.C[,4]
ipw2.false.C<-estim.C[,5]
dr.false.C<-estim.C[,6]


# Prepare the results for latex table

True.A<-round(cbind(mean(ipw1.A)-1,sd(ipw1.A),mean((ipw1.A-1)^2),mean(ipw2.A)-1,sd(ipw2.A),
                    mean((ipw2.A-1)^2),mean(dr.A)-1,sd(dr.A),mean((dr.A-1)^2)),digit=3)

False.A<-round(cbind(mean(ipw1.false.A)-1,sd(ipw1.false.A),mean((ipw1.false.A-1)^2),mean(ipw2.false.A)-1,sd(ipw2.false.A),
                     mean((ipw2.false.A-1)^2),mean(dr.false.A)-1,sd(dr.false.A),mean((dr.false.A-1)^2)),digit=3)

True.B<-round(cbind(mean(ipw1.B)-1,sd(ipw1.B),mean((ipw1.B-1)^2),mean(ipw2.B)-1,sd(ipw2.B),mean((ipw2.B-1)^2),
                    mean(dr.B)-1,sd(dr.B),mean((dr.B-1)^2)),digit=3)

False.B<-round(cbind(mean(ipw1.false.B)-1,sd(ipw1.false.B),mean((ipw1.false.B-1)^2),mean(ipw2.false.B)-1,sd(ipw2.false.B),
                     mean((ipw2.false.B-1)^2),mean(dr.false.B)-1,sd(dr.false.B),mean((dr.false.B-1)^2)),digit=3)

True.C<-round(cbind(mean(ipw1.C)-1,sd(ipw1.C),mean((ipw1.C-1)^2),mean(ipw2.C)-1,sd(ipw2.C),
                    mean((ipw2.C-1)^2),mean(dr.C)-1,sd(dr.C),mean((dr.C-1)^2)),digit=3)

False.C<-round(cbind(mean(ipw1.false.C)-1,sd(ipw1.false.C),mean((ipw1.false.C-1)^2),mean(ipw2.false.C)-1,sd(ipw2.false.C),
                     mean((ipw2.false.C-1)^2),mean(dr.false.C)-1,sd(dr.false.C),mean((dr.false.C-1)^2)),digit=3)

Table_500<-rbind(True.A,False.A,True.B,False.B,True.C,False.C)


colnames(Table_500)  <- c("Bias $(\\hat{\\Delta}_{\\text{\\tiny{IPW}}_1}^*)$","sd $(\\hat{\\Delta}_{\\text{\\tiny{IPW}}_1}^*)$", 
                          "MSE $(\\hat{\\Delta}_{\\text{\\tiny{IPW}}_1}^*)$", "Bias $(\\hat{\\Delta}_{\\text{\\tiny{IPW}}_2}^*)$",
                          "sd $(\\hat{\\Delta}_{\\text{\\tiny{IPW}}_2}^*)$", "MSE $(\\hat{\\Delta}_{\\text{\\tiny{IPW}}_2}^*)$",
                          "Bias $(\\hat{\\Delta}_{\\text{\\tiny{AIPW}}}^*)$", "sd $(\\hat{\\Delta}_{\\text{\\tiny{AIPW}}}^*)$", 
                          "MSE $(\\hat{\\Delta}_{\\text{\\tiny{AIPW}}}^*)$")

rownames(Table_500) <- c("True A", "False A", "True B","False B","True C", "False C")

print(xtable(Table_500, digits = 3), sanitize.text.function=function(x){x}, file = ".\\results\\Table4_500.tex")
