# Supplementary material for: Model misspecification and bias for inverse probability weighting estimators of average causal effects
Source: Biom J. 2022 Aug 31;65(2):2100118. doi: 10.1002/bimj.202100118 (PMC10087564; doi:10.1002/bimj.202100118)
Supplement: Supplementary file 1 — Supporting Information. [file BIMJ-65-0-s001.zip › Code_and_Data/simulation/Simulation 3/Run5000.R]

#############################
#Run-file N=5000,  Table 4  #
#############################

source(".\\simulation\\Simulation 3\\designA.R")
source(".\\simulation\\Simulation 3\\estimators.R")
source(".\\simulation\\Simulation 3\\designB.R")
source(".\\simulation\\Simulation 3\\designC.R")

library(xtable)

# Design A


N <- 5000
seed <- 5600
datat <- gen.data.A(N, seed)

estim.A <- estimators(datat)

ipw1.A <- estim.A[, 1]
ipw2.A <- estim.A[, 2]
dr.A <- estim.A[, 3]
ipw1.false.A <- estim.A[, 4]
ipw2.false.A <- estim.A[, 5]
dr.false.A <- estim.A[, 6]


# Design B

N <- 5000
seed <- 6600
datat <- gen.data.B(N, seed)

estim.B <- estimators(datat)

ipw1.B <- estim.B[, 1]
ipw2.B <- estim.B[, 2]
dr.B <- estim.B[, 3]
ipw1.false.B <- estim.B[, 4]
ipw2.false.B <- estim.B[, 5]
dr.false.B <- estim.B[, 6]

# Design C

N <- 5000
seed <- 7600
datat <- gen.data.C(N, seed)

estim.C <- estimators(datat)

ipw1.C <- estim.C[, 1]
ipw2.C <- estim.C[, 2]
dr.C <- estim.C[, 3]
ipw1.false.C <- estim.C[, 4]
ipw2.false.C <- estim.C[, 5]
dr.false.C <- estim.C[, 6]

# Prepare the results for latex table

True.A <- round(cbind(mean(ipw1.A)-1, sd(ipw1.A), mean((ipw1.A-1)^2), mean(ipw2.A)-1, sd(ipw2.A),
                      mean((ipw2.A-1)^2), mean(dr.A)-1, sd(dr.A), mean((dr.A-1)^2)), digit = 3)

False.A <- round(cbind(mean(ipw1.false.A)-1, sd(ipw1.false.A), mean((ipw1.false.A-1)^2), mean(ipw2.false.A)-1, sd(ipw2.false.A),
                       mean((ipw2.false.A-1)^2), mean(dr.false.A)-1, sd(dr.false.A), mean((dr.false.A-1)^2)), digit = 3)

True.B <- round(cbind(mean(ipw1.B)-1, sd(ipw1.B), mean((ipw1.B-1)^2), mean(ipw2.B)-1, sd(ipw2.B), 
                      mean((ipw2.B-1)^2), mean(dr.B)-1, sd(dr.B), mean((dr.B-1)^2)), digit = 3)

False.B <- round(cbind(mean(ipw1.false.B)-1, sd(ipw1.false.B), mean((ipw1.false.B-1)^2),
                       mean(ipw2.false.B)-1, sd(ipw2.false.B), mean((ipw2.false.B-1)^2), 
                       mean(dr.false.B)-1, sd(dr.false.B), mean((dr.false.B-1)^2)), digit = 3)

True.C <- round(cbind(mean(ipw1.C)-1, sd(ipw1.C), mean((ipw1.C-1)^2), mean(ipw2.C)-1, sd(ipw2.C), 
                      mean((ipw2.C-1)^2), mean(dr.C)-1, sd(dr.C), mean((dr.C-1)^2)), digit = 3)

False.C <- round(cbind(mean(ipw1.false.C)-1, sd(ipw1.false.C), mean((ipw1.false.C-1)^2),
                       mean(ipw2.false.C)-1, sd(ipw2.false.C), mean((ipw2.false.C-1)^2), 
                       mean(dr.false.C)-1, sd(dr.false.C), mean((dr.false.C-1)^2)), digit = 3)

Table_5000 <- rbind(True.A, False.A, True.B, False.B, True.C, False.C)


colnames(Table_5000)  <-  c("Bias $(\\hat{\\Delta}_{\\text{\\tiny{IPW}}_1}^*)$","sd $(\\hat{\\Delta}_{\\text{\\tiny{IPW}}_1}^*)$", 
                            "MSE $(\\hat{\\Delta}_{\\text{\\tiny{IPW}}_1}^*)$", "Bias $(\\hat{\\Delta}_{\\text{\\tiny{IPW}}_2}^*)$",
                            "sd $(\\hat{\\Delta}_{\\text{\\tiny{IPW}}_2}^*)$", "MSE $(\\hat{\\Delta}_{\\text{\\tiny{IPW}}_2}^*)$",
                            "Bias $(\\hat{\\Delta}_{\\text{\\tiny{AIPW}}}^*)$", "sd $(\\hat{\\Delta}_{\\text{\\tiny{AIPW}}}^*)$", 
                            "MSE $(\\hat{\\Delta}_{\\text{\\tiny{AIPW}}}^*)$")


rownames(Table_5000) <- c("True A", "False A", "True B","False B","True C", "False C")


print(xtable(Table_5000, digits = 3), sanitize.text.function=function(x){x}, file = ".\\results\\Table4_5000.tex")
